# Supplementary material for: Binding to medium and long chain fatty acyls is a common property of HEAT and ARM repeat modules
Source: Sci Rep. 2019 Oct 2;9:14226. doi: 10.1038/s41598-019-50817-6 (PMC6775327; doi:10.1038/s41598-019-50817-6)
Supplement: Supplementary file 2 — Supplementary Table S1 [file 41598_2019_50817_MOESM2_ESM.xlsx]

## Sheet: H3K9Ac
Protein IDs	Majority protein IDs	Peptide counts (all)	Peptide counts (razor+unique)	Peptide counts (unique)	Fasta headers	Number of proteins	Peptides	Razor + unique peptides	Unique peptides	Peptides K9ac/unmod-fwd	Peptides K9ac/unmod-rev	Razor + unique peptides K9ac/unmod-fwd	Razor + unique peptides K9ac/unmod-rev	Unique peptides K9ac/unmod-fwd	Unique peptides K9ac/unmod-rev	Sequence coverage [%]	Unique + razor sequence coverage [%]	Unique sequence coverage [%]	Mol. weight [kDa]	Sequence length	Sequence lengths	Q-value	Score	Ratio H/L	Ratio H/L normalized	Ratio H/L variability [%]	Ratio H/L count	Ratio H/L iso-count	Ratio H/L type	Ratio H/L K9ac/unmod-fwd	Ratio H/L normalized K9ac/unmod-fwd	Ratio H/L variability [%] K9ac/unmod-fwd	Ratio H/L count K9ac/unmod-fwd	Ratio H/L iso-count K9ac/unmod-fwd	Ratio H/L type K9ac/unmod-fwd	Ratio H/L K9ac/unmod-rev	Ratio H/L normalized K9ac/unmod-rev	Ratio H/L variability [%] K9ac/unmod-rev	Ratio H/L count K9ac/unmod-rev	Ratio H/L iso-count K9ac/unmod-rev	Ratio H/L type K9ac/unmod-rev	Sequence coverage K9ac/unmod-fwd [%]	Sequence coverage K9ac/unmod-rev [%]	Intensity	Intensity L	Intensity H	Intensity K9ac/unmod-fwd	Intensity L K9ac/unmod-fwd	Intensity H K9ac/unmod-fwd
116 kDa U5 small nuclear ribonucleoprotein component;116 kDa U5 small nuclear ribonucleoprotein component (Fragment)	116 kDa U5 small nuclear ribonucleoprotein component	10;3	10;3	10;3	>sp|Q15029|U5S1_HUMAN 116 kDa U5 small nuclear ribonucleoprotein component OS=Homo sapiens GN=EFTUD2 PE=1 SV=1	2	10	10	10	9	5	9	5	9	5	14.9	14.9	14.9	109.43	972	972;134	0	81.915	1.2434	1.5575	25.917	8	0	Median	1.1744	1.3257	23.068	5	0	Median	1.3164	1.8417	21.312	3	0	Median	13.3	7.3	3317000	1488100	1828900	2008000	943320	1064700
2'-5'-oligoadenylate synthase-like protein;2'-5'-oligoadenylate synthase-like protein (Fragment)	2'-5'-oligoadenylate synthase-like protein	3;1	3;1	3;1	>sp|Q15646|OASL_HUMAN 2-5-oligoadenylate synthase-like protein OS=Homo sapiens GN=OASL PE=1 SV=2	2	3	3	3	0	3	0	3	0	3	10.5	10.5	10.5	59.225	514	514;153	0	47.345	0.46839	0.64145	13.174	3	0	Median	NaN	NaN	NaN	0	0	Median	0.46839	0.64145	13.174	3	0	Median	0	10.5	890940	563590	327340	0	0	0
40S ribosomal protein S11	40S ribosomal protein S11	3	3	3	>sp|P62280|RS11_HUMAN 40S ribosomal protein S11 OS=Homo sapiens GN=RPS11 PE=1 SV=3	1	3	3	3	3	0	3	0	3	0	22.8	22.8	22.8	18.431	158	158	0	18.997	NaN	NaN	NaN	1	0	Median	NaN	NaN	NaN	1	0	Median	NaN	NaN	NaN	0	0	Median	22.8	0	492660	147110	345550	492660	147110	345550
40S ribosomal protein S2;40S ribosomal protein S2 (Fragment)	40S ribosomal protein S2;40S ribosomal protein S2 (Fragment)	11;9	11;9	11;9	>sp|P15880|RS2_HUMAN 40S ribosomal protein S2 OS=Homo sapiens GN=RPS2 PE=1 SV=2;>tr|H0YEN5|H0YEN5_HUMAN 40S ribosomal protein S2 (Fragment) OS=Homo sapiens GN=RPS2 PE=1 SV=1	2	11	11	11	11	0	11	0	11	0	41.6	41.6	41.6	31.324	293	293;195	0	86.021	0.76809	0.90488	14.91	10	0	Median	0.76809	0.90488	14.91	10	0	Median	NaN	NaN	NaN	0	0	Median	41.6	0	12600000	7107400	5492500	12600000	7107400	5492500
40S ribosomal protein S23	40S ribosomal protein S23	1	1	1	>sp|P62266|RS23_HUMAN 40S ribosomal protein S23 OS=Homo sapiens GN=RPS23 PE=1 SV=3	1	1	1	1	1	0	1	0	1	0	7.7	7.7	7.7	15.807	143	143	0.001634	7.4257	NaN	NaN	NaN	1	0	Median	NaN	NaN	NaN	1	0	Median	NaN	NaN	NaN	0	0	Median	7.7	0	132920	77026	55892	132920	77026	55892
40S ribosomal protein S3;40S ribosomal protein S3 (Fragment)	40S ribosomal protein S3	13;4	13;4	13;4	>sp|P23396|RS3_HUMAN 40S ribosomal protein S3 OS=Homo sapiens GN=RPS3 PE=1 SV=2	2	13	13	13	13	1	13	1	13	1	64.2	64.2	64.2	26.688	243	243;128	0	96.674	0.68504	0.78895	12.674	13	0	Median	0.68134	0.788	10.405	12	0	Median	NaN	NaN	NaN	1	0	Median	64.2	2.9	27624000	15858000	11766000	12123000	7238000	4885200
40S ribosomal protein S3a;40S ribosomal protein S3a (Fragment)	40S ribosomal protein S3a;40S ribosomal protein S3a (Fragment)	15;11	15;11	15;11	>sp|P61247|RS3A_HUMAN 40S ribosomal protein S3a OS=Homo sapiens GN=RPS3A PE=1 SV=2;>tr|H0Y9Y4|H0Y9Y4_HUMAN 40S ribosomal protein S3a (Fragment) OS=Homo sapiens GN=RPS3A PE=1 SV=1	2	15	15	15	15	0	15	0	15	0	53.4	53.4	53.4	29.945	264	264;208	0	101.76	0.73307	0.84594	8.4487	12	0	Median	0.73307	0.84594	8.4487	12	0	Median	NaN	NaN	NaN	0	0	Median	53.4	0	13790000	7413400	6377000	13790000	7413400	6377000
40S ribosomal protein S4, X isoform;40S ribosomal protein S4, Y isoform 2;40S ribosomal protein S4, Y isoform 1 (Fragment);40S ribosomal protein S4, Y isoform 1	40S ribosomal protein S4, X isoform	9;4;3;3	9;4;3;3	9;4;3;3	>sp|P62701|RS4X_HUMAN 40S ribosomal protein S4, X isoform OS=Homo sapiens GN=RPS4X PE=1 SV=2	4	9	9	9	9	0	9	0	9	0	33.8	33.8	33.8	29.597	263	263;263;262;263	0	66.173	0.83589	0.98306	8.1781	7	0	Median	0.83589	0.98306	8.1781	7	0	Median	NaN	NaN	NaN	0	0	Median	33.8	0	3870400	2132300	1738100	3870400	2132300	1738100
40S ribosomal protein S6	40S ribosomal protein S6	6	6	6	>sp|P62753|RS6_HUMAN 40S ribosomal protein S6 OS=Homo sapiens GN=RPS6 PE=1 SV=1	1	6	6	6	6	0	6	0	6	0	25.3	25.3	25.3	28.68	249	249	0	50.903	0.82617	0.97898	13.527	7	0	Median	0.82617	0.97898	13.527	7	0	Median	NaN	NaN	NaN	0	0	Median	25.3	0	9209700	5150000	4059700	9209700	5150000	4059700
40S ribosomal protein S8	40S ribosomal protein S8	7	7	7	>sp|P62241|RS8_HUMAN 40S ribosomal protein S8 OS=Homo sapiens GN=RPS8 PE=1 SV=2	1	7	7	7	7	0	7	0	7	0	39.4	39.4	39.4	24.205	208	208	0	66.207	0.73361	0.84517	29.739	6	0	Median	0.73361	0.84517	29.739	6	0	Median	NaN	NaN	NaN	0	0	Median	39.4	0	4463800	2740600	1723200	4463800	2740600	1723200
40S ribosomal protein SA (Fragment);40S ribosomal protein SA;Protein RPSAP58 (Fragment)	40S ribosomal protein SA (Fragment);40S ribosomal protein SA	7;7;2	7;7;2	7;7;2	>tr|C9J9K3|C9J9K3_HUMAN 40S ribosomal protein SA (Fragment) OS=Homo sapiens GN=RPSA PE=1 SV=4;>sp|P08865|RSSA_HUMAN 40S ribosomal protein SA OS=Homo sapiens GN=RPSA PE=1 SV=4	3	7	7	7	7	6	7	6	7	6	43.7	43.7	43.7	29.404	263	263;295;73	0	82.12	0.79453	1.0244	25.25	9	0	Median	0.72688	0.87453	16.093	5	0	Median	0.86317	1.2192	18.456	4	0	Median	43.7	39.9	9021600	5432900	3588700	4695600	2933400	1762200
5'-3' exoribonuclease 2	5'-3' exoribonuclease 2	29	29	29	>sp|Q9H0D6|XRN2_HUMAN 5-3 exoribonuclease 2 OS=Homo sapiens GN=XRN2 PE=1 SV=1	1	29	29	29	27	28	27	28	27	28	36.7	36.7	36.7	108.58	950	950	0	252.77	0.95085	1.2361	12.075	49	0	Median	1.0336	1.2345	12.465	23	0	Median	0.88923	1.2391	11.864	26	0	Median	35.3	35.5	64536000	31735000	32801000	33885000	16100000	17785000
60S acidic ribosomal protein P0;60S acidic ribosomal protein P0-like;60S acidic ribosomal protein P0 (Fragment)	60S acidic ribosomal protein P0;60S acidic ribosomal protein P0-like;60S acidic ribosomal protein P0 (Fragment)	15;10;8	15;10;8	15;10;8	>sp|P05388|RLA0_HUMAN 60S acidic ribosomal protein P0 OS=Homo sapiens GN=RPLP0 PE=1 SV=1;>sp|Q8NHW5|RLA0L_HUMAN 60S acidic ribosomal protein P0-like OS=Homo sapiens GN=RPLP0P6 PE=5 SV=1;>tr|F8VWV4|F8VWV4_HUMAN 60S acidic ribosomal protein P0 (Fragment) OS=	3	15	15	15	15	9	15	9	15	9	49.8	49.8	49.8	34.273	317	317;317;111	0	159.25	0.8207	0.99805	12.098	27	0	Median	0.84526	1.0067	10.766	20	0	Median	0.70315	0.97662	15.187	7	0	Median	49.8	43.2	329120000	176590000	152530000	322440000	172560000	149880000
60S acidic ribosomal protein P1	60S acidic ribosomal protein P1	1	1	1	>sp|P05386|RLA1_HUMAN 60S acidic ribosomal protein P1 OS=Homo sapiens GN=RPLP1 PE=1 SV=1	1	1	1	1	1	0	1	0	1	0	14	14	14	11.514	114	114	0	11.606	NaN	NaN	NaN	1	0	Median	NaN	NaN	NaN	1	0	Median	NaN	NaN	NaN	0	0	Median	14	0	1097200	604360	492840	1097200	604360	492840
60S ribosomal protein L10 (Fragment);60S ribosomal protein L10;60S ribosomal protein L10-like	60S ribosomal protein L10 (Fragment);60S ribosomal protein L10	9;9;4	9;9;4	9;9;4	>tr|X1WI28|X1WI28_HUMAN 60S ribosomal protein L10 (Fragment) OS=Homo sapiens GN=RPL10 PE=1 SV=3;>sp|P27635|RL10_HUMAN 60S ribosomal protein L10 OS=Homo sapiens GN=RPL10 PE=1 SV=4	3	9	9	9	9	3	9	3	9	3	45.5	45.5	45.5	22.975	200	200;214;214	0	67.926	0.84021	0.97286	14.66	9	0	Median	0.84021	0.97286	14.66	9	0	Median	NaN	NaN	NaN	0	0	Median	45.5	14.5	5872600	3146100	2726500	5689500	2963100	2726500
60S ribosomal protein L10a	60S ribosomal protein L10a	5	5	5	>sp|P62906|RL10A_HUMAN 60S ribosomal protein L10a OS=Homo sapiens GN=RPL10A PE=1 SV=2	1	5	5	5	5	0	5	0	5	0	22.6	22.6	22.6	24.831	217	217	0	32.574	0.82071	0.97217	11.135	5	0	Median	0.82071	0.97217	11.135	5	0	Median	NaN	NaN	NaN	0	0	Median	22.6	0	4201000	2253500	1947400	4201000	2253500	1947400
60S ribosomal protein L11;60S ribosomal protein L11 (Fragment)	60S ribosomal protein L11;60S ribosomal protein L11 (Fragment)	4;2	4;2	4;2	>sp|P62913|RL11_HUMAN 60S ribosomal protein L11 OS=Homo sapiens GN=RPL11 PE=1 SV=2;>tr|Q5VVC9|Q5VVC9_HUMAN 60S ribosomal protein L11 (Fragment) OS=Homo sapiens GN=RPL11 PE=1 SV=1	2	4	4	4	4	1	4	1	4	1	23.6	23.6	23.6	20.252	178	178;131	0	31.822	0.73879	0.86013	6.5821	2	0	Median	0.73879	0.86013	6.5821	2	0	Median	NaN	NaN	NaN	0	0	Median	23.6	7.9	1897200	1339900	557310	1733700	1176400	557310
60S ribosomal protein L12	60S ribosomal protein L12	5	5	5	>sp|P30050|RL12_HUMAN 60S ribosomal protein L12 OS=Homo sapiens GN=RPL12 PE=1 SV=1	1	5	5	5	5	4	5	4	5	4	45.5	45.5	45.5	17.818	165	165	0	46.096	0.83631	0.96475	22.573	7	0	Median	0.90903	1.0625	5.2645	4	0	Median	0.54618	0.75168	20.044	3	0	Median	45.5	33.9	4789800	2719900	2069900	3965400	2180300	1785100
60S ribosomal protein L13	60S ribosomal protein L13	9	9	9	>sp|P26373|RL13_HUMAN 60S ribosomal protein L13 OS=Homo sapiens GN=RPL13 PE=1 SV=4	1	9	9	9	9	3	9	3	9	3	39.8	39.8	39.8	24.261	211	211	0	61.672	0.8238	1.0097	17.292	11	0	Median	0.8545	1.0121	18.516	8	0	Median	0.63303	0.84977	16.463	3	0	Median	39.8	15.2	31680000	16955000	14725000	30752000	16411000	14342000
60S ribosomal protein L13a;60S ribosomal protein L13a (Fragment);Putative 60S ribosomal protein L13a protein RPL13AP3	60S ribosomal protein L13a;60S ribosomal protein L13a (Fragment);Putative 60S ribosomal protein L13a protein RPL13AP3	4;4;3	4;4;3	4;4;3	>sp|P40429|RL13A_HUMAN 60S ribosomal protein L13a OS=Homo sapiens GN=RPL13A PE=1 SV=2;>tr|M0QYS1|M0QYS1_HUMAN 60S ribosomal protein L13a (Fragment) OS=Homo sapiens GN=RPL13A PE=1 SV=2;>sp|Q6NVV1|R13P3_HUMAN Putative 60S ribosomal protein L13a protein RPL13	3	4	4	4	4	0	4	0	4	0	20.7	20.7	20.7	23.577	203	203;210;102	0	26.418	0.89356	1.0414	16.599	4	0	Median	0.89356	1.0414	16.599	4	0	Median	NaN	NaN	NaN	0	0	Median	20.7	0	2512200	1320000	1192200	2512200	1320000	1192200
60S ribosomal protein L14	60S ribosomal protein L14	5	5	5	>sp|P50914|RL14_HUMAN 60S ribosomal protein L14 OS=Homo sapiens GN=RPL14 PE=1 SV=4	1	5	5	5	5	1	5	1	5	1	24.2	24.2	24.2	23.432	215	215	0	35.153	0.87832	1.0294	41.735	6	0	Median	0.85678	1.0096	5.6794	5	0	Median	NaN	NaN	NaN	1	0	Median	24.2	5.6	14620000	7897800	6722100	14163000	7668600	6493900
60S ribosomal protein L15;Ribosomal protein L15 (Fragment);Ribosomal protein L15	60S ribosomal protein L15;Ribosomal protein L15 (Fragment)	9;6;2	9;6;2	9;6;2	>sp|P61313|RL15_HUMAN 60S ribosomal protein L15 OS=Homo sapiens GN=RPL15 PE=1 SV=2;>tr|E7EX53|E7EX53_HUMAN Ribosomal protein L15 (Fragment) OS=Homo sapiens GN=RPL15 PE=1 SV=1	3	9	9	9	9	1	9	1	9	1	35.8	35.8	35.8	24.146	204	204;133;59	0	61.491	0.7936	0.9612	13.959	9	0	Median	0.7936	0.9612	13.959	9	0	Median	NaN	NaN	NaN	0	0	Median	35.8	6.9	8682000	5086900	3595200	8323500	4728300	3595200
60S ribosomal protein L17;60S ribosomal protein L17 (Fragment);Protein RPL17-C18orf32	60S ribosomal protein L17;60S ribosomal protein L17 (Fragment);Protein RPL17-C18orf32	4;3;3	4;3;3	4;3;3	>sp|P18621|RL17_HUMAN 60S ribosomal protein L17 OS=Homo sapiens GN=RPL17 PE=1 SV=3;>tr|A0A087WY81|A0A087WY81_HUMAN 60S ribosomal protein L17 (Fragment) OS=Homo sapiens GN=RPL17 PE=1 SV=2;>tr|A0A0A0MRF8|A0A0A0MRF8_HUMAN Protein RPL17-C18orf32 OS=Homo sapien	3	4	4	4	4	0	4	0	4	0	24.5	24.5	24.5	21.397	184	184;97;190	0	25.97	0.86559	1.0041	11.573	3	0	Median	0.86559	1.0041	11.573	3	0	Median	NaN	NaN	NaN	0	0	Median	24.5	0	1677500	694290	983250	1677500	694290	983250
60S ribosomal protein L18;60S ribosomal protein L18 (Fragment)	60S ribosomal protein L18;60S ribosomal protein L18 (Fragment)	6;6	6;6	6;6	>sp|Q07020|RL18_HUMAN 60S ribosomal protein L18 OS=Homo sapiens GN=RPL18 PE=1 SV=2;>tr|J3QQ67|J3QQ67_HUMAN 60S ribosomal protein L18 (Fragment) OS=Homo sapiens GN=RPL18 PE=1 SV=1	2	6	6	6	6	3	6	3	6	3	34.6	34.6	34.6	21.634	188	188;190	0	56.031	0.86397	1	17.704	7	0	Median	0.86397	1	14.961	5	0	Median	0.80783	1.1153	29.936	2	0	Median	34.6	19.7	12020000	6254000	5766000	10634000	5366700	5267500
60S ribosomal protein L18a (Fragment);60S ribosomal protein L18a	60S ribosomal protein L18a (Fragment);60S ribosomal protein L18a	6;6	6;6	6;6	>tr|M0R3D6|M0R3D6_HUMAN 60S ribosomal protein L18a (Fragment) OS=Homo sapiens GN=RPL18A PE=1 SV=1;>sp|Q02543|RL18A_HUMAN 60S ribosomal protein L18a OS=Homo sapiens GN=RPL18A PE=1 SV=2	2	6	6	6	6	2	6	2	6	2	43.3	43.3	43.3	16.714	141	141;176	0	40.339	0.81184	0.9446	14.633	5	0	Median	0.82848	0.96681	8.8793	4	0	Median	NaN	NaN	NaN	1	0	Median	43.3	14.2	4922700	2848300	2074400	4549300	2656100	1893200
Ribosomal protein L19;60S ribosomal protein L19;Ribosomal protein L19 (Fragment)	Ribosomal protein L19;60S ribosomal protein L19	3;3;1	3;3;1	3;3;1	>tr|J3KTE4|J3KTE4_HUMAN Ribosomal protein L19 OS=Homo sapiens GN=RPL19 PE=3 SV=1;>sp|P84098|RL19_HUMAN 60S ribosomal protein L19 OS=Homo sapiens GN=RPL19 PE=1 SV=1	3	3	3	3	3	1	3	1	3	1	17.5	17.5	17.5	23.247	194	194;196;128	0	35.513	0.82015	0.9549	7.7423	6	0	Median	0.82015	0.9549	7.7423	6	0	Median	NaN	NaN	NaN	0	0	Median	17.5	4.6	6136100	3545800	2590300	6015100	3424800	2590300
60S ribosomal protein L21;60S ribosomal protein L21 (Fragment)	60S ribosomal protein L21;60S ribosomal protein L21 (Fragment)	4;3	4;3	4;3	>sp|P46778|RL21_HUMAN 60S ribosomal protein L21 OS=Homo sapiens GN=RPL21 PE=1 SV=2;>tr|M0R181|M0R181_HUMAN 60S ribosomal protein L21 (Fragment) OS=Homo sapiens GN=RPL21 PE=1 SV=1	2	4	4	4	4	0	4	0	4	0	21.2	21.2	21.2	18.565	160	160;122	0	28.002	0.9855	1.1374	12.226	4	0	Median	0.9855	1.1374	12.226	4	0	Median	NaN	NaN	NaN	0	0	Median	21.2	0	3291000	1775800	1515200	3291000	1775800	1515200
60S ribosomal protein L23a;60S ribosomal protein L23a (Fragment)	60S ribosomal protein L23a;60S ribosomal protein L23a (Fragment)	3;3	3;3	3;3	>sp|P62750|RL23A_HUMAN 60S ribosomal protein L23a OS=Homo sapiens GN=RPL23A PE=1 SV=1;>tr|H7BY10|H7BY10_HUMAN 60S ribosomal protein L23a (Fragment) OS=Homo sapiens GN=RPL23A PE=1 SV=1	2	3	3	3	3	0	3	0	3	0	18.6	18.6	18.6	17.695	156	156;158	0	18.441	0.9605	1.118	1.0331	2	0	Median	0.9605	1.118	1.0331	2	0	Median	NaN	NaN	NaN	0	0	Median	18.6	0	1250200	966080	284170	1250200	966080	284170
60S ribosomal protein L24	60S ribosomal protein L24	3	3	3	>sp|P83731|RL24_HUMAN 60S ribosomal protein L24 OS=Homo sapiens GN=RPL24 PE=1 SV=1	1	3	3	3	3	0	3	0	3	0	19.1	19.1	19.1	17.779	157	157	0	20.115	0.94607	1.1045	24.315	3	0	Median	0.94607	1.1045	24.315	3	0	Median	NaN	NaN	NaN	0	0	Median	19.1	0	1499900	773090	726770	1499900	773090	726770
60S ribosomal protein L26;60S ribosomal protein L26 (Fragment);60S ribosomal protein L26-like 1;60S ribosomal protein L26-like 1 (Fragment)	60S ribosomal protein L26;60S ribosomal protein L26 (Fragment);60S ribosomal protein L26-like 1	5;4;3;1	5;4;3;1	5;4;3;1	>sp|P61254|RL26_HUMAN 60S ribosomal protein L26 OS=Homo sapiens GN=RPL26 PE=1 SV=1;>tr|J3KTJ8|J3KTJ8_HUMAN 60S ribosomal protein L26 (Fragment) OS=Homo sapiens GN=RPL26 PE=4 SV=4;>sp|Q9UNX3|RL26L_HUMAN 60S ribosomal protein L26-like 1 OS=Homo sapiens GN=RP	4	5	5	5	5	0	5	0	5	0	29	29	29	17.258	145	145;96;145;38	0	31.643	0.92936	1.0627	6.9855	5	0	Median	0.92936	1.0627	6.9855	5	0	Median	NaN	NaN	NaN	0	0	Median	29	0	2073100	1069100	1004000	2073100	1069100	1004000
60S ribosomal protein L27;60S ribosomal protein L27 (Fragment)	60S ribosomal protein L27;60S ribosomal protein L27 (Fragment)	4;3	4;3	4;3	>sp|P61353|RL27_HUMAN 60S ribosomal protein L27 OS=Homo sapiens GN=RPL27 PE=1 SV=2;>tr|K7ELC7|K7ELC7_HUMAN 60S ribosomal protein L27 (Fragment) OS=Homo sapiens GN=RPL27 PE=1 SV=1	2	4	4	4	4	2	4	2	4	2	36	36	36	15.798	136	136;144	0	28.751	0.77019	0.95604	7.2875	6	0	Median	0.79418	0.95604	6.7075	4	0	Median	0.70869	0.97942	10.235	2	0	Median	36	22.1	2516500	1405300	1111200	1939300	1056600	882710
60S ribosomal protein L27a	60S ribosomal protein L27a	3	3	3	>sp|P46776|RL27A_HUMAN 60S ribosomal protein L27a OS=Homo sapiens GN=RPL27A PE=1 SV=2	1	3	3	3	3	1	3	1	3	1	22.3	22.3	22.3	16.561	148	148	0	21.331	0.90705	1.1392	9.2196	2	0	Median	NaN	NaN	NaN	1	0	Median	NaN	NaN	NaN	1	0	Median	22.3	6.8	2269100	650110	1619000	1842300	411920	1430400
60S ribosomal protein L28	60S ribosomal protein L28	5	5	5	>sp|P46779|RL28_HUMAN 60S ribosomal protein L28 OS=Homo sapiens GN=RPL28 PE=1 SV=3	1	5	5	5	5	3	5	3	5	3	29.9	29.9	29.9	15.747	137	137	0	32.606	0.77611	0.92228	10.481	5	0	Median	0.77611	0.92228	10.481	5	0	Median	NaN	NaN	NaN	0	0	Median	29.9	21.2	2966500	1529700	1436800	2777100	1529700	1247500
60S ribosomal protein L29	60S ribosomal protein L29	2	2	2	>sp|P47914|RL29_HUMAN 60S ribosomal protein L29 OS=Homo sapiens GN=RPL29 PE=1 SV=2	1	2	2	2	2	2	2	2	2	2	14.5	14.5	14.5	17.752	159	159	0	15.786	0.74358	0.92964	2.2604	4	0	Median	0.80505	0.93381	1.2383	2	0	Median	0.69037	0.91388	3.0236	2	0	Median	14.5	14.5	1965500	1139300	826220	1583100	916540	666590
60S ribosomal protein L3;60S ribosomal protein L3 (Fragment);60S ribosomal protein L3-like	60S ribosomal protein L3;60S ribosomal protein L3 (Fragment)	31;18;3	31;18;3	31;18;3	>sp|P39023|RL3_HUMAN 60S ribosomal protein L3 OS=Homo sapiens GN=RPL3 PE=1 SV=2;>tr|B5MCW2|B5MCW2_HUMAN 60S ribosomal protein L3 (Fragment) OS=Homo sapiens GN=RPL3 PE=1 SV=1	3	31	31	31	28	31	28	31	28	31	60	60	60	46.108	403	403;272;407	0	246.32	0.75117	1.0118	19.209	90	0	Median	0.83315	1.0021	8.8058	42	0	Median	0.7011	1.02	24.932	48	0	Median	51.6	60	868270000	490870000	377400000	417990000	225810000	192180000
60S ribosomal protein L30 (Fragment);60S ribosomal protein L30	60S ribosomal protein L30 (Fragment);60S ribosomal protein L30	2;2	2;2	2;2	>tr|E5RI99|E5RI99_HUMAN 60S ribosomal protein L30 (Fragment) OS=Homo sapiens GN=RPL30 PE=1 SV=1;>sp|P62888|RL30_HUMAN 60S ribosomal protein L30 OS=Homo sapiens GN=RPL30 PE=1 SV=2	2	2	2	2	1	2	1	2	1	2	24.6	24.6	24.6	12.656	114	114;115	0	16.737	0.81932	1.1186	12.862	2	0	Median	NaN	NaN	NaN	0	0	Median	0.81932	1.1186	12.862	2	0	Median	14	24.6	1933900	812440	1121500	481370	0	481370
60S ribosomal protein L31 (Fragment);60S ribosomal protein L31	60S ribosomal protein L31 (Fragment);60S ribosomal protein L31	1;1	1;1	1;1	>tr|H7C2W9|H7C2W9_HUMAN 60S ribosomal protein L31 (Fragment) OS=Homo sapiens GN=RPL31 PE=1 SV=1;>sp|P62899|RL31_HUMAN 60S ribosomal protein L31 OS=Homo sapiens GN=RPL31 PE=1 SV=1	2	1	1	1	1	1	1	1	1	1	13	13	13	12.701	108	108;125	0.0017153	9.6849	0.80406	1.0312	7.6093	2	0	Median	NaN	NaN	NaN	1	0	Median	NaN	NaN	NaN	1	0	Median	13	13	1025600	545230	480380	646500	340320	306180
60S ribosomal protein L32 (Fragment);60S ribosomal protein L32	60S ribosomal protein L32 (Fragment);60S ribosomal protein L32	3;3	3;3	3;3	>tr|D3YTB1|D3YTB1_HUMAN 60S ribosomal protein L32 (Fragment) OS=Homo sapiens GN=RPL32 PE=1 SV=1;>sp|P62910|RL32_HUMAN 60S ribosomal protein L32 OS=Homo sapiens GN=RPL32 PE=1 SV=2	2	3	3	3	3	2	3	2	3	2	27.8	27.8	27.8	15.616	133	133;135	0	31.682	0.76872	0.89137	0.019353	2	0	Median	0.76872	0.89137	0.019353	2	0	Median	NaN	NaN	NaN	0	0	Median	27.8	17.3	887200	634030	253160	732460	546590	185860
60S ribosomal protein L35	60S ribosomal protein L35	2	2	2	>sp|P42766|RL35_HUMAN 60S ribosomal protein L35 OS=Homo sapiens GN=RPL35 PE=1 SV=2	1	2	2	2	2	1	2	1	2	1	18.7	18.7	18.7	14.551	123	123	0	12.535	0.94244	1.0797	19.817	3	0	Median	1.055	1.2261	17.984	2	0	Median	NaN	NaN	NaN	1	0	Median	18.7	8.1	662270	318160	344110	470730	209170	261550
60S ribosomal protein L35a (Fragment);60S ribosomal protein L35a	60S ribosomal protein L35a (Fragment);60S ribosomal protein L35a	3;3	3;3	3;3	>tr|C9K025|C9K025_HUMAN 60S ribosomal protein L35a (Fragment) OS=Homo sapiens GN=RPL35A PE=1 SV=1;>sp|P18077|RL35A_HUMAN 60S ribosomal protein L35a OS=Homo sapiens GN=RPL35A PE=1 SV=2	2	3	3	3	1	3	1	3	1	3	29.8	29.8	29.8	10.645	94	94;110	0	17.457	0.62169	0.79461	15.475	2	0	Median	NaN	NaN	NaN	1	0	Median	NaN	NaN	NaN	1	0	Median	9.6	29.8	417320	351990	65330	186700	124130	62573
60S ribosomal protein L4;60S ribosomal protein L4 (Fragment)	60S ribosomal protein L4	31;8	31;8	31;8	>sp|P36578|RL4_HUMAN 60S ribosomal protein L4 OS=Homo sapiens GN=RPL4 PE=1 SV=5	2	31	31	31	24	31	24	31	24	31	56.7	56.7	56.7	47.697	427	427;171	0	243.42	0.73373	0.99071	11.607	77	0	Median	0.82315	0.98811	7.6861	35	0	Median	0.69119	0.99546	14.143	42	0	Median	50.6	56.7	1175800000	669900000	505850000	488590000	265380000	223210000
60S ribosomal protein L5;60S ribosomal protein L5 (Fragment)	60S ribosomal protein L5	18;5	18;5	18;5	>sp|P46777|RL5_HUMAN 60S ribosomal protein L5 OS=Homo sapiens GN=RPL5 PE=1 SV=3	2	18	18	18	18	6	18	6	18	6	46.1	46.1	46.1	34.362	297	297;130	0	152.15	0.82709	0.98627	8.6064	42	0	Median	0.82744	0.98412	7.223	37	0	Median	0.80935	1.1179	15.308	5	0	Median	46.1	27.6	265020000	144040000	120980000	261640000	142080000	119560000
60S ribosomal protein L6;60S ribosomal protein L6 (Fragment)	60S ribosomal protein L6	23;5	23;5	23;5	>sp|Q02878|RL6_HUMAN 60S ribosomal protein L6 OS=Homo sapiens GN=RPL6 PE=1 SV=3	2	23	23	23	23	10	23	10	23	10	54.5	54.5	54.5	32.728	288	288;63	0	168.97	0.81471	0.97824	8.8043	34	0	Median	0.82649	0.98316	9.8387	25	0	Median	0.68277	0.97468	5.4109	9	0	Median	54.5	28.5	244900000	131750000	113150000	231460000	124020000	107440000
60S ribosomal protein L7;60S ribosomal protein L7 (Fragment)	60S ribosomal protein L7	16;4	16;4	16;4	>sp|P18124|RL7_HUMAN 60S ribosomal protein L7 OS=Homo sapiens GN=RPL7 PE=1 SV=1	2	16	16	16	16	5	16	5	16	5	49.2	49.2	49.2	29.225	248	248;99	0	115.51	0.83957	1.0071	15.583	21	0	Median	0.83926	1.0013	14.881	19	0	Median	0.90268	1.2309	8.1094	2	0	Median	49.2	24.2	79943000	43517000	36426000	78262000	42610000	35652000
60S ribosomal protein L7a;60S ribosomal protein L7a (Fragment)	60S ribosomal protein L7a;60S ribosomal protein L7a (Fragment)	19;10	19;10	19;10	>sp|P62424|RL7A_HUMAN 60S ribosomal protein L7a OS=Homo sapiens GN=RPL7A PE=1 SV=2;>tr|Q5T8U3|Q5T8U3_HUMAN 60S ribosomal protein L7a (Fragment) OS=Homo sapiens GN=RPL7A PE=1 SV=1	2	19	19	19	19	2	19	2	19	2	54.1	54.1	54.1	29.995	266	266;191	0	171.47	0.82866	1.0055	6.3444	20	0	Median	0.82926	1.0041	6.3982	19	0	Median	NaN	NaN	NaN	1	0	Median	54.1	10.2	89166000	48362000	40804000	88753000	48204000	40548000
60S ribosomal protein L8;60S ribosomal protein L8 (Fragment)	60S ribosomal protein L8;60S ribosomal protein L8 (Fragment)	10;9	10;9	10;9	>sp|P62917|RL8_HUMAN 60S ribosomal protein L8 OS=Homo sapiens GN=RPL8 PE=1 SV=2;>tr|E9PKU4|E9PKU4_HUMAN 60S ribosomal protein L8 (Fragment) OS=Homo sapiens GN=RPL8 PE=1 SV=1	2	10	10	10	10	2	10	2	10	2	42.4	42.4	42.4	28.024	257	257;235	0	100	0.82522	0.96913	6.0534	11	0	Median	0.82616	0.98113	6.3807	10	0	Median	NaN	NaN	NaN	1	0	Median	42.4	5.4	47416000	25841000	21575000	47243000	25723000	21520000
60S ribosomal protein L9 (Fragment);60S ribosomal protein L9	60S ribosomal protein L9 (Fragment);60S ribosomal protein L9	4;4	4;4	4;4	>tr|D6RAN4|D6RAN4_HUMAN 60S ribosomal protein L9 (Fragment) OS=Homo sapiens GN=RPL9 PE=1 SV=4;>sp|P32969|RL9_HUMAN 60S ribosomal protein L9 OS=Homo sapiens GN=RPL9 PE=1 SV=1	2	4	4	4	4	0	4	0	4	0	24.3	24.3	24.3	20.775	181	181;192	0	39.687	0.77667	0.91033	3.5051	3	0	Median	0.77667	0.91033	3.5051	3	0	Median	NaN	NaN	NaN	0	0	Median	24.3	0	3406000	2073200	1332800	3406000	2073200	1332800
Actin, alpha skeletal muscle;Actin, alpha cardiac muscle 1;Actin, gamma-enteric smooth muscle;Actin, aortic smooth muscle;Actin, gamma-enteric smooth muscle (Fragment);Actin, aortic smooth muscle (Fragment)	Actin, alpha skeletal muscle;Actin, alpha cardiac muscle 1;Actin, gamma-enteric smooth muscle;Actin, aortic smooth muscle;Actin, gamma-enteric smooth muscle (Fragment);Actin, aortic smooth muscle (Fragment)	14;14;13;13;7;7	1;1;1;1;1;1	1;1;1;1;1;1	>sp|P68133|ACTS_HUMAN Actin, alpha skeletal muscle OS=Homo sapiens GN=ACTA1 PE=1 SV=1;>sp|P68032|ACTC_HUMAN Actin, alpha cardiac muscle 1 OS=Homo sapiens GN=ACTC1 PE=1 SV=1;>sp|P63267|ACTH_HUMAN Actin, gamma-enteric smooth muscle OS=Homo sapiens GN=ACTG2 P	6	14	1	1	12	14	1	1	1	1	31.6	4.2	4.2	42.051	377	377;377;376;377;144;151	0	11.436	1.0989	1.3103	25.476	9	0	Median	1.081	1.2856	20.793	5	0	Median	1.1967	1.6921	4.333	4	0	Median	29.7	31.6	72954000	34161000	38794000	34357000	16329000	18028000
Actin, cytoplasmic 1;Actin, cytoplasmic 1 (Fragment);POTE ankyrin domain family member E;POTE ankyrin domain family member F;POTE ankyrin domain family member I;Putative beta-actin-like protein 3;POTE ankyrin domain family member J	Actin, cytoplasmic 1	24;8;8;6;5;3;3	1;1;0;0;0;0;0	1;1;0;0;0;0;0	>sp|P60709|ACTB_HUMAN Actin, cytoplasmic 1 OS=Homo sapiens GN=ACTB PE=1 SV=1	7	24	1	1	22	22	1	1	1	1	72.5	4.5	4.5	41.736	375	375;102;1075;1075;1075;375;1038	0	14.605	1.0718	1.4167	6.6105	4	0	Median	1.145	1.3428	6.0435	2	0	Median	1.0423	1.4695	3.6465	2	0	Median	70.7	70.4	5271500	2604400	2667100	2869800	1417000	1452800
Actin, cytoplasmic 2;Actin, cytoplasmic 2 (Fragment)	Actin, cytoplasmic 2	24;9	24;9	1;1	>sp|P63261|ACTG_HUMAN Actin, cytoplasmic 2 OS=Homo sapiens GN=ACTG1 PE=1 SV=1	2	24	24	1	22	22	22	22	1	1	72.5	72.5	4.5	41.792	375	375;133	0	278.96	1.1168	1.3658	15.469	92	0	Median	1.0733	1.2548	9.7204	44	0	Median	1.1595	1.6276	9.3291	48	0	Median	70.7	70.4	737460000	343950000	393520000	359040000	169920000	189120000
Actin-related protein 3	Actin-related protein 3	2	2	2	>sp|P61158|ARP3_HUMAN Actin-related protein 3 OS=Homo sapiens GN=ACTR3 PE=1 SV=3	1	2	2	2	0	2	0	2	0	2	5.3	5.3	5.3	47.371	418	418	0	12.126	NaN	NaN	NaN	1	0	Median	NaN	NaN	NaN	0	0	Median	NaN	NaN	NaN	1	0	Median	0	5.3	297990	81185	216800	0	0	0
Activator of basal transcription 1	Activator of basal transcription 1	2	2	2	>sp|Q9ULW3|ABT1_HUMAN Activator of basal transcription 1 OS=Homo sapiens GN=ABT1 PE=1 SV=1	1	2	2	2	2	0	2	0	2	0	6.6	6.6	6.6	31.079	272	272	0	13.39	0.88706	1.0155	4.3807	2	0	Median	0.88706	1.0155	4.3807	2	0	Median	NaN	NaN	NaN	0	0	Median	6.6	0	461360	253090	208270	461360	253090	208270
AF4/FMR2 family member 1	AF4/FMR2 family member 1	10	10	10	>sp|P51825|AFF1_HUMAN AF4/FMR2 family member 1 OS=Homo sapiens GN=AFF1 PE=1 SV=1	1	10	10	10	9	2	9	2	9	2	10.9	10.9	10.9	131.42	1210	1210	0	66.992	NaN	NaN	NaN	1	0	Median	NaN	NaN	NaN	0	0	Median	NaN	NaN	NaN	1	0	Median	9.3	2.3	1603600	118880	1484700	1432500	12078	1420400
AF4/FMR2 family member 4;AF4/FMR2 family member 4 (Fragment)	AF4/FMR2 family member 4	17;2	17;2	17;2	>sp|Q9UHB7|AFF4_HUMAN AF4/FMR2 family member 4 OS=Homo sapiens GN=AFF4 PE=1 SV=1	2	17	17	17	16	13	16	13	16	13	19.8	19.8	19.8	127.46	1163	1163;148	0	163.04	0.92839	1.3052	83.044	21	0	Median	3.9967	4.5995	19.556	10	0	Median	0.66451	0.90311	14.594	11	0	Median	19.2	14.9	10493000	3775300	6717500	5948300	998360	4950000
A-kinase anchor protein 8;A-kinase anchor protein 8 (Fragment)	A-kinase anchor protein 8	11;4	11;4	11;4	>sp|O43823|AKAP8_HUMAN A-kinase anchor protein 8 OS=Homo sapiens GN=AKAP8 PE=1 SV=1	2	11	11	11	10	8	10	8	10	8	20.5	20.5	20.5	76.107	692	692;178	0	102.45	1.0439	1.3482	7.1679	13	0	Median	1.1619	1.3388	8.7458	6	0	Median	0.96749	1.3482	6.1183	7	0	Median	19.4	16	6077700	3104900	2972700	2791100	1305500	1485600
A-kinase anchor protein 8-like;A-kinase anchor protein 8-like (Fragment);A kinase (PRKA) anchor protein 8-like, isoform CRA_c	A-kinase anchor protein 8-like;A-kinase anchor protein 8-like (Fragment);A kinase (PRKA) anchor protein 8-like, isoform CRA_c	4;2;2	4;2;2	4;2;2	>sp|Q9ULX6|AKP8L_HUMAN A-kinase anchor protein 8-like OS=Homo sapiens GN=AKAP8L PE=1 SV=3;>tr|M0R010|M0R010_HUMAN A-kinase anchor protein 8-like (Fragment) OS=Homo sapiens GN=AKAP8L PE=1 SV=1;>tr|V9GZ50|V9GZ50_HUMAN A kinase (PRKA) anchor protein 8-like, i	3	4	4	4	3	3	3	3	3	3	9.4	9.4	9.4	71.648	646	646;161;431	0	29.125	0.86816	1.0136	20.276	5	0	Median	0.86816	0.97086	17.322	3	0	Median	0.91426	1.2339	27.808	2	0	Median	7.4	5.9	1506600	801750	704800	762170	354180	407980
Alanine aminotransferase 1	Alanine aminotransferase 1	1	1	1	>sp|P24298|ALAT1_HUMAN Alanine aminotransferase 1 OS=Homo sapiens GN=GPT PE=1 SV=3	1	1	1	1	1	0	1	0	1	0	3.8	3.8	3.8	54.636	496	496	1	-2	NaN	NaN	NaN	1	0	Median	NaN	NaN	NaN	1	0	Median	NaN	NaN	NaN	0	0	Median	3.8	0	1753400	1079300	674140	1753400	1079300	674140
Alanine--tRNA ligase, mitochondrial	Alanine--tRNA ligase, mitochondrial	1	1	1	>sp|Q5JTZ9|SYAM_HUMAN Alanine--tRNA ligase, mitochondrial OS=Homo sapiens GN=AARS2 PE=1 SV=1	1	1	1	1	1	1	1	1	1	1	0.8	0.8	0.8	107.34	985	985	0.0015823	6.5583	NaN	NaN	NaN	1	0	Median	NaN	NaN	NaN	1	0	Median	NaN	NaN	NaN	0	0	Median	0.8	0.8	452280	259140	193140	452280	259140	193140
Alpha-1A adrenergic receptor	Alpha-1A adrenergic receptor	1	1	1	>sp|P35348|ADA1A_HUMAN Alpha-1A adrenergic receptor OS=Homo sapiens GN=ADRA1A PE=1 SV=2	1	1	1	1	1	0	1	0	1	0	1.5	1.5	1.5	51.486	466	466	1	-2	NaN	NaN	NaN	0	0	Median	NaN	NaN	NaN	0	0	Median	NaN	NaN	NaN	0	0	Median	1.5	0	114430	0	114430	114430	0	114430
Alpha-actinin-4 (Fragment);Alpha-actinin-1;Alpha-actinin-4	Alpha-actinin-4 (Fragment);Alpha-actinin-1;Alpha-actinin-4	1;1;1	1;1;1	1;1;1	>tr|H7C144|H7C144_HUMAN Alpha-actinin-4 (Fragment) OS=Homo sapiens GN=ACTN4 PE=1 SV=1;>sp|P12814|ACTN1_HUMAN Alpha-actinin-1 OS=Homo sapiens GN=ACTN1 PE=1 SV=2;>sp|O43707|ACTN4_HUMAN Alpha-actinin-4 OS=Homo sapiens GN=ACTN4 PE=1 SV=2	3	1	1	1	0	1	0	1	0	1	3.5	3.5	3.5	39.001	342	342;892;911	0.0016287	7.4049	NaN	NaN	NaN	0	0	Median	NaN	NaN	NaN	0	0	Median	NaN	NaN	NaN	0	0	Median	0	3.5	81378	0	81378	0	0	0
Ankycorbin	Ankycorbin	15	15	15	>sp|Q9P0K7|RAI14_HUMAN Ankycorbin OS=Homo sapiens GN=RAI14 PE=1 SV=2	1	15	15	15	13	9	13	9	13	9	19.7	19.7	19.7	110.04	980	980	0	144.81	1.1537	1.3654	22.931	14	0	Median	1.1854	1.3653	21.107	9	0	Median	1.0661	1.4294	21.74	5	0	Median	16.5	13.4	8865300	3709700	5155500	5833900	2507900	3326000
Ankyrin repeat domain-containing protein 50	Ankyrin repeat domain-containing protein 50	1	1	1	>sp|Q9ULJ7|ANR50_HUMAN Ankyrin repeat domain-containing protein 50 OS=Homo sapiens GN=ANKRD50 PE=1 SV=4	1	1	1	1	1	0	1	0	1	0	0.6	0.6	0.6	155.86	1429	1429	0.0016155	7.1294	NaN	NaN	NaN	0	0	Median	NaN	NaN	NaN	0	0	Median	NaN	NaN	NaN	0	0	Median	0.6	0	94883	0	94883	94883	0	94883
Antigen KI-67	Antigen KI-67	209	209	209	>sp|P46013|KI67_HUMAN Antigen KI-67 OS=Homo sapiens GN=MKI67 PE=1 SV=2	1	209	209	209	186	199	186	199	186	199	69.7	69.7	69.7	358.69	3256	3256	0	323.31	0.66548	0.86573	12.215	446	0	Median	0.73337	0.87012	11.639	215	0	Median	0.60639	0.86017	12.7	231	0	Median	66.2	66.7	988130000	588070000	400060000	450020000	257180000	192840000
AOF1 protein;Lysine-specific histone demethylase 1B (Fragment);Lysine-specific histone demethylase 1B	AOF1 protein;Lysine-specific histone demethylase 1B (Fragment);Lysine-specific histone demethylase 1B	1;1;1	1;1;1	1;1;1	>tr|Q08EI0|Q08EI0_HUMAN AOF1 protein OS=Homo sapiens GN=AOF1 PE=2 SV=1;>tr|H0Y6H0|H0Y6H0_HUMAN Lysine-specific histone demethylase 1B (Fragment) OS=Homo sapiens GN=KDM1B PE=1 SV=1;>sp|Q8NB78|KDM1B_HUMAN Lysine-specific histone demethylase 1B OS=Homo sapien	3	1	1	1	1	0	1	0	1	0	13.3	13.3	13.3	12.489	113	113;640;822	0.0016722	8.5328	NaN	NaN	NaN	1	0	Median	NaN	NaN	NaN	1	0	Median	NaN	NaN	NaN	0	0	Median	13.3	0	46357	23593	22764	46357	23593	22764
AP-2 complex subunit alpha-2;AP-2 complex subunit alpha-1	AP-2 complex subunit alpha-2;AP-2 complex subunit alpha-1	1;1	1;1	1;1	>sp|O94973|AP2A2_HUMAN AP-2 complex subunit alpha-2 OS=Homo sapiens GN=AP2A2 PE=1 SV=2;>sp|O95782|AP2A1_HUMAN AP-2 complex subunit alpha-1 OS=Homo sapiens GN=AP2A1 PE=1 SV=3	2	1	1	1	1	0	1	0	1	0	1.9	1.9	1.9	103.96	939	939;977	0.0031447	6.4622	NaN	NaN	NaN	0	0	Median	NaN	NaN	NaN	0	0	Median	NaN	NaN	NaN	0	0	Median	1.9	0	130110	130110	0	130110	130110	0
Apoptotic chromatin condensation inducer in the nucleus;Apoptotic chromatin condensation inducer in the nucleus (Fragment)	Apoptotic chromatin condensation inducer in the nucleus	13;1	13;1	13;1	>sp|Q9UKV3|ACINU_HUMAN Apoptotic chromatin condensation inducer in the nucleus OS=Homo sapiens GN=ACIN1 PE=1 SV=2	2	13	13	13	7	12	7	12	7	12	13.8	13.8	13.8	151.86	1341	1341;82	0	94.696	1.246	1.45	81.787	12	0	Median	1.0218	1.1827	13.262	7	0	Median	4.3732	6.1767	8.673	5	0	Median	6.3	12.9	8600500	2301700	6298800	3303500	1629900	1673600
Ataxin-2	Ataxin-2	5	5	5	>sp|Q99700|ATX2_HUMAN Ataxin-2 OS=Homo sapiens GN=ATXN2 PE=1 SV=2	1	5	5	5	4	4	4	4	4	4	5.9	5.9	5.9	140.28	1313	1313	0	39.316	0.77759	0.97205	5.7742	4	0	Median	0.88155	1.0177	8.6093	2	0	Median	0.72428	0.97184	2.148	2	0	Median	4.6	4.6	1608700	964420	644310	854530	577050	277470
Ataxin-2-like protein	Ataxin-2-like protein	15	15	15	>sp|Q8WWM7|ATX2L_HUMAN Ataxin-2-like protein OS=Homo sapiens GN=ATXN2L PE=1 SV=2	1	15	15	15	13	12	13	12	13	12	18.5	18.5	18.5	113.37	1075	1075	0	111.64	0.8146	0.96777	18.528	22	0	Median	0.81727	0.9305	17.276	12	0	Median	0.80152	1.0935	15.834	10	0	Median	16.1	15.3	7010800	3759400	3251300	3817600	2065200	1752400
AT-hook DNA-binding motif-containing protein 1	AT-hook DNA-binding motif-containing protein 1	1	1	1	>sp|Q5TGY3|AHDC1_HUMAN AT-hook DNA-binding motif-containing protein 1 OS=Homo sapiens GN=AHDC1 PE=1 SV=1	1	1	1	1	0	1	0	1	0	1	0.6	0.6	0.6	168.35	1603	1603	0.0031056	6.3079	NaN	NaN	NaN	1	0	Median	NaN	NaN	NaN	0	0	Median	NaN	NaN	NaN	1	0	Median	0	0.6	51181	30014	21166	0	0	0
ATPase family AAA domain-containing protein 5	ATPase family AAA domain-containing protein 5	29	29	29	>sp|Q96QE3|ATAD5_HUMAN ATPase family AAA domain-containing protein 5 OS=Homo sapiens GN=ATAD5 PE=1 SV=4	1	29	29	29	24	25	24	25	24	25	21.5	21.5	21.5	207.57	1844	1844	0	270.55	0.76211	0.94129	24.181	35	0	Median	0.89063	1.0006	18.089	19	0	Median	0.68343	0.93237	30.175	16	0	Median	17	18.8	13891000	8851400	5039600	6343300	3452100	2891200
ATP-binding cassette sub-family F member 1	ATP-binding cassette sub-family F member 1	1	1	1	>sp|Q8NE71|ABCF1_HUMAN ATP-binding cassette sub-family F member 1 OS=Homo sapiens GN=ABCF1 PE=1 SV=2	1	1	1	1	0	1	0	1	0	1	1.5	1.5	1.5	95.925	845	845	0.0017036	9.1842	NaN	NaN	NaN	0	0	Median	NaN	NaN	NaN	0	0	Median	NaN	NaN	NaN	0	0	Median	0	1.5	130140	130140	0	0	0	0
ATP-binding cassette sub-family F member 2	ATP-binding cassette sub-family F member 2	2	2	2	>sp|Q9UG63|ABCF2_HUMAN ATP-binding cassette sub-family F member 2 OS=Homo sapiens GN=ABCF2 PE=1 SV=2	1	2	2	2	2	2	2	2	2	2	4	4	4	71.289	623	623	0	14.06	0.71636	0.89251	7.203	2	0	Median	NaN	NaN	NaN	1	0	Median	NaN	NaN	NaN	1	0	Median	4	4	1312100	903100	408960	608500	411960	196540
ATP-dependent RNA helicase A	ATP-dependent RNA helicase A	71	71	71	>sp|Q08211|DHX9_HUMAN ATP-dependent RNA helicase A OS=Homo sapiens GN=DHX9 PE=1 SV=4	1	71	71	71	70	65	70	65	70	65	57	57	57	140.96	1270	1270	0	323.31	0.90151	1.1702	9.4812	185	0	Median	1.005	1.1851	8.7174	94	0	Median	0.83156	1.157	10.247	91	0	Median	57	54.8	810780000	416690000	394090000	477020000	235650000	241370000
ATP-dependent RNA helicase DDX1	ATP-dependent RNA helicase DDX1	8	8	8	>sp|Q92499|DDX1_HUMAN ATP-dependent RNA helicase DDX1 OS=Homo sapiens GN=DDX1 PE=1 SV=2	1	8	8	8	4	7	4	7	4	7	15.4	15.4	15.4	82.431	740	740	0	60.566	0.61441	0.80574	39.746	8	0	Median	0.8066	0.914	69.698	3	0	Median	0.61024	0.8028	17.125	5	0	Median	9.9	12.2	2281900	1609500	672340	741320	547730	193590
ATP-dependent RNA helicase DDX18;ATP-dependent RNA helicase DDX18 (Fragment)	ATP-dependent RNA helicase DDX18	40;13	40;13	40;13	>sp|Q9NVP1|DDX18_HUMAN ATP-dependent RNA helicase DDX18 OS=Homo sapiens GN=DDX18 PE=1 SV=2	2	40	40	40	33	38	33	38	33	38	58.1	58.1	58.1	75.406	670	670;214	0	323.31	0.77129	1.0179	11.99	85	0	Median	0.88819	1.0413	8.3876	39	0	Median	0.70532	0.99689	14.275	46	0	Median	53.1	56.3	275980000	154850000	121130000	128560000	68566000	59993000
ATP-dependent RNA helicase DDX24	ATP-dependent RNA helicase DDX24	49	49	49	>sp|Q9GZR7|DDX24_HUMAN ATP-dependent RNA helicase DDX24 OS=Homo sapiens GN=DDX24 PE=1 SV=1	1	49	49	49	47	42	47	42	47	42	59.7	59.7	59.7	96.331	859	859	0	323.31	0.74557	0.96336	10.044	92	0	Median	0.81411	0.97335	10.399	51	0	Median	0.6507	0.92745	9.574	41	0	Median	58.8	55.9	164340000	94219000	70121000	97621000	53013000	44608000
ATP-dependent RNA helicase DDX3X;ATP-dependent RNA helicase DDX3Y;ATP-dependent RNA helicase DDX3X (Fragment);ATP-dependent RNA helicase DDX3Y (Fragment)	ATP-dependent RNA helicase DDX3X;ATP-dependent RNA helicase DDX3Y	12;7;3;1	11;6;3;1	10;5;3;1	>sp|O00571|DDX3X_HUMAN ATP-dependent RNA helicase DDX3X OS=Homo sapiens GN=DDX3X PE=1 SV=3;>sp|O15523|DDX3Y_HUMAN ATP-dependent RNA helicase DDX3Y OS=Homo sapiens GN=DDX3Y PE=1 SV=2	4	12	11	10	9	12	8	11	7	10	23.9	22.2	20.8	73.243	662	662;660;138;250	0	105.2	0.69562	0.90453	22.885	17	0	Median	0.85595	0.96225	31.319	7	0	Median	0.66054	0.89137	15.104	10	0	Median	18.1	23.9	6852000	3924000	2928000	2831000	1590500	1240500
ATP-dependent RNA helicase DDX50	ATP-dependent RNA helicase DDX50	28	26	26	>sp|Q9BQ39|DDX50_HUMAN ATP-dependent RNA helicase DDX50 OS=Homo sapiens GN=DDX50 PE=1 SV=1	1	28	26	26	23	28	21	26	21	26	49.4	45.7	45.7	82.564	737	737	0	215.43	0.88192	1.1425	13.7	35	0	Median	0.95591	1.1041	14.749	16	0	Median	0.83968	1.1496	11.554	19	0	Median	40.6	49.4	29093000	15720000	13373000	12541000	6697600	5842900
ATP-dependent RNA helicase DDX51	ATP-dependent RNA helicase DDX51	32	32	32	>sp|Q8N8A6|DDX51_HUMAN ATP-dependent RNA helicase DDX51 OS=Homo sapiens GN=DDX51 PE=1 SV=3	1	32	32	32	24	31	24	31	24	31	62.2	62.2	62.2	72.456	666	666	0	296.81	0.76682	0.96745	9.5631	49	0	Median	0.84444	0.98622	8.6332	22	0	Median	0.6835	0.94405	10.277	27	0	Median	52.7	60.4	80834000	45950000	34884000	31509000	17086000	14423000
ATP-dependent RNA helicase DDX54;ATP-dependent RNA helicase DDX54 (Fragment)	ATP-dependent RNA helicase DDX54	54;7	54;7	54;7	>sp|Q8TDD1|DDX54_HUMAN ATP-dependent RNA helicase DDX54 OS=Homo sapiens GN=DDX54 PE=1 SV=2	2	54	54	54	46	54	46	54	46	54	61.4	61.4	61.4	98.594	881	881;160	0	323.31	0.84666	1.0915	14.47	108	0	Median	0.9504	1.1186	11.665	49	0	Median	0.77161	1.0832	16.047	59	0	Median	55.3	61.4	171410000	93193000	78216000	78157000	40799000	37358000
ATP-dependent RNA helicase DDX55	ATP-dependent RNA helicase DDX55	18	18	18	>sp|Q8NHQ9|DDX55_HUMAN ATP-dependent RNA helicase DDX55 OS=Homo sapiens GN=DDX55 PE=1 SV=3	1	18	18	18	13	17	13	17	13	17	41.3	41.3	41.3	68.546	600	600	0	169.8	0.7427	0.9678	14.524	25	0	Median	0.8152	0.94585	19.268	10	0	Median	0.70104	0.9867	10.492	15	0	Median	31.2	41.3	27187000	14806000	12381000	10805000	5228200	5577000
ATP-dependent RNA helicase DHX36;ATP-dependent RNA helicase DHX36 (Fragment)	ATP-dependent RNA helicase DHX36	12;2	12;2	11;2	>sp|Q9H2U1|DHX36_HUMAN ATP-dependent RNA helicase DHX36 OS=Homo sapiens GN=DHX36 PE=1 SV=2	2	12	12	11	10	8	10	8	9	7	17.8	17.8	16.8	114.76	1008	1008;187	0	97.615	0.68681	0.86164	18.752	16	0	Median	0.66962	0.76777	18.471	9	0	Median	0.70444	0.96448	16.155	7	0	Median	14.6	10.3	4151100	2371500	1779700	2217200	1225400	991850
Baculoviral IAP repeat-containing protein 3	Baculoviral IAP repeat-containing protein 3	1	1	1	>sp|Q13489|BIRC3_HUMAN Baculoviral IAP repeat-containing protein 3 OS=Homo sapiens GN=BIRC3 PE=1 SV=2	1	1	1	1	0	1	0	1	0	1	2.5	2.5	2.5	68.371	604	604	1	-2	NaN	NaN	NaN	1	0	Median	NaN	NaN	NaN	0	0	Median	NaN	NaN	NaN	1	0	Median	0	2.5	100410	58213	42196	0	0	0
BAG family molecular chaperone regulator 1;BAG family molecular chaperone regulator 1 (Fragment)	BAG family molecular chaperone regulator 1	6;1	6;1	6;1	>sp|Q99933|BAG1_HUMAN BAG family molecular chaperone regulator 1 OS=Homo sapiens GN=BAG1 PE=1 SV=4	2	6	6	6	1	6	1	6	1	6	19.1	19.1	19.1	38.778	345	345;48	0	44.012	0.65043	0.90216	16.093	5	0	Median	NaN	NaN	NaN	1	0	Median	0.62847	0.87551	15.369	4	0	Median	4.3	19.1	2493600	1410800	1082800	391940	197310	194630
Bcl-2-associated transcription factor 1;Bcl-2-associated transcription factor 1 (Fragment)	Bcl-2-associated transcription factor 1;Bcl-2-associated transcription factor 1 (Fragment)	18;16	18;16	18;16	>sp|Q9NYF8|BCLF1_HUMAN Bcl-2-associated transcription factor 1 OS=Homo sapiens GN=BCLAF1 PE=1 SV=2;>tr|E9PK09|E9PK09_HUMAN Bcl-2-associated transcription factor 1 (Fragment) OS=Homo sapiens GN=BCLAF1 PE=1 SV=4	2	18	18	18	15	12	15	12	15	12	23.5	23.5	23.5	106.12	920	920;725	0	140.8	1.6356	1.9985	19.046	25	0	Median	1.5748	1.9192	15.625	14	0	Median	1.8105	2.4702	14.711	11	0	Median	19.2	16.1	21854000	7456100	14398000	12085000	4133200	7951400
Beta-actin-like protein 2	Beta-actin-like protein 2	8	1	1	>sp|Q562R1|ACTBL_HUMAN Beta-actin-like protein 2 OS=Homo sapiens GN=ACTBL2 PE=1 SV=2	1	8	1	1	7	7	1	1	1	1	19.4	4.8	4.8	42.003	376	376	0.0017182	9.8373	1.0626	1.4007	18.637	2	0	Median	NaN	NaN	NaN	1	0	Median	NaN	NaN	NaN	1	0	Median	18.1	17.6	53193000	25287000	27905000	24741000	11697000	13044000
Bifunctional glutamate/proline--tRNA ligase;Bifunctional glutamate/proline--tRNA ligase (Fragment)	Bifunctional glutamate/proline--tRNA ligase	4;1	4;1	4;1	>sp|P07814|SYEP_HUMAN Bifunctional glutamate/proline--tRNA ligase OS=Homo sapiens GN=EPRS PE=1 SV=5	2	4	4	4	3	4	3	4	3	4	4.1	4.1	4.1	170.59	1512	1512;968	0	33.875	0.70937	0.88733	22.801	5	0	Median	0.63474	0.71496	28.267	2	0	Median	0.70937	0.92145	10.73	3	0	Median	3.2	4.1	822630	369780	452850	252520	151620	100900
Bifunctional lysine-specific demethylase and histidyl-hydroxylase MINA;Bifunctional lysine-specific demethylase and histidyl-hydroxylase MINA (Fragment)	Bifunctional lysine-specific demethylase and histidyl-hydroxylase MINA	12;1	12;1	12;1	>sp|Q8IUF8|MINA_HUMAN Bifunctional lysine-specific demethylase and histidyl-hydroxylase MINA OS=Homo sapiens GN=MINA PE=1 SV=1	2	12	12	12	6	12	6	12	6	12	34.2	34.2	34.2	52.8	465	465;108	0	95.334	0.66557	0.86635	18.283	15	0	Median	0.77435	0.8731	12.037	5	0	Median	0.60444	0.82232	20.202	10	0	Median	20.4	34.2	6499600	3742900	2756700	1413800	805690	608080
Bifunctional lysine-specific demethylase and histidyl-hydroxylase NO66	Bifunctional lysine-specific demethylase and histidyl-hydroxylase NO66	17	17	17	>sp|Q9H6W3|NO66_HUMAN Bifunctional lysine-specific demethylase and histidyl-hydroxylase NO66 OS=Homo sapiens GN=NO66 PE=1 SV=2	1	17	17	17	13	17	13	17	13	17	42.4	42.4	42.4	71.085	641	641	0	140.25	0.78377	0.99599	13.179	25	0	Median	0.87903	0.99599	10.612	13	0	Median	0.7271	0.97686	15.977	12	0	Median	30.7	42.4	14870000	7658800	7211200	6230700	3274200	2956500
Bloom syndrome protein	Bloom syndrome protein	57	57	57	>sp|P54132|BLM_HUMAN Bloom syndrome protein OS=Homo sapiens GN=BLM PE=1 SV=1	1	57	57	57	48	53	48	53	48	53	53.7	53.7	53.7	159	1417	1417	0	323.31	0.75696	0.96484	14.236	85	0	Median	0.83056	0.96082	15.303	39	0	Median	0.70083	0.96897	13.299	46	0	Median	46.4	50.9	66132000	37384000	28748000	28110000	14630000	13481000
BRCA2 and CDKN1A-interacting protein	BRCA2 and CDKN1A-interacting protein	9	9	9	>sp|Q9P287|BCCIP_HUMAN BRCA2 and CDKN1A-interacting protein OS=Homo sapiens GN=BCCIP PE=1 SV=1	1	9	9	9	7	8	7	8	7	8	40.1	40.1	40.1	35.979	314	314	0	97.527	1.1691	1.4762	10.373	11	0	Median	1.2258	1.3948	13.492	5	0	Median	1.126	1.5363	8.194	6	0	Median	31.2	37.3	8581000	3936000	4645000	3533400	1441200	2092100
Bromodomain adjacent to zinc finger domain protein 1A	Bromodomain adjacent to zinc finger domain protein 1A	6	6	6	>sp|Q9NRL2|BAZ1A_HUMAN Bromodomain adjacent to zinc finger domain protein 1A OS=Homo sapiens GN=BAZ1A PE=1 SV=2	1	6	6	6	2	5	2	5	2	5	4.7	4.7	4.7	178.7	1556	1556	0	50.766	0.66428	0.79884	60.682	4	0	Median	1.0678	1.1942	9.1457	2	0	Median	0.33847	0.44513	34.98	2	0	Median	1.2	4.2	1166400	877380	289010	417150	215850	201300
Bromodomain-containing protein 9;Bromodomain-containing protein 9 (Fragment)	Bromodomain-containing protein 9	4;1	4;1	4;1	>sp|Q9H8M2|BRD9_HUMAN Bromodomain-containing protein 9 OS=Homo sapiens GN=BRD9 PE=1 SV=2	2	4	4	4	2	4	2	4	2	4	12.4	12.4	12.4	66.999	597	597;225	0	33.927	0.73969	0.84735	11.609	4	0	Median	0.73969	0.84735	1.7577	2	0	Median	0.66097	0.90514	18.913	2	0	Median	6.2	12.4	1458900	1076900	381980	242390	143800	98584
Bystin	Bystin	1	1	1	>sp|Q13895|BYST_HUMAN Bystin OS=Homo sapiens GN=BYSL PE=1 SV=3	1	1	1	1	0	1	0	1	0	1	3.4	3.4	3.4	49.601	437	437	0.0017007	9.062	NaN	NaN	NaN	1	0	Median	NaN	NaN	NaN	0	0	Median	NaN	NaN	NaN	1	0	Median	0	3.4	243780	118540	125240	0	0	0
Calcium homeostasis endoplasmic reticulum protein	Calcium homeostasis endoplasmic reticulum protein	3	3	3	>sp|Q8IWX8|CHERP_HUMAN Calcium homeostasis endoplasmic reticulum protein OS=Homo sapiens GN=CHERP PE=1 SV=3	1	3	3	3	2	3	2	3	2	3	3.9	3.9	3.9	103.7	916	916	0	19.863	0.91929	1.0693	15.451	4	0	Median	0.91929	1.0693	2.7448	2	0	Median	0.80557	1.1005	26.465	2	0	Median	2.7	3.9	1251600	751710	499860	499030	255970	243060
cAMP-dependent protein kinase type II-alpha regulatory subunit	cAMP-dependent protein kinase type II-alpha regulatory subunit	1	1	1	>sp|P13861|KAP2_HUMAN cAMP-dependent protein kinase type II-alpha regulatory subunit OS=Homo sapiens GN=PRKAR2A PE=1 SV=2	1	1	1	1	0	1	0	1	0	1	2.2	2.2	2.2	45.518	404	404	1	-2	NaN	NaN	NaN	0	0	Median	NaN	NaN	NaN	0	0	Median	NaN	NaN	NaN	0	0	Median	0	2.2	108660	108660	0	0	0	0
Caprin-1;Caprin-1 (Fragment)	Caprin-1;Caprin-1 (Fragment)	7;5	7;5	7;5	>sp|Q14444|CAPR1_HUMAN Caprin-1 OS=Homo sapiens GN=CAPRIN1 PE=1 SV=2;>tr|E9PLA9|E9PLA9_HUMAN Caprin-1 (Fragment) OS=Homo sapiens GN=CAPRIN1 PE=1 SV=1	2	7	7	7	7	3	7	3	7	3	15.2	15.2	15.2	78.365	709	709;186	0	51.287	0.91085	1.2461	52.077	7	0	Median	0.78055	0.90835	57.182	5	0	Median	0.98716	1.3734	13.521	2	0	Median	15.2	4.8	5100000	2434300	2665700	3321300	1814100	1507200
Casein kinase II subunit alpha;CSNK2A1 protein;Casein kinase II subunit alpha 3;Casein kinase II subunit alpha (Fragment)	Casein kinase II subunit alpha;CSNK2A1 protein;Casein kinase II subunit alpha 3	10;10;9;1	10;10;9;1	10;10;9;1	>sp|P68400|CSK21_HUMAN Casein kinase II subunit alpha OS=Homo sapiens GN=CSNK2A1 PE=1 SV=1;>tr|Q5U5J2|Q5U5J2_HUMAN CSNK2A1 protein OS=Homo sapiens GN=CSNK2A1 PE=2 SV=1;>sp|Q8NEV1|CSK23_HUMAN Casein kinase II subunit alpha 3 OS=Homo sapiens GN=CSNK2A3 PE=1	4	10	10	10	9	7	9	7	9	7	35.8	35.8	35.8	45.143	391	391;397;391;79	0	76.386	0.9942	1.1562	74.112	12	0	Median	0.61633	0.72998	24.383	7	0	Median	2.1194	3.017	33.089	5	0	Median	35.8	23.8	8591500	4349100	4242400	5122800	3333600	1789100
Casein kinase II subunit alpha'	Casein kinase II subunit alpha'	2	2	2	>sp|P19784|CSK22_HUMAN Casein kinase II subunit alpha OS=Homo sapiens GN=CSNK2A2 PE=1 SV=1	1	2	2	2	2	1	2	1	2	1	5.7	5.7	5.7	41.213	350	350	0	13.37	0.6853	0.79136	92.921	3	0	Median	0.68136	0.78428	1.2712	2	0	Median	NaN	NaN	NaN	1	0	Median	5.7	2.3	1493700	732330	761370	1064800	655450	409370
Caspase recruitment domain family, member 14, isoform CRA_d;Caspase recruitment domain-containing protein 14	Caspase recruitment domain family, member 14, isoform CRA_d;Caspase recruitment domain-containing protein 14	1;1	1;1	1;1	>tr|I3L414|I3L414_HUMAN Caspase recruitment domain family, member 14, isoform CRA_d OS=Homo sapiens GN=CARD14 PE=4 SV=1;>sp|Q9BXL6|CAR14_HUMAN Caspase recruitment domain-containing protein 14 OS=Homo sapiens GN=CARD14 PE=1 SV=2	2	1	1	1	1	1	1	1	1	1	3.9	3.9	3.9	53.961	493	493;1004	1	-2	0.81016	1.0652	4.8421	2	0	Median	NaN	NaN	NaN	1	0	Median	NaN	NaN	NaN	1	0	Median	3.9	3.9	1386900	763570	623330	666360	336610	329750
CCAAT/enhancer-binding protein zeta;CCAAT/enhancer-binding protein zeta (Fragment)	CCAAT/enhancer-binding protein zeta	47;6	47;6	47;6	>sp|Q03701|CEBPZ_HUMAN CCAAT/enhancer-binding protein zeta OS=Homo sapiens GN=CEBPZ PE=1 SV=3	2	47	47	47	47	43	47	43	47	43	47.1	47.1	47.1	120.97	1054	1054;146	0	323.31	0.91163	1.1379	10.847	98	0	Median	0.98355	1.1775	10.669	55	0	Median	0.79699	1.101	9.851	43	0	Median	47.1	43.8	165550000	86312000	79234000	98435000	48845000	49589000
Cell division cycle 2-like 1 (PITSLRE proteins);Cyclin-dependent kinase 11A;Cyclin-dependent kinase 11B	Cell division cycle 2-like 1 (PITSLRE proteins);Cyclin-dependent kinase 11A;Cyclin-dependent kinase 11B	1;1;1	1;1;1	1;1;1	>tr|B7ZVY7|B7ZVY7_HUMAN Cell division cycle 2-like 1 (PITSLRE proteins) OS=Homo sapiens GN=CDC2L1 PE=2 SV=1;>sp|Q9UQ88|CD11A_HUMAN Cyclin-dependent kinase 11A OS=Homo sapiens GN=CDK11A PE=1 SV=4;>sp|P21127|CD11B_HUMAN Cyclin-dependent kinase 11B OS=Homo sa	3	1	1	1	0	1	0	1	0	1	1.4	1.4	1.4	91.302	782	782;783;795	0.0015924	6.7843	NaN	NaN	NaN	0	0	Median	NaN	NaN	NaN	0	0	Median	NaN	NaN	NaN	0	0	Median	0	1.4	58435	0	58435	0	0	0
Cell division cycle 5-like protein	Cell division cycle 5-like protein	27	27	27	>sp|Q99459|CDC5L_HUMAN Cell division cycle 5-like protein OS=Homo sapiens GN=CDC5L PE=1 SV=2	1	27	27	27	23	25	23	25	23	25	43.1	43.1	43.1	92.25	802	802	0	271.63	0.77855	0.98309	9.7232	43	0	Median	0.81678	0.95518	6.7624	20	0	Median	0.74835	1.0252	9.4386	23	0	Median	37.5	39.8	43016000	24123000	18893000	19852000	11011000	8840300
Cell growth-regulating nucleolar protein;Cell growth-regulating nucleolar protein (Fragment)	Cell growth-regulating nucleolar protein	28;7	28;7	28;7	>sp|Q9NX58|LYAR_HUMAN Cell growth-regulating nucleolar protein OS=Homo sapiens GN=LYAR PE=1 SV=2	2	28	28	28	23	27	23	27	23	27	59.9	59.9	59.9	43.614	379	379;79	0	256.34	0.74177	0.96005	10.456	53	0	Median	0.78973	0.95862	9.5632	25	0	Median	0.6696	0.96405	11.295	28	0	Median	49.9	59.6	175210000	100930000	74286000	65066000	35874000	29192000
Centromere protein V	Centromere protein V	2	2	2	>sp|Q7Z7K6|CENPV_HUMAN Centromere protein V OS=Homo sapiens GN=CENPV PE=1 SV=1	1	2	2	2	2	0	2	0	2	0	13.5	13.5	13.5	29.946	275	275	0	13.28	0.92867	1.1319	16.791	2	0	Median	0.92867	1.1319	16.791	2	0	Median	NaN	NaN	NaN	0	0	Median	13.5	0	342360	200460	141900	342360	200460	141900
Centromere-associated protein E	Centromere-associated protein E	1	1	1	>sp|Q02224|CENPE_HUMAN Centromere-associated protein E OS=Homo sapiens GN=CENPE PE=1 SV=2	1	1	1	1	0	1	0	1	0	1	0.5	0.5	0.5	316.41	2701	2701	1	-2	NaN	NaN	NaN	1	0	Median	NaN	NaN	NaN	0	0	Median	NaN	NaN	NaN	1	0	Median	0	0.5	331090	206140	124950	0	0	0
Centrosomal protein of 290 kDa	Centrosomal protein of 290 kDa	2	2	2	>sp|O15078|CE290_HUMAN Centrosomal protein of 290 kDa OS=Homo sapiens GN=CEP290 PE=1 SV=2	1	2	2	2	1	1	1	1	1	1	0.9	0.9	0.9	290.38	2479	2479	0	11.188	NaN	NaN	NaN	1	0	Median	NaN	NaN	NaN	1	0	Median	NaN	NaN	NaN	0	0	Median	0.4	0.5	415090	257590	157500	311250	153750	157500
Ceramide synthase 4	Ceramide synthase 4	1	1	1	>sp|Q9HA82|CERS4_HUMAN Ceramide synthase 4 OS=Homo sapiens GN=CERS4 PE=1 SV=2	1	1	1	1	0	1	0	1	0	1	3.3	3.3	3.3	46.398	394	394	1	-2	NaN	NaN	NaN	0	0	Median	NaN	NaN	NaN	0	0	Median	NaN	NaN	NaN	0	0	Median	0	3.3	144270	144270	0	0	0	0
Chromatin target of PRMT1 protein	Chromatin target of PRMT1 protein	3	3	3	>sp|Q9Y3Y2|CHTOP_HUMAN Chromatin target of PRMT1 protein OS=Homo sapiens GN=CHTOP PE=1 SV=2	1	3	3	3	3	0	3	0	3	0	16.9	16.9	16.9	26.396	248	248	0	32.675	1.0437	1.2056	9.5312	2	0	Median	1.0437	1.2056	9.5312	2	0	Median	NaN	NaN	NaN	0	0	Median	16.9	0	1003400	334640	668800	1003400	334640	668800
Chromobox protein homolog 8;Chromobox protein homolog 8 (Fragment)	Chromobox protein homolog 8;Chromobox protein homolog 8 (Fragment)	3;2	3;2	3;2	>sp|Q9HC52|CBX8_HUMAN Chromobox protein homolog 8 OS=Homo sapiens GN=CBX8 PE=1 SV=3;>tr|C9J6K3|C9J6K3_HUMAN Chromobox protein homolog 8 (Fragment) OS=Homo sapiens GN=CBX8 PE=1 SV=1	2	3	3	3	2	3	2	3	2	3	11.1	11.1	11.1	43.395	389	389;242	0	26.115	0.80267	0.98604	25.613	4	0	Median	NaN	NaN	NaN	1	0	Median	0.73735	0.96365	30.53	3	0	Median	8.5	11.1	1230800	663230	567570	460650	265320	195330
Chromodomain-helicase-DNA-binding protein 1;Chromodomain-helicase-DNA-binding protein 2;Chromodomain-helicase-DNA-binding protein 1 (Fragment);Chromodomain-helicase-DNA-binding protein 8 (Fragment);Chromodomain-helicase-DNA-binding protein 9 (Fragment);REV__Spermatogenesis-associated protein 31D1;Chromodomain-helicase-DNA-binding protein 8;Chromodomain-helicase-DNA-binding protein 6;Chromodomain-…	Chromodomain-helicase-DNA-binding protein 1	68;11;5;1;1;1;1;1;1;1	68;11;5;1;1;1;1;1;1;1	68;11;5;1;1;1;1;1;1;1	>sp|O14646|CHD1_HUMAN Chromodomain-helicase-DNA-binding protein 1 OS=Homo sapiens GN=CHD1 PE=1 SV=2	10	68	68	68	58	58	58	58	58	58	41.1	41.1	41.1	196.69	1710	1710;1828;113;873;1098;1576;2581;2715;2897;2997	0	323.31	1.1269	1.5154	39.948	120	0	Median	0.77216	0.91986	23.879	57	0	Median	1.3471	1.8916	11.221	63	0	Median	37.1	36.1	203560000	98448000	105110000	95005000	53290000	41715000
Chromodomain-helicase-DNA-binding protein 3;Chromodomain-helicase-DNA-binding protein 5;Chromodomain-helicase-DNA-binding protein 5 (Fragment);Chromodomain-helicase-DNA-binding protein 4;Chromodomain-helicase-DNA-binding protein 3 (Fragment)	Chromodomain-helicase-DNA-binding protein 3	39;12;9;8;6	39;12;9;8;6	39;12;9;8;6	>sp|Q12873|CHD3_HUMAN Chromodomain-helicase-DNA-binding protein 3 OS=Homo sapiens GN=CHD3 PE=1 SV=3	5	39	39	39	29	32	29	32	29	32	28.4	28.4	28.4	226.59	2000	2000;1954;1060;1912;525	0	323.31	1.6271	1.8342	75.532	40	0	Median	2.1495	2.4552	29.46	23	0	Median	0.40467	0.56094	26.737	17	0	Median	21.2	23	18999000	10119000	8880400	9476200	2715500	6760700
Cirhin;Cirhin (Fragment)	Cirhin	9;1	9;1	9;1	>sp|Q969X6|CIR1A_HUMAN Cirhin OS=Homo sapiens GN=CIRH1A PE=1 SV=1	2	9	9	9	9	8	9	8	9	8	18.4	18.4	18.4	76.889	686	686;78	0	85.413	0.71526	0.93276	16.324	11	0	Median	0.89595	1.0356	21.213	5	0	Median	0.65155	0.90346	11.799	6	0	Median	18.4	16.5	8322600	4974400	3348200	3830700	2367500	1463200
Clusterin (Fragment);Clusterin	Clusterin (Fragment);Clusterin	1;1	1;1	1;1	>tr|E5RG36|E5RG36_HUMAN Clusterin (Fragment) OS=Homo sapiens GN=CLU PE=4 SV=1;>sp|P10909|CLUS_HUMAN Clusterin OS=Homo sapiens GN=CLU PE=1 SV=1	2	1	1	1	1	1	1	1	1	1	12.2	12.2	12.2	9.3246	82	82;449	0.0091884	6.1897	1.5724	2.0059	6.1791	2	0	Median	NaN	NaN	NaN	1	0	Median	NaN	NaN	NaN	1	0	Median	12.2	12.2	1433100	504070	929070	585920	190210	395700
CMT1A duplicated region transcript 4 protein	CMT1A duplicated region transcript 4 protein	1	1	1	>sp|Q8N9R6|CDRT4_HUMAN CMT1A duplicated region transcript 4 protein OS=Homo sapiens GN=CDRT4 PE=2 SV=2	1	1	1	1	1	0	1	0	1	0	7.3	7.3	7.3	17.514	151	151	1	-2	NaN	NaN	NaN	0	0	Median	NaN	NaN	NaN	0	0	Median	NaN	NaN	NaN	0	0	Median	7.3	0	51025	0	51025	51025	0	51025
Coiled-coil domain-containing protein 137;Coiled-coil domain-containing protein 137 (Fragment)	Coiled-coil domain-containing protein 137;Coiled-coil domain-containing protein 137 (Fragment)	8;8	8;8	8;8	>sp|Q6PK04|CC137_HUMAN Coiled-coil domain-containing protein 137 OS=Homo sapiens GN=CCDC137 PE=1 SV=1;>tr|I3L0U5|I3L0U5_HUMAN Coiled-coil domain-containing protein 137 (Fragment) OS=Homo sapiens GN=CCDC137 PE=1 SV=1	2	8	8	8	8	0	8	0	8	0	33.6	33.6	33.6	33.231	289	289;292	0	58.848	0.93808	1.0797	15.131	7	0	Median	0.93808	1.0797	15.131	7	0	Median	NaN	NaN	NaN	0	0	Median	33.6	0	5383300	2866300	2517000	5383300	2866300	2517000
Coiled-coil domain-containing protein 77 (Fragment);Coiled-coil domain-containing protein 77	Coiled-coil domain-containing protein 77 (Fragment);Coiled-coil domain-containing protein 77	2;2	2;2	2;2	>tr|F5H0W5|F5H0W5_HUMAN Coiled-coil domain-containing protein 77 (Fragment) OS=Homo sapiens GN=CCDC77 PE=4 SV=1;>sp|Q9BR77|CCD77_HUMAN Coiled-coil domain-containing protein 77 OS=Homo sapiens GN=CCDC77 PE=2 SV=1	2	2	2	2	0	2	0	2	0	2	9.6	9.6	9.6	45.883	386	386;488	0	27.278	NaN	NaN	NaN	1	0	Median	NaN	NaN	NaN	0	0	Median	NaN	NaN	NaN	1	0	Median	0	9.6	194380	95817	98563	0	0	0
Coiled-coil domain-containing protein 86;Coiled-coil domain-containing protein 86 (Fragment)	Coiled-coil domain-containing protein 86	3;1	3;1	3;1	>sp|Q9H6F5|CCD86_HUMAN Coiled-coil domain-containing protein 86 OS=Homo sapiens GN=CCDC86 PE=1 SV=1	2	3	3	3	1	2	1	2	1	2	11.7	11.7	11.7	40.235	360	360;88	0	19.904	0.82797	1.111	21.792	2	0	Median	NaN	NaN	NaN	0	0	Median	0.82797	1.111	21.792	2	0	Median	3.1	8.6	424550	232220	192330	0	0	0
Coilin	Coilin	6	6	6	>sp|P38432|COIL_HUMAN Coilin OS=Homo sapiens GN=COIL PE=1 SV=1	1	6	6	6	6	5	6	5	6	5	13.7	13.7	13.7	62.608	576	576	0	60.099	1.0854	1.3825	16.587	8	0	Median	1.2311	1.3814	19.987	5	0	Median	1.0153	1.3836	11.444	3	0	Median	13.7	11.1	2803200	1243900	1559300	1428100	582370	845760
Collagen alpha-1(V) chain;Collagen alpha-1(V) chain (Fragment)	Collagen alpha-1(V) chain	10;4	10;4	10;4	>sp|P20908|CO5A1_HUMAN Collagen alpha-1(V) chain OS=Homo sapiens GN=COL5A1 PE=1 SV=3	2	10	10	10	6	10	6	10	6	10	10	10	10	183.56	1838	1838;210	0	88.17	0.77824	0.96639	12.996	10	0	Median	0.85348	0.95474	11.023	3	0	Median	0.73804	0.97817	13.967	7	0	Median	6.1	10	6452400	3941300	2511100	883450	405460	477990
Complement decay-accelerating factor (Fragment);Complement decay-accelerating factor;CD55 antigen, decay accelerating factor for complement (Cromer blood group), isoform CRA_d	Complement decay-accelerating factor (Fragment);Complement decay-accelerating factor	4;4;1	4;4;1	4;4;1	>tr|H3BLV0|H3BLV0_HUMAN Complement decay-accelerating factor (Fragment) OS=Homo sapiens GN=CD55 PE=1 SV=1;>sp|P08174|DAF_HUMAN Complement decay-accelerating factor OS=Homo sapiens GN=CD55 PE=1 SV=4	3	4	4	4	3	4	3	4	3	4	16.3	16.3	16.3	35.695	326	326;381;317	0	24.748	1.0051	1.3847	32.601	6	0	Median	0.7091	0.83487	1.6026	2	0	Median	1.1518	1.6131	14.813	4	0	Median	8.9	16.3	3459200	1522600	1936600	948690	392020	556680
CON__ENSEMBL:ENSBTAP00000024466;CON__ENSEMBL:ENSBTAP00000024462	CON__ENSEMBL:ENSBTAP00000024466;CON__ENSEMBL:ENSBTAP00000024462	4;4	4;4	4;4	>ENSEMBL:ENSBTAP00000024466 (Bos taurus) 44 kDa protein;>ENSEMBL:ENSBTAP00000024462 (Bos taurus) 47 kDa protein	2	4	4	4	3	3	3	3	3	3	21.9	21.9	21.9	43.9	401	401;419	0	25.711	NaN	NaN	NaN	0	0	Median	NaN	NaN	NaN	0	0	Median	NaN	NaN	NaN	0	0	Median	15	15.5	2844800	2844800	0	1686400	1686400	0
CON__P00761	CON__P00761	3	3	3	>P00761 SWISS-PROT:P00761|TRYP_PIG Trypsin - Sus scrofa (Pig).	1	3	3	3	3	2	3	2	3	2	16.5	16.5	16.5	24.409	231	231	0	22.777	NaN	NaN	NaN	0	0	Median	NaN	NaN	NaN	0	0	Median	NaN	NaN	NaN	0	0	Median	16.5	12.1	24502000	24502000	0	12559000	12559000	0
Keratin, type I cytoskeletal 14;CON__P02533;Keratin, type I cytoskeletal 16;CON__P08779;Keratin, type I cytoskeletal 17;CON__Q04695;CON__Q9QWL7;CON__A2A4G1;Keratin, type I cytoskeletal 15;CON__P19012;CON__Q9Z2K1;CON__Q3ZAW8;CON__P08730-1;CON__Q6IFX2;Keratin, type I cytoskeletal 17 (Fragment);CON__ENSEMBL:ENSP00000377550;Keratin, type I cytoskeletal 13;CON__Q61782;Keratin, type I cytoskeletal 20;C…	Keratin, type I cytoskeletal 14;CON__P02533;Keratin, type I cytoskeletal 16;CON__P08779;Keratin, type I cytoskeletal 17;CON__Q04695;CON__Q9QWL7;CON__A2A4G1;Keratin, type I cytoskeletal 15;CON__P19012;CON__Q9Z2K1;CON__Q3ZAW8	9;9;7;7;6;6;6;6;5;5;5;5;4;4;3;3;3;2;2;2;2;2;1;1;1;1;1;1;1	6;6;4;4;4;4;4;3;3;3;3;3;2;3;1;2;2;2;2;2;2;2;1;1;1;0;0;0;0	4;4;2;2;2;2;2;1;1;1;2;2;1;1;0;1;1;1;1;1;1;1;0;0;0;0;0;0;0	>sp|P02533|K1C14_HUMAN Keratin, type I cytoskeletal 14 OS=Homo sapiens GN=KRT14 PE=1 SV=4;>P02533 SWISS-PROT:P02533 Tax_Id=9606 Gene_Symbol=KRT14 Keratin, type I cytoskeletal 14;>sp|P08779|K1C16_HUMAN Keratin, type I cytoskeletal 16 OS=Homo sapiens GN=KRT1	29	9	6	4	8	7	5	4	3	3	18.2	13.3	11.4	51.561	472	472;472;473;473;432;432;433;456;456;456;469;474;437;452;231;420;458;93;424;424;431;458;220;295;295;468;468;494;494	0	42.571	NaN	NaN	NaN	0	0	Median	NaN	NaN	NaN	0	0	Median	NaN	NaN	NaN	0	0	Median	15.5	14.2	1380400	1380400	0	706610	706610	0
Keratin, type II cytoskeletal 6C;Keratin, type II cytoskeletal 6B;Keratin, type II cytoskeletal 6A;CON__P48668;CON__P04259;CON__P02538;Keratin, type II cytoskeletal 73 (Fragment);Keratin, type II cytoskeletal 78;CON__Q8N1N4-2;CON__Q7RTT2;Keratin, type II cytoskeletal 4;CON__P19013;CON__REFSEQ:XP_932229	Keratin, type II cytoskeletal 6C;Keratin, type II cytoskeletal 6B;Keratin, type II cytoskeletal 6A;CON__P48668;CON__P04259;CON__P02538	13;13;13;13;13;13;2;2;2;2;2;2;1	2;2;2;2;2;2;0;0;0;0;0;0;0	2;2;2;2;2;2;0;0;0;0;0;0;0	>sp|P48668|K2C6C_HUMAN Keratin, type II cytoskeletal 6C OS=Homo sapiens GN=KRT6C PE=1 SV=3;>sp|P04259|K2C6B_HUMAN Keratin, type II cytoskeletal 6B OS=Homo sapiens GN=KRT6B PE=1 SV=5;>sp|P02538|K2C6A_HUMAN Keratin, type II cytoskeletal 6A OS=Homo sapiens GN	13	13	2	2	9	12	1	2	1	2	21.5	6	6	60.024	564	564;564;564;564;564;564;285;520;521;521;534;594;345	0	15.181	NaN	NaN	NaN	0	0	Median	NaN	NaN	NaN	0	0	Median	NaN	NaN	NaN	0	0	Median	14	21.3	218890	218890	0	93896	93896	0
CON__P02662	CON__P02662	4	4	4	>P02662 SWISS-PROT:P02662 Alpha-S1-casein - Bos taurus (Bovine).	1	4	4	4	4	4	4	4	4	4	28.1	28.1	28.1	22.975	199	199	0	42.612	NaN	NaN	NaN	0	0	Median	NaN	NaN	NaN	0	0	Median	NaN	NaN	NaN	0	0	Median	28.1	28.1	73082000	73082000	0	50653000	50653000	0
CON__P02663	CON__P02663	8	8	8	>P02663 SWISS-PROT:P02663 Alpha-S2-casein [Contains: Casocidin-1 - Bos taurus (Bovine).	1	8	8	8	8	6	8	6	8	6	43.5	43.5	43.5	24.348	207	207	0	53.989	NaN	NaN	NaN	0	0	Median	NaN	NaN	NaN	0	0	Median	NaN	NaN	NaN	0	0	Median	43.5	33.8	33730000	33730000	0	25192000	25192000	0
CON__P02666	CON__P02666	1	1	1	>P02666 SWISS-PROT:P02666 Beta-casein - Bos taurus (Bovine).	1	1	1	1	1	1	1	1	1	1	9.1	9.1	9.1	23.583	209	209	0.0016949	8.9278	NaN	NaN	NaN	0	0	Median	NaN	NaN	NaN	0	0	Median	NaN	NaN	NaN	0	0	Median	9.1	9.1	24562000	24562000	0	14132000	14132000	0
CON__P02668	CON__P02668	6	6	6	>P02668 SWISS-PROT:P02668 Kappa-casein [Contains: Casoxin C; Casoxin 6; Casoxin A; Casoxin B; Casoplatelin] - Bos taurus (Bovine).	1	6	6	6	6	6	6	6	6	6	40.2	40.2	40.2	18.974	169	169	0	82.828	NaN	NaN	NaN	0	0	Median	NaN	NaN	NaN	0	0	Median	NaN	NaN	NaN	0	0	Median	40.2	40.2	33213000	33213000	0	15653000	15653000	0
CON__P02754	CON__P02754	5	5	5	>P02754 SWISS-PROT:P02754 Beta-lactoglobulin - Bos taurus (Bovine).	1	5	5	5	4	4	4	4	4	4	45.7	45.7	45.7	18.281	162	162	0	37.709	NaN	NaN	NaN	0	0	Median	NaN	NaN	NaN	0	0	Median	NaN	NaN	NaN	0	0	Median	40.7	40.1	2491100	2491100	0	1444300	1444300	0
CON__P02769;Serum albumin (Fragment);Serum albumin;CON__P02768-1;Albumin, isoform CRA_k	CON__P02769	34;3;3;3;2	34;3;3;3;2	34;3;3;3;2	>P02769 SWISS-PROT:P02769 (Bos taurus) Bovine serum albumin precursor	5	34	34	34	33	27	33	27	33	27	67.4	67.4	67.4	69.293	607	607;454;609;609;417	0	323.31	NaN	NaN	NaN	0	0	Median	NaN	NaN	NaN	0	0	Median	NaN	NaN	NaN	0	0	Median	64.3	55	70615000	70615000	0	37259000	37259000	0
Keratin, type II cytoskeletal 8;CON__P05787;Keratin, type II cytoskeletal 8 (Fragment);CON__H-INV:HIT000292931;CON__Q9H552;CON__H-INV:HIT000016045;Keratin, type II cuticular Hb4;CON__Q9NSB2;CON__Q6ISB0;Tau-tubulin kinase;Keratin, type II cuticular Hb6 (Fragment);Keratin, type II cytoskeletal 72 (Fragment);Glial fibrillary acidic protein;CON__Q61726;Keratin, type II cuticular Hb6;CON__O43790;Kerat…	Keratin, type II cytoskeletal 8;CON__P05787	21;21;10;9;6;3;3;3;3;2;1;1;1;1;1;1;1;1;1;1;1;1;1	15;15;6;8;3;1;0;0;0;1;0;0;0;0;0;0;0;0;0;0;0;0;0	13;13;6;7;3;1;0;0;0;0;0;0;0;0;0;0;0;0;0;0;0;0;0	>sp|P05787|K2C8_HUMAN Keratin, type II cytoskeletal 8 OS=Homo sapiens GN=KRT8 PE=1 SV=7;>P05787 SWISS-PROT:P05787 Tax_Id=9606 Gene_Symbol=KRT8 Keratin, type II cytoskeletal 8	23	21	15	13	14	21	10	15	8	13	42.4	35.6	31.9	53.704	483	483;483;289;443;499;99;600;600;600;1649;143;143;432;479;486;486;493;493;493;505;505;507;507	0	128.49	0.87757	1.1409	12.825	24	0	Median	0.91739	1.0517	13.888	9	0	Median	0.84445	1.145	12.03	15	0	Median	26.9	42.4	18719000	9472700	9245900	4323300	2130300	2192900
CON__P07744	CON__P07744	6	1	1	>P07744 SWISS-PROT:P07744 Tax_Id=10090 Gene_Symbol=Krt4 Keratin, type II cytoskeletal 4	1	6	1	1	5	5	1	1	1	1	8	1.5	1.5	56.283	525	525	0.0031104	6.3206	0.82255	1.0229	2.1827	2	0	Median	NaN	NaN	NaN	1	0	Median	NaN	NaN	NaN	1	0	Median	8	7.8	891840	492800	399040	405580	221630	183950
Keratin, type II cytoskeletal 7;CON__Q3KNV1;CON__P08729;CON__Q9DCV7	Keratin, type II cytoskeletal 7;CON__Q3KNV1;CON__P08729;CON__Q9DCV7	6;6;6;5	2;2;2;1	2;2;2;1	>sp|P08729|K2C7_HUMAN Keratin, type II cytoskeletal 7 OS=Homo sapiens GN=KRT7 PE=1 SV=5;>Q3KNV1 TREMBL:Q3KNV1;Q96GE1 Tax_Id=9606 Gene_Symbol=KRT7 keratin 7;>P08729 SWISS-PROT:P08729 Tax_Id=9606 Gene_Symbol=KRT7 Keratin, type II cytoskeletal 7;>Q9DCV7 SWISS	4	6	2	2	2	6	0	2	0	2	10.2	5.3	5.3	51.385	469	469;469;469;457	0	12.715	NaN	NaN	NaN	1	0	Median	NaN	NaN	NaN	0	0	Median	NaN	NaN	NaN	1	0	Median	3	10.2	265960	113660	152300	0	0	0
Keratin, type I cytoskeletal 10;CON__P13645;CON__P02535-1;Keratin, type I cytoskeletal 28;CON__Q148H6;CON__Q7Z3Y7;Keratin, type I cytoskeletal 25;CON__Q7Z3Z0;Keratin, type I cytoskeletal 27;CON__Q7Z3Y8	Keratin, type I cytoskeletal 10;CON__P13645	24;24;5;3;3;3;2;2;2;2	24;24;5;3;3;3;2;2;2;2	21;21;3;1;1;1;1;1;1;1	>sp|P13645|K1C10_HUMAN Keratin, type I cytoskeletal 10 OS=Homo sapiens GN=KRT10 PE=1 SV=6;>P13645 SWISS-PROT:P13645 Tax_Id=9606 Gene_Symbol=KRT10 Keratin, type I cytoskeletal 10	10	24	24	21	21	21	21	21	18	18	54.1	54.1	50.2	58.826	584	584;593;570;464;464;486;450;450;459;459	0	287.05	0.20456	0.25772	6.2888	2	0	Median	NaN	NaN	NaN	1	0	Median	NaN	NaN	NaN	1	0	Median	49.7	51	34789000	34188000	601430	14817000	14544000	272640
Keratin, type II cytoskeletal 5;CON__P13647;Keratin, type II cytoskeletal 5 (Fragment)	Keratin, type II cytoskeletal 5;CON__P13647	18;18;8	11;11;4	4;4;0	>sp|P13647|K2C5_HUMAN Keratin, type II cytoskeletal 5 OS=Homo sapiens GN=KRT5 PE=1 SV=3;>P13647 SWISS-PROT:P13647 Tax_Id=9606 Gene_Symbol=KRT5 Keratin, type II cytoskeletal 5	3	18	11	4	10	14	4	8	4	1	26.6	19.2	7.6	62.378	590	590;590;178	0	78.749	NaN	NaN	NaN	0	0	Median	NaN	NaN	NaN	0	0	Median	NaN	NaN	NaN	0	0	Median	15.1	21.4	2005700	1959100	46570	577040	530470	46570
Keratin, type I cytoskeletal 9;CON__P35527	Keratin, type I cytoskeletal 9;CON__P35527	22;22	21;21	21;21	>sp|P35527|K1C9_HUMAN Keratin, type I cytoskeletal 9 OS=Homo sapiens GN=KRT9 PE=1 SV=3;>P35527 SWISS-PROT:P35527 Tax_Id=9606 Gene_Symbol=KRT9 Keratin, type I cytoskeletal 9	2	22	21	21	14	20	13	19	13	19	48.5	47.4	47.4	62.064	623	623;623	0	257.89	NaN	NaN	NaN	0	0	Median	NaN	NaN	NaN	0	0	Median	NaN	NaN	NaN	0	0	Median	36.3	44.8	22294000	22294000	0	7709200	7709200	0
CON__Q29443;Lactotransferrin (Fragment);CON__Q0IIK2;Lactotransferrin	CON__Q29443;Lactotransferrin (Fragment);CON__Q0IIK2;Lactotransferrin	1;1;1;1	1;1;1;1	1;1;1;1	>Q29443 SWISS-PROT:Q29443 Serotransferrin - Bos taurus (Bovine).;>tr|E7EQB2|E7EQB2_HUMAN Lactotransferrin (Fragment) OS=Homo sapiens GN=LTF PE=1 SV=1;>Q0IIK2 TREMBL:Q0IIK2 (Bos taurus) Transferrin;>sp|P02788|TRFL_HUMAN Lactotransferrin OS=Homo sapiens GN=L	4	1	1	1	1	0	1	0	1	0	1.3	1.3	1.3	75.829	685	685;696;704;710	0.0062016	6.2853	NaN	NaN	NaN	0	0	Median	NaN	NaN	NaN	0	0	Median	NaN	NaN	NaN	0	0	Median	1.3	0	353070	353070	0	353070	353070	0
CON__Q1RMK2	CON__Q1RMK2	1	1	1	>Q1RMK2 TREMBL:Q1RMK2 (Bos taurus) IGHM protein	1	1	1	1	1	1	1	1	1	1	2.3	2.3	2.3	65.056	597	597	0.0016447	7.7454	NaN	NaN	NaN	0	0	Median	NaN	NaN	NaN	0	0	Median	NaN	NaN	NaN	0	0	Median	2.3	2.3	150000	150000	0	81051	81051	0
Keratin, type II cytoskeletal 74;CON__Q7RTS7;Keratin, type II cytoskeletal 73;CON__Q32MB2;Keratin, type II cytoskeletal 72;CON__Q14CN4-1;CON__Q6IME9;Keratin, type II cytoskeletal 71;CON__Q3SY84	Keratin, type II cytoskeletal 74;CON__Q7RTS7;Keratin, type II cytoskeletal 73;CON__Q32MB2;Keratin, type II cytoskeletal 72;CON__Q14CN4-1;CON__Q6IME9;Keratin, type II cytoskeletal 71;CON__Q3SY84	4;4;4;4;2;2;2;2;2	1;1;1;1;1;1;1;1;1	1;1;1;1;1;1;1;1;1	>sp|Q7RTS7|K2C74_HUMAN Keratin, type II cytoskeletal 74 OS=Homo sapiens GN=KRT74 PE=1 SV=2;>Q7RTS7 SWISS-PROT:Q7RTS7 Tax_Id=9606 Gene_Symbol=KRT74 Keratin, type II cytoskeletal 74;>sp|Q86Y46|K2C73_HUMAN Keratin, type II cytoskeletal 73 OS=Homo sapiens GN=K	9	4	1	1	3	2	1	0	1	0	5.3	2.3	2.3	57.865	529	529;529;540;540;511;511;520;523;523	0	14.254	NaN	NaN	NaN	0	0	Median	NaN	NaN	NaN	0	0	Median	NaN	NaN	NaN	0	0	Median	5.3	2.8	0	0	0	0	0	0
Keratin, type II cytoskeletal 79;CON__Q5XKE5	Keratin, type II cytoskeletal 79;CON__Q5XKE5	5;5	1;1	0;0	>sp|Q5XKE5|K2C79_HUMAN Keratin, type II cytoskeletal 79 OS=Homo sapiens GN=KRT79 PE=1 SV=2;>Q5XKE5 SWISS-PROT:Q5XKE5 Tax_Id=9606 Gene_Symbol=KRT79 Keratin, type II cytoskeletal 79	2	5	1	0	4	4	0	1	0	0	8.2	1.9	0	57.835	535	535;535	0.0015898	6.6588	NaN	NaN	NaN	1	0	Median	NaN	NaN	NaN	0	0	Median	NaN	NaN	NaN	1	0	Median	6.4	6.5	867730	450660	417070	0	0	0
CON__Q8BGZ7;CON__P50446	CON__Q8BGZ7;CON__P50446	10;8	1;0	1;0	>Q8BGZ7 TREMBL:Q8BGZ7;Q99MH7 Tax_Id=10090 Gene_Symbol=Krt75 10 days neonate skin cDNA, RIKEN full-length enriched library, clone:4732475I03 product:CYTOKERATIN homolog;>P50446 SWISS-PROT:P50446 Tax_Id=10090 Gene_Symbol=Krt6a Keratin, type II cytoskeletal 6	2	10	1	1	9	8	1	0	1	0	14.9	1.8	1.8	59.74	551	551;553	0.0016	6.8452	NaN	NaN	NaN	0	0	Median	NaN	NaN	NaN	0	0	Median	NaN	NaN	NaN	0	0	Median	14.9	12.9	165600	165600	0	165600	165600	0
CON__Streptavidin	CON__Streptavidin	5	5	5	>Streptavidin (S.avidinii)	1	5	5	5	5	5	5	5	5	5	43.1	43.1	43.1	16.622	160	160	0	100.13	NaN	NaN	NaN	0	0	Median	NaN	NaN	NaN	0	0	Median	NaN	NaN	NaN	0	0	Median	43.1	43.1	93415000	93415000	0	36394000	36394000	0
Constitutive coactivator of PPAR-gamma-like protein 1;Putative uncharacterized protein C9orf129	Constitutive coactivator of PPAR-gamma-like protein 1	19;1	19;1	19;1	>sp|Q9NZB2|F120A_HUMAN Constitutive coactivator of PPAR-gamma-like protein 1 OS=Homo sapiens GN=FAM120A PE=1 SV=2	2	19	19	19	14	15	14	15	14	15	24.5	24.5	24.5	121.89	1118	1118;196	0	153.65	0.81269	1.0195	16.466	21	0	Median	0.92829	1.0742	17.549	12	0	Median	0.74397	1.005	15.724	9	0	Median	18.8	19.8	8975900	5033400	3942500	5078900	2810800	2268100
Crooked neck-like protein 1	Crooked neck-like protein 1	4	4	4	>sp|Q9BZJ0|CRNL1_HUMAN Crooked neck-like protein 1 OS=Homo sapiens GN=CRNKL1 PE=1 SV=4	1	4	4	4	1	4	1	4	1	4	5	5	5	100.45	848	848	0	34.309	1.7768	2.424	37.823	3	0	Median	NaN	NaN	NaN	1	0	Median	1.9233	2.5823	8.9468	2	0	Median	1.5	5	1125500	360240	765240	208610	88546	120060
Crossover junction endonuclease EME1 (Fragment);Crossover junction endonuclease EME1	Crossover junction endonuclease EME1 (Fragment);Crossover junction endonuclease EME1	1;1	1;1	1;1	>tr|H0Y9Z4|H0Y9Z4_HUMAN Crossover junction endonuclease EME1 (Fragment) OS=Homo sapiens GN=EME1 PE=4 SV=1;>sp|Q96AY2|EME1_HUMAN Crossover junction endonuclease EME1 OS=Homo sapiens GN=EME1 PE=1 SV=2	2	1	1	1	1	1	1	1	1	1	3.3	3.3	3.3	37.136	337	337;570	0.001626	7.3737	NaN	NaN	NaN	1	0	Median	NaN	NaN	NaN	0	0	Median	NaN	NaN	NaN	1	0	Median	3.3	3.3	299720	227720	71995	105250	105250	0
Crossover junction endonuclease MUS81;Crossover junction endonuclease MUS81 (Fragment)	Crossover junction endonuclease MUS81	4;1	4;1	4;1	>sp|Q96NY9|MUS81_HUMAN Crossover junction endonuclease MUS81 OS=Homo sapiens GN=MUS81 PE=1 SV=3	2	4	4	4	1	4	1	4	1	4	14.5	14.5	14.5	61.172	551	551;202	0	32.488	0.65312	0.87438	2.4626	2	0	Median	NaN	NaN	NaN	0	0	Median	0.65312	0.87438	2.4626	2	0	Median	2.9	14.5	665550	542350	123200	61407	61407	0
Cyclin-dependent kinase 9;Cyclin-dependent kinase 9 (Fragment);Cyclin-dependent kinase 3 (Fragment);Cyclin-dependent kinase 4 (Fragment);Cyclin-dependent kinase 1 (Fragment);Cyclin-dependent-like kinase 5;Cyclin-dependent kinase 1;Cell division cycle 2, G1 to S and G2 to M, isoform CRA_a;Cyclin-dependent kinase 2;Cyclin-dependent kinase 4;Cyclin-dependent kinase 3;CDC2L5 protein;Cyclin-dependent …	Cyclin-dependent kinase 9	8;2;1;1;1;1;1;1;1;1;1;1;1;1;1;1;1;1;1;1	8;2;1;1;1;1;1;1;1;1;1;1;1;1;1;1;1;1;1;1	7;2;0;0;0;0;0;0;0;0;0;0;0;0;0;0;0;0;0;0	>sp|P50750|CDK9_HUMAN Cyclin-dependent kinase 9 OS=Homo sapiens GN=CDK9 PE=1 SV=3	20	8	8	7	8	0	8	0	7	0	23.7	23.7	21.5	42.777	372	372;194;164;170;189;292;297;297;298;303;305;324;326;435;469;472;496;523;1201;1490	0	79.161	3.0244	3.453	46.825	5	0	Median	3.0244	3.453	46.825	5	0	Median	NaN	NaN	NaN	0	0	Median	23.7	0	3352200	905140	2447000	3352200	905140	2447000
Cyclin-K	Cyclin-K	1	1	1	>sp|O75909|CCNK_HUMAN Cyclin-K OS=Homo sapiens GN=CCNK PE=1 SV=2	1	1	1	1	1	1	1	1	1	1	2.8	2.8	2.8	64.239	580	580	0	13.707	0.91295	1.0951	2.2392	2	0	Median	NaN	NaN	NaN	1	0	Median	NaN	NaN	NaN	1	0	Median	2.8	2.8	182430	89207	93227	87078	41087	45991
Cyclin-T1;Cyclin-T2 (Fragment)	Cyclin-T1	7;1	7;1	6;0	>sp|O60563|CCNT1_HUMAN Cyclin-T1 OS=Homo sapiens GN=CCNT1 PE=1 SV=1	2	7	7	6	5	6	5	6	4	5	14.5	14.5	12.7	80.684	726	726;131	0	59	1.0579	1.4732	52.696	7	0	Median	2.9821	3.4866	8.801	3	0	Median	0.91914	1.2386	12.783	4	0	Median	10.9	12.7	4406700	1579300	2827500	2151800	475060	1676800
Cyclin-T2	Cyclin-T2	2	1	1	>sp|O60583|CCNT2_HUMAN Cyclin-T2 OS=Homo sapiens GN=CCNT2 PE=1 SV=2	1	2	1	1	2	1	1	0	1	0	4.2	2.5	2.5	81.028	730	730	0.0016694	8.4358	NaN	NaN	NaN	0	0	Median	NaN	NaN	NaN	0	0	Median	NaN	NaN	NaN	0	0	Median	4.2	1.8	0	0	0	0	0	0
Cytospin-A;Cytospin-A (Fragment);Protein SPECC1L-ADORA2A	Cytospin-A;Cytospin-A (Fragment);Protein SPECC1L-ADORA2A	4;3;3	4;3;3	4;3;3	>sp|Q69YQ0|CYTSA_HUMAN Cytospin-A OS=Homo sapiens GN=SPECC1L PE=1 SV=2;>tr|C9J8U1|C9J8U1_HUMAN Cytospin-A (Fragment) OS=Homo sapiens GN=SPECC1L PE=4 SV=4;>tr|F8WAN1|F8WAN1_HUMAN Protein SPECC1L-ADORA2A OS=Homo sapiens GN=SPECC1L-ADORA2A PE=4 SV=2	3	4	4	4	3	2	3	2	3	2	5.1	5.1	5.1	124.6	1117	1117;788;911	0	28.514	1.2715	1.5788	18.314	2	0	Median	NaN	NaN	NaN	1	0	Median	NaN	NaN	NaN	1	0	Median	4.1	2.1	575130	123090	452030	337100	51130	285970
Dachshund homolog 2 (Fragment)	Dachshund homolog 2 (Fragment)	1	1	1	>tr|H0Y912|H0Y912_HUMAN Dachshund homolog 2 (Fragment) OS=Homo sapiens GN=DACH2 PE=4 SV=1	1	1	1	1	0	1	0	1	0	1	6.4	6.4	6.4	27.796	249	249	1	-2	NaN	NaN	NaN	0	0	Median	NaN	NaN	NaN	0	0	Median	NaN	NaN	NaN	0	0	Median	0	6.4	749070	749070	0	0	0	0
DBIRD complex subunit ZNF326	DBIRD complex subunit ZNF326	11	11	11	>sp|Q5BKZ1|ZN326_HUMAN DBIRD complex subunit ZNF326 OS=Homo sapiens GN=ZNF326 PE=1 SV=2	1	11	11	11	8	11	8	11	8	11	24.2	24.2	24.2	65.653	582	582	0	93.527	1.1615	1.4506	12.678	15	0	Median	1.1615	1.3476	14.211	5	0	Median	1.1227	1.5234	12.416	10	0	Median	16	24.2	7257100	3397500	3859600	2543100	1081700	1461300
Death-associated protein kinase 3	Death-associated protein kinase 3	1	1	1	>sp|O43293|DAPK3_HUMAN Death-associated protein kinase 3 OS=Homo sapiens GN=DAPK3 PE=1 SV=1	1	1	1	1	0	1	0	1	0	1	2.9	2.9	2.9	52.535	454	454	0.0091743	6.184	NaN	NaN	NaN	0	0	Median	NaN	NaN	NaN	0	0	Median	NaN	NaN	NaN	0	0	Median	0	2.9	162500	0	162500	0	0	0
Deoxynucleotidyltransferase terminal-interacting protein 1 (Fragment);Deoxynucleotidyltransferase terminal-interacting protein 1	Deoxynucleotidyltransferase terminal-interacting protein 1 (Fragment);Deoxynucleotidyltransferase terminal-interacting protein 1	1;1	1;1	1;1	>tr|F2Z2A4|F2Z2A4_HUMAN Deoxynucleotidyltransferase terminal-interacting protein 1 (Fragment) OS=Homo sapiens GN=DNTTIP1 PE=1 SV=1;>sp|Q9H147|TDIF1_HUMAN Deoxynucleotidyltransferase terminal-interacting protein 1 OS=Homo sapiens GN=DNTTIP1 PE=1 SV=2	2	1	1	1	1	0	1	0	1	0	12.4	12.4	12.4	16.423	145	145;329	0	13.457	NaN	NaN	NaN	1	0	Median	NaN	NaN	NaN	1	0	Median	NaN	NaN	NaN	0	0	Median	12.4	0	333900	156940	176960	333900	156940	176960
Deoxynucleotidyltransferase terminal-interacting protein 2;Deoxynucleotidyltransferase terminal-interacting protein 2 (Fragment)	Deoxynucleotidyltransferase terminal-interacting protein 2	3;1	3;1	3;1	>sp|Q5QJE6|TDIF2_HUMAN Deoxynucleotidyltransferase terminal-interacting protein 2 OS=Homo sapiens GN=DNTTIP2 PE=1 SV=2	2	3	3	3	3	0	3	0	3	0	5.8	5.8	5.8	84.468	756	756;161	0	24.213	0.82546	0.92964	17.455	2	0	Median	0.82546	0.92964	17.455	2	0	Median	NaN	NaN	NaN	0	0	Median	5.8	0	424710	208860	215850	424710	208860	215850
DEP domain-containing protein 1A	DEP domain-containing protein 1A	1	1	1	>sp|Q5TB30|DEP1A_HUMAN DEP domain-containing protein 1A OS=Homo sapiens GN=DEPDC1 PE=1 SV=2	1	1	1	1	0	1	0	1	0	1	2.1	2.1	2.1	92.959	811	811	0.0016639	8.3548	NaN	NaN	NaN	0	0	Median	NaN	NaN	NaN	0	0	Median	NaN	NaN	NaN	0	0	Median	0	2.1	0	0	0	0	0	0
DNA ligase 3	DNA ligase 3	29	29	29	>sp|P49916|DNLI3_HUMAN DNA ligase 3 OS=Homo sapiens GN=LIG3 PE=1 SV=2	1	29	29	29	23	27	23	27	23	27	35.8	35.8	35.8	112.91	1009	1009	0	266.66	0.55351	0.68318	11.543	41	0	Median	0.61051	0.71776	6.9435	20	0	Median	0.4532	0.62356	11.012	21	0	Median	30.5	32.5	27586000	19175000	8410500	11511000	7363900	4147600
DNA repair protein complementing XP-C cells	DNA repair protein complementing XP-C cells	2	2	2	>sp|Q01831|XPC_HUMAN DNA repair protein complementing XP-C cells OS=Homo sapiens GN=XPC PE=1 SV=4	1	2	2	2	2	1	2	1	2	1	3	3	3	105.95	940	940	0	24.583	0.59108	0.73177	19.798	2	0	Median	NaN	NaN	NaN	1	0	Median	NaN	NaN	NaN	1	0	Median	3	1.1	593570	404820	188750	352850	277540	75307
DNA repair protein RAD50	DNA repair protein RAD50	1	1	1	>sp|Q92878|RAD50_HUMAN DNA repair protein RAD50 OS=Homo sapiens GN=RAD50 PE=1 SV=1	1	1	1	1	1	0	1	0	1	0	1.4	1.4	1.4	153.89	1312	1312	0	11.639	NaN	NaN	NaN	0	0	Median	NaN	NaN	NaN	0	0	Median	NaN	NaN	NaN	0	0	Median	1.4	0	134610	134610	0	134610	134610	0
DNA repair protein XRCC1;DNA repair protein XRCC1 (Fragment)	DNA repair protein XRCC1;DNA repair protein XRCC1 (Fragment)	7;4	7;4	7;4	>sp|P18887|XRCC1_HUMAN DNA repair protein XRCC1 OS=Homo sapiens GN=XRCC1 PE=1 SV=2;>tr|M0QYS5|M0QYS5_HUMAN DNA repair protein XRCC1 (Fragment) OS=Homo sapiens GN=XRCC1 PE=1 SV=1	2	7	7	7	6	7	6	7	6	7	14.5	14.5	14.5	69.476	633	633;292	0	53.39	0.51665	0.66077	20.807	9	0	Median	0.5881	0.66321	8.9692	4	0	Median	0.46475	0.63163	27.973	5	0	Median	11.4	14.5	4105600	2835800	1269700	1664800	1088900	575890
DNA topoisomerase 1;DNA topoisomerase I, mitochondrial	DNA topoisomerase 1	57;5	57;5	53;1	>sp|P11387|TOP1_HUMAN DNA topoisomerase 1 OS=Homo sapiens GN=TOP1 PE=1 SV=2	2	57	57	53	50	55	50	55	47	51	57.3	57.3	54.9	90.725	765	765;601	0	323.31	0.6448	0.8641	10.778	164	0	Median	0.72252	0.86471	7.6776	76	0	Median	0.60696	0.86092	12.9	88	0	Median	53.3	54.9	1023200000	615180000	408030000	477670000	277100000	200570000
DNA topoisomerase 2-alpha;DNA topoisomerase 2-alpha (Fragment)	DNA topoisomerase 2-alpha	77;4	77;4	59;2	>sp|P11388|TOP2A_HUMAN DNA topoisomerase 2-alpha OS=Homo sapiens GN=TOP2A PE=1 SV=3	2	77	77	59	72	73	72	73	54	57	50.5	50.5	41.9	174.38	1531	1531;147	0	323.31	0.47843	0.61885	11.241	124	0	Median	0.53351	0.63105	10.869	62	0	Median	0.43325	0.61025	11.38	62	0	Median	48.9	49.5	215710000	145620000	70084000	103110000	65715000	37395000
DNA topoisomerase 2-beta;DNA topoisomerase 2 (Fragment);DNA topoisomerase 2-beta (Fragment)	DNA topoisomerase 2-beta;DNA topoisomerase 2 (Fragment)	65;54;4	47;37;4	47;37;4	>sp|Q02880|TOP2B_HUMAN DNA topoisomerase 2-beta OS=Homo sapiens GN=TOP2B PE=1 SV=3;>tr|E9PCY5|E9PCY5_HUMAN DNA topoisomerase 2 (Fragment) OS=Homo sapiens GN=TOP2B PE=1 SV=1	3	65	47	47	60	56	42	40	42	40	40.7	32.2	32.2	183.26	1626	1626;1150;70	0	323.31	0.46862	0.58804	14.807	60	0	Median	0.50676	0.58739	16.022	32	0	Median	0.42461	0.59584	13.575	28	0	Median	38	37.6	51168000	34218000	16950000	25747000	16628000	9119100
DNA topoisomerase I, mitochondrial (Fragment)	DNA topoisomerase I, mitochondrial (Fragment)	5	1	1	>tr|E5RIC7|E5RIC7_HUMAN DNA topoisomerase I, mitochondrial (Fragment) OS=Homo sapiens GN=TOP1MT PE=4 SV=2	1	5	1	1	4	5	1	1	1	1	9.3	2.1	2.1	44.029	376	376	1	-2	0.73393	0.95632	2.7454	2	0	Median	NaN	NaN	NaN	1	0	Median	NaN	NaN	NaN	1	0	Median	7.2	9.3	5451200	3115300	2335900	2512000	1393500	1118500
DNA-binding protein SMUBP-2	DNA-binding protein SMUBP-2	4	4	4	>sp|P38935|SMBP2_HUMAN DNA-binding protein SMUBP-2 OS=Homo sapiens GN=IGHMBP2 PE=1 SV=3	1	4	4	4	4	3	4	3	4	3	5.8	5.8	5.8	109.15	993	993	0	40.29	0.6292	0.71895	4.2748	3	0	Median	0.6292	0.71895	4.2748	3	0	Median	NaN	NaN	NaN	0	0	Median	5.8	4.2	1102200	677030	425170	889740	476560	413190
DNA-dependent protein kinase catalytic subunit	DNA-dependent protein kinase catalytic subunit	53	53	53	>sp|P78527|PRKDC_HUMAN DNA-dependent protein kinase catalytic subunit OS=Homo sapiens GN=PRKDC PE=1 SV=3	1	53	53	53	35	42	35	42	35	42	16.8	16.8	16.8	469.08	4128	4128	0	323.31	0.65674	0.84164	19.887	44	0	Median	0.73955	0.85079	19.875	20	0	Median	0.61053	0.82594	20.314	24	0	Median	11.3	12.9	15511000	9866400	5644600	6303300	3505600	2797700
DNA-directed RNA polymerase I subunit RPA1	DNA-directed RNA polymerase I subunit RPA1	64	64	64	>sp|O95602|RPA1_HUMAN DNA-directed RNA polymerase I subunit RPA1 OS=Homo sapiens GN=POLR1A PE=1 SV=2	1	64	64	64	59	61	59	61	59	61	54.5	54.5	54.5	194.81	1720	1720	0	323.31	0.60322	0.76685	14.312	103	0	Median	0.71236	0.81703	12.614	51	0	Median	0.51667	0.70834	12.059	52	0	Median	49.9	53	109600000	72157000	37440000	50234000	31405000	18828000
DNA-directed RNA polymerase I subunit RPA2;DNA-directed RNA polymerase (Fragment);DNA-directed RNA polymerase I subunit RPA2 (Fragment)	DNA-directed RNA polymerase I subunit RPA2	37;8;3	37;8;3	37;8;3	>sp|Q9H9Y6|RPA2_HUMAN DNA-directed RNA polymerase I subunit RPA2 OS=Homo sapiens GN=POLR1B PE=1 SV=2	3	37	37	37	34	32	34	32	34	32	39.1	39.1	39.1	128.23	1135	1135;307;114	0	323.31	0.62205	0.75923	15.723	49	0	Median	0.70511	0.81648	13.004	25	0	Median	0.51053	0.69922	14.249	24	0	Median	37.2	35.3	40228000	25463000	14766000	20403000	12310000	8093100
DNA-directed RNA polymerase I subunit RPA34	DNA-directed RNA polymerase I subunit RPA34	14	14	14	>sp|O15446|RPA34_HUMAN DNA-directed RNA polymerase I subunit RPA34 OS=Homo sapiens GN=CD3EAP PE=1 SV=1	1	14	14	14	12	14	12	14	12	14	51.4	51.4	51.4	54.985	510	510	0	171.66	0.55807	0.72281	7.1891	23	0	Median	0.66739	0.78346	5.8016	10	0	Median	0.49344	0.70203	4.5847	13	0	Median	46.1	51.4	34093000	21722000	12371000	15761000	9436200	6324900
DNA-directed RNA polymerase I subunit RPA43	DNA-directed RNA polymerase I subunit RPA43	7	7	7	>sp|Q3B726|RPA43_HUMAN DNA-directed RNA polymerase I subunit RPA43 OS=Homo sapiens GN=TWISTNB PE=1 SV=1	1	7	7	7	5	7	5	7	5	7	21.3	21.3	21.3	37.432	338	338	0	52.364	0.55427	0.75488	22.549	9	0	Median	0.7232	0.83828	10.568	3	0	Median	0.51561	0.71884	25.216	6	0	Median	18	21.3	9303200	5981400	3321700	2595200	1448300	1146900
DNA-directed RNA polymerase I subunit RPA49	DNA-directed RNA polymerase I subunit RPA49	19	19	19	>sp|Q9GZS1|RPA49_HUMAN DNA-directed RNA polymerase I subunit RPA49 OS=Homo sapiens GN=POLR1E PE=1 SV=2	1	19	19	19	12	18	12	18	12	18	38	38	38	53.961	481	481	0	144.62	0.57465	0.77021	11.367	28	0	Median	0.70164	0.81608	13.573	12	0	Median	0.52946	0.7499	7.7972	16	0	Median	29.3	34.7	29374000	18778000	10595000	6306100	3701300	2604800
DNA-directed RNA polymerases I and III subunit RPAC1;DNA-directed RNA polymerases I and III subunit RPAC1 (Fragment)	DNA-directed RNA polymerases I and III subunit RPAC1;DNA-directed RNA polymerases I and III subunit RPAC1 (Fragment)	8;4	8;4	8;4	>sp|O15160|RPAC1_HUMAN DNA-directed RNA polymerases I and III subunit RPAC1 OS=Homo sapiens GN=POLR1C PE=1 SV=1;>tr|D6RDJ3|D6RDJ3_HUMAN DNA-directed RNA polymerases I and III subunit RPAC1 (Fragment) OS=Homo sapiens GN=POLR1C PE=1 SV=1	2	8	8	8	8	8	8	8	8	8	31.2	31.2	31.2	39.249	346	346;124	0	90.974	0.69358	0.82322	15.896	14	0	Median	0.7232	0.83253	14.577	8	0	Median	0.5472	0.75098	17.505	6	0	Median	31.2	31.2	8720700	5338700	3382000	5416800	3168600	2248200
Double-stranded RNA-binding protein Staufen homolog 1;Double-stranded RNA-binding protein Staufen homolog 1 (Fragment)	Double-stranded RNA-binding protein Staufen homolog 1	9;2	9;2	8;2	>sp|O95793|STAU1_HUMAN Double-stranded RNA-binding protein Staufen homolog 1 OS=Homo sapiens GN=STAU1 PE=1 SV=2	2	9	9	8	4	9	4	9	3	8	19.6	19.6	18.2	63.182	577	577;199	0	78.004	0.85865	1.1289	19.419	9	0	Median	0.95859	1.1249	21.701	3	0	Median	0.83772	1.1346	19.497	6	0	Median	8.7	19.6	3593600	2002700	1590800	885190	447830	437360
Double-stranded RNA-binding protein Staufen homolog 2	Double-stranded RNA-binding protein Staufen homolog 2	6	5	5	>sp|Q9NUL3|STAU2_HUMAN Double-stranded RNA-binding protein Staufen homolog 2 OS=Homo sapiens GN=STAU2 PE=1 SV=1	1	6	5	5	3	5	2	4	2	4	13.9	12.5	12.5	62.64	570	570	0	37.074	0.75656	1.006	17.993	2	0	Median	NaN	NaN	NaN	0	0	Median	0.75656	1.006	17.993	2	0	Median	5.8	11.9	749640	474550	275090	149400	68233	81170
Double-stranded RNA-specific adenosine deaminase	Double-stranded RNA-specific adenosine deaminase	44	44	3	>sp|P55265|DSRAD_HUMAN Double-stranded RNA-specific adenosine deaminase OS=Homo sapiens GN=ADAR PE=1 SV=4	1	44	44	3	40	39	40	39	3	2	43.1	43.1	3.3	136.06	1226	1226	0	323.31	0.97622	1.232	13.447	73	0	Median	1.022	1.1981	16.87	37	0	Median	0.90759	1.2618	8.458	36	0	Median	39.4	37.6	74618000	40839000	33779000	37511000	20110000	17400000
Double-stranded RNA-specific adenosine deaminase (Fragment)	Double-stranded RNA-specific adenosine deaminase (Fragment)	42	1	1	>tr|H0YCK3|H0YCK3_HUMAN Double-stranded RNA-specific adenosine deaminase (Fragment) OS=Homo sapiens GN=ADAR PE=1 SV=1	1	42	1	1	38	38	1	1	1	1	42.7	1.9	1.9	132.65	1195	1195	0.0015773	6.4888	1.0353	1.3039	19.825	2	0	Median	NaN	NaN	NaN	1	0	Median	NaN	NaN	NaN	1	0	Median	38.9	38.7	2602500	1285800	1316700	1422100	679310	742840
Double-stranded RNA-specific editase 1	Double-stranded RNA-specific editase 1	12	12	12	>sp|P78563|RED1_HUMAN Double-stranded RNA-specific editase 1 OS=Homo sapiens GN=ADARB1 PE=1 SV=1	1	12	12	12	10	10	10	10	10	10	25.6	25.6	25.6	80.762	741	741	0	95.243	0.96174	1.1687	14.08	18	0	Median	1.0307	1.1864	17.343	10	0	Median	0.87511	1.1687	9.7242	8	0	Median	21.6	20.9	7226400	3577700	3648800	3511600	1615600	1895900
Double-stranded RNA-specific editase B2	Double-stranded RNA-specific editase B2	7	7	7	>sp|Q9NS39|RED2_HUMAN Double-stranded RNA-specific editase B2 OS=Homo sapiens GN=ADARB2 PE=1 SV=1	1	7	7	7	3	6	3	6	3	6	16.1	16.1	16.1	80.621	739	739	0	46.184	0.9007	1.1352	5.0122	4	0	Median	NaN	NaN	NaN	1	0	Median	0.85529	1.137	6.0957	3	0	Median	7.4	13	1544500	886550	657920	425850	227530	198320
Drebrin	Drebrin	4	4	4	>sp|Q16643|DREB_HUMAN Drebrin OS=Homo sapiens GN=DBN1 PE=1 SV=4	1	4	4	4	4	1	4	1	4	1	8.2	8.2	8.2	71.428	649	649	0	34.294	1.2119	1.4291	19.888	4	0	Median	1.2119	1.4291	19.888	4	0	Median	NaN	NaN	NaN	0	0	Median	8.2	1.2	1514500	674420	840080	1455100	674420	780630
E3 SUMO-protein ligase CBX4	E3 SUMO-protein ligase CBX4	4	4	4	>sp|O00257|CBX4_HUMAN E3 SUMO-protein ligase CBX4 OS=Homo sapiens GN=CBX4 PE=1 SV=3	1	4	4	4	2	4	2	4	2	4	11.6	11.6	11.6	61.367	560	560	0	31.305	0.79792	1.0301	27.793	5	0	Median	1.1797	1.3217	35.249	2	0	Median	0.64794	0.87539	11.039	3	0	Median	5.2	11.6	1062800	639680	423130	348470	154890	193580
E3 ubiquitin-protein ligase TRIP12;E3 ubiquitin-protein ligase TRIP12 (Fragment)	E3 ubiquitin-protein ligase TRIP12	60;5	60;5	60;5	>sp|Q14669|TRIPC_HUMAN E3 ubiquitin-protein ligase TRIP12 OS=Homo sapiens GN=TRIP12 PE=1 SV=1	2	60	60	60	53	50	53	50	53	50	41.4	41.4	41.4	220.43	1992	1992;190	0	323.31	0.70052	0.89965	14.829	86	0	Median	0.79854	0.9168	15.209	44	0	Median	0.63768	0.87351	14.224	42	0	Median	36	33.5	78369000	46508000	31861000	39211000	22480000	16732000
Probable rRNA-processing protein EBP2;EBNA1 binding protein 2, isoform CRA_d	Probable rRNA-processing protein EBP2;EBNA1 binding protein 2, isoform CRA_d	16;16	16;16	16;16	>sp|Q99848|EBP2_HUMAN Probable rRNA-processing protein EBP2 OS=Homo sapiens GN=EBNA1BP2 PE=1 SV=2;>tr|H7C2Q8|H7C2Q8_HUMAN EBNA1 binding protein 2, isoform CRA_d OS=Homo sapiens GN=EBNA1BP2 PE=4 SV=1	2	16	16	16	16	15	16	15	16	15	42.5	42.5	42.5	34.852	306	306;361	0	126.54	0.81175	0.98696	8.8339	35	0	Median	0.84865	1.006	7.4896	20	0	Median	0.68859	0.96293	10.362	15	0	Median	42.5	41.5	161910000	91581000	70327000	96324000	51776000	44548000
ELAV-like protein 1	ELAV-like protein 1	5	5	5	>sp|Q15717|ELAV1_HUMAN ELAV-like protein 1 OS=Homo sapiens GN=ELAVL1 PE=1 SV=2	1	5	5	5	5	0	5	0	5	0	19.3	19.3	19.3	36.091	326	326	0	38.928	0.90696	1.0378	15.901	3	0	Median	0.90696	1.0378	15.901	3	0	Median	NaN	NaN	NaN	0	0	Median	19.3	0	1591600	929060	662540	1591600	929060	662540
ELM2 and SANT domain-containing protein 1 (Fragment);ELM2 and SANT domain-containing protein 1	ELM2 and SANT domain-containing protein 1 (Fragment);ELM2 and SANT domain-containing protein 1	11;11	11;11	11;11	>tr|A0A0A0MSU2|A0A0A0MSU2_HUMAN ELM2 and SANT domain-containing protein 1 (Fragment) OS=Homo sapiens GN=ELMSAN1 PE=4 SV=2;>sp|Q6PJG2|EMSA1_HUMAN ELM2 and SANT domain-containing protein 1 OS=Homo sapiens GN=ELMSAN1 PE=1 SV=2	2	11	11	11	11	4	11	4	11	4	15.8	15.8	15.8	111.83	1018	1018;1045	0	94.099	0.7655	0.88721	19.588	13	0	Median	0.93486	1.0626	20.439	11	0	Median	0.6142	0.83955	1.4552	2	0	Median	15.8	6.9	3821200	2098100	1723100	3041300	1529100	1512200
Putative elongation factor 1-alpha-like 3;Elongation factor 1-alpha 1;Elongation factor 1-alpha 2	Putative elongation factor 1-alpha-like 3;Elongation factor 1-alpha 1;Elongation factor 1-alpha 2	2;2;1	2;2;1	2;2;1	>sp|Q5VTE0|EF1A3_HUMAN Putative elongation factor 1-alpha-like 3 OS=Homo sapiens GN=EEF1A1P5 PE=5 SV=1;>sp|P68104|EF1A1_HUMAN Elongation factor 1-alpha 1 OS=Homo sapiens GN=EEF1A1 PE=1 SV=1;>sp|Q05639|EF1A2_HUMAN Elongation factor 1-alpha 2 OS=Homo sapiens	3	2	2	2	2	2	2	2	2	2	7.6	7.6	7.6	50.184	462	462;462;463	0	14.794	0.85785	1.1747	9.5778	4	0	Median	0.94534	1.0951	14.541	2	0	Median	0.84249	1.1747	3.8113	2	0	Median	7.6	7.6	1875600	1044900	830690	595740	343480	252260
EMILIN-2	EMILIN-2	1	1	1	>sp|Q9BXX0|EMIL2_HUMAN EMILIN-2 OS=Homo sapiens GN=EMILIN2 PE=1 SV=3	1	1	1	1	1	0	1	0	1	0	1.4	1.4	1.4	115.69	1053	1053	1	-2	NaN	NaN	NaN	0	0	Median	NaN	NaN	NaN	0	0	Median	NaN	NaN	NaN	0	0	Median	1.4	0	0	0	0	0	0	0
Endoplasmic reticulum membrane-associated RNA degradation protein	Endoplasmic reticulum membrane-associated RNA degradation protein	1	1	1	>sp|Q5T6L9|EMARD_HUMAN Endoplasmic reticulum membrane-associated RNA degradation protein OS=Homo sapiens GN=ERMARD PE=1 SV=1	1	1	1	1	1	1	1	1	1	1	1.2	1.2	1.2	77.787	678	678	1	-2	0.99098	1.2556	7.8012	2	0	Median	NaN	NaN	NaN	1	0	Median	NaN	NaN	NaN	1	0	Median	1.2	1.2	1056100	529450	526660	465400	233090	232310
ESF1 homolog	ESF1 homolog	3	3	3	>sp|Q9H501|ESF1_HUMAN ESF1 homolog OS=Homo sapiens GN=ESF1 PE=1 SV=1	1	3	3	3	3	1	3	1	3	1	4.6	4.6	4.6	98.795	851	851	0	25.163	0.64216	0.76121	13.411	3	0	Median	0.62851	0.7317	5.5914	2	0	Median	NaN	NaN	NaN	1	0	Median	4.6	1.2	383130	206500	176630	303170	155930	147230
Eukaryotic initiation factor 4A-I;Eukaryotic initiation factor 4A-II	Eukaryotic initiation factor 4A-I;Eukaryotic initiation factor 4A-II	2;2	1;1	1;1	>sp|P60842|IF4A1_HUMAN Eukaryotic initiation factor 4A-I OS=Homo sapiens GN=EIF4A1 PE=1 SV=1;>sp|Q14240|IF4A2_HUMAN Eukaryotic initiation factor 4A-II OS=Homo sapiens GN=EIF4A2 PE=1 SV=2	2	2	1	1	1	2	0	1	0	1	6.4	2.5	2.5	46.153	406	406;407	0.0061824	6.2447	NaN	NaN	NaN	1	0	Median	NaN	NaN	NaN	0	0	Median	NaN	NaN	NaN	1	0	Median	3.9	6.4	172420	75201	97217	0	0	0
Eukaryotic initiation factor 4A-III;Eukaryotic initiation factor 4A-III (Fragment);Eukaryotic initiation factor 4A-II (Fragment);Eukaryotic initiation factor 4A-I (Fragment)	Eukaryotic initiation factor 4A-III	19;6;1;1	19;6;1;1	18;5;0;0	>sp|P38919|IF4A3_HUMAN Eukaryotic initiation factor 4A-III OS=Homo sapiens GN=EIF4A3 PE=1 SV=4	4	19	19	18	12	19	12	19	11	18	50.9	50.9	47	46.871	411	411;125;98;187	0	142.68	1.7061	2.2844	37.73	27	0	Median	1.5574	1.7994	11.453	12	0	Median	2.2104	3.0848	37.066	15	0	Median	29.9	50.9	24423000	8176200	16247000	7963200	3233300	4729900
Eukaryotic translation initiation factor 2 subunit 1	Eukaryotic translation initiation factor 2 subunit 1	1	1	1	>sp|P05198|IF2A_HUMAN Eukaryotic translation initiation factor 2 subunit 1 OS=Homo sapiens GN=EIF2S1 PE=1 SV=3	1	1	1	1	1	0	1	0	1	0	3.8	3.8	3.8	36.112	315	315	0.0016835	8.6139	NaN	NaN	NaN	0	0	Median	NaN	NaN	NaN	0	0	Median	NaN	NaN	NaN	0	0	Median	3.8	0	77370	77370	0	77370	77370	0
Putative eukaryotic translation initiation factor 2 subunit 3-like protein;Eukaryotic translation initiation factor 2 subunit 3	Putative eukaryotic translation initiation factor 2 subunit 3-like protein;Eukaryotic translation initiation factor 2 subunit 3	1;1	1;1	1;1	>sp|Q2VIR3|IF2GL_HUMAN Putative eukaryotic translation initiation factor 2 subunit 3-like protein OS=Homo sapiens GN=EIF2S3L PE=5 SV=2;>sp|P41091|IF2G_HUMAN Eukaryotic translation initiation factor 2 subunit 3 OS=Homo sapiens GN=EIF2S3 PE=1 SV=3	2	1	1	1	0	1	0	1	0	1	3	3	3	51.228	472	472;472	0.0076805	6.2082	NaN	NaN	NaN	1	0	Median	NaN	NaN	NaN	0	0	Median	NaN	NaN	NaN	1	0	Median	0	3	242230	147160	95072	0	0	0
Eukaryotic translation initiation factor 3 subunit D	Eukaryotic translation initiation factor 3 subunit D	1	1	1	>sp|O15371|EIF3D_HUMAN Eukaryotic translation initiation factor 3 subunit D OS=Homo sapiens GN=EIF3D PE=1 SV=1	1	1	1	1	0	1	0	1	0	1	3.6	3.6	3.6	63.972	548	548	0.0016584	8.1411	NaN	NaN	NaN	1	0	Median	NaN	NaN	NaN	0	0	Median	NaN	NaN	NaN	1	0	Median	0	3.6	381240	212420	168810	0	0	0
Eukaryotic translation initiation factor 3 subunit E	Eukaryotic translation initiation factor 3 subunit E	1	1	1	>sp|P60228|EIF3E_HUMAN Eukaryotic translation initiation factor 3 subunit E OS=Homo sapiens GN=EIF3E PE=1 SV=1	1	1	1	1	0	1	0	1	0	1	4.3	4.3	4.3	52.22	445	445	0.0017241	9.927	NaN	NaN	NaN	1	0	Median	NaN	NaN	NaN	0	0	Median	NaN	NaN	NaN	1	0	Median	0	4.3	51700	28148	23552	0	0	0
Eukaryotic translation initiation factor 4 gamma 1;Eukaryotic translation initiation factor 4 gamma 3	Eukaryotic translation initiation factor 4 gamma 1	11;2	11;2	11;2	>sp|Q04637|IF4G1_HUMAN Eukaryotic translation initiation factor 4 gamma 1 OS=Homo sapiens GN=EIF4G1 PE=1 SV=4	2	11	11	11	8	9	8	9	8	9	9.7	9.7	9.7	175.49	1599	1599;1585	0	84.172	0.72581	0.8955	14.247	8	0	Median	0.78621	0.9021	4.7377	3	0	Median	0.65644	0.89057	18.255	5	0	Median	7.1	8.3	3014500	1667500	1347000	1043400	476540	566870
Exosome complex component RRP4	Exosome complex component RRP4	1	1	1	>sp|Q13868|EXOS2_HUMAN Exosome complex component RRP4 OS=Homo sapiens GN=EXOSC2 PE=1 SV=2	1	1	1	1	1	0	1	0	1	0	5.1	5.1	5.1	32.789	293	293	0.0016077	6.9703	NaN	NaN	NaN	1	0	Median	NaN	NaN	NaN	1	0	Median	NaN	NaN	NaN	0	0	Median	5.1	0	262860	139100	123760	262860	139100	123760
Exosome complex component RRP40	Exosome complex component RRP40	4	4	4	>sp|Q9NQT5|EXOS3_HUMAN Exosome complex component RRP40 OS=Homo sapiens GN=EXOSC3 PE=1 SV=3	1	4	4	4	4	0	4	0	4	0	32.4	32.4	32.4	29.572	275	275	0	30.502	NaN	NaN	NaN	1	0	Median	NaN	NaN	NaN	1	0	Median	NaN	NaN	NaN	0	0	Median	32.4	0	1052800	565360	487400	1052800	565360	487400
Exosome complex component RRP42	Exosome complex component RRP42	5	5	5	>sp|Q15024|EXOS7_HUMAN Exosome complex component RRP42 OS=Homo sapiens GN=EXOSC7 PE=1 SV=3	1	5	5	5	5	0	5	0	5	0	23.4	23.4	23.4	31.821	291	291	0	60.293	0.78891	0.8981	27.833	2	0	Median	0.78891	0.8981	27.833	2	0	Median	NaN	NaN	NaN	0	0	Median	23.4	0	1473600	1119600	353980	1473600	1119600	353980
Exosome complex component RRP45;Exosome complex component RRP45 (Fragment)	Exosome complex component RRP45	8;2	8;2	8;2	>sp|Q06265|EXOS9_HUMAN Exosome complex component RRP45 OS=Homo sapiens GN=EXOSC9 PE=1 SV=3	2	8	8	8	5	8	5	8	5	8	23.5	23.5	23.5	48.948	439	439;172	0	71.343	0.81049	1.0262	10.55	5	0	Median	0.92254	1.0744	6.4826	2	0	Median	0.6926	0.95303	12.694	3	0	Median	15.7	23.5	6725000	4307500	2417500	1852800	1001600	851280
Exosome component 10	Exosome component 10	37	37	37	>sp|Q01780|EXOSX_HUMAN Exosome component 10 OS=Homo sapiens GN=EXOSC10 PE=1 SV=2	1	37	37	37	32	34	32	34	32	34	50.7	50.7	50.7	100.83	885	885	0	323.31	0.70358	0.91506	12.886	68	0	Median	0.82435	0.96868	11.543	35	0	Median	0.6216	0.86069	11.637	33	0	Median	43.6	48	59520000	33436000	26083000	26698000	14409000	12289000
FACT complex subunit SPT16	FACT complex subunit SPT16	19	19	19	>sp|Q9Y5B9|SP16H_HUMAN FACT complex subunit SPT16 OS=Homo sapiens GN=SUPT16H PE=1 SV=1	1	19	19	19	18	10	18	10	18	10	25.5	25.5	25.5	119.91	1047	1047	0	174.53	0.78964	0.94679	19.078	16	0	Median	0.78964	0.93881	19.538	12	0	Median	0.75372	1.0322	14.584	4	0	Median	24.6	13.3	12207000	7380000	4826600	8667300	4963500	3703800
FACT complex subunit SSRP1;FACT complex subunit SSRP1 (Fragment)	FACT complex subunit SSRP1	13;5	13;5	13;5	>sp|Q08945|SSRP1_HUMAN FACT complex subunit SSRP1 OS=Homo sapiens GN=SSRP1 PE=1 SV=1	2	13	13	13	8	13	8	13	8	13	20.5	20.5	20.5	81.074	709	709;154	0	97.978	0.65032	0.83656	12.755	14	0	Median	0.7383	0.85665	5.8303	5	0	Median	0.59062	0.79779	15.214	9	0	Median	14	20.5	11796000	7000900	4795100	3890100	2193900	1696100
F-actin-capping protein subunit alpha-1;F-actin-capping protein subunit alpha-2	F-actin-capping protein subunit alpha-1	4;1	4;1	4;1	>sp|P52907|CAZA1_HUMAN F-actin-capping protein subunit alpha-1 OS=Homo sapiens GN=CAPZA1 PE=1 SV=3	2	4	4	4	4	0	4	0	4	0	20.3	20.3	20.3	32.922	286	286;286	0	33.687	1.2256	1.4071	11.587	3	0	Median	1.2256	1.4071	11.587	3	0	Median	NaN	NaN	NaN	0	0	Median	20.3	0	1025500	554580	470880	1025500	554580	470880
Fanconi anemia group C protein	Fanconi anemia group C protein	1	1	1	>sp|Q00597|FANCC_HUMAN Fanconi anemia group C protein OS=Homo sapiens GN=FANCC PE=1 SV=1	1	1	1	1	0	1	0	1	0	1	2	2	2	63.428	558	558	1	-2	NaN	NaN	NaN	1	0	Median	NaN	NaN	NaN	0	0	Median	NaN	NaN	NaN	1	0	Median	0	2	876390	459220	417170	0	0	0
Far upstream element-binding protein 3	Far upstream element-binding protein 3	1	1	1	>sp|Q96I24|FUBP3_HUMAN Far upstream element-binding protein 3 OS=Homo sapiens GN=FUBP3 PE=1 SV=2	1	1	1	1	0	1	0	1	0	1	3.8	3.8	3.8	61.64	572	572	0.0016502	7.9173	NaN	NaN	NaN	1	0	Median	NaN	NaN	NaN	0	0	Median	NaN	NaN	NaN	1	0	Median	0	3.8	213650	92336	121320	0	0	0
F-box only protein 11;F-box only protein 11 (Fragment)	F-box only protein 11	6;2	6;2	6;2	>sp|Q86XK2|FBX11_HUMAN F-box only protein 11 OS=Homo sapiens GN=FBXO11 PE=1 SV=3	2	6	6	6	6	4	6	4	6	4	10.1	10.1	10.1	103.58	927	927;562	0	59.804	0.79026	1.0085	19.468	7	0	Median	0.78746	0.8848	15.293	4	0	Median	0.9748	1.2963	16.641	3	0	Median	10.1	6.6	2933900	1876300	1057600	2151500	1415500	735950
Flotillin-1;Flotillin-1 (Fragment)	Flotillin-1;Flotillin-1 (Fragment)	2;1	2;1	2;1	>sp|O75955|FLOT1_HUMAN Flotillin-1 OS=Homo sapiens GN=FLOT1 PE=1 SV=3;>tr|A2AB10|A2AB10_HUMAN Flotillin-1 (Fragment) OS=Homo sapiens GN=FLOT1 PE=1 SV=1	2	2	2	2	0	2	0	2	0	2	7.5	7.5	7.5	47.355	427	427;252	0	20.715	NaN	NaN	NaN	0	0	Median	NaN	NaN	NaN	0	0	Median	NaN	NaN	NaN	0	0	Median	0	7.5	97021	0	97021	0	0	0
Forkhead box protein K1	Forkhead box protein K1	1	1	1	>sp|P85037|FOXK1_HUMAN Forkhead box protein K1 OS=Homo sapiens GN=FOXK1 PE=1 SV=1	1	1	1	1	1	0	1	0	1	0	2.3	2.3	2.3	75.456	733	733	0.0016474	7.8699	NaN	NaN	NaN	0	0	Median	NaN	NaN	NaN	0	0	Median	NaN	NaN	NaN	0	0	Median	2.3	0	0	0	0	0	0	0
Formin-binding protein 4	Formin-binding protein 4	3	3	3	>sp|Q8N3X1|FNBP4_HUMAN Formin-binding protein 4 OS=Homo sapiens GN=FNBP4 PE=1 SV=3	1	3	3	3	3	2	3	2	3	2	4	4	4	110.26	1017	1017	0	26.236	1.1657	1.323	22.391	3	0	Median	1.0578	1.1918	14.767	2	0	Median	NaN	NaN	NaN	1	0	Median	4	2.8	980750	320930	659820	571030	199250	371780
Fragile X mental retardation 1, isoform CRA_e;Fragile X mental retardation 1;FMR1 protein;Fragile X mental retardation protein 1 (Fragment)	Fragile X mental retardation 1, isoform CRA_e;Fragile X mental retardation 1;FMR1 protein	18;13;9;4	16;11;8;3	2;0;0;0	>tr|G3V0J0|G3V0J0_HUMAN Fragile X mental retardation 1, isoform CRA_e OS=Homo sapiens GN=FMR1 PE=4 SV=1;>tr|R9WNI0|R9WNI0_HUMAN Fragile X mental retardation 1 OS=Homo sapiens GN=FMR1 PE=1 SV=1;>tr|Q8IXW7|Q8IXW7_HUMAN FMR1 protein OS=Homo sapiens GN=FMR1 PE	4	18	16	2	14	17	12	15	2	2	37.7	33.1	4.4	66.785	592	592;544;297;102	0	136.16	0.66929	0.81217	19.06	24	0	Median	0.70731	0.80808	13.223	11	0	Median	0.60979	0.84914	23.257	13	0	Median	28.2	36.3	10089000	6027000	4061900	4166900	2441200	1725700
Fragile X mental retardation protein 1	Fragile X mental retardation protein 1	17	1	1	>sp|Q06787|FMR1_HUMAN Fragile X mental retardation protein 1 OS=Homo sapiens GN=FMR1 PE=1 SV=1	1	17	1	1	12	16	0	1	0	1	32.9	1.7	1.7	71.174	632	632	0.0016313	7.4172	NaN	NaN	NaN	1	0	Median	NaN	NaN	NaN	0	0	Median	NaN	NaN	NaN	1	0	Median	22.3	31.6	69926	45764	24161	0	0	0
Fragile X mental retardation syndrome-related protein 1;Fragile X mental retardation syndrome-related protein 1 (Fragment)	Fragile X mental retardation syndrome-related protein 1	26;3	24;3	24;3	>sp|P51114|FXR1_HUMAN Fragile X mental retardation syndrome-related protein 1 OS=Homo sapiens GN=FXR1 PE=1 SV=3	2	26	24	24	21	23	19	21	19	21	51.2	48.6	48.6	69.72	621	621;246	0	206.44	0.57083	0.75323	12.719	38	0	Median	0.66045	0.79557	13.022	18	0	Median	0.52852	0.71657	11.654	20	0	Median	38	48.5	42381000	26703000	15678000	18486000	11071000	7415300
Fragile X mental retardation syndrome-related protein 2;Fragile X mental retardation syndrome-related protein 2 (Fragment)	Fragile X mental retardation syndrome-related protein 2	27;6	27;6	24;6	>sp|P51116|FXR2_HUMAN Fragile X mental retardation syndrome-related protein 2 OS=Homo sapiens GN=FXR2 PE=1 SV=2	2	27	27	24	25	24	25	24	22	21	50.8	50.8	45.6	74.222	673	673;118	0	251.85	0.62366	0.82138	13.592	43	0	Median	0.71161	0.8316	15.533	21	0	Median	0.57219	0.80725	11.579	22	0	Median	47.5	47.4	69759000	43079000	26680000	32456000	19222000	13234000
Fructose-1,6-bisphosphatase 1	Fructose-1,6-bisphosphatase 1	1	1	1	>sp|P09467|F16P1_HUMAN Fructose-1,6-bisphosphatase 1 OS=Homo sapiens GN=FBP1 PE=1 SV=5	1	1	1	1	1	0	1	0	1	0	4.7	4.7	4.7	36.842	338	338	1	-2	NaN	NaN	NaN	0	0	Median	NaN	NaN	NaN	0	0	Median	NaN	NaN	NaN	0	0	Median	4.7	0	0	0	0	0	0	0
G patch domain-containing protein 4;G patch domain-containing protein 4 (Fragment)	G patch domain-containing protein 4;G patch domain-containing protein 4 (Fragment)	21;12	21;12	21;12	>sp|Q5T3I0|GPTC4_HUMAN G patch domain-containing protein 4 OS=Homo sapiens GN=GPATCH4 PE=1 SV=2;>tr|F8W895|F8W895_HUMAN G patch domain-containing protein 4 (Fragment) OS=Homo sapiens GN=GPATCH4 PE=1 SV=1	2	21	21	21	15	21	15	21	15	21	51.8	51.8	51.8	50.381	446	446;264	0	215.23	0.71588	0.9036	8.4673	35	0	Median	0.7815	0.90524	5.8123	14	0	Median	0.645	0.9036	9.9654	21	0	Median	45.3	51.8	34793000	20976000	13817000	11378000	6622300	4755300
G patch domain-containing protein 8	G patch domain-containing protein 8	2	2	2	>sp|Q9UKJ3|GPTC8_HUMAN G patch domain-containing protein 8 OS=Homo sapiens GN=GPATCH8 PE=1 SV=2	1	2	2	2	1	1	1	1	1	1	2.3	2.3	2.3	164.2	1502	1502	0	14.238	NaN	NaN	NaN	0	0	Median	NaN	NaN	NaN	0	0	Median	NaN	NaN	NaN	0	0	Median	1.1	1.1	77687	77687	0	15037	15037	0
Gamma-interferon-inducible protein 16	Gamma-interferon-inducible protein 16	3	3	3	>sp|Q16666|IF16_HUMAN Gamma-interferon-inducible protein 16 OS=Homo sapiens GN=IFI16 PE=1 SV=3	1	3	3	3	1	2	1	2	1	2	5.7	5.7	5.7	88.255	785	785	0	20.812	NaN	NaN	NaN	1	0	Median	NaN	NaN	NaN	1	0	Median	NaN	NaN	NaN	0	0	Median	2.2	3.6	259890	222830	37054	123080	86023	37054
Gamma-taxilin	Gamma-taxilin	1	1	1	>sp|Q9NUQ3|TXLNG_HUMAN Gamma-taxilin OS=Homo sapiens GN=TXLNG PE=1 SV=2	1	1	1	1	0	1	0	1	0	1	1.3	1.3	1.3	60.585	528	528	0.0076687	6.2026	NaN	NaN	NaN	1	0	Median	NaN	NaN	NaN	0	0	Median	NaN	NaN	NaN	1	0	Median	0	1.3	1520400	885110	635310	0	0	0
GAS2-like protein 2	GAS2-like protein 2	1	1	1	>sp|Q8NHY3|GA2L2_HUMAN GAS2-like protein 2 OS=Homo sapiens GN=GAS2L2 PE=2 SV=1	1	1	1	1	1	0	1	0	1	0	0.9	0.9	0.9	96.519	880	880	1	-2	NaN	NaN	NaN	0	0	Median	NaN	NaN	NaN	0	0	Median	NaN	NaN	NaN	0	0	Median	0.9	0	24009	0	24009	24009	0	24009
General transcription factor IIH subunit 1	General transcription factor IIH subunit 1	1	1	1	>sp|P32780|TF2H1_HUMAN General transcription factor IIH subunit 1 OS=Homo sapiens GN=GTF2H1 PE=1 SV=1	1	1	1	1	1	1	1	1	1	1	2.4	2.4	2.4	62.031	548	548	0.0017422	10.654	NaN	NaN	NaN	1	0	Median	NaN	NaN	NaN	0	0	Median	NaN	NaN	NaN	1	0	Median	2.4	2.4	104030	80134	23893	23065	23065	0
General transcription factor IIH subunit 4;General transcription factor IIH subunit 4 (Fragment)	General transcription factor IIH subunit 4	3;1	3;1	3;1	>sp|Q92759|TF2H4_HUMAN General transcription factor IIH subunit 4 OS=Homo sapiens GN=GTF2H4 PE=2 SV=1	2	3	3	3	0	3	0	3	0	3	10.8	10.8	10.8	52.186	462	462;138	0	20.213	NaN	NaN	NaN	0	0	Median	NaN	NaN	NaN	0	0	Median	NaN	NaN	NaN	0	0	Median	0	10.8	340690	340690	0	0	0	0
Glioma tumor suppressor candidate region gene 2 protein;Glioma tumor suppressor candidate region gene 2 protein (Fragment)	Glioma tumor suppressor candidate region gene 2 protein;Glioma tumor suppressor candidate region gene 2 protein (Fragment)	4;2	4;2	4;2	>sp|Q9NZM5|GSCR2_HUMAN Glioma tumor suppressor candidate region gene 2 protein OS=Homo sapiens GN=GLTSCR2 PE=1 SV=2;>tr|M0QZ34|M0QZ34_HUMAN Glioma tumor suppressor candidate region gene 2 protein (Fragment) OS=Homo sapiens GN=GLTSCR2 PE=4 SV=1	2	4	4	4	2	4	2	4	2	4	12.3	12.3	12.3	54.389	478	478;200	0	36.282	0.79305	0.94882	8.6426	5	0	Median	0.83415	0.94745	6.6466	2	0	Median	0.69925	0.94882	10.939	3	0	Median	5.9	12.3	1926300	1070900	855400	511830	303420	208410
Glutamate-rich WD repeat-containing protein 1;Glutamate-rich WD repeat-containing protein 1 (Fragment)	Glutamate-rich WD repeat-containing protein 1;Glutamate-rich WD repeat-containing protein 1 (Fragment)	16;8	16;8	16;8	>sp|Q9BQ67|GRWD1_HUMAN Glutamate-rich WD repeat-containing protein 1 OS=Homo sapiens GN=GRWD1 PE=1 SV=1;>tr|M0QX71|M0QX71_HUMAN Glutamate-rich WD repeat-containing protein 1 (Fragment) OS=Homo sapiens GN=GRWD1 PE=1 SV=1	2	16	16	16	8	16	8	16	8	16	55.4	55.4	55.4	49.419	446	446;228	0	171.97	0.68171	0.94267	10.198	22	0	Median	0.82915	0.96189	9.2298	8	0	Median	0.65143	0.92	10.686	14	0	Median	28.9	55.4	67593000	38900000	28694000	15116000	8178000	6938000
Glutamine and serine-rich protein 1;Glutamine and serine-rich protein 1 (Fragment)	Glutamine and serine-rich protein 1	7;1	7;1	7;1	>sp|Q2KHR3|QSER1_HUMAN Glutamine and serine-rich protein 1 OS=Homo sapiens GN=QSER1 PE=1 SV=3	2	7	7	7	2	7	2	7	2	7	6.1	6.1	6.1	189.97	1735	1735;780	0	51.645	0.98814	1.1372	23.424	6	0	Median	0.98814	1.1372	0.056563	2	0	Median	0.93647	1.2127	29.88	4	0	Median	2.1	6.1	1209100	689770	519380	200830	95108	105720
Glycerol-3-phosphate transporter	Glycerol-3-phosphate transporter	1	1	1	>sp|P57057|GLPT_HUMAN Glycerol-3-phosphate transporter OS=Homo sapiens GN=SLC37A1 PE=1 SV=2	1	1	1	1	1	1	1	1	1	1	1.3	1.3	1.3	57.647	533	533	0.0031348	6.3791	0.86008	1.0754	8.7461	2	0	Median	NaN	NaN	NaN	1	0	Median	NaN	NaN	NaN	1	0	Median	1.3	1.3	1608400	835070	773380	713120	359070	354050
Glypican-1;Glypican-1 (Fragment)	Glypican-1;Glypican-1 (Fragment)	9;5	9;5	9;5	>sp|P35052|GPC1_HUMAN Glypican-1 OS=Homo sapiens GN=GPC1 PE=1 SV=2;>tr|H7BZL4|H7BZL4_HUMAN Glypican-1 (Fragment) OS=Homo sapiens GN=GPC1 PE=3 SV=1	2	9	9	9	4	9	4	9	4	9	25.8	25.8	25.8	61.68	558	558;281	0	67.997	0.94668	1.2738	11.607	8	0	Median	1.1568	1.289	15.171	3	0	Median	0.90225	1.262	10.574	5	0	Median	9.3	25.8	4624000	2593100	2030900	1325000	621290	703750
Golgin subfamily A member 8B	Golgin subfamily A member 8B	1	1	1	>sp|A8MQT2|GOG8B_HUMAN Golgin subfamily A member 8B OS=Homo sapiens GN=GOLGA8B PE=2 SV=2	1	1	1	1	1	0	1	0	1	0	2.5	2.5	2.5	67.277	603	603	1	-2	NaN	NaN	NaN	0	0	Median	NaN	NaN	NaN	0	0	Median	NaN	NaN	NaN	0	0	Median	2.5	0	0	0	0	0	0	0
Guanine nucleotide-binding protein-like 3;Guanine nucleotide-binding protein-like 3 (Fragment)	Guanine nucleotide-binding protein-like 3	30;8	30;8	30;8	>sp|Q9BVP2|GNL3_HUMAN Guanine nucleotide-binding protein-like 3 OS=Homo sapiens GN=GNL3 PE=1 SV=2	2	30	30	30	28	30	28	30	28	30	49.5	49.5	49.5	61.992	549	549;134	0	290.07	0.82298	1.0885	11.103	72	0	Median	0.90314	1.07	10.812	36	0	Median	0.78705	1.1223	10.922	36	0	Median	43.9	49.5	169770000	91936000	77839000	68661000	35333000	33328000
Guanine nucleotide-binding protein-like 3-like protein	Guanine nucleotide-binding protein-like 3-like protein	6	6	6	>sp|Q9NVN8|GNL3L_HUMAN Guanine nucleotide-binding protein-like 3-like protein OS=Homo sapiens GN=GNL3L PE=1 SV=1	1	6	6	6	5	5	5	5	5	5	16.3	16.3	16.3	65.572	582	582	0	42.782	1.1316	1.3212	21.292	6	0	Median	1.233	1.4105	14.336	3	0	Median	0.91035	1.1949	30.461	3	0	Median	14.4	13.2	7392100	3841400	3550800	3855300	1770000	2085400
H/ACA ribonucleoprotein complex subunit 1	H/ACA ribonucleoprotein complex subunit 1	4	4	4	>sp|Q9NY12|GAR1_HUMAN H/ACA ribonucleoprotein complex subunit 1 OS=Homo sapiens GN=GAR1 PE=1 SV=1	1	4	4	4	4	0	4	0	4	0	24.9	24.9	24.9	22.348	217	217	0	25.297	0.78191	0.89435	7.3796	3	0	Median	0.78191	0.89435	7.3796	3	0	Median	NaN	NaN	NaN	0	0	Median	24.9	0	2967100	1652000	1315000	2967100	1652000	1315000
H/ACA ribonucleoprotein complex subunit 2 (Fragment);H/ACA ribonucleoprotein complex subunit 2	H/ACA ribonucleoprotein complex subunit 2 (Fragment);H/ACA ribonucleoprotein complex subunit 2	2;2	2;2	2;2	>tr|D6RC52|D6RC52_HUMAN H/ACA ribonucleoprotein complex subunit 2 (Fragment) OS=Homo sapiens GN=NHP2 PE=1 SV=1;>sp|Q9NX24|NHP2_HUMAN H/ACA ribonucleoprotein complex subunit 2 OS=Homo sapiens GN=NHP2 PE=1 SV=1	2	2	2	2	2	0	2	0	2	0	33.3	33.3	33.3	15.017	132	132;153	0	37.792	NaN	NaN	NaN	1	0	Median	NaN	NaN	NaN	1	0	Median	NaN	NaN	NaN	0	0	Median	33.3	0	692110	450360	241740	692110	450360	241740
H/ACA ribonucleoprotein complex subunit 4;H/ACA ribonucleoprotein complex subunit 4 (Fragment)	H/ACA ribonucleoprotein complex subunit 4;H/ACA ribonucleoprotein complex subunit 4 (Fragment)	34;19	34;19	34;19	>sp|O60832|DKC1_HUMAN H/ACA ribonucleoprotein complex subunit 4 OS=Homo sapiens GN=DKC1 PE=1 SV=3;>tr|C9IYT0|C9IYT0_HUMAN H/ACA ribonucleoprotein complex subunit 4 (Fragment) OS=Homo sapiens GN=DKC1 PE=1 SV=4	2	34	34	34	31	34	31	34	31	34	63.6	63.6	63.6	57.673	514	514;258	0	298.83	0.68716	0.92287	7.7673	72	0	Median	0.77764	0.93341	7.2625	34	0	Median	0.64169	0.91161	8.1593	38	0	Median	62.1	63.6	354470000	209590000	144870000	119030000	66294000	52733000
HCG1787564;Zinc finger protein 888;Zinc finger protein 320;Zinc finger protein 468;Zinc finger protein 765;Zinc finger protein 701;Zinc finger protein 813;Zinc finger protein 28;Zinc finger protein 761;Zinc finger protein 845;ZNF761 protein;Zinc finger protein 610 (Fragment);Zinc finger protein 528 (Fragment);Zinc finger protein 320 (Fragment);Zinc finger protein 30 (Fragment);Zinc finger protein…	HCG1787564;Zinc finger protein 888;Zinc finger protein 320;Zinc finger protein 468;Zinc finger protein 765;Zinc finger protein 701;Zinc finger protein 813;Zinc finger protein 28;Zinc finger protein 761;Zinc finger protein 845;ZNF761 protein;Zinc finger protein 610 (Fragment);Zinc finger protein 528 (Fragment);Zinc finger protein 320 (Fragment);Zinc finger protein 30 (Fragment);Zinc finger protein…	2;2;2;2;2;2;2;2;2;2;1;1;1;1;1;1;1;1;1;1;1;1;1;1;1;1;1;1;1;1;1;1;1;1;1;1;1;1;1;1;1;1;1;1;1;1;1;1;1;1;1;1;1;1;1;1;1;1;1;1;1;1;1;1;1;1;1;1;1;1;1;1;1;1;1;1;1;1;1;1;1;1;1;1	1;1;1;1;1;1;1;1;1;1;0;0;0;0;0;0;0;0;0;0;1;0;0;0;0;0;0;0;0;0;0;0;0;1;0;0;0;0;0;0;1;1;0;0;0;0;1;0;0;0;0;0;0;0;0;0;0;0;0;0;1;1;0;0;0;0;0;0;0;1;0;0;1;0;0;0;0;1;0;0;1;0;1;0	0;0;0;0;0;0;0;0;0;0;0;0;0;0;0;0;0;0;0;0;0;0;0;0;0;0;0;0;0;0;0;0;0;0;0;0;0;0;0;0;0;0;0;0;0;0;0;0;0;0;0;0;0;0;0;0;0;0;0;0;0;0;0;0;0;0;0;0;0;0;0;0;0;0;0;0;0;0;0;0;0;0;0;0	>tr|J3KR51|J3KR51_HUMAN HCG1787564 OS=Homo sapiens GN=ZNF525 PE=4 SV=1;>sp|P0CJ79|ZN888_HUMAN Zinc finger protein 888 OS=Homo sapiens GN=ZNF888 PE=3 SV=1;>sp|A2RRD8|ZN320_HUMAN Zinc finger protein 320 OS=Homo sapiens GN=ZNF320 PE=2 SV=1;>sp|Q5VIY5|ZN468_HU	84	2	1	0	2	1	1	1	0	0	5.4	3.8	0	56.029	479	479;500;509;522;523;531;617;718;746;970;70;85;85;86;86;90;92;105;124;125;129;134;135;136;136;137;141;145;157;160;161;163;165;197;212;217;411;412;425;430;436;441;444;462;463;468;473;474;478;495;499;515;524;535;540;544;563;584;585;586;588;590;601;605;609;612;623;628;629;632;648;648;651;665;665;674;781;825;839;865;903;1031;1191;1252	0.006192	6.2672	0.78356	1.0187	0.1179	2	0	Median	NaN	NaN	NaN	1	0	Median	NaN	NaN	NaN	1	0	Median	5.4	3.8	325980	180950	145030	142270	73136	69136
HEAT repeat-containing protein 1	HEAT repeat-containing protein 1	38	38	38	>sp|Q9H583|HEAT1_HUMAN HEAT repeat-containing protein 1 OS=Homo sapiens GN=HEATR1 PE=1 SV=3	1	38	38	38	29	30	29	30	29	30	23.9	23.9	23.9	242.37	2144	2144	0	323.01	0.73994	0.90022	17.648	45	0	Median	0.79024	0.90144	18.53	21	0	Median	0.65572	0.89369	17.238	24	0	Median	17.5	18.7	20649000	12234000	8415400	9296000	5208200	4087800
Heat shock 70 kDa protein 1A/1B	Heat shock 70 kDa protein 1A/1B	20	19	10	>sp|P08107|HSP71_HUMAN Heat shock 70 kDa protein 1A/1B OS=Homo sapiens GN=HSPA1A PE=1 SV=5	1	20	19	10	16	19	15	18	6	9	41.2	39.2	21.7	70.051	641	641	0	164.96	0.79619	1.0003	15.472	25	0	Median	0.84169	0.96653	16.281	10	0	Median	0.74542	1.0114	15.142	15	0	Median	33.2	37.8	16604000	8626700	7977200	5319300	2681900	2637300
Heat shock 70 kDa protein 6;Putative heat shock 70 kDa protein 7	Heat shock 70 kDa protein 6;Putative heat shock 70 kDa protein 7	7;5	1;1	1;1	>sp|P17066|HSP76_HUMAN Heat shock 70 kDa protein 6 OS=Homo sapiens GN=HSPA6 PE=1 SV=2;>sp|P48741|HSP77_HUMAN Putative heat shock 70 kDa protein 7 OS=Homo sapiens GN=HSPA7 PE=5 SV=2	2	7	1	1	7	7	1	1	1	1	12	1.7	1.7	71.027	643	643;367	0.0016367	7.434	NaN	NaN	NaN	1	0	Median	NaN	NaN	NaN	0	0	Median	NaN	NaN	NaN	1	0	Median	12	12	2759200	2009300	749910	1048900	1048900	0
Heat shock cognate 71 kDa protein;Heat shock-related 70 kDa protein 2;Heat shock cognate 71 kDa protein (Fragment)	Heat shock cognate 71 kDa protein	25;8;3	25;8;3	22;5;3	>sp|P11142|HSP7C_HUMAN Heat shock cognate 71 kDa protein OS=Homo sapiens GN=HSPA8 PE=1 SV=1	3	25	25	22	23	23	23	23	20	20	47.8	47.8	44.4	70.897	646	646;639;150	0	225.09	0.84831	1.0918	11.125	42	0	Median	0.9053	1.0424	12.027	19	0	Median	0.77414	1.1005	10.004	23	0	Median	45.4	42.3	33125000	18235000	14890000	12510000	6630300	5879700
Heat shock protein HSP 90-beta;Heat shock protein HSP 90-alpha	Heat shock protein HSP 90-beta;Heat shock protein HSP 90-alpha	2;1	2;1	2;1	>sp|P08238|HS90B_HUMAN Heat shock protein HSP 90-beta OS=Homo sapiens GN=HSP90AB1 PE=1 SV=4;>sp|P07900|HS90A_HUMAN Heat shock protein HSP 90-alpha OS=Homo sapiens GN=HSP90AA1 PE=1 SV=5	2	2	2	2	1	2	1	2	1	2	4	4	4	83.263	724	724;732	0	19.613	0.81047	0.92863	13.088	3	0	Median	NaN	NaN	NaN	1	0	Median	0.78004	1.0334	15.112	2	0	Median	1.9	4	684080	377700	306380	227550	129220	98332
Helicase SKI2W	Helicase SKI2W	1	1	1	>sp|Q15477|SKIV2_HUMAN Helicase SKI2W OS=Homo sapiens GN=SKIV2L PE=1 SV=3	1	1	1	1	1	1	1	1	1	1	0.7	0.7	0.7	137.75	1246	1246	0.0031201	6.3383	0.93501	1.1852	28.695	2	0	Median	NaN	NaN	NaN	1	0	Median	NaN	NaN	NaN	1	0	Median	0.7	0.7	835570	402140	433420	331940	177520	154410
Heterochromatin protein 1-binding protein 3;Heterochromatin protein 1-binding protein 3 (Fragment)	Heterochromatin protein 1-binding protein 3;Heterochromatin protein 1-binding protein 3 (Fragment)	26;17	26;17	26;17	>sp|Q5SSJ5|HP1B3_HUMAN Heterochromatin protein 1-binding protein 3 OS=Homo sapiens GN=HP1BP3 PE=1 SV=1;>tr|B0QZK4|B0QZK4_HUMAN Heterochromatin protein 1-binding protein 3 (Fragment) OS=Homo sapiens GN=HP1BP3 PE=1 SV=1	2	26	26	26	21	25	21	25	21	25	49.4	49.4	49.4	61.206	553	553;253	0	189.94	0.91118	1.2214	16.178	48	0	Median	1.0602	1.2653	14.537	22	0	Median	0.85444	1.2023	17.72	26	0	Median	40	46.1	90884000	47006000	43878000	41260000	20007000	21253000
Heterogeneous nuclear ribonucleoprotein A/B	Heterogeneous nuclear ribonucleoprotein A/B	4	4	4	>sp|Q99729|ROAA_HUMAN Heterogeneous nuclear ribonucleoprotein A/B OS=Homo sapiens GN=HNRNPAB PE=1 SV=2	1	4	4	4	4	2	4	2	4	2	14.5	14.5	14.5	36.224	332	332	0	29.331	1.1998	1.4468	17.355	5	0	Median	1.1509	1.3531	8.8951	3	0	Median	1.2753	1.7663	10.091	2	0	Median	14.5	6.3	2555700	1209800	1345900	1673200	820050	853180
Heterogeneous nuclear ribonucleoprotein A0	Heterogeneous nuclear ribonucleoprotein A0	7	7	7	>sp|Q13151|ROA0_HUMAN Heterogeneous nuclear ribonucleoprotein A0 OS=Homo sapiens GN=HNRNPA0 PE=1 SV=1	1	7	7	7	7	0	7	0	7	0	44.9	44.9	44.9	30.84	305	305	0	60.026	0.91307	1.0214	12.817	7	0	Median	0.91307	1.0214	12.817	7	0	Median	NaN	NaN	NaN	0	0	Median	44.9	0	5263000	2776000	2487100	5263000	2776000	2487100
Heterogeneous nuclear ribonucleoprotein A1;Heterogeneous nuclear ribonucleoprotein A1 (Fragment);Heterogeneous nuclear ribonucleoprotein A1-like 2	Heterogeneous nuclear ribonucleoprotein A1;Heterogeneous nuclear ribonucleoprotein A1 (Fragment);Heterogeneous nuclear ribonucleoprotein A1-like 2	13;8;8	13;8;8	13;8;8	>sp|P09651|ROA1_HUMAN Heterogeneous nuclear ribonucleoprotein A1 OS=Homo sapiens GN=HNRNPA1 PE=1 SV=5;>tr|F8VZ49|F8VZ49_HUMAN Heterogeneous nuclear ribonucleoprotein A1 (Fragment) OS=Homo sapiens GN=HNRNPA1 PE=1 SV=1;>sp|Q32P51|RA1L2_HUMAN Heterogeneous nu	3	13	13	13	13	3	13	3	13	3	34.7	34.7	34.7	38.746	372	372;231;320	0	126.3	0.83791	1.0037	16.868	12	0	Median	0.83791	0.97254	9.716	10	0	Median	0.99265	1.3089	34.257	2	0	Median	34.7	12.9	11534000	6124000	5409700	11027000	5915500	5111900
Heterogeneous nuclear ribonucleoprotein A3;Heterogeneous nuclear ribonucleoprotein A3 (Fragment)	Heterogeneous nuclear ribonucleoprotein A3	11;1	11;1	11;1	>sp|P51991|ROA3_HUMAN Heterogeneous nuclear ribonucleoprotein A3 OS=Homo sapiens GN=HNRNPA3 PE=1 SV=2	2	11	11	11	11	6	11	6	11	6	31.5	31.5	31.5	39.594	378	378;115	0	93.734	0.89973	1.0874	16.212	15	0	Median	0.84158	1.0101	7.4513	10	0	Median	1.0282	1.4009	5.8323	5	0	Median	31.5	19	18390000	9950700	8439800	14295000	7830800	6464600
Heterogeneous nuclear ribonucleoprotein D0;Heterogeneous nuclear ribonucleoprotein D0 (Fragment);Heterogeneous nuclear ribonucleoprotein D-like	Heterogeneous nuclear ribonucleoprotein D0;Heterogeneous nuclear ribonucleoprotein D0 (Fragment)	8;6;1	8;6;1	8;6;1	>sp|Q14103|HNRPD_HUMAN Heterogeneous nuclear ribonucleoprotein D0 OS=Homo sapiens GN=HNRNPD PE=1 SV=1;>tr|D6RF44|D6RF44_HUMAN Heterogeneous nuclear ribonucleoprotein D0 (Fragment) OS=Homo sapiens GN=HNRNPD PE=1 SV=4	3	8	8	8	5	8	5	8	5	8	24.5	24.5	24.5	38.434	355	355;111;420	0	65.569	1.0291	1.3736	13.168	12	0	Median	1.1563	1.352	11.976	4	0	Median	0.99349	1.3736	13.046	8	0	Median	16.6	24.5	7547900	3931700	3616100	2634000	1330600	1303400
Heterogeneous nuclear ribonucleoprotein F	Heterogeneous nuclear ribonucleoprotein F	8	6	6	>sp|P52597|HNRPF_HUMAN Heterogeneous nuclear ribonucleoprotein F OS=Homo sapiens GN=HNRNPF PE=1 SV=3	1	8	6	6	5	8	3	6	3	6	26	19.5	19.5	45.671	415	415	0	51.43	1.0022	1.2407	18.62	6	0	Median	0.94785	1.0906	2.3094	2	0	Median	1.0498	1.4415	18.423	4	0	Median	16.4	26	3765700	1651100	2114600	686080	232810	453270
Heterogeneous nuclear ribonucleoprotein H;Heterogeneous nuclear ribonucleoprotein H (Fragment)	Heterogeneous nuclear ribonucleoprotein H	9;4	9;4	4;1	>sp|P31943|HNRH1_HUMAN Heterogeneous nuclear ribonucleoprotein H OS=Homo sapiens GN=HNRNPH1 PE=1 SV=4	2	9	9	4	8	9	8	9	3	4	32.1	32.1	15.8	49.229	449	449;194	0	97.601	1.0696	1.4327	15.155	18	0	Median	1.0904	1.2541	15.265	7	0	Median	1.0619	1.4784	13.18	11	0	Median	27.6	32.1	28081000	13225000	14856000	7256800	3360300	3896600
Heterogeneous nuclear ribonucleoprotein H2	Heterogeneous nuclear ribonucleoprotein H2	6	2	2	>sp|P55795|HNRH2_HUMAN Heterogeneous nuclear ribonucleoprotein H2 OS=Homo sapiens GN=HNRNPH2 PE=1 SV=1	1	6	2	2	5	6	1	2	1	2	19.2	6.7	6.7	49.263	449	449	0	25.07	1.0131	1.3814	2.3115	2	0	Median	NaN	NaN	NaN	0	0	Median	1.0131	1.3814	2.3115	2	0	Median	16.3	19.2	1179100	576970	602130	194470	96881	97586
Heterogeneous nuclear ribonucleoprotein K;Heterogeneous nuclear ribonucleoprotein K (Fragment)	Heterogeneous nuclear ribonucleoprotein K;Heterogeneous nuclear ribonucleoprotein K (Fragment)	12;11	12;11	12;11	>sp|P61978|HNRPK_HUMAN Heterogeneous nuclear ribonucleoprotein K OS=Homo sapiens GN=HNRNPK PE=1 SV=1;>tr|Q5T6W2|Q5T6W2_HUMAN Heterogeneous nuclear ribonucleoprotein K (Fragment) OS=Homo sapiens GN=HNRNPK PE=1 SV=1	2	12	12	12	9	12	9	12	9	12	31.1	31.1	31.1	50.976	463	463;379	0	119.86	1.0093	1.3006	17.642	20	0	Median	1.0148	1.1728	14.893	8	0	Median	0.99331	1.3737	15.699	12	0	Median	28.7	31.1	14061000	6779800	7281100	3637400	1758900	1878400
Heterogeneous nuclear ribonucleoprotein L;Heterogeneous nuclear ribonucleoprotein L (Fragment)	Heterogeneous nuclear ribonucleoprotein L	15;3	15;3	15;3	>sp|P14866|HNRPL_HUMAN Heterogeneous nuclear ribonucleoprotein L OS=Homo sapiens GN=HNRNPL PE=1 SV=2	2	15	15	15	11	14	11	14	11	14	41.9	41.9	41.9	64.132	589	589;220	0	153.01	1.0507	1.4082	19.372	21	0	Median	0.94193	1.0969	10.709	9	0	Median	1.0709	1.4895	14.054	12	0	Median	26.7	40.1	17095000	8023200	9071900	5304900	2666900	2638000
Heterogeneous nuclear ribonucleoprotein M;Heterogeneous nuclear ribonucleoprotein M (Fragment)	Heterogeneous nuclear ribonucleoprotein M	48;19	48;19	48;19	>sp|P52272|HNRPM_HUMAN Heterogeneous nuclear ribonucleoprotein M OS=Homo sapiens GN=HNRNPM PE=1 SV=3	2	48	48	48	44	45	44	45	44	45	67.4	67.4	67.4	77.515	730	730;275	0	323.31	0.7824	1.0468	9.8649	152	0	Median	0.9086	1.0599	8.2899	67	0	Median	0.74876	1.0334	10.774	85	0	Median	65.2	65.9	671630000	367150000	304480000	285470000	147050000	138420000
Heterogeneous nuclear ribonucleoprotein Q;Heterogeneous nuclear ribonucleoprotein Q (Fragment)	Heterogeneous nuclear ribonucleoprotein Q	26;10	19;8	19;8	>sp|O60506|HNRPQ_HUMAN Heterogeneous nuclear ribonucleoprotein Q OS=Homo sapiens GN=SYNCRIP PE=1 SV=2	2	26	19	19	25	26	18	19	18	19	48.5	39	39	69.602	623	623;185	0	239.38	0.98728	1.2668	13.285	35	0	Median	0.97547	1.1554	10.297	17	0	Median	0.98937	1.3901	7.7676	18	0	Median	48.2	48.5	70412000	35820000	34593000	28614000	14422000	14192000
Heterogeneous nuclear ribonucleoprotein R	Heterogeneous nuclear ribonucleoprotein R	30	30	23	>sp|O43390|HNRPR_HUMAN Heterogeneous nuclear ribonucleoprotein R OS=Homo sapiens GN=HNRNPR PE=1 SV=1	1	30	30	23	28	30	28	30	21	23	48.5	48.5	39.2	70.942	633	633	0	289.8	1.0305	1.3095	15.332	61	0	Median	1.0436	1.2495	12.906	27	0	Median	1.0236	1.4559	12.442	34	0	Median	48.2	48.5	223920000	107300000	116620000	95667000	45734000	49933000
Heterogeneous nuclear ribonucleoprotein U;Heterogeneous nuclear ribonucleoprotein U (Fragment)	Heterogeneous nuclear ribonucleoprotein U	21;6	21;6	21;6	>sp|Q00839|HNRPU_HUMAN Heterogeneous nuclear ribonucleoprotein U OS=Homo sapiens GN=HNRNPU PE=1 SV=6	2	21	21	21	21	18	21	18	21	18	28.4	28.4	28.4	90.583	825	825;241	0	167.21	0.82693	1.0685	13.614	32	0	Median	0.90657	1.068	12.936	19	0	Median	0.7853	1.0921	15.059	13	0	Median	28.4	24.7	34680000	19088000	15591000	22370000	11849000	10521000
Heterogeneous nuclear ribonucleoprotein U-like protein 1;Heterogeneous nuclear ribonucleoprotein U-like protein 1 (Fragment)	Heterogeneous nuclear ribonucleoprotein U-like protein 1;Heterogeneous nuclear ribonucleoprotein U-like protein 1 (Fragment)	20;13	20;13	20;13	>sp|Q9BUJ2|HNRL1_HUMAN Heterogeneous nuclear ribonucleoprotein U-like protein 1 OS=Homo sapiens GN=HNRNPUL1 PE=1 SV=2;>tr|M0QYZ0|M0QYZ0_HUMAN Heterogeneous nuclear ribonucleoprotein U-like protein 1 (Fragment) OS=Homo sapiens GN=HNRNPUL1 PE=1 SV=1	2	20	20	20	18	19	18	19	18	19	30.4	30.4	30.4	95.737	856	856;371	0	193.06	0.85101	1.0901	9.7394	37	0	Median	0.90741	1.0588	7.4992	17	0	Median	0.80222	1.1015	11.327	20	0	Median	29.3	28.9	42487000	22765000	19723000	19942000	10383000	9559300
Heterogeneous nuclear ribonucleoprotein U-like protein 2;HCG2044799	Heterogeneous nuclear ribonucleoprotein U-like protein 2;HCG2044799	6;5	6;5	6;5	>sp|Q1KMD3|HNRL2_HUMAN Heterogeneous nuclear ribonucleoprotein U-like protein 2 OS=Homo sapiens GN=HNRNPUL2 PE=1 SV=1;>tr|H3BQZ7|H3BQZ7_HUMAN HCG2044799 OS=Homo sapiens GN=HNRNPUL2-BSCL2 PE=4 SV=1	2	6	6	6	6	3	6	3	6	3	9.4	9.4	9.4	85.104	747	747;746	0	73.914	1.0484	1.3382	17.013	5	0	Median	1.0893	1.2371	19.427	4	0	Median	NaN	NaN	NaN	1	0	Median	9.4	5.6	2162600	722540	1440100	1677300	552370	1125000
Heterogeneous nuclear ribonucleoproteins A2/B1	Heterogeneous nuclear ribonucleoproteins A2/B1	12	12	12	>sp|P22626|ROA2_HUMAN Heterogeneous nuclear ribonucleoproteins A2/B1 OS=Homo sapiens GN=HNRNPA2B1 PE=1 SV=2	1	12	12	12	12	8	12	8	12	8	39.7	39.7	39.7	37.429	353	353	0	115.7	1.0036	1.2373	8.9468	20	0	Median	1.055	1.237	8.9317	14	0	Median	0.919	1.2579	8.9152	6	0	Median	39.7	30.9	17141000	8078700	9062800	13902000	6409900	7491800
Heterogeneous nuclear ribonucleoproteins C1/C2;Heterogeneous nuclear ribonucleoproteins C1/C2 (Fragment);Heterogeneous nuclear ribonucleoprotein C-like 4;Heterogeneous nuclear ribonucleoprotein C-like 3;Heterogeneous nuclear ribonucleoprotein C-like 2;Heterogeneous nuclear ribonucleoprotein C-like 1;RNA-binding Raly-like protein (Fragment);RNA-binding Raly-like protein	Heterogeneous nuclear ribonucleoproteins C1/C2;Heterogeneous nuclear ribonucleoproteins C1/C2 (Fragment)	12;6;4;4;4;4;1;1	12;6;4;4;4;4;1;1	12;6;4;4;4;4;1;1	>sp|P07910|HNRPC_HUMAN Heterogeneous nuclear ribonucleoproteins C1/C2 OS=Homo sapiens GN=HNRNPC PE=1 SV=4;>tr|G3V575|G3V575_HUMAN Heterogeneous nuclear ribonucleoproteins C1/C2 (Fragment) OS=Homo sapiens GN=HNRNPC PE=1 SV=1	8	12	12	12	10	10	10	10	10	10	34	34	34	33.67	306	306;187;293;293;293;293;85;291	0	94.573	1.4817	1.8752	39.414	22	0	Median	1.2687	1.5212	34.876	11	0	Median	1.7627	2.5211	10.822	11	0	Median	34	29.7	28446000	11495000	16951000	17703000	7793800	9909400
Histone deacetylase 1	Histone deacetylase 1	5	2	2	>sp|Q13547|HDAC1_HUMAN Histone deacetylase 1 OS=Homo sapiens GN=HDAC1 PE=1 SV=1	1	5	2	2	3	5	0	2	0	2	15.1	7.5	7.5	55.102	482	482	0	28.666	NaN	NaN	NaN	1	0	Median	NaN	NaN	NaN	0	0	Median	NaN	NaN	NaN	1	0	Median	7.7	15.1	379940	267850	112100	0	0	0
Histone deacetylase 2;Histone deacetylase 1 (Fragment);Histone deacetylase 2 (Fragment)	Histone deacetylase 2	8;3;2	8;3;2	5;0;0	>sp|Q92769|HDAC2_HUMAN Histone deacetylase 2 OS=Homo sapiens GN=HDAC2 PE=1 SV=2	3	8	8	5	4	8	4	8	1	5	25.2	25.2	17.6	55.364	488	488;211;109	0	78.846	0.75555	1.0418	20.788	11	0	Median	1.0902	1.226	31.854	4	0	Median	0.75372	1.0256	13.625	7	0	Median	11.1	25.2	4522500	2619600	1902900	1034400	492290	542120
Histone H1.0	Histone H1.0	4	4	4	>sp|P07305|H10_HUMAN Histone H1.0 OS=Homo sapiens GN=H1F0 PE=1 SV=3	1	4	4	4	4	0	4	0	4	0	18.6	18.6	18.6	20.863	194	194	0	30.362	0.67733	0.81162	20.546	3	0	Median	0.67733	0.81162	20.546	3	0	Median	NaN	NaN	NaN	0	0	Median	18.6	0	403410	230040	173370	403410	230040	173370
Histone H1.1	Histone H1.1	6	1	1	>sp|Q02539|H11_HUMAN Histone H1.1 OS=Homo sapiens GN=HIST1H1A PE=1 SV=3	1	6	1	1	6	2	1	0	1	0	25.1	9.8	9.8	21.842	215	215	0.0017065	9.2939	NaN	NaN	NaN	1	0	Median	NaN	NaN	NaN	1	0	Median	NaN	NaN	NaN	0	0	Median	25.1	5.6	955280	558080	397200	955280	558080	397200
Histone H1.2;Histone H1.3;Histone H1t	Histone H1.2;Histone H1.3	13;9;3	13;9;3	4;0;0	>sp|P16403|H12_HUMAN Histone H1.2 OS=Homo sapiens GN=HIST1H1C PE=1 SV=2;>sp|P16402|H13_HUMAN Histone H1.3 OS=Homo sapiens GN=HIST1H1D PE=1 SV=2	3	13	13	4	13	5	13	5	4	0	40.4	40.4	14.6	21.364	213	213;221;207	0	109.57	0.78592	0.96155	6.6287	20	0	Median	0.79301	0.95318	5.8782	16	0	Median	0.72033	1.0138	8.6763	4	0	Median	40.4	16	147310000	79700000	67609000	144650000	78321000	66333000
Histone H1.4	Histone H1.4	10	1	1	>sp|P10412|H14_HUMAN Histone H1.4 OS=Homo sapiens GN=HIST1H1E PE=1 SV=2	1	10	1	1	10	5	1	0	1	0	32.4	7.3	7.3	21.865	219	219	0	11.567	0.76998	0.91389	0.73659	2	0	Median	0.76998	0.91389	0.73659	2	0	Median	NaN	NaN	NaN	0	0	Median	32.4	15.5	8269600	4666100	3603500	8269600	4666100	3603500
Histone H1.5	Histone H1.5	10	7	7	>sp|P16401|H15_HUMAN Histone H1.5 OS=Homo sapiens GN=HIST1H1B PE=1 SV=3	1	10	7	7	10	1	7	1	7	1	31.4	22.1	22.1	22.58	226	226	0	56.609	0.83406	1.0019	23.302	10	0	Median	0.83079	0.99962	24.347	9	0	Median	NaN	NaN	NaN	1	0	Median	31.4	4.9	34301000	18671000	15630000	34007000	18504000	15502000
Histone H1x	Histone H1x	5	5	5	>sp|Q92522|H1X_HUMAN Histone H1x OS=Homo sapiens GN=H1FX PE=1 SV=1	1	5	5	5	5	0	5	0	5	0	23	23	23	22.487	213	213	0	35.059	0.6823	0.78124	31.886	4	0	Median	0.6823	0.78124	31.886	4	0	Median	NaN	NaN	NaN	0	0	Median	23	0	7255500	4600500	2654900	7255500	4600500	2654900
Histone H2A type 1-J;Histone H2A type 1-H;Histone H2A.J;Histone H2A type 2-C;Histone H2A type 3;Histone H2A type 2-A;Histone H2A type 1-D;Histone H2A type 1-C;Histone H2A type 1-B/E;Histone H2A type 1;Histone H2A.Z;Histone H2A.V;Histone H2A type 1-A;Histone H2AX;Histone H2A type 2-B	Histone H2A type 1-J;Histone H2A type 1-H;Histone H2A.J;Histone H2A type 2-C;Histone H2A type 3;Histone H2A type 2-A;Histone H2A type 1-D;Histone H2A type 1-C;Histone H2A type 1-B/E;Histone H2A type 1;Histone H2A.Z;Histone H2A.V;Histone H2A type 1-A;Histone H2AX	3;3;3;3;3;3;3;3;3;3;2;2;2;2;1	3;3;3;3;3;3;3;3;3;3;2;2;2;2;1	3;3;3;3;3;3;3;3;3;3;2;2;2;2;1	>sp|Q99878|H2A1J_HUMAN Histone H2A type 1-J OS=Homo sapiens GN=HIST1H2AJ PE=1 SV=3;>sp|Q96KK5|H2A1H_HUMAN Histone H2A type 1-H OS=Homo sapiens GN=HIST1H2AH PE=1 SV=3;>sp|Q9BTM1|H2AJ_HUMAN Histone H2A.J OS=Homo sapiens GN=H2AFJ PE=1 SV=1;>sp|Q16777|H2A2C_HU	15	3	3	3	2	3	2	3	2	3	27.3	27.3	27.3	13.936	128	128;128;129;129;130;130;130;130;130;130;128;128;131;143;130	0	27.683	0.40986	0.47018	15.431	2	0	Median	0.40986	0.47018	15.431	2	0	Median	NaN	NaN	NaN	0	0	Median	21.9	27.3	1391100	1145500	245670	874760	629090	245670
Histone H2B type F-S;Histone H2B type 3-B;Histone H2B type 2-F;Histone H2B type 2-E;Histone H2B type 1-O;Histone H2B type 1-N;Histone H2B type 1-M;Histone H2B type 1-L;Histone H2B type 1-K;Histone H2B type 1-J;Histone H2B type 1-H;Histone H2B type 1-D;Histone H2B type 1-C/E/F/G/I;Histone H2B type 1-B;Histone H2B type 1-A;Histone H2B	Histone H2B type F-S;Histone H2B type 3-B;Histone H2B type 2-F;Histone H2B type 2-E;Histone H2B type 1-O;Histone H2B type 1-N;Histone H2B type 1-M;Histone H2B type 1-L;Histone H2B type 1-K;Histone H2B type 1-J;Histone H2B type 1-H;Histone H2B type 1-D;Histone H2B type 1-C/E/F/G/I;Histone H2B type 1-B;Histone H2B type 1-A;Histone H2B	2;2;2;2;2;2;2;2;2;2;2;2;2;2;2;2	2;2;2;2;2;2;2;2;2;2;2;2;2;2;2;2	2;2;2;2;2;2;2;2;2;2;2;2;2;2;2;2	>sp|P57053|H2BFS_HUMAN Histone H2B type F-S OS=Homo sapiens GN=H2BFS PE=1 SV=2;>sp|Q8N257|H2B3B_HUMAN Histone H2B type 3-B OS=Homo sapiens GN=HIST3H2BB PE=1 SV=3;>sp|Q5QNW6|H2B2F_HUMAN Histone H2B type 2-F OS=Homo sapiens GN=HIST2H2BF PE=1 SV=3;>sp|Q16778|	16	2	2	2	2	0	2	0	2	0	15.9	15.9	15.9	13.944	126	126;126;126;126;126;126;126;126;126;126;126;126;126;126;127;166	0	11.289	0.88511	1.0098	45.407	2	0	Median	0.88511	1.0098	45.407	2	0	Median	NaN	NaN	NaN	0	0	Median	15.9	0	346720	214280	132440	346720	214280	132440
Histone lysine demethylase PHF8	Histone lysine demethylase PHF8	3	2	2	>sp|Q9UPP1|PHF8_HUMAN Histone lysine demethylase PHF8 OS=Homo sapiens GN=PHF8 PE=1 SV=3	1	3	2	2	3	1	2	0	2	0	3.9	2.5	2.5	117.86	1060	1060	0	12.674	NaN	NaN	NaN	1	0	Median	NaN	NaN	NaN	1	0	Median	NaN	NaN	NaN	0	0	Median	3.9	1.3	130540	104140	26400	130540	104140	26400
Histone-binding protein RBBP4;Histone-binding protein RBBP4 (Fragment)	Histone-binding protein RBBP4	5;2	5;2	2;0	>sp|Q09028|RBBP4_HUMAN Histone-binding protein RBBP4 OS=Homo sapiens GN=RBBP4 PE=1 SV=3	2	5	5	2	1	5	1	5	0	2	12.7	12.7	7.1	47.655	425	425;207	0	33.81	0.65578	0.89325	20.733	5	0	Median	NaN	NaN	NaN	0	0	Median	0.65578	0.89325	20.733	5	0	Median	1.9	12.7	903760	431630	472120	79656	0	79656
Histone-binding protein RBBP7	Histone-binding protein RBBP7	4	1	1	>sp|Q16576|RBBP7_HUMAN Histone-binding protein RBBP7 OS=Homo sapiens GN=RBBP7 PE=1 SV=1	1	4	1	1	1	4	0	1	0	1	9.4	3.8	3.8	47.82	425	425	0.0016207	7.2419	NaN	NaN	NaN	1	0	Median	NaN	NaN	NaN	0	0	Median	NaN	NaN	NaN	1	0	Median	1.9	9.4	126520	49328	77189	0	0	0
Histone-lysine N-methyltransferase NSD2;Histone-lysine N-methyltransferase NSD2 (Fragment)	Histone-lysine N-methyltransferase NSD2	7;2	7;2	7;2	>sp|O96028|NSD2_HUMAN Histone-lysine N-methyltransferase NSD2 OS=Homo sapiens GN=WHSC1 PE=1 SV=1	2	7	7	7	6	6	6	6	6	6	7.2	7.2	7.2	152.26	1365	1365;199	0	62.914	0.68047	0.90618	20.027	8	0	Median	0.76685	0.89266	23.582	4	0	Median	0.65201	0.90618	19.448	4	0	Median	6	6.2	3290700	2154200	1136500	1427300	953690	473630
Histone-lysine N-methyltransferase, H3 lysine-36 and H4 lysine-20 specific	Histone-lysine N-methyltransferase, H3 lysine-36 and H4 lysine-20 specific	2	2	2	>sp|Q96L73|NSD1_HUMAN Histone-lysine N-methyltransferase, H3 lysine-36 and H4 lysine-20 specific OS=Homo sapiens GN=NSD1 PE=1 SV=1	1	2	2	2	1	1	1	1	1	1	1.3	1.3	1.3	296.65	2696	2696	0	16.136	NaN	NaN	NaN	0	0	Median	NaN	NaN	NaN	0	0	Median	NaN	NaN	NaN	0	0	Median	0.6	0.7	112840	112840	0	0	0	0
HLA class I histocompatibility antigen protein P5	HLA class I histocompatibility antigen protein P5	1	1	1	>sp|Q6MZN7|HCP5_HUMAN HLA class I histocompatibility antigen protein P5 OS=Homo sapiens GN=HCP5 PE=2 SV=1	1	1	1	1	1	1	1	1	1	1	8.3	8.3	8.3	14.098	132	132	1	-2	1.2058	1.504	19.569	2	0	Median	NaN	NaN	NaN	1	0	Median	NaN	NaN	NaN	1	0	Median	8.3	8.3	882630	388670	493960	445620	211310	234310
HMG box transcription factor BBX	HMG box transcription factor BBX	13	13	13	>sp|Q8WY36|BBX_HUMAN HMG box transcription factor BBX OS=Homo sapiens GN=BBX PE=1 SV=1	1	13	13	13	11	10	11	10	11	10	20.2	20.2	20.2	105.13	941	941	0	118.06	0.75959	0.88216	10.35	10	0	Median	0.85547	0.95961	9.6184	5	0	Median	0.64189	0.86965	10.049	5	0	Median	17.3	14.5	6623000	3800200	2822800	2901200	1636800	1264500
Holliday junction recognition protein;Holliday junction recognition protein (Fragment)	Holliday junction recognition protein;Holliday junction recognition protein (Fragment)	14;10	14;10	14;10	>sp|Q8NCD3|HJURP_HUMAN Holliday junction recognition protein OS=Homo sapiens GN=HJURP PE=1 SV=2;>tr|C9JWC4|C9JWC4_HUMAN Holliday junction recognition protein (Fragment) OS=Homo sapiens GN=HJURP PE=1 SV=1	2	14	14	14	11	10	11	10	11	10	29	29	29	83.538	748	748;570	0	96.662	0.63547	0.84345	18.537	13	0	Median	0.69552	0.79658	16.59	6	0	Median	0.61775	0.84345	19.035	7	0	Median	21.8	21	5380900	3376700	2004200	2038500	1233900	804620
Importin subunit alpha-1;Importin subunit alpha-1 (Fragment)	Importin subunit alpha-1	12;5	12;5	12;5	>sp|P52292|IMA1_HUMAN Importin subunit alpha-1 OS=Homo sapiens GN=KPNA2 PE=1 SV=1	2	12	12	12	5	11	5	11	5	11	33.1	33.1	33.1	57.861	529	529;134	0	104.42	0.56034	0.71737	20.367	14	0	Median	0.61887	0.71674	23.339	5	0	Median	0.53921	0.72654	20.033	9	0	Median	16.3	29.7	8622600	5566200	3056400	1854500	1081900	772570
Importin subunit alpha-4	Importin subunit alpha-4	3	3	2	>sp|O00505|IMA4_HUMAN Importin subunit alpha-4 OS=Homo sapiens GN=KPNA3 PE=1 SV=2	1	3	3	2	0	3	0	3	0	2	6.3	6.3	3.6	57.81	521	521	0	22.04	0.66869	0.92777	8.4366	3	0	Median	NaN	NaN	NaN	0	0	Median	0.66869	0.92777	8.4366	3	0	Median	0	6.3	835040	422460	412570	0	0	0
Importin subunit alpha-5;Importin subunit alpha-7;Importin subunit alpha-7 (Fragment);Importin subunit alpha-6;Importin subunit alpha-5 (Fragment);Importin subunit alpha-6 (Fragment)	Importin subunit alpha-5;Importin subunit alpha-7	8;4;3;3;2;1	8;4;3;3;2;1	8;4;3;3;2;1	>sp|P52294|IMA5_HUMAN Importin subunit alpha-5 OS=Homo sapiens GN=KPNA1 PE=1 SV=3;>sp|O60684|IMA7_HUMAN Importin subunit alpha-7 OS=Homo sapiens GN=KPNA6 PE=1 SV=1	6	8	8	8	1	8	1	8	1	8	20.4	20.4	20.4	60.221	538	538;536;321;536;169;122	0	66.729	0.6555	0.90398	32.894	4	0	Median	NaN	NaN	NaN	0	0	Median	0.6555	0.90398	32.894	4	0	Median	3.9	20.4	2009300	1387800	621410	57630	57630	0
Importin subunit beta-1;Importin subunit beta-1 (Fragment)	Importin subunit beta-1;Importin subunit beta-1 (Fragment)	2;1	2;1	2;1	>sp|Q14974|IMB1_HUMAN Importin subunit beta-1 OS=Homo sapiens GN=KPNB1 PE=1 SV=2;>tr|J3QR48|J3QR48_HUMAN Importin subunit beta-1 (Fragment) OS=Homo sapiens GN=KPNB1 PE=1 SV=4	2	2	2	2	1	2	1	2	1	2	3.2	3.2	3.2	97.169	876	876;148	0	14.13	0.93587	1.1264	12.066	2	0	Median	NaN	NaN	NaN	1	0	Median	NaN	NaN	NaN	1	0	Median	1.8	3.2	87658	45995	41663	39286	18291	20994
Inhibitor of Bruton tyrosine kinase	Inhibitor of Bruton tyrosine kinase	1	1	1	>sp|Q9P2D0|IBTK_HUMAN Inhibitor of Bruton tyrosine kinase OS=Homo sapiens GN=IBTK PE=1 SV=3	1	1	1	1	1	0	1	0	1	0	1	1	1	150.53	1353	1353	1	-2	NaN	NaN	NaN	0	0	Median	NaN	NaN	NaN	0	0	Median	NaN	NaN	NaN	0	0	Median	1	0	0	0	0	0	0	0
Insulin-like growth factor 2 mRNA-binding protein 1	Insulin-like growth factor 2 mRNA-binding protein 1	17	17	15	>sp|Q9NZI8|IF2B1_HUMAN Insulin-like growth factor 2 mRNA-binding protein 1 OS=Homo sapiens GN=IGF2BP1 PE=1 SV=2	1	17	17	15	15	17	15	17	14	15	36.7	36.7	32.8	63.48	577	577	0	165.36	0.73129	0.97315	16.479	28	0	Median	0.81006	0.93837	23.406	13	0	Median	0.71708	1.0105	7.3003	15	0	Median	32.4	36.7	39924000	22253000	17671000	13381000	6567000	6814400
Insulin-like growth factor 2 mRNA-binding protein 2	Insulin-like growth factor 2 mRNA-binding protein 2	9	8	8	>sp|Q9Y6M1|IF2B2_HUMAN Insulin-like growth factor 2 mRNA-binding protein 2 OS=Homo sapiens GN=IGF2BP2 PE=1 SV=2	1	9	8	8	2	9	2	8	2	8	19.5	17.4	17.4	66.121	599	599	0	62.538	0.7044	0.89909	19.249	6	0	Median	0.6255	0.70483	7.6119	2	0	Median	0.74866	1.0023	11.782	4	0	Median	4.2	19.5	2256800	1407600	849180	337060	199300	137750
Insulin-like growth factor 2 mRNA-binding protein 3	Insulin-like growth factor 2 mRNA-binding protein 3	17	15	15	>sp|O00425|IF2B3_HUMAN Insulin-like growth factor 2 mRNA-binding protein 3 OS=Homo sapiens GN=IGF2BP3 PE=1 SV=2	1	17	15	15	16	16	15	14	15	14	39.4	35.4	35.4	63.704	579	579	0	140.12	0.70231	0.89314	13.085	23	0	Median	0.74172	0.85312	15.647	11	0	Median	0.65118	0.92007	10.93	12	0	Median	37.1	37.7	28987000	16714000	12274000	11067000	6346500	4720700
Interferon-induced guanylate-binding protein 1	Interferon-induced guanylate-binding protein 1	1	1	1	>sp|P32455|GBP1_HUMAN Interferon-induced guanylate-binding protein 1 OS=Homo sapiens GN=GBP1 PE=1 SV=2	1	1	1	1	0	1	0	1	0	1	2	2	2	67.93	592	592	0.0017452	10.661	NaN	NaN	NaN	0	0	Median	NaN	NaN	NaN	0	0	Median	NaN	NaN	NaN	0	0	Median	0	2	249720	249720	0	0	0	0
Interferon-stimulated 20 kDa exonuclease-like 2	Interferon-stimulated 20 kDa exonuclease-like 2	9	9	9	>sp|Q9H9L3|I20L2_HUMAN Interferon-stimulated 20 kDa exonuclease-like 2 OS=Homo sapiens GN=ISG20L2 PE=1 SV=1	1	9	9	9	9	6	9	6	9	6	32.9	32.9	32.9	39.153	353	353	0	73.993	0.89094	1.0785	17.456	15	0	Median	0.93166	1.0785	16.606	9	0	Median	0.75321	1.0525	19.347	6	0	Median	32.9	22.4	9546900	4917300	4629600	6074600	2981300	3093400
Interleukin enhancer-binding factor 2;Interleukin enhancer-binding factor 2 (Fragment)	Interleukin enhancer-binding factor 2	20;7	20;7	20;7	>sp|Q12905|ILF2_HUMAN Interleukin enhancer-binding factor 2 OS=Homo sapiens GN=ILF2 PE=1 SV=2	2	20	20	20	19	18	19	18	19	18	71.5	71.5	71.5	43.062	390	390;115	0	197.51	0.93773	1.2174	13.857	36	0	Median	1.046	1.2625	15.175	20	0	Median	0.84953	1.1966	12.274	16	0	Median	64.1	66.7	102760000	51819000	50938000	51831000	24410000	27421000
Interleukin enhancer-binding factor 3;Interleukin enhancer-binding factor 3 (Fragment)	Interleukin enhancer-binding factor 3	36;7	36;7	33;7	>sp|Q12906|ILF3_HUMAN Interleukin enhancer-binding factor 3 OS=Homo sapiens GN=ILF3 PE=1 SV=3	2	36	36	33	32	33	32	33	29	30	53.5	53.5	49.7	95.337	894	894;161	0	316.98	0.87924	1.1483	15.052	65	0	Median	0.94617	1.1212	10.303	31	0	Median	0.82196	1.1561	18.451	34	0	Median	48.8	51	113660000	59267000	54393000	57243000	27618000	29625000
Intestinal-type alkaline phosphatase;Alkaline phosphatase;Alkaline phosphatase, placental-like;Alkaline phosphatase, placental type	Intestinal-type alkaline phosphatase	7;1;1;1	7;1;1;1	7;1;1;1	>sp|P09923|PPBI_HUMAN Intestinal-type alkaline phosphatase OS=Homo sapiens GN=ALPI PE=1 SV=2	4	7	7	7	5	6	5	6	5	6	17	17	17	56.811	528	528;531;532;535	0	51.056	1.0222	1.2298	13.462	9	0	Median	1.0254	1.1525	15.596	4	0	Median	0.95447	1.3058	7.5529	5	0	Median	11.7	13.4	4387300	2295000	2092300	1692700	843030	849690
Intron-binding protein aquarius;Aquarius homolog (Mouse), isoform CRA_a	Intron-binding protein aquarius	8;3	8;3	8;3	>sp|O60306|AQR_HUMAN Intron-binding protein aquarius OS=Homo sapiens GN=AQR PE=1 SV=4	2	8	8	8	4	7	4	7	4	7	8.8	8.8	8.8	171.29	1485	1485;646	0	52.755	1.1172	1.2689	25.371	3	0	Median	NaN	NaN	NaN	1	0	Median	1.0969	1.4327	34.483	2	0	Median	5.5	7.1	676740	171310	505430	319180	99181	220000
IQ domain-containing protein D	IQ domain-containing protein D	1	1	1	>sp|Q96DY2|IQCD_HUMAN IQ domain-containing protein D OS=Homo sapiens GN=IQCD PE=2 SV=2	1	1	1	1	0	1	0	1	0	1	2.4	2.4	2.4	52.359	449	449	1	-2	NaN	NaN	NaN	0	0	Median	NaN	NaN	NaN	0	0	Median	NaN	NaN	NaN	0	0	Median	0	2.4	0	0	0	0	0	0
Isoleucine--tRNA ligase, cytoplasmic	Isoleucine--tRNA ligase, cytoplasmic	1	1	1	>sp|P41252|SYIC_HUMAN Isoleucine--tRNA ligase, cytoplasmic OS=Homo sapiens GN=IARS PE=1 SV=2	1	1	1	1	1	0	1	0	1	0	1.4	1.4	1.4	144.5	1262	1262	0.0016103	7.0535	NaN	NaN	NaN	0	0	Median	NaN	NaN	NaN	0	0	Median	NaN	NaN	NaN	0	0	Median	1.4	0	33350	33350	0	33350	33350	0
Junction plakoglobin;Junction plakoglobin (Fragment)	Junction plakoglobin	3;1	3;1	3;1	>sp|P14923|PLAK_HUMAN Junction plakoglobin OS=Homo sapiens GN=JUP PE=1 SV=3	2	3	3	3	2	3	2	3	2	3	5.6	5.6	5.6	81.744	745	745;295	0	17.147	0.68947	0.78898	14.057	3	0	Median	NaN	NaN	NaN	1	0	Median	0.65976	0.86235	18.506	2	0	Median	4	5.6	347770	236060	111710	125350	96176	29174
KATNB1-like protein 1 (Fragment)	KATNB1-like protein 1 (Fragment)	1	1	1	>tr|H0YNW3|H0YNW3_HUMAN KATNB1-like protein 1 (Fragment) OS=Homo sapiens GN=KATNBL1 PE=4 SV=4	1	1	1	1	1	1	1	1	1	1	13.5	13.5	13.5	14.155	126	126	1	-2	NaN	NaN	NaN	0	0	Median	NaN	NaN	NaN	0	0	Median	NaN	NaN	NaN	0	0	Median	13.5	13.5	209740	0	209740	102280	0	102280
Keratin, type I cytoskeletal 18;CON__H-INV:HIT000015463;Keratin, type I cytoskeletal 13 (Fragment);Keratin, type I cuticular Ha3-II;CON__Q14525;Keratin, type I cuticular Ha1;CON__Q9UE12;CON__Q15323;CON__A2A5Y0;CON__Q92764;Keratin, type I cuticular Ha2;CON__Q14532;Keratin, type I cuticular Ha7;CON__A2AB72;Keratin, type I cuticular Ha5;CON__Q497I4;Keratin, type I cuticular Ha8;CON__O76015;Keratin, …	Keratin, type I cytoskeletal 18	15;2;1;1;1;1;1;1;1;1;1;1;1;1;1;1;1;1;1;1;1;1;1;1	14;2;0;0;0;0;0;0;0;0;0;0;0;0;0;0;0;0;0;0;0;0;0;0	11;2;0;0;0;0;0;0;0;0;0;0;0;0;0;0;0;0;0;0;0;0;0;0	>sp|P05783|K1C18_HUMAN Keratin, type I cytoskeletal 18 OS=Homo sapiens GN=KRT18 PE=1 SV=2	24	15	14	11	12	14	11	13	9	10	35.6	34	26.7	48.057	430	430;295;165;404;404;416;416;416;416;425;448;448;449;453;455;455;456;456;467;467;471;476;525;525	0	100.54	0.90413	1.1491	9.6525	19	0	Median	0.96221	1.0954	11.103	8	0	Median	0.86975	1.1963	7.7777	11	0	Median	28.4	32.8	11797000	6027100	5769900	3551400	1604600	1946800
Keratin, type II cytoskeletal 1;CON__P04264	Keratin, type II cytoskeletal 1;CON__P04264	31;30	31;30	22;21	>sp|P04264|K2C1_HUMAN Keratin, type II cytoskeletal 1 OS=Homo sapiens GN=KRT1 PE=1 SV=6;>P04264 SWISS-PROT:P04264 Tax_Id=9606 Gene_Symbol=KRT1 Keratin, type II cytoskeletal 1	2	31	31	22	29	24	29	24	21	16	49.8	49.8	40.4	66.038	644	644;644	0	323.31	0.074488	0.089438	47.811	3	0	Median	0.051619	0.065181	44.741	2	0	Median	NaN	NaN	NaN	1	0	Median	49.8	42.9	116460000	115690000	765470	76492000	75893000	598750
Keratin, type II cytoskeletal 2 epidermal;CON__P35908;CON__Q6NXH9;Keratin, type II cytoskeletal 79 (Fragment)	Keratin, type II cytoskeletal 2 epidermal;CON__P35908	30;29;4;2	27;26;3;2	18;17;0;0	>sp|P35908|K22E_HUMAN Keratin, type II cytoskeletal 2 epidermal OS=Homo sapiens GN=KRT2 PE=1 SV=2;>P35908 SWISS-PROT:P35908 Tax_Id=9606 Gene_Symbol=KRT2 Keratin, type II cytoskeletal 2 epidermal	4	30	27	18	23	24	20	21	13	15	57.7	54.6	42.6	65.432	639	639;645;539;119	0	230.69	0.20303	0.26094	50.765	2	0	Median	NaN	NaN	NaN	1	0	Median	NaN	NaN	NaN	1	0	Median	45.2	49.8	26576000	25876000	699170	12182000	11943000	238730
KH domain-containing, RNA-binding, signal transduction-associated protein 1;KH domain-containing, RNA-binding, signal transduction-associated protein 3;KH domain-containing, RNA-binding, signal transduction-associated protein 2	KH domain-containing, RNA-binding, signal transduction-associated protein 1	5;1;1	5;1;1	5;1;1	>sp|Q07666|KHDR1_HUMAN KH domain-containing, RNA-binding, signal transduction-associated protein 1 OS=Homo sapiens GN=KHDRBS1 PE=1 SV=1	3	5	5	5	4	4	4	4	4	4	13.8	13.8	13.8	48.227	443	443;346;349	0	48.262	0.8324	1.1289	11.053	8	0	Median	0.92087	1.0863	14.93	4	0	Median	0.8069	1.1289	7.536	4	0	Median	12	11.7	2979200	1651800	1327500	1580600	888360	692260
Kinesin-like protein KIF18A;Kinesin-like protein KIF18B	Kinesin-like protein KIF18A	3;1	3;1	3;1	>sp|Q8NI77|KI18A_HUMAN Kinesin-like protein KIF18A OS=Homo sapiens GN=KIF18A PE=1 SV=2	2	3	3	3	1	3	1	3	1	3	4.5	4.5	4.5	102.28	898	898;864	0	23.924	0.68513	0.90588	16.927	3	0	Median	NaN	NaN	NaN	1	0	Median	0.74479	0.99132	12.747	2	0	Median	1.8	4.5	579550	373340	206210	170440	97987	72454
Kinesin-like protein KIF21A	Kinesin-like protein KIF21A	1	1	1	>sp|Q7Z4S6|KI21A_HUMAN Kinesin-like protein KIF21A OS=Homo sapiens GN=KIF21A PE=1 SV=2	1	1	1	1	1	0	1	0	1	0	0.5	0.5	0.5	187.18	1674	1674	1	-2	NaN	NaN	NaN	0	0	Median	NaN	NaN	NaN	0	0	Median	NaN	NaN	NaN	0	0	Median	0.5	0	0	0	0	0	0	0
Kinesin-like protein KIF23	Kinesin-like protein KIF23	8	8	8	>sp|Q02241|KIF23_HUMAN Kinesin-like protein KIF23 OS=Homo sapiens GN=KIF23 PE=1 SV=3	1	8	8	8	5	6	5	6	5	6	11.7	11.7	11.7	110.06	960	960	0	73.979	0.78012	0.98375	15.534	5	0	Median	NaN	NaN	NaN	1	0	Median	0.74132	1.0328	17.937	4	0	Median	7.4	8.8	2568500	1418900	1149600	668730	336950	331780
KRR1 small subunit processome component homolog	KRR1 small subunit processome component homolog	15	15	15	>sp|Q13601|KRR1_HUMAN KRR1 small subunit processome component homolog OS=Homo sapiens GN=KRR1 PE=1 SV=4	1	15	15	15	11	15	11	15	11	15	33.9	33.9	33.9	43.664	381	381	0	112.11	0.67644	0.9319	13.508	26	0	Median	0.82242	0.9562	16.488	12	0	Median	0.64392	0.91504	10.863	14	0	Median	31	33.9	45795000	26246000	19549000	17611000	9521700	8089500
Lactoperoxidase	Lactoperoxidase	1	1	1	>sp|P22079|PERL_HUMAN Lactoperoxidase OS=Homo sapiens GN=LPO PE=1 SV=2	1	1	1	1	1	0	1	0	1	0	1.4	1.4	1.4	80.287	712	712	0.001642	7.5106	NaN	NaN	NaN	0	0	Median	NaN	NaN	NaN	0	0	Median	NaN	NaN	NaN	0	0	Median	1.4	0	0	0	0	0	0	0
La-related protein 1;La-related protein 1 (Fragment);La-related protein 1B	La-related protein 1;La-related protein 1 (Fragment)	16;8;3	16;8;3	16;8;3	>sp|Q6PKG0|LARP1_HUMAN La-related protein 1 OS=Homo sapiens GN=LARP1 PE=1 SV=2;>tr|E5RH50|E5RH50_HUMAN La-related protein 1 (Fragment) OS=Homo sapiens GN=LARP1 PE=1 SV=4	3	16	16	16	11	12	11	12	11	12	18.9	18.9	18.9	123.51	1096	1096;610;914	0	115.83	0.84311	1.1359	22.226	17	0	Median	0.74931	0.87215	11.094	8	0	Median	0.92925	1.2459	14.134	9	0	Median	14.8	15.3	9288900	4557800	4731100	4530500	2131000	2399600
La-related protein 4;C-Mpl binding protein;LARP4 protein	La-related protein 4;C-Mpl binding protein	4;2;1	4;2;1	4;2;1	>sp|Q71RC2|LARP4_HUMAN La-related protein 4 OS=Homo sapiens GN=LARP4 PE=1 SV=3;>tr|Q96J85|Q96J85_HUMAN C-Mpl binding protein OS=Homo sapiens GN=LARP4 PE=2 SV=1	3	4	4	4	4	2	4	2	4	2	7	7	7	80.595	724	724;375;188	0	28.053	0.76462	0.87001	14.341	5	0	Median	0.76462	0.87001	6.6766	3	0	Median	0.70707	0.94838	25.418	2	0	Median	7	4	1627700	973300	654360	991020	593990	397030
La-related protein 4B;La-related protein 4B (Fragment)	La-related protein 4B	3;1	3;1	3;1	>sp|Q92615|LAR4B_HUMAN La-related protein 4B OS=Homo sapiens GN=LARP4B PE=1 SV=3	2	3	3	3	2	3	2	3	2	3	5.8	5.8	5.8	80.551	738	738;190	0	25.733	0.77653	1.018	9.5406	5	0	Median	0.80731	0.91311	13.145	2	0	Median	0.77653	1.0356	1.5408	3	0	Median	4.5	5.8	947300	541430	405870	420980	236660	184330
La-related protein 7;La-related protein 7 (Fragment)	La-related protein 7;La-related protein 7 (Fragment)	21;11	21;11	21;11	>sp|Q4G0J3|LARP7_HUMAN La-related protein 7 OS=Homo sapiens GN=LARP7 PE=1 SV=1;>tr|D6RFF0|D6RFF0_HUMAN La-related protein 7 (Fragment) OS=Homo sapiens GN=LARP7 PE=1 SV=1	2	21	21	21	18	21	18	21	18	21	45.5	45.5	45.5	66.898	582	582;299	0	195.78	0.76617	1.0033	19.954	35	0	Median	0.79817	0.90217	14.28	15	0	Median	0.76177	1.0441	20.971	20	0	Median	42.8	45.5	16788000	9553400	7234700	6419800	3688500	2731300
Leucine zipper protein 1;Leucine zipper protein 1 (Fragment)	Leucine zipper protein 1	16;3	16;3	16;3	>sp|Q86V48|LUZP1_HUMAN Leucine zipper protein 1 OS=Homo sapiens GN=LUZP1 PE=1 SV=2	2	16	16	16	15	8	15	8	15	8	20.5	20.5	20.5	120.27	1076	1076;273	0	123.79	1.3351	1.6182	24.508	15	0	Median	1.2553	1.4303	20.268	11	0	Median	1.4125	1.9256	18.851	4	0	Median	19.2	9.9	5082000	2088800	2993100	3853400	1649300	2204100
LIM domain and actin-binding protein 1	LIM domain and actin-binding protein 1	17	17	17	>sp|Q9UHB6|LIMA1_HUMAN LIM domain and actin-binding protein 1 OS=Homo sapiens GN=LIMA1 PE=1 SV=1	1	17	17	17	12	15	12	15	12	15	30	30	30	85.225	759	759	0	134.33	1.1052	1.4188	20.924	25	0	Median	1.0769	1.242	13.34	11	0	Median	1.1456	1.5529	17.529	14	0	Median	20.8	27.7	11846000	5881900	5963800	5331600	2671100	2660400
LIM domain only protein 7	LIM domain only protein 7	19	19	18	>sp|Q8WWI1|LMO7_HUMAN LIM domain only protein 7 OS=Homo sapiens GN=LMO7 PE=1 SV=3	1	19	19	18	13	14	13	14	12	13	15.7	15.7	14.9	192.69	1683	1683	0	147.67	1.6036	1.847	22.618	18	0	Median	1.6354	1.847	24.871	8	0	Median	1.3944	1.8563	20.086	10	0	Median	11.4	11.8	5344600	1897900	3446700	2367600	777210	1590400
LIM domain only protein 7 (Fragment)	LIM domain only protein 7 (Fragment)	2	1	1	>tr|E9PK58|E9PK58_HUMAN LIM domain only protein 7 (Fragment) OS=Homo sapiens GN=LMO7 PE=1 SV=4	1	2	1	1	2	2	1	1	1	1	18.2	9.7	9.7	19.748	165	165	0	14.085	1.1978	1.476	33.589	2	0	Median	NaN	NaN	NaN	1	0	Median	NaN	NaN	NaN	1	0	Median	18.2	18.2	616520	260770	355750	326210	144840	181370
Lipoprotein lipase	Lipoprotein lipase	1	1	1	>sp|P06858|LIPL_HUMAN Lipoprotein lipase OS=Homo sapiens GN=LPL PE=1 SV=1	1	1	1	1	1	1	1	1	1	1	4	4	4	53.162	475	475	0	16.619	NaN	NaN	NaN	0	0	Median	NaN	NaN	NaN	0	0	Median	NaN	NaN	NaN	0	0	Median	4	4	375220	375220	0	197860	197860	0
Lon protease homolog, mitochondrial	Lon protease homolog, mitochondrial	2	2	2	>sp|P36776|LONM_HUMAN Lon protease homolog, mitochondrial OS=Homo sapiens GN=LONP1 PE=1 SV=2	1	2	2	2	1	1	1	1	1	1	2.2	2.2	2.2	106.49	959	959	0	11.61	0.80051	0.98983	22.798	2	0	Median	NaN	NaN	NaN	1	0	Median	NaN	NaN	NaN	1	0	Median	1.3	0.9	629620	359290	270330	408620	231860	176770
Lupus La protein;Lupus La protein (Fragment)	Lupus La protein;Lupus La protein (Fragment)	10;5	10;5	10;5	>sp|P05455|LA_HUMAN Lupus La protein OS=Homo sapiens GN=SSB PE=1 SV=2;>tr|E7ERC4|E7ERC4_HUMAN Lupus La protein (Fragment) OS=Homo sapiens GN=SSB PE=1 SV=1	2	10	10	10	7	10	7	10	7	10	31.9	31.9	31.9	46.836	408	408;184	0	81.473	0.49694	0.66795	18.41	14	0	Median	0.58202	0.6845	19.045	5	0	Median	0.4659	0.65179	19.046	9	0	Median	22.1	31.9	9206400	6187800	3018600	2743100	1847100	896050
Lysine-rich nucleolar protein 1;Lysine-rich nucleolar protein 1 (Fragment)	Lysine-rich nucleolar protein 1	34;4	34;4	34;4	>sp|Q1ED39|KNOP1_HUMAN Lysine-rich nucleolar protein 1 OS=Homo sapiens GN=KNOP1 PE=1 SV=1	2	34	34	34	22	33	22	33	22	33	62.9	62.9	62.9	51.588	458	458;79	0	319.22	0.68986	0.91657	11.075	56	0	Median	0.77084	0.91623	10.669	21	0	Median	0.65974	0.9169	11.448	35	0	Median	49.3	60.3	58986000	33065000	25921000	19037000	9448500	9588300
Lysine-specific demethylase PHF2	Lysine-specific demethylase PHF2	3	3	2	>sp|O75151|PHF2_HUMAN Lysine-specific demethylase PHF2 OS=Homo sapiens GN=PHF2 PE=1 SV=4	1	3	3	2	3	3	3	3	2	2	3.7	3.7	2.5	120.77	1096	1096	0	26.399	0.67383	0.76641	12.557	2	0	Median	0.67383	0.76641	12.557	2	0	Median	NaN	NaN	NaN	0	0	Median	3.7	3.7	1186100	916780	269280	745480	476200	269280
Major centromere autoantigen B	Major centromere autoantigen B	5	5	5	>sp|P07199|CENPB_HUMAN Major centromere autoantigen B OS=Homo sapiens GN=CENPB PE=1 SV=2	1	5	5	5	3	4	3	4	3	4	13.2	13.2	13.2	65.171	599	599	0	40.523	1.0002	1.2297	52.892	2	0	Median	NaN	NaN	NaN	1	0	Median	NaN	NaN	NaN	1	0	Median	8.5	11.2	1132500	617060	515440	534190	312640	221550
Male-specific lethal 1 homolog	Male-specific lethal 1 homolog	2	2	2	>sp|Q68DK7|MSL1_HUMAN Male-specific lethal 1 homolog OS=Homo sapiens GN=MSL1 PE=1 SV=3	1	2	2	2	1	2	1	2	1	2	4.9	4.9	4.9	67.128	614	614	0	15.499	0.5791	0.76116	6.1633	3	0	Median	NaN	NaN	NaN	1	0	Median	0.57377	0.77471	2.496	2	0	Median	2.1	4.9	422270	265110	157170	46856	30713	16143
Male-specific lethal 3 homolog	Male-specific lethal 3 homolog	1	1	1	>sp|Q8N5Y2|MS3L1_HUMAN Male-specific lethal 3 homolog OS=Homo sapiens GN=MSL3 PE=1 SV=1	1	1	1	1	0	1	0	1	0	1	3.1	3.1	3.1	59.823	521	521	0.0016234	7.267	NaN	NaN	NaN	0	0	Median	NaN	NaN	NaN	0	0	Median	NaN	NaN	NaN	0	0	Median	0	3.1	18174	18174	0	0	0	0
MAP7 domain-containing protein 1	MAP7 domain-containing protein 1	1	1	1	>sp|Q3KQU3|MA7D1_HUMAN MAP7 domain-containing protein 1 OS=Homo sapiens GN=MAP7D1 PE=1 SV=1	1	1	1	1	1	0	1	0	1	0	1.9	1.9	1.9	92.819	841	841	0.0016181	7.1614	NaN	NaN	NaN	1	0	Median	NaN	NaN	NaN	1	0	Median	NaN	NaN	NaN	0	0	Median	1.9	0	168090	69826	98267	168090	69826	98267
MAP7 domain-containing protein 3 (Fragment);MAP7 domain-containing protein 3	MAP7 domain-containing protein 3 (Fragment);MAP7 domain-containing protein 3	1;1	1;1	1;1	>tr|A0A0A0MRP0|A0A0A0MRP0_HUMAN MAP7 domain-containing protein 3 (Fragment) OS=Homo sapiens GN=MAP7D3 PE=4 SV=1;>sp|Q8IWC1|MA7D3_HUMAN MAP7 domain-containing protein 3 OS=Homo sapiens GN=MAP7D3 PE=1 SV=2	2	1	1	1	1	1	1	1	1	1	1.9	1.9	1.9	90.131	802	802;876	0.0016978	9.0025	0.78124	0.98289	5.3841	2	0	Median	NaN	NaN	NaN	1	0	Median	NaN	NaN	NaN	1	0	Median	1.9	1.9	168880	91720	77157	96093	49307	46785
Matrin-3;Matrin-3 (Fragment)	Matrin-3	21;2	21;2	21;2	>sp|P43243|MATR3_HUMAN Matrin-3 OS=Homo sapiens GN=MATR3 PE=1 SV=2	2	21	21	21	20	14	20	14	20	14	30.8	30.8	30.8	94.622	847	847;124	0	173.62	1.1541	1.3966	14.494	27	0	Median	1.2305	1.3924	9.9172	16	0	Median	1.0007	1.3968	19.642	11	0	Median	29.9	23.6	18954000	8651400	10303000	12704000	5708200	6995900
Mediator of DNA damage checkpoint protein 1	Mediator of DNA damage checkpoint protein 1	26	26	26	>sp|Q14676|MDC1_HUMAN Mediator of DNA damage checkpoint protein 1 OS=Homo sapiens GN=MDC1 PE=1 SV=3	1	26	26	26	18	26	18	26	18	26	23.6	23.6	23.6	226.66	2089	2089	0	253.32	0.52017	0.66968	12.194	31	0	Median	0.59734	0.68746	14.462	15	0	Median	0.46537	0.64157	8.1229	16	0	Median	16.4	23.6	25285000	17051000	8234600	10506000	6620400	3885400
Melanoma-associated antigen B2;Melanoma-associated antigen B4;Melanoma-associated antigen B10;Melanoma-associated antigen B1;Melanoma-associated antigen C2	Melanoma-associated antigen B2	8;1;1;1;1	8;1;1;1;1	8;1;1;1;1	>sp|O15479|MAGB2_HUMAN Melanoma-associated antigen B2 OS=Homo sapiens GN=MAGEB2 PE=1 SV=3	5	8	8	8	8	7	8	7	8	7	24.8	24.8	24.8	35.277	319	319;346;347;347;373	0	66.029	0.79795	1.0245	6.4398	14	0	Median	0.85843	1.0329	6.8431	7	0	Median	0.74179	1.0162	6.3909	7	0	Median	24.8	21.6	18809000	10317000	8491500	11723000	6279300	5443900
Methyl-CpG-binding domain protein 4	Methyl-CpG-binding domain protein 4	10	10	10	>sp|O95243|MBD4_HUMAN Methyl-CpG-binding domain protein 4 OS=Homo sapiens GN=MBD4 PE=1 SV=1	1	10	10	10	4	8	4	8	4	8	20.3	20.3	20.3	66.05	580	580	0	74.913	0.56738	0.77515	25.657	8	0	Median	0.60898	0.70448	56.575	2	0	Median	0.56738	0.77515	16.218	6	0	Median	9.3	16.4	3014000	1969900	1044100	887980	577660	310320
Microtubule-associated protein 10	Microtubule-associated protein 10	1	1	1	>sp|Q9P2G4|MAP10_HUMAN Microtubule-associated protein 10 OS=Homo sapiens GN=MAP10 PE=1 SV=2	1	1	1	1	0	1	0	1	0	1	1.5	1.5	1.5	100.34	905	905	1	-2	NaN	NaN	NaN	1	0	Median	NaN	NaN	NaN	0	0	Median	NaN	NaN	NaN	1	0	Median	0	1.5	350490	234650	115840	0	0	0
Midasin;Midasin (Fragment)	Midasin;Midasin (Fragment)	22;18	22;18	22;18	>sp|Q9NU22|MDN1_HUMAN Midasin OS=Homo sapiens GN=MDN1 PE=1 SV=2;>tr|Q5T795|Q5T795_HUMAN Midasin (Fragment) OS=Homo sapiens GN=MDN1 PE=1 SV=1	2	22	22	22	19	12	19	12	19	12	5.5	5.5	5.5	632.81	5596	5596;1181	0	161.69	1.2924	1.5755	25.319	23	0	Median	1.4568	1.6297	21.816	14	0	Median	1.0978	1.4349	31.127	9	0	Median	4.7	3.2	6987700	2835100	4152600	3932700	1449800	2482900
Mitotic interactor and substrate of PLK1	Mitotic interactor and substrate of PLK1	1	1	1	>sp|Q8IVT2|MISP_HUMAN Mitotic interactor and substrate of PLK1 OS=Homo sapiens GN=MISP PE=1 SV=1	1	1	1	1	0	1	0	1	0	1	2.2	2.2	2.2	75.356	679	679	0.0016807	8.5654	NaN	NaN	NaN	1	0	Median	NaN	NaN	NaN	0	0	Median	NaN	NaN	NaN	1	0	Median	0	2.2	155970	96224	59747	0	0	0
MKI67 FHA domain-interacting nucleolar phosphoprotein;MKI67 FHA domain-interacting nucleolar phosphoprotein (Fragment)	MKI67 FHA domain-interacting nucleolar phosphoprotein;MKI67 FHA domain-interacting nucleolar phosphoprotein (Fragment)	16;8	16;8	16;8	>sp|Q9BYG3|MK67I_HUMAN MKI67 FHA domain-interacting nucleolar phosphoprotein OS=Homo sapiens GN=NIFK PE=1 SV=1;>tr|C9J808|C9J808_HUMAN MKI67 FHA domain-interacting nucleolar phosphoprotein (Fragment) OS=Homo sapiens GN=NIFK PE=1 SV=4	2	16	16	16	16	0	16	0	16	0	58	58	58	34.222	293	293;164	0	151.88	0.76756	0.92499	12.472	16	0	Median	0.76756	0.92499	12.472	16	0	Median	NaN	NaN	NaN	0	0	Median	58	0	11491000	6325900	5165300	11491000	6325900	5165300
mRNA turnover protein 4 homolog	mRNA turnover protein 4 homolog	4	4	4	>sp|Q9UKD2|MRT4_HUMAN mRNA turnover protein 4 homolog OS=Homo sapiens GN=MRTO4 PE=1 SV=2	1	4	4	4	4	0	4	0	4	0	17.2	17.2	17.2	27.56	239	239	0	27.16	0.86346	0.98813	11.264	4	0	Median	0.86346	0.98813	11.264	4	0	Median	NaN	NaN	NaN	0	0	Median	17.2	0	1333700	679660	654080	1333700	679660	654080
Multiple myeloma tumor-associated protein 2	Multiple myeloma tumor-associated protein 2	1	1	1	>sp|Q9BU76|MMTA2_HUMAN Multiple myeloma tumor-associated protein 2 OS=Homo sapiens GN=MMTAG2 PE=1 SV=1	1	1	1	1	1	0	1	0	1	0	5.3	5.3	5.3	29.411	263	263	0.0016611	8.3131	NaN	NaN	NaN	0	0	Median	NaN	NaN	NaN	0	0	Median	NaN	NaN	NaN	0	0	Median	5.3	0	34571	0	34571	34571	0	34571
Myb-binding protein 1A;Myb-binding protein 1A (Fragment)	Myb-binding protein 1A;Myb-binding protein 1A (Fragment)	80;76	80;76	80;76	>sp|Q9BQG0|MBB1A_HUMAN Myb-binding protein 1A OS=Homo sapiens GN=MYBBP1A PE=1 SV=2;>tr|I3L1L3|I3L1L3_HUMAN Myb-binding protein 1A (Fragment) OS=Homo sapiens GN=MYBBP1A PE=1 SV=1	2	80	80	80	76	77	76	77	76	77	67.1	67.1	67.1	148.85	1328	1328;1252	0	323.31	0.85072	1.1187	9.993	204	0	Median	0.95012	1.129	10.322	99	0	Median	0.78683	1.1074	9.7149	105	0	Median	60.5	66.6	1199200000	641370000	557860000	578020000	293780000	284240000
Myoneurin (Fragment);Myoneurin	Myoneurin (Fragment);Myoneurin	1;1	1;1	1;1	>tr|R4GMT1|R4GMT1_HUMAN Myoneurin (Fragment) OS=Homo sapiens GN=MYNN PE=1 SV=1;>sp|Q9NPC7|MYNN_HUMAN Myoneurin OS=Homo sapiens GN=MYNN PE=1 SV=1	2	1	1	1	0	1	0	1	0	1	6.3	6.3	6.3	26.817	238	238;610	0.0017301	10.177	NaN	NaN	NaN	0	0	Median	NaN	NaN	NaN	0	0	Median	NaN	NaN	NaN	0	0	Median	0	6.3	59398	59398	0	0	0	0
Myosin phosphatase Rho-interacting protein;Myosin phosphatase Rho-interacting protein (Fragment)	Myosin phosphatase Rho-interacting protein	27;3	27;3	27;3	>sp|Q6WCQ1|MPRIP_HUMAN Myosin phosphatase Rho-interacting protein OS=Homo sapiens GN=MPRIP PE=1 SV=3	2	27	27	27	24	15	24	15	24	15	36.6	36.6	36.6	116.53	1025	1025;139	0	268.55	1.1451	1.4054	38.427	29	0	Median	1.141	1.2991	44.399	16	0	Median	1.2498	1.7076	20.992	13	0	Median	31.9	21	13652000	5977800	7674500	7928400	3709900	4218400
Myosin-10;Myosin-10 (Fragment)	Myosin-10	117;11	100;9	94;9	>sp|P35580|MYH10_HUMAN Myosin-10 OS=Homo sapiens GN=MYH10 PE=1 SV=3	2	117	100	94	106	108	90	92	84	86	60.8	54.2	50.7	229	1976	1976;187	0	323.31	1.2017	1.5236	16.664	177	0	Median	1.1696	1.369	10.78	87	0	Median	1.2587	1.7665	13.118	90	0	Median	57.6	58.2	268360000	117490000	150870000	125240000	56292000	68943000
Myosin-14;Myosin-14 (Fragment)	Myosin-14;Myosin-14 (Fragment)	10;7	1;1	1;1	>sp|Q7Z406|MYH14_HUMAN Myosin-14 OS=Homo sapiens GN=MYH14 PE=1 SV=2;>tr|M0QY43|M0QY43_HUMAN Myosin-14 (Fragment) OS=Homo sapiens GN=MYH14 PE=1 SV=4	2	10	1	1	10	9	1	1	1	1	4.9	0.6	0.6	227.87	1995	1995;1002	0.0017212	9.8664	1.1843	1.5507	10.438	2	0	Median	NaN	NaN	NaN	1	0	Median	NaN	NaN	NaN	1	0	Median	4.9	4.6	7437700	3411200	4026500	4290300	1985000	2305300
Myosin-9;MYH9 protein;Myosin-9 (Fragment);MYH14 protein;REV__Apoptotic chromatin condensation inducer in the nucleus	Myosin-9	138;13;7;2;1	138;13;7;2;1	116;11;6;0;1	>sp|P35579|MYH9_HUMAN Myosin-9 OS=Homo sapiens GN=MYH9 PE=1 SV=4	5	138	138	116	124	131	124	131	103	110	63.8	63.8	54.4	226.53	1960	1960;218;103;638;1341	0	323.31	1.1579	1.4806	18.806	295	0	Median	1.108	1.3133	12.811	141	0	Median	1.1932	1.6866	14.758	154	0	Median	60.5	61.2	917730000	423260000	494470000	380940000	180430000	200510000
N-acetyltransferase 10;N-acetyltransferase 10 (Fragment)	N-acetyltransferase 10	66;10	66;10	66;10	>sp|Q9H0A0|NAT10_HUMAN N-acetyltransferase 10 OS=Homo sapiens GN=NAT10 PE=1 SV=2	2	66	66	66	61	60	61	60	61	60	63	63	63	115.73	1025	1025;145	0	323.31	0.74791	0.93199	12.362	147	0	Median	0.78881	0.93927	9.7047	77	0	Median	0.6594	0.93026	14.816	70	0	Median	62.9	60.8	694390000	398210000	296180000	389630000	215210000	174420000
N-acetyltransferase ESCO1	N-acetyltransferase ESCO1	1	1	1	>sp|Q5FWF5|ESCO1_HUMAN N-acetyltransferase ESCO1 OS=Homo sapiens GN=ESCO1 PE=1 SV=3	1	1	1	1	0	1	0	1	0	1	2.3	2.3	2.3	94.982	840	840	0.0015949	6.7923	NaN	NaN	NaN	0	0	Median	NaN	NaN	NaN	0	0	Median	NaN	NaN	NaN	0	0	Median	0	2.3	0	0	0	0	0	0
N-acetyltransferase ESCO2;N-acetyltransferase ESCO2 (Fragment)	N-acetyltransferase ESCO2	3;1	3;1	3;1	>sp|Q56NI9|ESCO2_HUMAN N-acetyltransferase ESCO2 OS=Homo sapiens GN=ESCO2 PE=1 SV=1	2	3	3	3	2	3	2	3	2	3	7.8	7.8	7.8	68.306	601	601;133	0	33.4	0.76924	0.9686	31.169	4	0	Median	NaN	NaN	NaN	1	0	Median	0.93418	1.229	29.395	3	0	Median	5.2	7.8	1279000	755210	523820	305750	240290	65462
N-acylneuraminate cytidylyltransferase;N-acylneuraminate cytidylyltransferase (Fragment)	N-acylneuraminate cytidylyltransferase	9;2	9;2	9;2	>sp|Q8NFW8|NEUA_HUMAN N-acylneuraminate cytidylyltransferase OS=Homo sapiens GN=CMAS PE=1 SV=2	2	9	9	9	6	9	6	9	6	9	21.2	21.2	21.2	48.379	434	434;97	0	58.958	0.71083	0.93424	16.529	10	0	Median	0.85163	0.95277	23.345	5	0	Median	0.66909	0.91607	8.3477	5	0	Median	17.7	21.2	4775600	3243000	1532600	1753700	1079200	674540
NADPH oxidase 5	NADPH oxidase 5	1	1	1	>sp|Q96PH1|NOX5_HUMAN NADPH oxidase 5 OS=Homo sapiens GN=NOX5 PE=1 SV=1	1	1	1	1	0	1	0	1	0	1	2	2	2	86.438	765	765	1	-2	NaN	NaN	NaN	0	0	Median	NaN	NaN	NaN	0	0	Median	NaN	NaN	NaN	0	0	Median	0	2	0	0	0	0	0	0
Nesprin-2	Nesprin-2	2	2	2	>sp|Q8WXH0|SYNE2_HUMAN Nesprin-2 OS=Homo sapiens GN=SYNE2 PE=1 SV=3	1	2	2	2	1	1	1	1	1	1	0.4	0.4	0.4	796.43	6885	6885	0.0017391	10.458	NaN	NaN	NaN	1	0	Median	NaN	NaN	NaN	0	0	Median	NaN	NaN	NaN	1	0	Median	0.1	0.2	2385300	931250	1454000	12561	0	12561
Neuroguidin;Neuroguidin (Fragment)	Neuroguidin;Neuroguidin (Fragment)	5;4	5;4	5;4	>sp|Q8NEJ9|NGDN_HUMAN Neuroguidin OS=Homo sapiens GN=NGDN PE=1 SV=1;>tr|G3V4G1|G3V4G1_HUMAN Neuroguidin (Fragment) OS=Homo sapiens GN=NGDN PE=1 SV=4	2	5	5	5	5	0	5	0	5	0	17.8	17.8	17.8	35.894	315	315;141	0	37.26	0.85878	0.9871	13.623	3	0	Median	0.85878	0.9871	13.623	3	0	Median	NaN	NaN	NaN	0	0	Median	17.8	0	2332700	1365900	966770	2332700	1365900	966770
NF-kappa-B inhibitor-like protein 1	NF-kappa-B inhibitor-like protein 1	1	1	1	>sp|Q9UBC1|IKBL1_HUMAN NF-kappa-B inhibitor-like protein 1 OS=Homo sapiens GN=NFKBIL1 PE=1 SV=1	1	1	1	1	1	0	1	0	1	0	3.7	3.7	3.7	43.203	381	381	0.0031153	6.3324	NaN	NaN	NaN	1	0	Median	NaN	NaN	NaN	1	0	Median	NaN	NaN	NaN	0	0	Median	3.7	0	182540	71530	111010	182540	71530	111010
NF-kappa-B-repressing factor	NF-kappa-B-repressing factor	34	34	34	>sp|O15226|NKRF_HUMAN NF-kappa-B-repressing factor OS=Homo sapiens GN=NKRF PE=1 SV=2	1	34	34	34	30	34	30	34	30	34	50.7	50.7	50.7	77.672	690	690	0	291.5	0.97594	1.2449	13.921	68	0	Median	1.0406	1.2102	12.98	33	0	Median	0.91298	1.2625	14.665	35	0	Median	47	50.7	77470000	39866000	37604000	36529000	17982000	18547000
Nicotinamide mononucleotide adenylyltransferase 1	Nicotinamide mononucleotide adenylyltransferase 1	5	5	5	>sp|Q9HAN9|NMNA1_HUMAN Nicotinamide mononucleotide adenylyltransferase 1 OS=Homo sapiens GN=NMNAT1 PE=1 SV=1	1	5	5	5	5	0	5	0	5	0	24.4	24.4	24.4	31.932	279	279	0	37.478	0.70716	0.79548	19.945	4	0	Median	0.70716	0.79548	19.945	4	0	Median	NaN	NaN	NaN	0	0	Median	24.4	0	1076900	765460	311460	1076900	765460	311460
Non-canonical poly(A) RNA polymerase PAPD5;Non-canonical poly(A) RNA polymerase PAPD5 (Fragment);Non-canonical poly(A) RNA polymerase PAPD7	Non-canonical poly(A) RNA polymerase PAPD5;Non-canonical poly(A) RNA polymerase PAPD5 (Fragment)	12;7;1	12;7;1	12;7;1	>sp|Q8NDF8|PAPD5_HUMAN Non-canonical poly(A) RNA polymerase PAPD5 OS=Homo sapiens GN=PAPD5 PE=1 SV=2;>tr|E9PC61|E9PC61_HUMAN Non-canonical poly(A) RNA polymerase PAPD5 (Fragment) OS=Homo sapiens GN=PAPD5 PE=4 SV=2	3	12	12	12	9	11	9	11	9	11	31.6	31.6	31.6	63.266	572	572;303;772	0	89.07	0.91536	1.2319	14.248	15	0	Median	1.1155	1.3006	16.737	6	0	Median	0.86848	1.2033	12.751	9	0	Median	22.4	28.7	8615200	4101400	4513800	2901800	1227100	1674600
Nuclear body protein SP140-like protein;Nuclear body protein SP140	Nuclear body protein SP140-like protein	3;1	3;1	3;1	>sp|Q9H930|SP14L_HUMAN Nuclear body protein SP140-like protein OS=Homo sapiens GN=SP140L PE=2 SV=3	2	3	3	3	3	0	3	0	3	0	3.3	3.3	3.3	67.005	580	580;867	0	16.808	0.86237	1.0367	3.1633	2	0	Median	0.86237	1.0367	3.1633	2	0	Median	NaN	NaN	NaN	0	0	Median	3.3	0	14037000	7519000	6517900	14037000	7519000	6517900
Nuclear cap-binding protein subunit 1;Nuclear cap-binding protein subunit 1 (Fragment)	Nuclear cap-binding protein subunit 1	23;3	23;3	23;3	>sp|Q09161|NCBP1_HUMAN Nuclear cap-binding protein subunit 1 OS=Homo sapiens GN=NCBP1 PE=1 SV=1	2	23	23	23	20	23	20	23	20	23	40.9	40.9	40.9	91.838	790	790;155	0	203.59	0.96536	1.2427	22.807	39	0	Median	0.87471	1.005	12.366	17	0	Median	1.0601	1.4625	13.153	22	0	Median	36.7	40.9	28733000	14536000	14197000	10200000	5625100	4575300
Nuclear fragile X mental retardation-interacting protein 2	Nuclear fragile X mental retardation-interacting protein 2	16	16	16	>sp|Q7Z417|NUFP2_HUMAN Nuclear fragile X mental retardation-interacting protein 2 OS=Homo sapiens GN=NUFIP2 PE=1 SV=1	1	16	16	16	12	14	12	14	12	14	34.7	34.7	34.7	76.12	695	695	0	147.74	0.79605	1.051	18.879	17	0	Median	0.89141	1.0725	19.693	7	0	Median	0.74901	1.036	18.227	10	0	Median	28.2	30.1	11350000	6164900	5185000	4421500	2531600	1889900
Nuclear mitotic apparatus protein 1;Nuclear mitotic apparatus protein 1 (Fragment)	Nuclear mitotic apparatus protein 1	104;9	104;9	104;9	>sp|Q14980|NUMA1_HUMAN Nuclear mitotic apparatus protein 1 OS=Homo sapiens GN=NUMA1 PE=1 SV=2	2	104	104	104	91	102	91	102	91	102	58.3	58.3	58.3	238.26	2115	2115;159	0	323.31	1.3953	1.7871	15.135	185	0	Median	1.614	1.8928	13.676	88	0	Median	1.2519	1.7278	15.088	97	0	Median	54	57.7	179630000	73857000	105770000	81145000	30471000	50674000
Nuclear transcription factor Y subunit gamma	Nuclear transcription factor Y subunit gamma	1	1	1	>sp|Q13952|NFYC_HUMAN Nuclear transcription factor Y subunit gamma OS=Homo sapiens GN=NFYC PE=1 SV=3	1	1	1	1	0	1	0	1	0	1	2	2	2	50.302	458	458	1	-2	NaN	NaN	NaN	1	0	Median	NaN	NaN	NaN	0	0	Median	NaN	NaN	NaN	1	0	Median	0	2	279130	140380	138750	0	0	0
Nuclear valosin-containing protein-like;Nuclear valosin-containing protein-like (Fragment)	Nuclear valosin-containing protein-like	18;4	18;4	18;4	>sp|O15381|NVL_HUMAN Nuclear valosin-containing protein-like OS=Homo sapiens GN=NVL PE=1 SV=1	2	18	18	18	14	14	14	14	14	14	27.5	27.5	27.5	95.05	856	856;180	0	172.89	0.83408	1.0829	13.274	19	0	Median	0.93252	1.0839	14.778	9	0	Median	0.77495	1.0614	11.902	10	0	Median	23.1	23.8	10529000	6048800	4480000	4457000	2093500	2363600
Nuclease-sensitive element-binding protein 1;Nuclease-sensitive element-binding protein 1 (Fragment);Y-box-binding protein 2	Nuclease-sensitive element-binding protein 1;Nuclease-sensitive element-binding protein 1 (Fragment)	16;8;4	16;8;4	11;7;0	>sp|P67809|YBOX1_HUMAN Nuclease-sensitive element-binding protein 1 OS=Homo sapiens GN=YBX1 PE=1 SV=3;>tr|C9J5V9|C9J5V9_HUMAN Nuclease-sensitive element-binding protein 1 (Fragment) OS=Homo sapiens GN=YBX1 PE=1 SV=1	3	16	16	11	13	16	13	16	9	11	52.8	52.8	40.1	35.924	324	324;216;364	0	209.83	0.6284	0.83195	14.627	28	0	Median	0.68837	0.8251	8.957	9	0	Median	0.61181	0.83917	16.848	19	0	Median	47.8	52.8	55662000	32402000	23260000	13850000	7347700	6502500
Nucleolar and coiled-body phosphoprotein 1;Nucleolar and coiled-body phosphoprotein 1 (Fragment)	Nucleolar and coiled-body phosphoprotein 1;Nucleolar and coiled-body phosphoprotein 1 (Fragment)	23;23	23;23	23;23	>sp|Q14978|NOLC1_HUMAN Nucleolar and coiled-body phosphoprotein 1 OS=Homo sapiens GN=NOLC1 PE=1 SV=2;>tr|A0A0A0MRM9|A0A0A0MRM9_HUMAN Nucleolar and coiled-body phosphoprotein 1 (Fragment) OS=Homo sapiens GN=NOLC1 PE=4 SV=1	2	23	23	23	19	21	19	21	19	21	28.2	28.2	28.2	73.602	699	699;708	0	193.94	0.73788	0.97588	12.79	43	0	Median	0.77263	0.91008	12.868	20	0	Median	0.72053	1.0229	9.6893	23	0	Median	25	27	111060000	64844000	46220000	55042000	31942000	23099000
Nucleolar and spindle-associated protein 1;Nucleolar and spindle-associated protein 1 (Fragment)	Nucleolar and spindle-associated protein 1;Nucleolar and spindle-associated protein 1 (Fragment)	4;3	4;3	4;3	>sp|Q9BXS6|NUSAP_HUMAN Nucleolar and spindle-associated protein 1 OS=Homo sapiens GN=NUSAP1 PE=1 SV=1;>tr|H0YMD2|H0YMD2_HUMAN Nucleolar and spindle-associated protein 1 (Fragment) OS=Homo sapiens GN=NUSAP1 PE=1 SV=1	2	4	4	4	0	4	0	4	0	4	10.9	10.9	10.9	49.451	441	441;144	0	28.462	NaN	NaN	NaN	1	0	Median	NaN	NaN	NaN	0	0	Median	NaN	NaN	NaN	1	0	Median	0	10.9	844100	256160	587940	0	0	0
Nucleolar complex protein 2 homolog	Nucleolar complex protein 2 homolog	28	28	28	>sp|Q9Y3T9|NOC2L_HUMAN Nucleolar complex protein 2 homolog OS=Homo sapiens GN=NOC2L PE=1 SV=4	1	28	28	28	26	27	26	27	26	27	35.2	35.2	35.2	84.918	749	749	0	222.33	0.92128	1.1679	9.3162	56	0	Median	0.98825	1.1893	7.8955	27	0	Median	0.81798	1.1411	10.243	29	0	Median	33	34.3	144590000	74639000	69947000	64042000	31380000	32661000
Nucleolar complex protein 3 homolog	Nucleolar complex protein 3 homolog	29	29	29	>sp|Q8WTT2|NOC3L_HUMAN Nucleolar complex protein 3 homolog OS=Homo sapiens GN=NOC3L PE=1 SV=1	1	29	29	29	26	26	26	26	26	26	40.8	40.8	40.8	92.547	800	800	0	262.72	0.99813	1.2736	9.541	50	0	Median	1.0977	1.291	7.1268	23	0	Median	0.88268	1.2505	11.218	27	0	Median	37.6	35.8	89628000	41671000	47957000	42724000	18303000	24421000
Nucleolar complex protein 4 homolog;Nucleolar complex protein 4 homolog (Fragment)	Nucleolar complex protein 4 homolog;Nucleolar complex protein 4 homolog (Fragment)	3;2	3;2	3;2	>sp|Q9BVI4|NOC4L_HUMAN Nucleolar complex protein 4 homolog OS=Homo sapiens GN=NOC4L PE=1 SV=1;>tr|F5H303|F5H303_HUMAN Nucleolar complex protein 4 homolog (Fragment) OS=Homo sapiens GN=NOC4L PE=1 SV=1	2	3	3	3	0	3	0	3	0	3	10.9	10.9	10.9	58.467	516	516;270	0	32.825	NaN	NaN	NaN	1	0	Median	NaN	NaN	NaN	0	0	Median	NaN	NaN	NaN	1	0	Median	0	10.9	396020	254800	141230	0	0	0
Nucleolar GTP-binding protein 1;Nucleolar GTP-binding protein 1 (Fragment)	Nucleolar GTP-binding protein 1	41;9	41;9	41;9	>sp|Q9BZE4|NOG1_HUMAN Nucleolar GTP-binding protein 1 OS=Homo sapiens GN=GTPBP4 PE=1 SV=3	2	41	41	41	38	40	38	40	38	40	57.3	57.3	57.3	73.964	634	634;140	0	323.31	1.0572	1.3886	13.582	81	0	Median	1.1312	1.3249	12.395	39	0	Median	0.99898	1.4227	14.256	42	0	Median	56.8	57.3	250890000	122360000	128530000	107550000	50840000	56713000
Nucleolar GTP-binding protein 2;Nucleolar GTP-binding protein 2 (Fragment)	Nucleolar GTP-binding protein 2	22;9	22;9	22;9	>sp|Q13823|NOG2_HUMAN Nucleolar GTP-binding protein 2 OS=Homo sapiens GN=GNL2 PE=1 SV=1	2	22	22	22	18	19	18	19	18	19	31.7	31.7	31.7	83.654	731	731;233	0	167.5	1.2341	1.5765	11.66	32	0	Median	1.2642	1.4776	7.9916	15	0	Median	1.2045	1.7081	12.046	17	0	Median	26.9	30.2	27265000	11565000	15700000	13169000	5325600	7843300
Nucleolar MIF4G domain-containing protein 1	Nucleolar MIF4G domain-containing protein 1	7	7	7	>sp|Q5C9Z4|NOM1_HUMAN Nucleolar MIF4G domain-containing protein 1 OS=Homo sapiens GN=NOM1 PE=1 SV=1	1	7	7	7	6	6	6	6	6	6	10.7	10.7	10.7	96.256	860	860	0	55.918	0.70681	0.98167	21.593	5	0	Median	0.72679	0.83031	27.19	2	0	Median	0.70681	0.98167	15.033	3	0	Median	9.1	9.1	1693200	994930	698300	681440	377000	304440
Nucleolar pre-ribosomal-associated protein 1	Nucleolar pre-ribosomal-associated protein 1	84	84	84	>sp|O60287|NPA1P_HUMAN Nucleolar pre-ribosomal-associated protein 1 OS=Homo sapiens GN=URB1 PE=1 SV=4	1	84	84	84	76	77	76	77	76	77	46.5	46.5	46.5	254.39	2271	2271	0	323.31	0.78428	0.99222	11.355	146	0	Median	0.87011	0.99989	11.714	75	0	Median	0.7002	0.98342	10.961	71	0	Median	41.8	42.6	242330000	138710000	103620000	119650000	64153000	55492000
Nucleolar protein 10;Nucleolar protein 10 (Fragment)	Nucleolar protein 10	27;7	27;7	27;7	>sp|Q9BSC4|NOL10_HUMAN Nucleolar protein 10 OS=Homo sapiens GN=NOL10 PE=1 SV=1	2	27	27	27	25	26	25	26	25	26	52	52	52	80.301	688	688;252	0	256.34	0.80304	1.0372	10.374	48	0	Median	0.893	1.0396	11.766	24	0	Median	0.74236	1.0333	8.9727	24	0	Median	51.9	50.9	67383000	38224000	29159000	23067000	12351000	10715000
Nucleolar protein 11	Nucleolar protein 11	7	7	7	>sp|Q9H8H0|NOL11_HUMAN Nucleolar protein 11 OS=Homo sapiens GN=NOL11 PE=1 SV=1	1	7	7	7	5	6	5	6	5	6	12.8	12.8	12.8	81.123	719	719	0	54.788	0.76797	0.93453	19.134	7	0	Median	0.78773	0.88314	8.6446	3	0	Median	0.68151	0.94631	25.054	4	0	Median	9.5	11.5	4175000	2485000	1690100	1484500	848050	636470
Nucleolar protein 56;Nucleolar protein 56 (Fragment)	Nucleolar protein 56;Nucleolar protein 56 (Fragment)	38;19	38;19	38;19	>sp|O00567|NOP56_HUMAN Nucleolar protein 56 OS=Homo sapiens GN=NOP56 PE=1 SV=4;>tr|Q5JXT2|Q5JXT2_HUMAN Nucleolar protein 56 (Fragment) OS=Homo sapiens GN=NOP56 PE=1 SV=1	2	38	38	38	35	36	35	36	35	36	66.3	66.3	66.3	66.049	594	594;281	0	323.31	0.73374	0.9478	12.625	96	0	Median	0.79673	0.95803	13.681	45	0	Median	0.6679	0.94172	11.493	51	0	Median	64.1	64.8	450950000	258610000	192350000	172780000	96063000	76715000
Nucleolar protein 58;Nucleolar protein 58 (Fragment)	Nucleolar protein 58	30;6	30;6	30;6	>sp|Q9Y2X3|NOP58_HUMAN Nucleolar protein 58 OS=Homo sapiens GN=NOP58 PE=1 SV=1	2	30	30	30	25	29	25	29	25	29	57.8	57.8	57.8	59.578	529	529;187	0	314.47	0.72793	0.96789	15.708	76	0	Median	0.82127	0.96789	12.158	34	0	Median	0.67715	0.96728	18.082	42	0	Median	50.5	57.8	336440000	194670000	141760000	110840000	60643000	50201000
Nucleolar protein 6	Nucleolar protein 6	33	33	33	>sp|Q9H6R4|NOL6_HUMAN Nucleolar protein 6 OS=Homo sapiens GN=NOL6 PE=1 SV=2	1	33	33	33	28	29	28	29	28	29	40.7	40.7	40.7	127.59	1146	1146	0	280.67	0.83625	1.0221	13.213	67	0	Median	0.8823	1.0144	12.563	36	0	Median	0.74355	1.0427	13.863	31	0	Median	35.9	36.4	93296000	51834000	41463000	46424000	24594000	21830000
Nucleolar protein 7;Nucleolar protein 7 (Fragment)	Nucleolar protein 7;Nucleolar protein 7 (Fragment)	4;3	4;3	4;3	>sp|Q9UMY1|NOL7_HUMAN Nucleolar protein 7 OS=Homo sapiens GN=NOL7 PE=1 SV=2;>tr|H7C2B1|H7C2B1_HUMAN Nucleolar protein 7 (Fragment) OS=Homo sapiens GN=NOL7 PE=4 SV=1	2	4	4	4	3	2	3	2	3	2	16.7	16.7	16.7	29.426	257	257;83	0	26.702	0.77946	0.93745	1.3165	3	0	Median	0.80365	0.94766	1.6385	2	0	Median	NaN	NaN	NaN	1	0	Median	11.3	9.3	2303600	1688200	615310	1103500	653290	450260
Nucleolar protein 8;Nucleolar protein 8 (Fragment)	Nucleolar protein 8;Nucleolar protein 8 (Fragment)	41;33	41;33	41;33	>sp|Q76FK4|NOL8_HUMAN Nucleolar protein 8 OS=Homo sapiens GN=NOL8 PE=1 SV=1;>tr|F8WE42|F8WE42_HUMAN Nucleolar protein 8 (Fragment) OS=Homo sapiens GN=NOL8 PE=1 SV=4	2	41	41	41	38	36	38	36	38	36	41.2	41.2	41.2	131.61	1167	1167;969	0	323.31	0.76198	0.99242	15.794	69	0	Median	0.86662	1.0254	16.354	34	0	Median	0.67379	0.93506	15.122	35	0	Median	40.4	36.4	51636000	28598000	23039000	24256000	12520000	11736000
Nucleolar protein 9	Nucleolar protein 9	8	8	8	>sp|Q86U38|NOP9_HUMAN Nucleolar protein 9 OS=Homo sapiens GN=NOP9 PE=1 SV=1	1	8	8	8	4	7	4	7	4	7	22.2	22.2	22.2	69.437	636	636	0	92.798	0.75989	0.93907	15.701	10	0	Median	0.7536	0.84309	8.071	4	0	Median	0.75989	1.04	15.676	6	0	Median	11.8	20.3	3269600	1996900	1272700	1133100	694920	438200
Nucleolar RNA helicase 2	Nucleolar RNA helicase 2	63	63	61	>sp|Q9NR30|DDX21_HUMAN Nucleolar RNA helicase 2 OS=Homo sapiens GN=DDX21 PE=1 SV=5	1	63	63	61	56	63	56	63	54	61	66	66	62.6	87.343	783	783	0	323.31	0.77508	1.0239	12.484	167	0	Median	0.87949	1.0637	8.3055	80	0	Median	0.69608	1.0011	14.733	87	0	Median	64	66	1803000000	999290000	803720000	851630000	445860000	405780000
Nucleolar transcription factor 1;Nucleolar transcription factor 1 (Fragment)	Nucleolar transcription factor 1	49;10	49;10	49;10	>sp|P17480|UBF1_HUMAN Nucleolar transcription factor 1 OS=Homo sapiens GN=UBTF PE=1 SV=1	2	49	49	49	39	48	39	48	39	48	49	49	49	89.405	764	764;194	0	323.31	0.97712	1.2736	15.757	130	0	Median	0.94461	1.1432	11.472	56	0	Median	0.99546	1.4168	12.302	74	0	Median	41.8	48.8	667360000	326070000	341290000	277460000	137690000	139770000
Nucleolin	Nucleolin	42	42	16	>sp|P19338|NUCL_HUMAN Nucleolin OS=Homo sapiens GN=NCL PE=1 SV=3	1	42	42	16	37	39	37	39	14	14	41.4	41.4	15.1	76.613	710	710	0	323.31	0.67295	0.87923	11.785	144	0	Median	0.72625	0.86648	10.824	70	0	Median	0.62755	0.89906	12.513	74	0	Median	40.4	41.4	1247300000	739840000	507440000	550330000	314520000	235810000
Nucleolin (Fragment)	Nucleolin (Fragment)	29	3	3	>tr|H7BY16|H7BY16_HUMAN Nucleolin (Fragment) OS=Homo sapiens GN=NCL PE=1 SV=4	1	29	3	3	25	28	2	3	2	3	73	9.8	9.8	32.389	296	296	0	18.714	0.73479	0.91115	20.831	6	0	Median	0.81352	0.95491	11.536	3	0	Median	0.63393	0.86939	28.175	3	0	Median	67.9	73	1151800	667760	484090	665030	374990	290050
Nucleolysin TIA-1 isoform p40	Nucleolysin TIA-1 isoform p40	1	1	1	>sp|P31483|TIA1_HUMAN Nucleolysin TIA-1 isoform p40 OS=Homo sapiens GN=TIA1 PE=1 SV=3	1	1	1	1	0	1	0	1	0	1	3.9	3.9	3.9	42.963	386	386	1	-2	NaN	NaN	NaN	0	0	Median	NaN	NaN	NaN	0	0	Median	NaN	NaN	NaN	0	0	Median	0	3.9	0	0	0	0	0	0
Nucleophosmin;Nucleophosmin (Fragment)	Nucleophosmin	19;2	19;2	19;2	>sp|P06748|NPM_HUMAN Nucleophosmin OS=Homo sapiens GN=NPM1 PE=1 SV=2	2	19	19	19	19	10	19	10	19	10	54.8	54.8	54.8	32.575	294	294;59	0	180.96	0.7595	0.92088	8.9389	62	0	Median	0.79278	0.92619	8.923	45	0	Median	0.63934	0.89253	9.0887	17	0	Median	54.8	42.2	983820000	545240000	438580000	872540000	478240000	394300000
Nucleosome assembly protein 1-like 1 (Fragment);Nucleosome assembly protein 1-like 1	Nucleosome assembly protein 1-like 1 (Fragment);Nucleosome assembly protein 1-like 1	2;2	2;2	2;2	>tr|F8VY35|F8VY35_HUMAN Nucleosome assembly protein 1-like 1 (Fragment) OS=Homo sapiens GN=NAP1L1 PE=1 SV=1;>sp|P55209|NP1L1_HUMAN Nucleosome assembly protein 1-like 1 OS=Homo sapiens GN=NAP1L1 PE=1 SV=1	2	2	2	2	0	2	0	2	0	2	10.6	10.6	10.6	31.02	264	264;391	0	14.062	0.79686	1.0504	15.631	2	0	Median	NaN	NaN	NaN	0	0	Median	0.79686	1.0504	15.631	2	0	Median	0	10.6	376660	225630	151030	0	0	0
Olfactory receptor 3A3;Olfactory receptor 3A2	Olfactory receptor 3A3;Olfactory receptor 3A2	1;1	1;1	1;1	>sp|P47888|OR3A3_HUMAN Olfactory receptor 3A3 OS=Homo sapiens GN=OR3A3 PE=2 SV=3;>sp|P47893|OR3A2_HUMAN Olfactory receptor 3A2 OS=Homo sapiens GN=OR3A2 PE=2 SV=3	2	1	1	1	1	1	1	1	1	1	4.7	4.7	4.7	34.963	321	321;321	1	-2	NaN	NaN	NaN	0	0	Median	NaN	NaN	NaN	0	0	Median	NaN	NaN	NaN	0	0	Median	4.7	4.7	1334400	1334400	0	582660	582660	0
p21-activated protein kinase-interacting protein 1	p21-activated protein kinase-interacting protein 1	23	23	23	>sp|Q9NWT1|PK1IP_HUMAN p21-activated protein kinase-interacting protein 1 OS=Homo sapiens GN=PAK1IP1 PE=1 SV=2	1	23	23	23	20	21	20	21	20	21	62	62	62	43.963	392	392	0	213.86	1.0135	1.3464	18.386	44	0	Median	1.1443	1.3508	12.412	21	0	Median	0.95036	1.3451	21.629	23	0	Median	58.7	59.2	105680000	52478000	53201000	53779000	24633000	29146000
Paired amphipathic helix protein Sin3b	Paired amphipathic helix protein Sin3b	1	1	1	>sp|O75182|SIN3B_HUMAN Paired amphipathic helix protein Sin3b OS=Homo sapiens GN=SIN3B PE=1 SV=2	1	1	1	1	1	1	1	1	1	1	1.5	1.5	1.5	133.06	1162	1162	0	12.574	NaN	NaN	NaN	1	0	Median	NaN	NaN	NaN	1	0	Median	NaN	NaN	NaN	0	0	Median	1.5	1.5	50371	25289	25082	50371	25289	25082
Parafibromin	Parafibromin	34	34	34	>sp|Q6P1J9|CDC73_HUMAN Parafibromin OS=Homo sapiens GN=CDC73 PE=1 SV=1	1	34	34	34	28	34	28	34	28	34	62.3	62.3	62.3	60.576	531	531	0	259.45	1.3807	1.8929	40.553	60	0	Median	0.84356	0.98812	11.664	26	0	Median	1.5701	2.1821	10.656	34	0	Median	55.7	62.3	72597000	27721000	44877000	22723000	10810000	11913000
PC4 and SFRS1-interacting protein	PC4 and SFRS1-interacting protein	2	2	2	>sp|O75475|PSIP1_HUMAN PC4 and SFRS1-interacting protein OS=Homo sapiens GN=PSIP1 PE=1 SV=1	1	2	2	2	1	1	1	1	1	1	5.3	5.3	5.3	60.103	530	530	0	12.977	0.56254	0.72723	14.952	2	0	Median	NaN	NaN	NaN	1	0	Median	NaN	NaN	NaN	1	0	Median	2.1	3.2	723440	516030	207410	234440	149560	84878
Periodic tryptophan protein 1 homolog;Periodic tryptophan protein 1 homolog (Fragment)	Periodic tryptophan protein 1 homolog	14;2	14;2	14;2	>sp|Q13610|PWP1_HUMAN Periodic tryptophan protein 1 homolog OS=Homo sapiens GN=PWP1 PE=1 SV=1	2	14	14	14	11	13	11	13	11	13	41.3	41.3	41.3	55.827	501	501;98	0	124.21	0.64133	0.81049	21.922	20	0	Median	0.7357	0.85884	16.708	10	0	Median	0.55651	0.77905	23.12	10	0	Median	30.3	39.3	18373000	11307000	7065800	7627000	4422200	3204800
Periodic tryptophan protein 2 homolog;Periodic tryptophan protein 2 homolog (Fragment)	Periodic tryptophan protein 2 homolog	27;4	27;4	27;4	>sp|Q15269|PWP2_HUMAN Periodic tryptophan protein 2 homolog OS=Homo sapiens GN=PWP2 PE=1 SV=2	2	27	27	27	25	26	25	26	25	26	42.7	42.7	42.7	102.45	919	919;186	0	267.59	0.71504	0.88561	12.312	47	0	Median	0.77588	0.91793	7.8235	22	0	Median	0.63028	0.86202	13.776	25	0	Median	40.7	41.2	96283000	58093000	38191000	42659000	23913000	18746000
Pescadillo homolog;Pescadillo homolog (Fragment)	Pescadillo homolog	20;4	20;4	20;4	>sp|O00541|PESC_HUMAN Pescadillo homolog OS=Homo sapiens GN=PES1 PE=1 SV=1	2	20	20	20	14	20	14	20	14	20	38.1	38.1	38.1	68.002	588	588;194	0	151.35	0.84384	1.0889	24.1	31	0	Median	0.94939	1.0996	13.846	13	0	Median	0.7799	1.0791	29.33	18	0	Median	27.9	38.1	25101000	14082000	11019000	9926200	5462000	4464200
PHD finger protein 10	PHD finger protein 10	1	1	1	>sp|Q8WUB8|PHF10_HUMAN PHD finger protein 10 OS=Homo sapiens GN=PHF10 PE=1 SV=3	1	1	1	1	1	1	1	1	1	1	2.4	2.4	2.4	56.05	498	498	0	17.957	0.72168	0.86483	34.081	2	0	Median	NaN	NaN	NaN	1	0	Median	NaN	NaN	NaN	1	0	Median	2.4	2.4	148620	87819	60803	63442	30606	32836
PHD finger protein 3	PHD finger protein 3	1	1	1	>sp|Q92576|PHF3_HUMAN PHD finger protein 3 OS=Homo sapiens GN=PHF3 PE=1 SV=3	1	1	1	1	1	1	1	1	1	1	0.9	0.9	0.9	229.48	2039	2039	0.0017094	9.5328	0.63341	0.77059	23.417	2	0	Median	NaN	NaN	NaN	1	0	Median	NaN	NaN	NaN	1	0	Median	0.9	0.9	397420	245290	152130	167130	101280	65850
Phospholipase B-like 1;Phospholipase B-like 1 (Fragment)	Phospholipase B-like 1;Phospholipase B-like 1 (Fragment)	2;1	2;1	2;1	>sp|Q6P4A8|PLBL1_HUMAN Phospholipase B-like 1 OS=Homo sapiens GN=PLBD1 PE=1 SV=2;>tr|F5H053|F5H053_HUMAN Phospholipase B-like 1 (Fragment) OS=Homo sapiens GN=PLBD1 PE=4 SV=1	2	2	2	2	1	1	1	1	1	1	2.7	2.7	2.7	63.254	553	553;144	0	10.916	NaN	NaN	NaN	1	0	Median	NaN	NaN	NaN	0	0	Median	NaN	NaN	NaN	1	0	Median	1.4	1.3	11689000	6834500	4854300	51861	51861	0
Phospholipid-translocating ATPase (Fragment);Probable phospholipid-transporting ATPase IH	Phospholipid-translocating ATPase (Fragment);Probable phospholipid-transporting ATPase IH	1;1	1;1	1;1	>tr|H0Y547|H0Y547_HUMAN Phospholipid-translocating ATPase (Fragment) OS=Homo sapiens GN=ATP11A PE=1 SV=1;>sp|P98196|AT11A_HUMAN Probable phospholipid-transporting ATPase IH OS=Homo sapiens GN=ATP11A PE=1 SV=3	2	1	1	1	0	1	0	1	0	1	1.1	1.1	1.1	106.51	935	935;1134	0.0076923	6.2106	NaN	NaN	NaN	1	0	Median	NaN	NaN	NaN	0	0	Median	NaN	NaN	NaN	1	0	Median	0	1.1	546820	300790	246030	0	0	0
PIN2/TERF1-interacting telomerase inhibitor 1;PIN2/TERF1-interacting telomerase inhibitor 1 (Fragment)	PIN2/TERF1-interacting telomerase inhibitor 1	3;1	3;1	3;1	>sp|Q96BK5|PINX1_HUMAN PIN2/TERF1-interacting telomerase inhibitor 1 OS=Homo sapiens GN=PINX1 PE=1 SV=2	2	3	3	3	3	2	3	2	3	2	15.5	15.5	15.5	37.034	328	328;198	0	27.078	0.79615	0.95336	14.534	4	0	Median	0.78178	0.89601	12.375	3	0	Median	NaN	NaN	NaN	1	0	Median	15.5	10.7	962150	578910	383240	587040	303340	283700
Pinin	Pinin	23	23	23	>sp|Q9H307|PININ_HUMAN Pinin OS=Homo sapiens GN=PNN PE=1 SV=4	1	23	23	23	19	19	19	19	19	19	30.1	30.1	30.1	81.613	717	717	0	181.57	0.70136	0.82623	117.59	32	0	Median	0.55789	0.64657	14.745	18	0	Median	4.9742	6.8285	27.688	14	0	Median	26.1	25.1	32555000	14390000	18164000	19110000	12458000	6652100
Plakophilin-2;Plakophilin-2 (Fragment)	Plakophilin-2	8;1	8;1	8;1	>sp|Q99959|PKP2_HUMAN Plakophilin-2 OS=Homo sapiens GN=PKP2 PE=1 SV=2	2	8	8	8	6	5	6	5	6	5	13.1	13.1	13.1	97.414	881	881;36	0	72.44	0.90789	1.1085	22.441	8	0	Median	1.0052	1.1506	28.179	4	0	Median	0.75107	1.0313	14.566	4	0	Median	9.3	9	3178600	1808700	1369900	1523400	926310	597100
Plasmalemma vesicle-associated protein	Plasmalemma vesicle-associated protein	1	1	1	>sp|Q9BX97|PLVAP_HUMAN Plasmalemma vesicle-associated protein OS=Homo sapiens GN=PLVAP PE=2 SV=1	1	1	1	1	1	0	1	0	1	0	2.9	2.9	2.9	50.594	442	442	1	-2	NaN	NaN	NaN	0	0	Median	NaN	NaN	NaN	0	0	Median	NaN	NaN	NaN	0	0	Median	2.9	0	320910	0	320910	320910	0	320910
Plasminogen activator inhibitor 1 RNA-binding protein	Plasminogen activator inhibitor 1 RNA-binding protein	2	2	2	>sp|Q8NC51|PAIRB_HUMAN Plasminogen activator inhibitor 1 RNA-binding protein OS=Homo sapiens GN=SERBP1 PE=1 SV=2	1	2	2	2	0	2	0	2	0	2	6.6	6.6	6.6	44.965	408	408	0	20.457	NaN	NaN	NaN	1	0	Median	NaN	NaN	NaN	0	0	Median	NaN	NaN	NaN	1	0	Median	0	6.6	59615	33685	25931	0	0	0
Pleiotropic regulator 1;Pleiotropic regulator 1 (Fragment)	Pleiotropic regulator 1	18;8	18;8	18;8	>sp|O43660|PLRG1_HUMAN Pleiotropic regulator 1 OS=Homo sapiens GN=PLRG1 PE=1 SV=1	2	18	18	18	11	17	11	17	11	17	48.2	48.2	48.2	57.193	514	514;212	0	157.69	0.82775	1.0886	22.222	26	0	Median	0.89132	0.99913	24.763	8	0	Median	0.81385	1.1189	21.336	18	0	Median	35.8	44.7	18187000	9929900	8257500	4354400	2282100	2072400
POLDIP3 protein;Polymerase delta interacting protein 46	POLDIP3 protein;Polymerase delta interacting protein 46	7;4	1;0	1;0	>tr|Q8WUT1|Q8WUT1_HUMAN POLDIP3 protein OS=Homo sapiens GN=POLDIP3 PE=2 SV=1;>tr|Q6R954|Q6R954_HUMAN Polymerase delta interacting protein 46 OS=Homo sapiens GN=PDIP46 PE=2 SV=1	2	7	1	1	5	7	1	1	1	1	47.6	9.2	9.2	24.839	229	229;185	0	16.52	0.55247	0.68307	22.546	2	0	Median	NaN	NaN	NaN	1	0	Median	NaN	NaN	NaN	1	0	Median	34.9	47.6	445300	310460	134840	195810	135480	60338
Poly (ADP-ribose) polymerase family, member 2, isoform CRA_a;Poly [ADP-ribose] polymerase 2;Poly [ADP-ribose] polymerase 2 (Fragment)	Poly (ADP-ribose) polymerase family, member 2, isoform CRA_a;Poly [ADP-ribose] polymerase 2	14;14;3	14;14;3	14;14;3	>tr|G3V167|G3V167_HUMAN Poly (ADP-ribose) polymerase family, member 2, isoform CRA_a OS=Homo sapiens GN=PARP2 PE=4 SV=1;>sp|Q9UGN5|PARP2_HUMAN Poly [ADP-ribose] polymerase 2 OS=Homo sapiens GN=PARP2 PE=1 SV=2	3	14	14	14	10	13	10	13	10	13	33.1	33.1	33.1	60.214	531	531;583;177	0	118.95	0.51521	0.69092	15.571	18	0	Median	0.6376	0.70803	12.217	7	0	Median	0.50492	0.67717	17.89	11	0	Median	23.4	30.3	11241000	7295700	3945200	3468300	1977700	1490600
Poly [ADP-ribose] polymerase 1	Poly [ADP-ribose] polymerase 1	9	9	9	>sp|P09874|PARP1_HUMAN Poly [ADP-ribose] polymerase 1 OS=Homo sapiens GN=PARP1 PE=1 SV=4	1	9	9	9	8	6	8	6	8	6	11.9	11.9	11.9	113.08	1014	1014	0	68.04	0.57816	0.70481	23.418	9	0	Median	0.57846	0.65505	17.48	5	0	Median	0.52074	0.73928	30.394	4	0	Median	10.5	8.3	2821300	1553200	1268200	1593200	822180	771060
Poly(A) binding protein, cytoplasmic 4 (Inducible form), isoform CRA_e;Polyadenylate-binding protein 4;Polyadenylate-binding protein 4 (Fragment);Polyadenylate-binding protein 4-like	Poly(A) binding protein, cytoplasmic 4 (Inducible form), isoform CRA_e;Polyadenylate-binding protein 4;Polyadenylate-binding protein 4 (Fragment)	27;27;21;2	18;18;15;2	16;16;15;2	>tr|B1ANR0|B1ANR0_HUMAN Poly(A) binding protein, cytoplasmic 4 (Inducible form), isoform CRA_e OS=Homo sapiens GN=PABPC4 PE=4 SV=1;>sp|Q13310|PABP4_HUMAN Polyadenylate-binding protein 4 OS=Homo sapiens GN=PABPC4 PE=1 SV=1;>tr|H0Y5F5|H0Y5F5_HUMAN Polyadenyl	4	27	18	16	25	27	16	18	15	16	42.4	27.2	25.5	67.97	615	615;644;550;370	0	139.8	0.84453	1.1442	32.955	30	0	Median	0.8362	0.96965	46.8	14	0	Median	0.85388	1.2059	10.664	16	0	Median	42.3	42.4	35343000	18417000	16925000	14478000	7548500	6929600
Poly(rC)-binding protein 1;Poly(rC)-binding protein 2 (Fragment)	Poly(rC)-binding protein 1	7;1	7;1	5;0	>sp|Q15365|PCBP1_HUMAN Poly(rC)-binding protein 1 OS=Homo sapiens GN=PCBP1 PE=1 SV=2	2	7	7	5	7	5	7	5	5	4	30.3	30.3	21.6	37.497	356	356;64	0	86.023	1.0093	1.1833	18.502	12	0	Median	1.0081	1.1357	13.673	7	0	Median	1.0185	1.4023	20.677	5	0	Median	30.3	21.6	6163300	3008500	3154800	4201900	2074800	2127100
Poly(rC)-binding protein 2;Poly(rC)-binding protein 3 (Fragment);Poly(rC)-binding protein 3	Poly(rC)-binding protein 2;Poly(rC)-binding protein 3 (Fragment);Poly(rC)-binding protein 3	6;3;3	4;1;1	4;1;1	>sp|Q15366|PCBP2_HUMAN Poly(rC)-binding protein 2 OS=Homo sapiens GN=PCBP2 PE=1 SV=1;>tr|J3QT27|J3QT27_HUMAN Poly(rC)-binding protein 3 (Fragment) OS=Homo sapiens GN=PCBP3 PE=4 SV=1;>sp|P57721|PCBP3_HUMAN Poly(rC)-binding protein 3 OS=Homo sapiens GN=PCBP3	3	6	4	4	6	1	4	0	4	0	23.3	14.8	14.8	38.58	365	365;322;371	0	33.063	0.97746	1.1491	4.7752	3	0	Median	0.97746	1.1491	4.7752	3	0	Median	NaN	NaN	NaN	0	0	Median	23.3	3	2182100	1138900	1043200	2182100	1138900	1043200
Polyadenylate-binding protein 1;Polyadenylate-binding protein 3;Polyadenylate-binding protein 1 (Fragment);Polyadenylate-binding protein 1-like;Polyadenylate-binding protein 5	Polyadenylate-binding protein 1	31;15;13;7;2	31;15;13;7;2	21;12;7;4;2	>sp|P11940|PABP1_HUMAN Polyadenylate-binding protein 1 OS=Homo sapiens GN=PABPC1 PE=1 SV=2	5	31	31	21	30	31	30	31	20	21	45.3	45.3	28.8	70.67	636	636;631;174;614;382	0	305.78	0.81074	1.0468	11.864	69	0	Median	0.81598	0.96337	8.4451	30	0	Median	0.80832	1.1295	8.7734	39	0	Median	43.9	45.3	193110000	106550000	86556000	73071000	40313000	32758000
Polyadenylate-binding protein 2;Polyadenylate-binding protein 2 (Fragment)	Polyadenylate-binding protein 2	3;1	3;1	3;1	>sp|Q86U42|PABP2_HUMAN Polyadenylate-binding protein 2 OS=Homo sapiens GN=PABPN1 PE=1 SV=3	2	3	3	3	0	3	0	3	0	3	15.4	15.4	15.4	32.749	306	306;96	0	20.116	2.6667	3.6741	19.899	3	0	Median	NaN	NaN	NaN	0	0	Median	2.6667	3.6741	19.899	3	0	Median	0	15.4	2189900	536940	1652900	0	0	0
Polyhomeotic-like protein 3;Polyhomeotic-like protein 2;Polyhomeotic like 3 (Drosophila), isoform CRA_a;Polyhomeotic-like protein 3 (Fragment)	Polyhomeotic-like protein 3	5;2;1;1	5;2;1;1	5;2;1;1	>sp|Q8NDX5|PHC3_HUMAN Polyhomeotic-like protein 3 OS=Homo sapiens GN=PHC3 PE=1 SV=1	4	5	5	5	3	3	3	3	3	3	7.2	7.2	7.2	106.16	983	983;858;147;223	0	33.601	1.0418	1.2628	17.506	2	0	Median	NaN	NaN	NaN	1	0	Median	NaN	NaN	NaN	1	0	Median	4.8	3.9	531020	180970	350050	331220	85460	245760
Polymerase delta-interacting protein 3	Polymerase delta-interacting protein 3	14	14	8	>sp|Q9BY77|PDIP3_HUMAN Polymerase delta-interacting protein 3 OS=Homo sapiens GN=POLDIP3 PE=1 SV=2	1	14	14	8	9	14	9	14	5	8	47.7	47.7	26.8	46.089	421	421	0	116.9	0.474	0.57714	18.04	16	0	Median	0.49351	0.5764	13.66	7	0	Median	0.42586	0.59198	21.684	9	0	Median	34	47.7	12031000	8470800	3560200	4133500	2592100	1541400
Polynucleotide 5'-hydroxyl-kinase NOL9	Polynucleotide 5'-hydroxyl-kinase NOL9	18	18	18	>sp|Q5SY16|NOL9_HUMAN Polynucleotide 5-hydroxyl-kinase NOL9 OS=Homo sapiens GN=NOL9 PE=1 SV=1	1	18	18	18	15	17	15	17	15	17	39.7	39.7	39.7	79.322	702	702	0	156.55	1.1789	1.4838	10.775	28	0	Median	1.3518	1.5701	9.5004	14	0	Median	1.0095	1.3902	9.8488	14	0	Median	34.8	37.7	28450000	11475000	16974000	13050000	4785000	8265000
Polypyrimidine tract binding protein 1, isoform CRA_b;Polypyrimidine tract-binding protein 1;Polypyrimidine tract-binding protein 1 (Fragment);Polypyrimidine tract-binding protein 3 (Fragment)	Polypyrimidine tract binding protein 1, isoform CRA_b;Polypyrimidine tract-binding protein 1	10;10;4;1	10;10;4;1	8;8;3;0	>tr|A6NLN1|A6NLN1_HUMAN Polypyrimidine tract binding protein 1, isoform CRA_b OS=Homo sapiens GN=PTBP1 PE=4 SV=4;>sp|P26599|PTBP1_HUMAN Polypyrimidine tract-binding protein 1 OS=Homo sapiens GN=PTBP1 PE=1 SV=1	4	10	10	8	2	10	2	10	1	8	33.2	33.2	29.8	56.51	527	527;531;237;182	0	90.316	1.0372	1.4415	21.579	10	0	Median	1.1537	1.3288	30.477	2	0	Median	1.0372	1.4415	21.204	8	0	Median	5.9	33.2	4681300	2140900	2540400	661250	337330	323920
Polypyrimidine tract-binding protein 3	Polypyrimidine tract-binding protein 3	4	2	2	>sp|O95758|PTBP3_HUMAN Polypyrimidine tract-binding protein 3 OS=Homo sapiens GN=PTBP3 PE=1 SV=2	1	4	2	2	1	4	0	2	0	2	10.5	7.2	7.2	59.689	552	552	0	16.992	NaN	NaN	NaN	1	0	Median	NaN	NaN	NaN	0	0	Median	NaN	NaN	NaN	1	0	Median	1.4	10.5	175840	64246	111600	0	0	0
Ubiquitin-60S ribosomal protein L40 (Fragment);Polyubiquitin-B (Fragment);Ubiquitin-40S ribosomal protein S27a (Fragment);Ubiquitin-60S ribosomal protein L40;Ubiquitin-40S ribosomal protein S27a;Polyubiquitin-C (Fragment);Polyubiquitin-B;Polyubiquitin-C	Ubiquitin-60S ribosomal protein L40 (Fragment);Polyubiquitin-B (Fragment);Ubiquitin-40S ribosomal protein S27a (Fragment);Ubiquitin-60S ribosomal protein L40;Ubiquitin-40S ribosomal protein S27a;Polyubiquitin-C (Fragment);Polyubiquitin-B;Polyubiquitin-C	1;1;1;1;1;1;1;1	1;1;1;1;1;1;1;1	1;1;1;1;1;1;1;1	>tr|M0R1V7|M0R1V7_HUMAN Ubiquitin-60S ribosomal protein L40 (Fragment) OS=Homo sapiens GN=UBA52 PE=4 SV=1;>tr|J3QS39|J3QS39_HUMAN Polyubiquitin-B (Fragment) OS=Homo sapiens GN=UBB PE=4 SV=1;>tr|J3QTR3|J3QTR3_HUMAN Ubiquitin-40S ribosomal protein S27a (Frag	8	1	1	1	1	1	1	1	1	1	25.4	25.4	25.4	7.1321	63	63;93;106;128;156;169;229;685	0	13.434	0.73992	0.93972	10.697	2	0	Median	NaN	NaN	NaN	1	0	Median	NaN	NaN	NaN	1	0	Median	25.4	25.4	1245900	739030	506850	562710	296430	266290
POZ-, AT hook-, and zinc finger-containing protein 1	POZ-, AT hook-, and zinc finger-containing protein 1	7	7	7	>sp|Q9HBE1|PATZ1_HUMAN POZ-, AT hook-, and zinc finger-containing protein 1 OS=Homo sapiens GN=PATZ1 PE=1 SV=1	1	7	7	7	5	7	5	7	5	7	13.1	13.1	13.1	74.059	687	687	0	70.156	0.86815	1.1412	57.621	11	0	Median	1.935	2.2217	8.3775	5	0	Median	0.5581	0.73989	21.474	6	0	Median	11.6	13.1	3909800	1977500	1932300	1887700	632750	1255000
Pre-mRNA-processing factor 17	Pre-mRNA-processing factor 17	1	1	1	>sp|O60508|PRP17_HUMAN Pre-mRNA-processing factor 17 OS=Homo sapiens GN=CDC40 PE=1 SV=1	1	1	1	1	0	1	0	1	0	1	1.9	1.9	1.9	65.521	579	579	0.0015748	6.486	NaN	NaN	NaN	0	0	Median	NaN	NaN	NaN	0	0	Median	NaN	NaN	NaN	0	0	Median	0	1.9	0	0	0	0	0	0
Pre-mRNA-processing factor 19;Pre-mRNA-processing factor 19 (Fragment)	Pre-mRNA-processing factor 19	14;6	14;6	14;6	>sp|Q9UMS4|PRP19_HUMAN Pre-mRNA-processing factor 19 OS=Homo sapiens GN=PRPF19 PE=1 SV=1	2	14	14	14	13	12	13	12	13	12	43.5	43.5	43.5	55.18	504	504;252	0	118.51	0.75676	0.98706	12.805	27	0	Median	0.75187	0.88377	11.904	12	0	Median	0.76844	1.081	8.5811	15	0	Median	38.7	41.7	53013000	29461000	23553000	12234000	6499300	5734400
Pre-mRNA-processing factor 40 homolog A;Pre-mRNA-processing factor 40 homolog A (Fragment)	Pre-mRNA-processing factor 40 homolog A	6;1	6;1	6;1	>sp|O75400|PR40A_HUMAN Pre-mRNA-processing factor 40 homolog A OS=Homo sapiens GN=PRPF40A PE=1 SV=2	2	6	6	6	5	4	5	4	5	4	6.9	6.9	6.9	108.8	957	957;346	0	36.143	1.4215	1.6543	51.524	6	0	Median	1.3616	1.577	55.664	3	0	Median	1.8431	2.5124	37.029	3	0	Median	6.2	4.7	2059700	656600	1403100	1266900	346670	920210
Pre-mRNA-processing factor 6	Pre-mRNA-processing factor 6	4	4	4	>sp|O94906|PRP6_HUMAN Pre-mRNA-processing factor 6 OS=Homo sapiens GN=PRPF6 PE=1 SV=1	1	4	4	4	4	3	4	3	4	3	4.8	4.8	4.8	106.92	941	941	0	27.539	1.2458	1.6177	31.316	5	0	Median	1.2298	1.398	17.986	3	0	Median	1.659	2.1599	40.881	2	0	Median	4.8	3.5	810880	257800	553090	445470	154930	290540
Pre-mRNA-processing-splicing factor 8;Pre-mRNA-processing-splicing factor 8 (Fragment)	Pre-mRNA-processing-splicing factor 8	42;17	42;17	42;17	>sp|Q6P2Q9|PRP8_HUMAN Pre-mRNA-processing-splicing factor 8 OS=Homo sapiens GN=PRPF8 PE=1 SV=2	2	42	42	42	35	34	35	34	35	34	24.1	24.1	24.1	273.6	2335	2335;1012	0	323.31	1.5943	1.9822	24.532	50	0	Median	1.4562	1.6652	18.665	24	0	Median	1.7898	2.413	15.89	26	0	Median	19.4	20.1	20658000	6910900	13747000	8941200	3411600	5529600
Pre-mRNA-splicing factor SYF1	Pre-mRNA-splicing factor SYF1	7	7	7	>sp|Q9HCS7|SYF1_HUMAN Pre-mRNA-splicing factor SYF1 OS=Homo sapiens GN=XAB2 PE=1 SV=2	1	7	7	7	2	6	2	6	2	6	10.6	10.6	10.6	100.01	855	855	0	52.316	1.5709	2.0765	27.382	6	0	Median	NaN	NaN	NaN	1	0	Median	1.5824	2.1035	26.442	5	0	Median	3.9	9.5	1336600	403110	933490	230320	61299	169020
pre-rRNA processing protein FTSJ3;pre-rRNA-processing protein FTSJ3	pre-rRNA processing protein FTSJ3	35;2	35;2	35;2	>sp|Q8IY81|SPB1_HUMAN pre-rRNA processing protein FTSJ3 OS=Homo sapiens GN=FTSJ3 PE=1 SV=2	2	35	35	35	34	28	34	28	34	28	53.1	53.1	53.1	96.557	847	847;67	0	323.31	0.91954	1.1423	12.597	75	0	Median	0.96691	1.1423	13.445	41	0	Median	0.82182	1.1499	11.6	34	0	Median	52.2	49.6	143820000	73072000	70749000	84970000	41560000	43410000
Pre-rRNA-processing protein TSR1 homolog	Pre-rRNA-processing protein TSR1 homolog	4	4	4	>sp|Q2NL82|TSR1_HUMAN Pre-rRNA-processing protein TSR1 homolog OS=Homo sapiens GN=TSR1 PE=1 SV=1	1	4	4	4	4	1	4	1	4	1	5.7	5.7	5.7	91.809	804	804	0	30.501	0.88091	1.0552	33.265	4	0	Median	0.87809	0.99604	36.282	3	0	Median	NaN	NaN	NaN	1	0	Median	5.7	1.9	802100	462270	339830	614720	358640	256080
Probable 28S rRNA (cytosine(4447)-C(5))-methyltransferase;Probable 28S rRNA (cytosine(4447)-C(5))-methyltransferase (Fragment)	Probable 28S rRNA (cytosine(4447)-C(5))-methyltransferase	40;10	40;10	40;10	>sp|P46087|NOP2_HUMAN Probable 28S rRNA (cytosine(4447)-C(5))-methyltransferase OS=Homo sapiens GN=NOP2 PE=1 SV=2	2	40	40	40	38	36	38	36	38	36	50.1	50.1	50.1	89.301	812	812;176	0	323.31	0.78673	0.99908	10.197	87	0	Median	0.85613	1.021	10.45	47	0	Median	0.68512	0.97482	9.3752	40	0	Median	48.2	47.5	469590000	266770000	202820000	233510000	125700000	107800000
Probable ATP-dependent RNA helicase DDX10	Probable ATP-dependent RNA helicase DDX10	26	26	26	>sp|Q13206|DDX10_HUMAN Probable ATP-dependent RNA helicase DDX10 OS=Homo sapiens GN=DDX10 PE=1 SV=2	1	26	26	26	22	24	22	24	22	24	38.9	38.9	38.9	100.89	875	875	0	207.92	0.87529	1.0729	12.245	41	0	Median	0.93183	1.0775	9.118	19	0	Median	0.76885	1.0478	14.43	22	0	Median	33.3	37	19524000	11244000	8279800	8923600	5072300	3851300
Probable ATP-dependent RNA helicase DDX17	Probable ATP-dependent RNA helicase DDX17	33	25	25	>sp|Q92841|DDX17_HUMAN Probable ATP-dependent RNA helicase DDX17 OS=Homo sapiens GN=DDX17 PE=1 SV=2	1	33	25	25	30	31	23	23	23	23	49.2	39	39	80.272	729	729	0	204.97	0.74141	0.94958	12.85	44	0	Median	0.80784	0.9699	10.715	22	0	Median	0.67143	0.94594	14.794	22	0	Median	46.4	49.2	102740000	59774000	42967000	43293000	24416000	18877000
Probable ATP-dependent RNA helicase DDX20	Probable ATP-dependent RNA helicase DDX20	1	1	1	>sp|Q9UHI6|DDX20_HUMAN Probable ATP-dependent RNA helicase DDX20 OS=Homo sapiens GN=DDX20 PE=1 SV=2	1	1	1	1	1	0	1	0	1	0	1.8	1.8	1.8	92.239	824	824	0.0016529	7.9563	NaN	NaN	NaN	0	0	Median	NaN	NaN	NaN	0	0	Median	NaN	NaN	NaN	0	0	Median	1.8	0	0	0	0	0	0	0
Probable ATP-dependent RNA helicase DDX23	Probable ATP-dependent RNA helicase DDX23	9	9	9	>sp|Q9BUQ8|DDX23_HUMAN Probable ATP-dependent RNA helicase DDX23 OS=Homo sapiens GN=DDX23 PE=1 SV=3	1	9	9	9	8	5	8	5	8	5	11.1	11.1	11.1	95.581	820	820	0	61.31	0.82508	0.96872	36.146	8	0	Median	0.76911	0.868	40.845	5	0	Median	0.88513	1.197	26.339	3	0	Median	10.1	5.9	1951900	963770	988090	1060800	538770	522030
Probable ATP-dependent RNA helicase DDX27;Probable ATP-dependent RNA helicase DDX27 (Fragment)	Probable ATP-dependent RNA helicase DDX27	30;13	30;13	30;13	>sp|Q96GQ7|DDX27_HUMAN Probable ATP-dependent RNA helicase DDX27 OS=Homo sapiens GN=DDX27 PE=1 SV=2	2	30	30	30	28	30	28	30	28	30	41.5	41.5	41.5	89.834	796	796;275	0	272.51	0.93277	1.2096	10.282	59	0	Median	1.0162	1.1897	11.155	29	0	Median	0.87786	1.2156	9.4657	30	0	Median	38.7	41.5	54383000	26078000	28305000	23490000	10656000	12833000
Probable ATP-dependent RNA helicase DDX31	Probable ATP-dependent RNA helicase DDX31	35	35	35	>sp|Q9H8H2|DDX31_HUMAN Probable ATP-dependent RNA helicase DDX31 OS=Homo sapiens GN=DDX31 PE=1 SV=2	1	35	35	35	30	33	30	33	30	33	47.2	47.2	47.2	94.086	851	851	0	302.51	0.83669	1.0953	12.448	59	0	Median	0.93201	1.0953	13.675	29	0	Median	0.77615	1.0919	11.339	30	0	Median	43.6	44.1	95658000	51786000	43872000	44026000	22819000	21208000
Probable ATP-dependent RNA helicase DDX41	Probable ATP-dependent RNA helicase DDX41	2	2	2	>sp|Q9UJV9|DDX41_HUMAN Probable ATP-dependent RNA helicase DDX41 OS=Homo sapiens GN=DDX41 PE=1 SV=2	1	2	2	2	1	2	1	2	1	2	3.9	3.9	3.9	69.837	622	622	0	12.529	0.70246	0.79074	21.357	3	0	Median	NaN	NaN	NaN	1	0	Median	0.70337	0.94267	26.577	2	0	Median	2.1	3.9	579030	330070	248960	115760	68101	47661
Probable ATP-dependent RNA helicase DDX47;Probable ATP-dependent RNA helicase DDX47 (Fragment)	Probable ATP-dependent RNA helicase DDX47	22;10	22;10	22;10	>sp|Q9H0S4|DDX47_HUMAN Probable ATP-dependent RNA helicase DDX47 OS=Homo sapiens GN=DDX47 PE=1 SV=1	2	22	22	22	19	21	19	21	19	21	56	56	56	50.646	455	455;196	0	211	0.67842	0.90558	8.4012	42	0	Median	0.79463	0.93047	7.6567	19	0	Median	0.62721	0.87817	7.247	23	0	Median	50.8	53.6	70304000	42192000	28112000	20900000	11668000	9232800
Probable ATP-dependent RNA helicase DDX5;Probable ATP-dependent RNA helicase DDX5 (Fragment)	Probable ATP-dependent RNA helicase DDX5	37;15	37;15	29;13	>sp|P17844|DDX5_HUMAN Probable ATP-dependent RNA helicase DDX5 OS=Homo sapiens GN=DDX5 PE=1 SV=1	2	37	37	29	32	36	32	36	25	28	57.2	57.2	45	69.147	614	614;212	0	270.12	0.75885	0.95389	10.848	66	0	Median	0.8257	0.96144	11.957	31	0	Median	0.68721	0.94802	9.9399	35	0	Median	54.6	51.8	160280000	87559000	72721000	63181000	31801000	31379000
Probable ATP-dependent RNA helicase DDX52;Probable ATP-dependent RNA helicase DDX52 (Fragment)	Probable ATP-dependent RNA helicase DDX52	29;3	29;3	29;3	>sp|Q9Y2R4|DDX52_HUMAN Probable ATP-dependent RNA helicase DDX52 OS=Homo sapiens GN=DDX52 PE=1 SV=3	2	29	29	29	21	25	21	25	21	25	57.1	57.1	57.1	67.497	599	599;115	0	310.06	0.7925	1.0225	11.986	49	0	Median	0.86373	1.0245	9.0476	23	0	Median	0.7363	1.0147	14.091	26	0	Median	46.4	48.1	79005000	40559000	38446000	35591000	17704000	17887000
Probable ATP-dependent RNA helicase DDX56;DEAD (Asp-Glu-Ala-Asp) box polypeptide 56, isoform CRA_a	Probable ATP-dependent RNA helicase DDX56;DEAD (Asp-Glu-Ala-Asp) box polypeptide 56, isoform CRA_a	23;17	23;17	19;17	>sp|Q9NY93|DDX56_HUMAN Probable ATP-dependent RNA helicase DDX56 OS=Homo sapiens GN=DDX56 PE=1 SV=1;>tr|G3V0G3|G3V0G3_HUMAN DEAD (Asp-Glu-Ala-Asp) box polypeptide 56, isoform CRA_a OS=Homo sapiens GN=DDX56 PE=4 SV=1	2	23	23	19	19	22	19	22	16	18	51	51	44.4	61.589	547	547;375	0	178.22	0.86803	1.0754	9.7042	45	0	Median	0.94721	1.0754	10.551	21	0	Median	0.77724	1.0734	8.9433	24	0	Median	44.4	49.5	33132000	18216000	14916000	10162000	5222400	4939700
Probable ATP-dependent RNA helicase DDX60-like (Fragment);Probable ATP-dependent RNA helicase DDX60-like	Probable ATP-dependent RNA helicase DDX60-like (Fragment);Probable ATP-dependent RNA helicase DDX60-like	1;1	1;1	1;1	>tr|D6RBA2|D6RBA2_HUMAN Probable ATP-dependent RNA helicase DDX60-like (Fragment) OS=Homo sapiens GN=DDX60L PE=4 SV=4;>sp|Q5H9U9|DDX6L_HUMAN Probable ATP-dependent RNA helicase DDX60-like OS=Homo sapiens GN=DDX60L PE=2 SV=2	2	1	1	1	0	1	0	1	0	1	9.7	9.7	9.7	14.28	124	124;1706	1	-2	NaN	NaN	NaN	1	0	Median	NaN	NaN	NaN	0	0	Median	NaN	NaN	NaN	1	0	Median	0	9.7	602700	379220	223480	0	0	0
Probable ATP-dependent RNA helicase DHX37	Probable ATP-dependent RNA helicase DHX37	7	7	7	>sp|Q8IY37|DHX37_HUMAN Probable ATP-dependent RNA helicase DHX37 OS=Homo sapiens GN=DHX37 PE=1 SV=1	1	7	7	7	6	5	6	5	6	5	9.1	9.1	9.1	129.54	1157	1157	0	51.981	0.66707	0.78552	24.886	4	0	Median	0.84544	0.94551	26.99	3	0	Median	NaN	NaN	NaN	1	0	Median	7.5	6.9	1356300	1014300	342020	587170	387450	199720
Probable ATP-dependent RNA helicase YTHDC2	Probable ATP-dependent RNA helicase YTHDC2	4	4	4	>sp|Q9H6S0|YTDC2_HUMAN Probable ATP-dependent RNA helicase YTHDC2 OS=Homo sapiens GN=YTHDC2 PE=1 SV=2	1	4	4	4	2	2	2	2	2	2	4.2	4.2	4.2	160.25	1430	1430	0	25.605	NaN	NaN	NaN	0	0	Median	NaN	NaN	NaN	0	0	Median	NaN	NaN	NaN	0	0	Median	2.4	1.8	553670	553670	0	269910	269910	0
Probable dimethyladenosine transferase	Probable dimethyladenosine transferase	6	6	6	>sp|Q9UNQ2|DIM1_HUMAN Probable dimethyladenosine transferase OS=Homo sapiens GN=DIMT1 PE=1 SV=1	1	6	6	6	6	0	6	0	6	0	22.4	22.4	22.4	35.236	313	313	0	39.624	0.82304	0.93553	7.2065	6	0	Median	0.82304	0.93553	7.2065	6	0	Median	NaN	NaN	NaN	0	0	Median	22.4	0	2818200	1575200	1243000	2818200	1575200	1243000
Probable global transcription activator SNF2L2;Transcription activator BRG1;SMARCA4 isoform 2	Probable global transcription activator SNF2L2;Transcription activator BRG1;SMARCA4 isoform 2	1;1;1	1;1;1	1;1;1	>sp|P51531|SMCA2_HUMAN Probable global transcription activator SNF2L2 OS=Homo sapiens GN=SMARCA2 PE=1 SV=2;>sp|P51532|SMCA4_HUMAN Transcription activator BRG1 OS=Homo sapiens GN=SMARCA4 PE=1 SV=2;>tr|Q9HBD4|Q9HBD4_HUMAN SMARCA4 isoform 2 OS=Homo sapiens GN	3	1	1	1	0	1	0	1	0	1	0.8	0.8	0.8	181.28	1590	1590;1647;1679	0.0016556	8.0523	NaN	NaN	NaN	0	0	Median	NaN	NaN	NaN	0	0	Median	NaN	NaN	NaN	0	0	Median	0	0.8	52302	52302	0	0	0	0
Probable G-protein-coupled receptor 142;Probable G-protein coupled receptor 142	Probable G-protein-coupled receptor 142;Probable G-protein coupled receptor 142	1;1	1;1	1;1	>tr|J3QLF2|J3QLF2_HUMAN Probable G-protein-coupled receptor 142 OS=Homo sapiens GN=GPR142 PE=4 SV=1;>sp|Q7Z601|GP142_HUMAN Probable G-protein coupled receptor 142 OS=Homo sapiens GN=GPR142 PE=2 SV=1	2	1	1	1	0	1	0	1	0	1	8.4	8.4	8.4	14.397	131	131;462	1	-2	NaN	NaN	NaN	0	0	Median	NaN	NaN	NaN	0	0	Median	NaN	NaN	NaN	0	0	Median	0	8.4	144480	144480	0	0	0	0
Probable RNA-binding protein 19;Probable RNA-binding protein 19 (Fragment)	Probable RNA-binding protein 19	16;1	16;1	16;1	>sp|Q9Y4C8|RBM19_HUMAN Probable RNA-binding protein 19 OS=Homo sapiens GN=RBM19 PE=1 SV=3	2	16	16	16	14	12	14	12	14	12	21.7	21.7	21.7	107.33	960	960;110	0	134.44	0.61812	0.76512	14.149	17	0	Median	0.63927	0.73293	15.75	9	0	Median	0.58672	0.81255	13.192	8	0	Median	18.3	16.7	11795000	7450400	4344100	6608700	4193300	2415400
Probable RNA-binding protein 46	Probable RNA-binding protein 46	1	1	1	>sp|Q8TBY0|RBM46_HUMAN Probable RNA-binding protein 46 OS=Homo sapiens GN=RBM46 PE=2 SV=1	1	1	1	1	1	0	1	0	1	0	2.3	2.3	2.3	60.022	533	533	1	-2	NaN	NaN	NaN	1	0	Median	NaN	NaN	NaN	1	0	Median	NaN	NaN	NaN	0	0	Median	2.3	0	399980	229910	170070	399980	229910	170070
Proline-, glutamic acid- and leucine-rich protein 1;Proline-, glutamic acid- and leucine-rich protein 1 (Fragment)	Proline-, glutamic acid- and leucine-rich protein 1	26;4	26;4	26;4	>sp|Q8IZL8|PELP1_HUMAN Proline-, glutamic acid- and leucine-rich protein 1 OS=Homo sapiens GN=PELP1 PE=1 SV=2	2	26	26	26	24	25	24	25	24	25	38.7	38.7	38.7	119.7	1130	1130;99	0	247.15	1.1192	1.5024	12.054	48	0	Median	1.363	1.5703	10.832	23	0	Median	1.0268	1.4084	11.124	25	0	Median	36.5	36	57073000	26474000	30600000	25070000	10992000	14077000
Protein AATF;Protein AATF (Fragment)	Protein AATF	13;3	13;3	13;3	>sp|Q9NY61|AATF_HUMAN Protein AATF OS=Homo sapiens GN=AATF PE=1 SV=1	2	13	13	13	12	12	12	12	12	12	33.2	33.2	33.2	63.132	560	560;98	0	132.5	0.81348	0.9923	18.543	23	0	Median	0.88155	1.0159	18.633	12	0	Median	0.63116	0.87787	13.57	11	0	Median	32.9	33.2	20685000	12226000	8459300	8571000	4825600	3745400
Protein ECT2	Protein ECT2	7	7	7	>sp|Q9H8V3|ECT2_HUMAN Protein ECT2 OS=Homo sapiens GN=ECT2 PE=1 SV=4	1	7	7	7	5	7	5	7	5	7	10.8	10.8	10.8	103.5	914	914	0	43.531	0.69941	0.79236	6.5986	5	0	Median	0.70593	0.80367	2.0036	2	0	Median	0.58226	0.77758	9.1827	3	0	Median	7.9	10.8	1948100	1467900	480210	706930	555810	151120
Protein ELYS	Protein ELYS	20	20	20	>sp|Q8WYP5|ELYS_HUMAN Protein ELYS OS=Homo sapiens GN=AHCTF1 PE=1 SV=3	1	20	20	20	12	17	12	17	12	17	11.8	11.8	11.8	252.5	2266	2266	0	156.17	0.82153	1.1032	17.018	21	0	Median	0.95095	1.1081	21.254	8	0	Median	0.78618	1.1032	14.583	13	0	Median	7.8	10.3	6571500	3390800	3180700	1961700	851500	1110200
Protein EMSY	Protein EMSY	2	2	2	>sp|Q7Z589|EMSY_HUMAN Protein EMSY OS=Homo sapiens GN=EMSY PE=1 SV=2	1	2	2	2	1	2	1	2	1	2	2.3	2.3	2.3	141.47	1322	1322	0	19.397	NaN	NaN	NaN	1	0	Median	NaN	NaN	NaN	1	0	Median	NaN	NaN	NaN	0	0	Median	0.8	2.3	206780	156920	49859	79029	29170	49859
Protein ENL	Protein ENL	2	2	2	>sp|Q03111|ENL_HUMAN Protein ENL OS=Homo sapiens GN=MLLT1 PE=1 SV=2	1	2	2	2	2	2	2	2	2	2	4.3	4.3	4.3	62.055	559	559	0	13.293	0.62224	0.8578	89.091	3	0	Median	NaN	NaN	NaN	1	0	Median	0.62055	0.84902	1.455	2	0	Median	4.3	4.3	2954200	1294900	1659300	1526200	346980	1179200
Protein FAM98A;Protein FAM98A (Fragment)	Protein FAM98A;Protein FAM98A (Fragment)	4;2	4;2	4;2	>sp|Q8NCA5|FA98A_HUMAN Protein FAM98A OS=Homo sapiens GN=FAM98A PE=1 SV=1;>tr|C9J3G8|C9J3G8_HUMAN Protein FAM98A (Fragment) OS=Homo sapiens GN=FAM98A PE=1 SV=1	2	4	4	4	0	4	0	4	0	4	11.8	11.8	11.8	55.4	519	519;68	0	43.62	0.69119	0.94468	9.1649	2	0	Median	NaN	NaN	NaN	0	0	Median	0.69119	0.94468	9.1649	2	0	Median	0	11.8	1214800	694370	520420	0	0	0
Protein flightless-1 homolog	Protein flightless-1 homolog	12	12	12	>sp|Q13045|FLII_HUMAN Protein flightless-1 homolog OS=Homo sapiens GN=FLII PE=1 SV=2	1	12	12	12	11	4	11	4	11	4	12.5	12.5	12.5	144.75	1269	1269	0	92.067	1.2037	1.3679	25.93	11	0	Median	1.1813	1.3245	18.543	8	0	Median	1.3604	1.7655	24.896	3	0	Median	11.7	3.9	3323300	1600400	1722900	2494600	1237800	1256700
Protein FRG1	Protein FRG1	1	1	1	>sp|Q14331|FRG1_HUMAN Protein FRG1 OS=Homo sapiens GN=FRG1 PE=1 SV=1	1	1	1	1	1	0	1	0	1	0	5	5	5	29.172	258	258	0.0077042	6.2176	NaN	NaN	NaN	0	0	Median	NaN	NaN	NaN	0	0	Median	NaN	NaN	NaN	0	0	Median	5	0	127600	0	127600	127600	0	127600
Protein IWS1 homolog	Protein IWS1 homolog	10	10	10	>sp|Q96ST2|IWS1_HUMAN Protein IWS1 homolog OS=Homo sapiens GN=IWS1 PE=1 SV=2	1	10	10	10	8	8	8	8	8	8	12.7	12.7	12.7	91.954	819	819	0	74.675	0.69465	0.78537	57.399	12	0	Median	0.6392	0.73722	9.7309	7	0	Median	1.6658	2.3128	12.05	5	0	Median	10.7	10	4501600	2316400	2185300	2262600	1397300	865280
Protein Jumonji	Protein Jumonji	2	2	2	>sp|Q92833|JARD2_HUMAN Protein Jumonji OS=Homo sapiens GN=JARID2 PE=1 SV=2	1	2	2	2	2	0	2	0	2	0	1.6	1.6	1.6	138.73	1246	1246	0.0017483	10.78	0.79474	0.90098	2.3026	2	0	Median	0.79474	0.90098	2.3026	2	0	Median	NaN	NaN	NaN	0	0	Median	1.6	0	91751	48512	43239	91751	48512	43239
Protein KRI1 homolog;Protein KRI1 homolog (Fragment)	Protein KRI1 homolog	17;4	17;4	17;4	>sp|Q8N9T8|KRI1_HUMAN Protein KRI1 homolog OS=Homo sapiens GN=KRI1 PE=1 SV=3	2	17	17	17	17	12	17	12	17	12	32.6	32.6	32.6	82.597	703	703;194	0	171	0.74277	0.92078	14.89	30	0	Median	0.79461	0.94851	15.269	18	0	Median	0.61736	0.85801	13.043	12	0	Median	32.6	26.2	48468000	27924000	20544000	34254000	19060000	15194000
Protein LSM14 homolog B	Protein LSM14 homolog B	1	1	1	>sp|Q9BX40|LS14B_HUMAN Protein LSM14 homolog B OS=Homo sapiens GN=LSM14B PE=1 SV=1	1	1	1	1	0	1	0	1	0	1	2.9	2.9	2.9	42.07	385	385	0.0016667	8.4017	NaN	NaN	NaN	0	0	Median	NaN	NaN	NaN	0	0	Median	NaN	NaN	NaN	0	0	Median	0	2.9	249960	249960	0	0	0	0
Protein MAK16 homolog;Protein MAK16 homolog (Fragment)	Protein MAK16 homolog;Protein MAK16 homolog (Fragment)	8;4	8;4	7;4	>sp|Q9BXY0|MAK16_HUMAN Protein MAK16 homolog OS=Homo sapiens GN=MAK16 PE=1 SV=2;>tr|H0YBV6|H0YBV6_HUMAN Protein MAK16 homolog (Fragment) OS=Homo sapiens GN=MAK16 PE=1 SV=1	2	8	8	7	5	6	5	6	5	6	35	35	30.3	35.368	300	300;137	0	61.927	0.96308	1.2189	4.2766	7	0	Median	1.0417	1.2295	6.0459	4	0	Median	0.86753	1.2189	0.15819	3	0	Median	20.3	25.7	6052900	3572200	2480700	2668700	1244900	1423800
Protein phosphatase 1 regulatory subunit 12A;Protein phosphatase 1 regulatory subunit 12A (Fragment)	Protein phosphatase 1 regulatory subunit 12A;Protein phosphatase 1 regulatory subunit 12A (Fragment)	7;5	7;5	7;5	>sp|O14974|MYPT1_HUMAN Protein phosphatase 1 regulatory subunit 12A OS=Homo sapiens GN=PPP1R12A PE=1 SV=1;>tr|F8VZN8|F8VZN8_HUMAN Protein phosphatase 1 regulatory subunit 12A (Fragment) OS=Homo sapiens GN=PPP1R12A PE=1 SV=1	2	7	7	7	7	2	7	2	7	2	9.5	9.5	9.5	115.28	1030	1030;692	0	61.205	1.1593	1.3859	15.027	7	0	Median	1.0104	1.2196	13.822	5	0	Median	1.1847	1.5613	4.2591	2	0	Median	9.5	3.1	1759900	894340	865550	1430900	754830	676040
Protein polybromo-1	Protein polybromo-1	1	1	1	>sp|Q86U86|PB1_HUMAN Protein polybromo-1 OS=Homo sapiens GN=PBRM1 PE=1 SV=1	1	1	1	1	1	1	1	1	1	1	1.1	1.1	1.1	192.95	1689	1689	0	14.535	0.93947	1.128	49.629	2	0	Median	NaN	NaN	NaN	1	0	Median	NaN	NaN	NaN	1	0	Median	1.1	1.1	142410	60204	82204	67807	26604	41202
Suppressor of SWI4 1 homolog;Protein PPAN-P2RY11;HCG2033702, isoform CRA_a;Suppressor of SWI4 1 homolog (Fragment)	Suppressor of SWI4 1 homolog;Protein PPAN-P2RY11;HCG2033702, isoform CRA_a	17;17;13;7	17;17;13;7	17;17;13;7	>sp|Q9NQ55|SSF1_HUMAN Suppressor of SWI4 1 homolog OS=Homo sapiens GN=PPAN PE=1 SV=1;>tr|A0A0A6YYI3|A0A0A6YYI3_HUMAN Protein PPAN-P2RY11 OS=Homo sapiens GN=PPAN-P2RY11 PE=4 SV=1;>tr|A8MV53|A8MV53_HUMAN HCG2033702, isoform CRA_a OS=Homo sapiens GN=PPAN PE=4	4	17	17	17	13	16	13	16	13	16	44.2	44.2	44.2	53.193	473	473;520;420;210	0	156.38	1.0515	1.4067	10.523	33	0	Median	1.1775	1.3993	8.0064	14	0	Median	1.0047	1.4067	12.132	19	0	Median	38.7	44	95567000	46209000	49358000	34935000	15795000	19140000
Protein PRRC2A	Protein PRRC2A	6	6	6	>sp|P48634|PRC2A_HUMAN Protein PRRC2A OS=Homo sapiens GN=PRRC2A PE=1 SV=3	1	6	6	6	2	5	2	5	2	5	5.1	5.1	5.1	228.86	2157	2157	0	38.151	NaN	NaN	NaN	1	0	Median	NaN	NaN	NaN	0	0	Median	NaN	NaN	NaN	1	0	Median	1.8	4.3	547380	497410	49973	79223	79223	0
Protein PRRC2C;Protein PRRC2C (Fragment)	Protein PRRC2C	7;2	7;2	7;2	>sp|Q9Y520|PRC2C_HUMAN Protein PRRC2C OS=Homo sapiens GN=PRRC2C PE=1 SV=4	2	7	7	7	3	5	3	5	3	5	3.5	3.5	3.5	316.91	2896	2896;1300	0	42.346	0.87124	1.1949	35.001	6	0	Median	1.6502	1.8588	55.947	2	0	Median	0.85074	1.1673	3.5757	4	0	Median	1.1	2.7	2399700	1156000	1243700	403930	190820	213100
Protein RRP5 homolog	Protein RRP5 homolog	98	98	98	>sp|Q14690|RRP5_HUMAN Protein RRP5 homolog OS=Homo sapiens GN=PDCD11 PE=1 SV=3	1	98	98	98	87	93	87	93	87	93	58.4	58.4	58.4	208.7	1871	1871	0	323.31	0.82675	1.0492	10.884	200	0	Median	0.89224	1.0515	10.135	101	0	Median	0.73919	1.0448	11.491	99	0	Median	53	51.6	360150000	192860000	167290000	171960000	87847000	84114000
Protein SCAF11;Splicing factor, arginine/serine-rich 19	Protein SCAF11	18;1	18;1	18;1	>sp|Q99590|SCAFB_HUMAN Protein SCAF11 OS=Homo sapiens GN=SCAF11 PE=1 SV=2	2	18	18	18	12	15	12	15	12	15	15.8	15.8	15.8	164.65	1463	1463;1312	0	128.38	0.94226	1.173	18.831	23	0	Median	1.0603	1.2266	19.16	8	0	Median	0.83221	1.1495	18.832	15	0	Median	9.9	13.8	7611200	4077500	3533700	2329700	1191200	1138500
Protein SDA1 homolog	Protein SDA1 homolog	21	21	21	>sp|Q9NVU7|SDA1_HUMAN Protein SDA1 homolog OS=Homo sapiens GN=SDAD1 PE=1 SV=3	1	21	21	21	18	21	18	21	18	21	34.4	34.4	34.4	79.87	687	687	0	183	1.0589	1.3321	12.039	40	0	Median	1.1145	1.2989	11.295	18	0	Median	1.0078	1.3872	11.691	22	0	Median	31.4	34.4	51359000	25595000	25764000	21918000	10337000	11581000
Protein SON	Protein SON	5	5	4	>sp|P18583|SON_HUMAN Protein SON OS=Homo sapiens GN=SON PE=1 SV=4	1	5	5	4	2	3	2	3	2	2	3.7	3.7	3	263.83	2426	2426	0	27.348	1.4326	1.9373	0.4869	2	0	Median	NaN	NaN	NaN	0	0	Median	1.4326	1.9373	0.4869	2	0	Median	1.1	2.6	655370	199250	456120	122180	0	122180
Protein SON (Fragment)	Protein SON (Fragment)	2	1	1	>tr|H7C1M2|H7C1M2_HUMAN Protein SON (Fragment) OS=Homo sapiens GN=SON PE=1 SV=1	1	2	1	1	0	2	0	1	0	1	2.3	1.1	1.1	159.91	1454	1454	0.0016129	7.1253	NaN	NaN	NaN	1	0	Median	NaN	NaN	NaN	0	0	Median	NaN	NaN	NaN	1	0	Median	0	2.3	92390	35376	57014	0	0	0
Protein SPT2 homolog	Protein SPT2 homolog	22	22	22	>sp|Q68D10|SPT2_HUMAN Protein SPT2 homolog OS=Homo sapiens GN=SPTY2D1 PE=1 SV=3	1	22	22	22	19	17	19	17	19	17	35.3	35.3	35.3	75.598	685	685	0	158.18	0.695	0.85568	11.138	33	0	Median	0.73298	0.88144	10.221	17	0	Median	0.6218	0.83768	11.686	16	0	Median	34.3	26.9	15198000	9045800	6151800	6509800	3602100	2907800
Protein TFG (Fragment);Protein TFG	Protein TFG (Fragment);Protein TFG	1;1	1;1	1;1	>tr|C9JTY3|C9JTY3_HUMAN Protein TFG (Fragment) OS=Homo sapiens GN=TFG PE=1 SV=1;>sp|Q92734|TFG_HUMAN Protein TFG OS=Homo sapiens GN=TFG PE=1 SV=2	2	1	1	1	0	1	0	1	0	1	7.8	7.8	7.8	14.759	128	128;400	0.0015873	6.6221	NaN	NaN	NaN	1	0	Median	NaN	NaN	NaN	0	0	Median	NaN	NaN	NaN	1	0	Median	0	7.8	243990	133050	110940	0	0	0
Protein Wnt-6	Protein Wnt-6	1	1	1	>sp|Q9Y6F9|WNT6_HUMAN Protein Wnt-6 OS=Homo sapiens GN=WNT6 PE=1 SV=2	1	1	1	1	1	1	1	1	1	1	1.9	1.9	1.9	39.72	365	365	0.003125	6.3501	1.1993	1.4875	19.689	2	0	Median	NaN	NaN	NaN	1	0	Median	NaN	NaN	NaN	1	0	Median	1.9	1.9	754320	323530	430790	422060	190930	231130
Pseudouridylate synthase 7 homolog-like protein (Fragment);Pseudouridylate synthase 7 homolog-like protein	Pseudouridylate synthase 7 homolog-like protein (Fragment);Pseudouridylate synthase 7 homolog-like protein	1;1	1;1	1;1	>tr|F8VW99|F8VW99_HUMAN Pseudouridylate synthase 7 homolog-like protein (Fragment) OS=Homo sapiens GN=PUS7L PE=1 SV=4;>sp|Q9H0K6|PUS7L_HUMAN Pseudouridylate synthase 7 homolog-like protein OS=Homo sapiens GN=PUS7L PE=1 SV=1	2	1	1	1	0	1	0	1	0	1	6.2	6.2	6.2	18.436	160	160;701	1	-2	NaN	NaN	NaN	0	0	Median	NaN	NaN	NaN	0	0	Median	NaN	NaN	NaN	0	0	Median	0	6.2	0	0	0	0	0	0
Pumilio domain-containing protein KIAA0020;Pumilio domain-containing protein KIAA0020 (Fragment)	Pumilio domain-containing protein KIAA0020	32;1	32;1	32;1	>sp|Q15397|K0020_HUMAN Pumilio domain-containing protein KIAA0020 OS=Homo sapiens GN=KIAA0020 PE=1 SV=3	2	32	32	32	26	30	26	30	26	30	51.5	51.5	51.5	73.584	648	648;49	0	280.79	1.0086	1.3182	10.23	59	0	Median	1.1292	1.3381	9.9787	26	0	Median	0.93372	1.2994	10.023	33	0	Median	48.6	44.8	93706000	46682000	47024000	36135000	17001000	19133000
Pumilio homolog 2;Pumilio homolog 1 (Fragment);Pumilio homolog 1	Pumilio homolog 2;Pumilio homolog 1 (Fragment);Pumilio homolog 1	4;3;3	4;3;3	4;3;3	>sp|Q8TB72|PUM2_HUMAN Pumilio homolog 2 OS=Homo sapiens GN=PUM2 PE=1 SV=2;>tr|H0YDK8|H0YDK8_HUMAN Pumilio homolog 1 (Fragment) OS=Homo sapiens GN=PUM1 PE=1 SV=1;>sp|Q14671|PUM1_HUMAN Pumilio homolog 1 OS=Homo sapiens GN=PUM1 PE=1 SV=3	3	4	4	4	3	3	3	3	3	3	4.6	4.6	4.6	114.21	1066	1066;900;1186	0	26.871	0.97522	1.1767	22.445	4	0	Median	0.97522	1.1296	11.942	2	0	Median	1.0222	1.396	30.334	2	0	Median	3.7	3.7	1339600	744160	595450	733120	397400	335720
Putative ATP-dependent RNA helicase DHX30	Putative ATP-dependent RNA helicase DHX30	28	28	28	>sp|Q7L2E3|DHX30_HUMAN Putative ATP-dependent RNA helicase DHX30 OS=Homo sapiens GN=DHX30 PE=1 SV=1	1	28	28	28	27	13	27	13	27	13	27.1	27.1	27.1	133.94	1194	1194	0	202.2	0.79227	0.93305	18.41	24	0	Median	0.8628	0.95699	21.353	16	0	Median	0.6758	0.9166	9.5767	8	0	Median	26.3	13.3	7879400	4498100	3381300	5685000	3359200	2325800
Putative ATP-dependent RNA helicase DHX33;Putative ATP-dependent RNA helicase DHX33 (Fragment);DEAH (Asp-Glu-Ala-His) box polypeptide 33, isoform CRA_c	Putative ATP-dependent RNA helicase DHX33;Putative ATP-dependent RNA helicase DHX33 (Fragment);DEAH (Asp-Glu-Ala-His) box polypeptide 33, isoform CRA_c	29;19;16	29;19;16	29;19;16	>sp|Q9H6R0|DHX33_HUMAN Putative ATP-dependent RNA helicase DHX33 OS=Homo sapiens GN=DHX33 PE=1 SV=2;>tr|I3L1L6|I3L1L6_HUMAN Putative ATP-dependent RNA helicase DHX33 (Fragment) OS=Homo sapiens GN=DHX33 PE=4 SV=1;>tr|Q05BE5|Q05BE5_HUMAN DEAH (Asp-Glu-Ala-Hi	3	29	29	29	22	27	22	27	22	27	46	46	46	78.873	707	707;617;483	0	218.57	0.70985	0.92031	16.96	39	0	Median	0.78578	0.90985	15.109	18	0	Median	0.68226	0.93107	18.76	21	0	Median	35.9	43.7	28443000	17228000	11214000	12342000	7312200	5030100
Putative ATP-dependent RNA helicase DHX57;ATP-dependent RNA helicase DHX29	Putative ATP-dependent RNA helicase DHX57	6;1	5;1	5;1	>sp|Q6P158|DHX57_HUMAN Putative ATP-dependent RNA helicase DHX57 OS=Homo sapiens GN=DHX57 PE=1 SV=2	2	6	5	5	4	4	3	3	3	3	4.7	4	4	155.6	1386	1386;1369	0	39.222	NaN	NaN	NaN	1	0	Median	NaN	NaN	NaN	0	0	Median	NaN	NaN	NaN	1	0	Median	3.3	3.3	498270	419260	79010	203830	203830	0
Putative ATP-dependent RNA helicase TDRD9 (Fragment);Putative ATP-dependent RNA helicase TDRD9	Putative ATP-dependent RNA helicase TDRD9 (Fragment);Putative ATP-dependent RNA helicase TDRD9	1;1	1;1	1;1	>tr|H0YJJ2|H0YJJ2_HUMAN Putative ATP-dependent RNA helicase TDRD9 (Fragment) OS=Homo sapiens GN=TDRD9 PE=4 SV=1;>sp|Q8NDG6|TDRD9_HUMAN Putative ATP-dependent RNA helicase TDRD9 OS=Homo sapiens GN=TDRD9 PE=2 SV=3	2	1	1	1	1	1	1	1	1	1	0.8	0.8	0.8	104.38	918	918;1382	0.0031397	6.4608	0.78589	1.037	4.7835	2	0	Median	NaN	NaN	NaN	1	0	Median	NaN	NaN	NaN	1	0	Median	0.8	0.8	78271000	42649000	35621000	37048000	19073000	17975000
Putative helicase MOV-10;Mov10, Moloney leukemia virus 10, homolog (Mouse), isoform CRA_a	Putative helicase MOV-10;Mov10, Moloney leukemia virus 10, homolog (Mouse), isoform CRA_a	27;26	27;26	27;26	>sp|Q9HCE1|MOV10_HUMAN Putative helicase MOV-10 OS=Homo sapiens GN=MOV10 PE=1 SV=2;>tr|Q5JR04|Q5JR04_HUMAN Mov10, Moloney leukemia virus 10, homolog (Mouse), isoform CRA_a OS=Homo sapiens GN=MOV10 PE=4 SV=1	2	27	27	27	22	23	22	23	22	23	33.4	33.4	33.4	113.67	1003	1003;947	0	226.63	0.7727	0.9928	17.704	39	0	Median	0.8539	0.98707	10.927	19	0	Median	0.7329	1.0051	22.593	20	0	Median	28.9	28	23449000	13504000	9944900	11512000	6364000	5147800
Putative methyltransferase C9orf114;Putative methyltransferase C9orf114 (Fragment)	Putative methyltransferase C9orf114	13;2	13;2	13;2	>sp|Q5T280|CI114_HUMAN Putative methyltransferase C9orf114 OS=Homo sapiens GN=C9orf114 PE=1 SV=3	2	13	13	13	13	13	13	13	13	13	42.3	42.3	42.3	42.008	376	376;87	0	101.42	0.75392	0.94377	8.9535	26	0	Median	0.82116	0.95069	10.628	13	0	Median	0.67399	0.91842	7.0233	13	0	Median	42.3	42.3	45371000	26110000	19261000	17907000	9660900	8246300
Putative oxidoreductase GLYR1;Putative oxidoreductase GLYR1 (Fragment)	Putative oxidoreductase GLYR1	19;6	19;6	19;6	>sp|Q49A26|GLYR1_HUMAN Putative oxidoreductase GLYR1 OS=Homo sapiens GN=GLYR1 PE=1 SV=3	2	19	19	19	17	19	17	19	17	19	46.7	46.7	46.7	60.556	553	553;185	0	193.24	0.80638	1.0665	11.113	43	0	Median	0.9286	1.0819	13.644	18	0	Median	0.74852	1.0641	8.5241	25	0	Median	44.7	46.7	54187000	29017000	25170000	18442000	9138400	9303400
Putative pre-mRNA-splicing factor ATP-dependent RNA helicase DHX15;Putative pre-mRNA-splicing factor ATP-dependent RNA helicase DHX16	Putative pre-mRNA-splicing factor ATP-dependent RNA helicase DHX15	44;1	44;1	43;0	>sp|O43143|DHX15_HUMAN Putative pre-mRNA-splicing factor ATP-dependent RNA helicase DHX15 OS=Homo sapiens GN=DHX15 PE=1 SV=2	2	44	44	43	37	43	37	43	36	42	56	56	54.8	90.932	795	795;1041	0	323.31	0.87494	1.132	12.834	86	0	Median	0.93283	1.0866	14.469	38	0	Median	0.84035	1.1571	10.103	48	0	Median	51.1	55.8	144170000	76861000	67310000	59322000	30439000	28883000
Putative RNA-binding protein 15	Putative RNA-binding protein 15	4	4	4	>sp|Q96T37|RBM15_HUMAN Putative RNA-binding protein 15 OS=Homo sapiens GN=RBM15 PE=1 SV=2	1	4	4	4	2	4	2	4	2	4	6.1	6.1	6.1	107.19	977	977	0	34.502	0.77709	0.91546	7.5761	5	0	Median	0.84216	0.95784	6.3996	2	0	Median	0.69342	0.90491	9.1907	3	0	Median	3.6	6.1	768650	366620	402030	250030	146880	103150
Putative RNA-binding protein 15B	Putative RNA-binding protein 15B	1	1	1	>sp|Q8NDT2|RB15B_HUMAN Putative RNA-binding protein 15B OS=Homo sapiens GN=RBM15B PE=1 SV=3	1	1	1	1	0	1	0	1	0	1	1.2	1.2	1.2	97.204	890	890	0.0031299	6.3666	NaN	NaN	NaN	1	0	Median	NaN	NaN	NaN	0	0	Median	NaN	NaN	NaN	1	0	Median	0	1.2	169500	112170	57334	0	0	0
Putative zinc finger protein 66	Putative zinc finger protein 66	2	2	1	>sp|Q6ZN08|ZNF66_HUMAN Putative zinc finger protein 66 OS=Homo sapiens GN=ZNF66 PE=5 SV=3	1	2	2	1	2	1	2	1	1	1	3	3	1.6	65.873	573	573	0	11.751	0.78356	1.0187	0.1179	2	0	Median	NaN	NaN	NaN	1	0	Median	NaN	NaN	NaN	1	0	Median	3	1.6	390650	245630	145030	206950	137810	69136
RAB6A-GEF complex partner protein 1 (Fragment);RAB6A-GEF complex partner protein 1	RAB6A-GEF complex partner protein 1 (Fragment);RAB6A-GEF complex partner protein 1	1;1	1;1	1;1	>tr|H0YFN7|H0YFN7_HUMAN RAB6A-GEF complex partner protein 1 (Fragment) OS=Homo sapiens GN=RIC1 PE=1 SV=1;>sp|Q4ADV7|RIC1_HUMAN RAB6A-GEF complex partner protein 1 OS=Homo sapiens GN=RIC1 PE=1 SV=2	2	1	1	1	1	0	1	0	1	0	0.6	0.6	0.6	147.13	1315	1315;1423	0.007716	6.2181	0.83755	0.99426	2.7479	2	0	Median	0.83755	0.99426	2.7479	2	0	Median	NaN	NaN	NaN	0	0	Median	0.6	0	7608500	4026600	3581900	7608500	4026600	3581900
Rac GTPase-activating protein 1	Rac GTPase-activating protein 1	5	5	5	>sp|Q9H0H5|RGAP1_HUMAN Rac GTPase-activating protein 1 OS=Homo sapiens GN=RACGAP1 PE=1 SV=1	1	5	5	5	4	5	4	5	4	5	10	10	10	71.026	632	632	0	41.99	0.68833	0.884	30.686	7	0	Median	0.77957	0.8721	22.719	3	0	Median	0.67317	0.91265	36.172	4	0	Median	8.2	10	2159600	1226300	933310	1024400	663350	361090
Ras GTPase-activating protein-binding protein 1;Ras GTPase-activating protein-binding protein 1 (Fragment)	Ras GTPase-activating protein-binding protein 1;Ras GTPase-activating protein-binding protein 1 (Fragment)	4;2	3;1	3;1	>sp|Q13283|G3BP1_HUMAN Ras GTPase-activating protein-binding protein 1 OS=Homo sapiens GN=G3BP1 PE=1 SV=1;>tr|E5RH42|E5RH42_HUMAN Ras GTPase-activating protein-binding protein 1 (Fragment) OS=Homo sapiens GN=G3BP1 PE=1 SV=1	2	4	3	3	2	4	1	3	1	3	12	9.4	9.4	52.164	466	466;117	0	16.921	0.69265	0.85582	10.845	2	0	Median	NaN	NaN	NaN	1	0	Median	NaN	NaN	NaN	1	0	Median	5.8	12	1063000	669710	393310	220240	126310	93927
Ras GTPase-activating protein-binding protein 2;Ras GTPase-activating protein-binding protein 2 (Fragment)	Ras GTPase-activating protein-binding protein 2	7;2	7;2	6;1	>sp|Q9UN86|G3BP2_HUMAN Ras GTPase-activating protein-binding protein 2 OS=Homo sapiens GN=G3BP2 PE=1 SV=2	2	7	7	6	3	6	3	6	2	5	18.9	18.9	16.4	54.12	482	482;115	0	47.533	0.57378	0.79412	26.099	7	0	Median	0.71741	0.823	3.9922	2	0	Median	0.51572	0.7009	31.823	5	0	Median	7.7	16.2	2933600	1926100	1007500	612560	344310	268250
Ras GTPase-activating-like protein IQGAP1	Ras GTPase-activating-like protein IQGAP1	2	2	2	>sp|P46940|IQGA1_HUMAN Ras GTPase-activating-like protein IQGAP1 OS=Homo sapiens GN=IQGAP1 PE=1 SV=1	1	2	2	2	2	0	2	0	2	0	2.2	2.2	2.2	189.25	1657	1657	0	17.071	NaN	NaN	NaN	1	0	Median	NaN	NaN	NaN	1	0	Median	NaN	NaN	NaN	0	0	Median	2.2	0	346080	122760	223310	346080	122760	223310
Regulator of nonsense transcripts 1	Regulator of nonsense transcripts 1	32	32	32	>sp|Q92900|RENT1_HUMAN Regulator of nonsense transcripts 1 OS=Homo sapiens GN=UPF1 PE=1 SV=2	1	32	32	32	31	22	31	22	31	22	39.7	39.7	39.7	124.34	1129	1129	0	269.72	0.77147	0.95876	14.032	36	0	Median	0.81892	0.93909	13.926	21	0	Median	0.72249	0.97719	13.948	15	0	Median	38.5	28.1	15940000	8365800	7574000	11178000	5735000	5443000
Replication factor C subunit 1;Replication factor C subunit 1 (Fragment)	Replication factor C subunit 1	48;5	48;5	48;5	>sp|P35251|RFC1_HUMAN Replication factor C subunit 1 OS=Homo sapiens GN=RFC1 PE=1 SV=4	2	48	48	48	45	43	45	43	45	43	50.3	50.3	50.3	128.25	1148	1148;187	0	323.31	0.60183	0.7692	14.344	93	0	Median	0.65632	0.76593	13.072	47	0	Median	0.55453	0.77166	15.676	46	0	Median	46.5	47.6	171190000	103220000	67972000	93379000	53589000	39790000
Replication factor C subunit 2;Replication factor C subunit 2 (Fragment)	Replication factor C subunit 2	17;3	17;3	17;3	>sp|P35250|RFC2_HUMAN Replication factor C subunit 2 OS=Homo sapiens GN=RFC2 PE=1 SV=3	2	17	17	17	17	8	17	8	17	8	57.1	57.1	57.1	39.157	354	354;120	0	177.84	0.67495	0.79177	9.5937	21	0	Median	0.68109	0.78877	6.914	15	0	Median	0.62392	0.85511	14.414	6	0	Median	57.1	29.7	26959000	16009000	10950000	24295000	14378000	9916700
Replication factor C subunit 3;Replication factor C subunit 3 (Fragment)	Replication factor C subunit 3	23;6	23;6	23;6	>sp|P40938|RFC3_HUMAN Replication factor C subunit 3 OS=Homo sapiens GN=RFC3 PE=1 SV=2	2	23	23	23	23	4	23	4	23	4	77	77	77	40.556	356	356;103	0	186.93	0.66876	0.79373	10.04	20	0	Median	0.68	0.79813	9.3276	17	0	Median	0.53619	0.74318	13.788	3	0	Median	77	18.8	27408000	17135000	10274000	25986000	16214000	9772100
Replication factor C subunit 4;Replication factor C subunit 4 (Fragment)	Replication factor C subunit 4	11;2	11;2	11;2	>sp|P35249|RFC4_HUMAN Replication factor C subunit 4 OS=Homo sapiens GN=RFC4 PE=1 SV=2	2	11	11	11	11	0	11	0	11	0	36.1	36.1	36.1	39.681	363	363;111	0	92.124	0.64932	0.77426	17.715	10	0	Median	0.64932	0.77426	17.715	10	0	Median	NaN	NaN	NaN	0	0	Median	36.1	0	16857000	10347000	6510500	16857000	10347000	6510500
Replication factor C subunit 5;Replication factor C subunit 5 (Fragment)	Replication factor C subunit 5	17;4	17;4	17;4	>sp|P40937|RFC5_HUMAN Replication factor C subunit 5 OS=Homo sapiens GN=RFC5 PE=1 SV=1	2	17	17	17	17	0	17	0	17	0	57.9	57.9	57.9	38.496	340	340;63	0	164.7	0.65822	0.78112	16.582	17	0	Median	0.65822	0.78112	16.582	17	0	Median	NaN	NaN	NaN	0	0	Median	57.9	0	24726000	14969000	9757000	24726000	14969000	9757000
Retrotransposon-derived protein PEG10;HCG1642748, isoform CRA_b	Retrotransposon-derived protein PEG10;HCG1642748, isoform CRA_b	2;1	2;1	2;1	>sp|Q86TG7|PEG10_HUMAN Retrotransposon-derived protein PEG10 OS=Homo sapiens GN=PEG10 PE=1 SV=2;>tr|B4DSP0|B4DSP0_HUMAN HCG1642748, isoform CRA_b OS=Homo sapiens GN=PEG10 PE=2 SV=1	2	2	2	2	2	2	2	2	2	2	5.2	5.2	5.2	80.172	708	708;401	0	33.322	0.63152	0.78928	2.8514	3	0	Median	NaN	NaN	NaN	1	0	Median	0.61724	0.80588	3.657	2	0	Median	5.2	5.2	461630	288650	172980	209380	149780	59598
REV__40S ribosomal protein S5 (Fragment);REV__40S ribosomal protein S5	REV__40S ribosomal protein S5 (Fragment);REV__40S ribosomal protein S5	1;1	1;1	1;1	>tr|M0R0F0|M0R0F0_HUMAN 40S ribosomal protein S5 (Fragment) OS=Homo sapiens GN=RPS5 PE=1 SV=1;>sp|P46782|RS5_HUMAN 40S ribosomal protein S5 OS=Homo sapiens GN=RPS5 PE=1 SV=4	2	1	1	1	1	0	1	0	1	0	0	0	0	22.391	200	200;204	1	-2	NaN	NaN	NaN	0	0	Median	NaN	NaN	NaN	0	0	Median	NaN	NaN	NaN	0	0	Median	0	0	53879000	53879000	0	53879000	53879000	0
REV__Aladin (Fragment)	REV__Aladin (Fragment)	1	1	1	>tr|F8VUB6|F8VUB6_HUMAN Aladin (Fragment) OS=Homo sapiens GN=AAAS PE=1 SV=1	1	1	1	1	1	1	1	1	1	1	0	0	0	30.294	277	277	0.0062112	6.2895	0.7666	0.95462	8.5011	2	0	Median	NaN	NaN	NaN	1	0	Median	NaN	NaN	NaN	1	0	Median	0	0	6985800	3715500	3270300	6857900	3633800	3224100
REV__Gamma-interferon-inducible protein 16 (Fragment)	REV__Gamma-interferon-inducible protein 16 (Fragment)	1	1	1	>tr|H3BR88|H3BR88_HUMAN Gamma-interferon-inducible protein 16 (Fragment) OS=Homo sapiens GN=IFI16 PE=1 SV=1	1	1	1	1	0	1	0	1	0	1	0	0	0	25.995	229	229	1	-2	NaN	NaN	NaN	1	0	Median	NaN	NaN	NaN	0	0	Median	NaN	NaN	NaN	1	0	Median	0	0	1074200	889300	184870	0	0	0
REV__Homeobox protein Hox-B5	REV__Homeobox protein Hox-B5	1	1	1	>sp|P09067|HXB5_HUMAN Homeobox protein Hox-B5 OS=Homo sapiens GN=HOXB5 PE=2 SV=3	1	1	1	1	1	1	1	1	1	1	0	0	0	29.434	269	269	1	-2	NaN	NaN	NaN	0	0	Median	NaN	NaN	NaN	0	0	Median	NaN	NaN	NaN	0	0	Median	0	0	632200	632200	0	246580	246580	0
REV__Plasma alpha-L-fucosidase (Fragment)	REV__Plasma alpha-L-fucosidase (Fragment)	1	1	1	>tr|Q7Z6V2|Q7Z6V2_HUMAN Plasma alpha-L-fucosidase (Fragment) OS=Homo sapiens GN=FUCA2 PE=4 SV=1	1	1	1	1	1	0	1	0	1	0	0	0	0	12.258	109	109	0.0046584	6.2916	NaN	NaN	NaN	1	0	Median	NaN	NaN	NaN	1	0	Median	NaN	NaN	NaN	0	0	Median	0	0	750600	392790	357810	750600	392790	357810
REV__Pre-mRNA-splicing factor SLU7;REV__Pre-mRNA-splicing factor SLU7 (Fragment)	REV__Pre-mRNA-splicing factor SLU7;REV__Pre-mRNA-splicing factor SLU7 (Fragment)	2;1	2;1	2;1	>sp|O95391|SLU7_HUMAN Pre-mRNA-splicing factor SLU7 OS=Homo sapiens GN=SLU7 PE=1 SV=2;>tr|E5RGM7|E5RGM7_HUMAN Pre-mRNA-splicing factor SLU7 (Fragment) OS=Homo sapiens GN=SLU7 PE=1 SV=1	2	2	2	2	2	1	2	1	2	1	0	0	0	68.386	586	586;124	0.0017513	10.787	0.91558	1.1489	6.0411	2	0	Median	NaN	NaN	NaN	1	0	Median	NaN	NaN	NaN	1	0	Median	0	0	1023100	303050	720040	693490	126970	566520
REV__Protein SMG7	REV__Protein SMG7	1	1	1	>sp|Q92540|SMG7_HUMAN Protein SMG7 OS=Homo sapiens GN=SMG7 PE=1 SV=2	1	1	1	1	1	0	1	0	1	0	0	0	0	127.28	1137	1137	1	-2	NaN	NaN	NaN	1	0	Median	NaN	NaN	NaN	1	0	Median	NaN	NaN	NaN	0	0	Median	0	0	234260	126490	107780	234260	126490	107780
REV__Protein-lysine methyltransferase METTL21D	REV__Protein-lysine methyltransferase METTL21D	1	1	1	>sp|Q9H867|MT21D_HUMAN Protein-lysine methyltransferase METTL21D OS=Homo sapiens GN=VCPKMT PE=1 SV=2	1	1	1	1	1	0	1	0	1	0	0	0	0	25.806	229	229	0.0031496	6.4811	0.8181	0.98432	0	2	0	Median	0.8181	0.98432	0	2	0	Median	NaN	NaN	NaN	0	0	Median	0	0	2086500	1149600	936930	2086500	1149600	936930
REV__Rho guanine nucleotide exchange factor 19 (Fragment);REV__Rho guanine nucleotide exchange factor 19	REV__Rho guanine nucleotide exchange factor 19 (Fragment);REV__Rho guanine nucleotide exchange factor 19	1;1	1;1	1;1	>tr|Q5TEV0|Q5TEV0_HUMAN Rho guanine nucleotide exchange factor 19 (Fragment) OS=Homo sapiens GN=ARHGEF19 PE=4 SV=1;>sp|Q8IW93|ARHGJ_HUMAN Rho guanine nucleotide exchange factor 19 OS=Homo sapiens GN=ARHGEF19 PE=1 SV=1	2	1	1	1	0	1	0	1	0	1	0	0	0	18.67	167	167;802	0.007728	6.2217	NaN	NaN	NaN	1	0	Median	NaN	NaN	NaN	0	0	Median	NaN	NaN	NaN	1	0	Median	0	0	9696000	6099900	3596100	0	0	0
REV__Serum paraoxonase/arylesterase 2	REV__Serum paraoxonase/arylesterase 2	1	1	1	>sp|Q15165|PON2_HUMAN Serum paraoxonase/arylesterase 2 OS=Homo sapiens GN=PON2 PE=1 SV=3	1	1	1	1	0	1	0	1	0	1	0	0	0	39.396	354	354	1	-2	NaN	NaN	NaN	1	0	Median	NaN	NaN	NaN	0	0	Median	NaN	NaN	NaN	1	0	Median	0	0	1338000	876620	461350	0	0	0
REV__Sphingomyelin phosphodiesterase 3	REV__Sphingomyelin phosphodiesterase 3	1	1	1	>sp|Q9NY59|NSMA2_HUMAN Sphingomyelin phosphodiesterase 3 OS=Homo sapiens GN=SMPD3 PE=1 SV=1	1	1	1	1	1	0	1	0	1	0	0	0	0	71.08	655	655	0.0092025	6.199	NaN	NaN	NaN	1	0	Median	NaN	NaN	NaN	1	0	Median	NaN	NaN	NaN	0	0	Median	0	0	311250	153750	157500	311250	153750	157500
Ribonuclease 3	Ribonuclease 3	1	1	1	>sp|Q9NRR4|RNC_HUMAN Ribonuclease 3 OS=Homo sapiens GN=DROSHA PE=1 SV=2	1	1	1	1	0	1	0	1	0	1	1.5	1.5	1.5	159.31	1374	1374	0.0016051	6.9685	NaN	NaN	NaN	0	0	Median	NaN	NaN	NaN	0	0	Median	NaN	NaN	NaN	0	0	Median	0	1.5	182050	182050	0	0	0	0
Ribonuclease P protein subunit p30;Ribonuclease P protein subunit p30 (Fragment)	Ribonuclease P protein subunit p30;Ribonuclease P protein subunit p30 (Fragment)	2;1	2;1	2;1	>sp|P78346|RPP30_HUMAN Ribonuclease P protein subunit p30 OS=Homo sapiens GN=RPP30 PE=1 SV=1;>tr|Q5VU10|Q5VU10_HUMAN Ribonuclease P protein subunit p30 (Fragment) OS=Homo sapiens GN=RPP30 PE=1 SV=1	2	2	2	2	2	0	2	0	2	0	9.3	9.3	9.3	29.321	268	268;212	0	11.087	0.89507	1.1088	2.715	2	0	Median	0.89507	1.1088	2.715	2	0	Median	NaN	NaN	NaN	0	0	Median	9.3	0	397700	194920	202780	397700	194920	202780
Ribonuclease P protein subunit p38;Ribonuclease P protein subunit p38 (Fragment)	Ribonuclease P protein subunit p38	5;1	5;1	5;1	>sp|P78345|RPP38_HUMAN Ribonuclease P protein subunit p38 OS=Homo sapiens GN=RPP38 PE=1 SV=2	2	5	5	5	5	0	5	0	5	0	25.8	25.8	25.8	31.834	283	283;168	0	70.05	0.8979	1.0993	14.064	4	0	Median	0.8979	1.0993	14.064	4	0	Median	NaN	NaN	NaN	0	0	Median	25.8	0	2402800	1349400	1053400	2402800	1349400	1053400
Ribonuclease P protein subunit p40;Ribonuclease P 40kDa subunit, isoform CRA_c	Ribonuclease P protein subunit p40;Ribonuclease P 40kDa subunit, isoform CRA_c	3;2	3;2	3;2	>sp|O75818|RPP40_HUMAN Ribonuclease P protein subunit p40 OS=Homo sapiens GN=RPP40 PE=1 SV=3;>tr|A0A087X1N3|A0A087X1N3_HUMAN Ribonuclease P 40kDa subunit, isoform CRA_c OS=Homo sapiens GN=RPP40 PE=4 SV=1	2	3	3	3	3	0	3	0	3	0	14.6	14.6	14.6	41.833	363	363;321	0	29.545	0.84833	0.98857	10.438	3	0	Median	0.84833	0.98857	10.438	3	0	Median	NaN	NaN	NaN	0	0	Median	14.6	0	804180	399110	405080	804180	399110	405080
Ribonucleases P/MRP protein subunit POP1;Ribonucleases P/MRP protein subunit POP1 (Fragment)	Ribonucleases P/MRP protein subunit POP1	31;5	31;5	31;5	>sp|Q99575|POP1_HUMAN Ribonucleases P/MRP protein subunit POP1 OS=Homo sapiens GN=POP1 PE=1 SV=2	2	31	31	31	30	30	30	30	30	30	44.2	44.2	44.2	114.71	1024	1024;183	0	290.47	0.72376	0.90441	11.409	53	0	Median	0.79653	0.9214	10.651	28	0	Median	0.61574	0.85835	10.549	25	0	Median	43.4	43.1	54818000	32044000	22774000	32350000	18169000	14181000
Ribosomal biogenesis protein LAS1L	Ribosomal biogenesis protein LAS1L	23	23	23	>sp|Q9Y4W2|LAS1L_HUMAN Ribosomal biogenesis protein LAS1L OS=Homo sapiens GN=LAS1L PE=1 SV=2	1	23	23	23	16	23	16	23	16	23	46	46	46	83.064	734	734	0	212.62	1.2109	1.4902	10.74	31	0	Median	1.3321	1.5486	9.5037	13	0	Median	1.091	1.4877	11.215	18	0	Median	30.1	46	27315000	13608000	13707000	10893000	5207400	5685500
Ribosomal L1 domain-containing protein 1;Ribosomal L1 domain-containing protein 1 (Fragment)	Ribosomal L1 domain-containing protein 1	42;8	42;8	42;8	>sp|O76021|RL1D1_HUMAN Ribosomal L1 domain-containing protein 1 OS=Homo sapiens GN=RSL1D1 PE=1 SV=3	2	42	42	42	34	39	34	39	34	39	59.4	59.4	59.4	54.972	490	490;98	0	323.31	0.79288	1.0766	11.526	78	0	Median	0.91655	1.0984	10.49	34	0	Median	0.74158	1.0531	11.64	44	0	Median	53.5	53.7	232430000	126890000	105540000	99660000	51135000	48524000
Ribosomal RNA processing protein 1 homolog A;Ribosomal RNA-processing protein 1 homolog A	Ribosomal RNA processing protein 1 homolog A	19;2	19;2	19;2	>sp|P56182|RRP1_HUMAN Ribosomal RNA processing protein 1 homolog A OS=Homo sapiens GN=RRP1 PE=1 SV=1	2	19	19	19	13	19	13	19	13	19	47.5	47.5	47.5	52.839	461	461;45	0	156.46	0.75873	0.98042	12.891	33	0	Median	0.85436	0.98918	15.792	13	0	Median	0.69542	0.95947	11.022	20	0	Median	35.6	47.5	27725000	16210000	11515000	6068100	3296000	2772200
Ribosomal RNA processing protein 1 homolog B	Ribosomal RNA processing protein 1 homolog B	48	48	48	>sp|Q14684|RRP1B_HUMAN Ribosomal RNA processing protein 1 homolog B OS=Homo sapiens GN=RRP1B PE=1 SV=3	1	48	48	48	46	46	46	46	46	46	63.6	63.6	63.6	84.427	758	758	0	323.31	0.76931	1.0236	10.208	112	0	Median	0.87034	1.0382	8.2274	54	0	Median	0.71058	1.0124	11.803	58	0	Median	63.5	61.6	615210000	337990000	277220000	292850000	152940000	139910000
Ribosomal RNA-processing protein 7 homolog A;Putative ribosomal RNA-processing protein 7 homolog B	Ribosomal RNA-processing protein 7 homolog A	12;2	12;2	12;2	>sp|Q9Y3A4|RRP7A_HUMAN Ribosomal RNA-processing protein 7 homolog A OS=Homo sapiens GN=RRP7A PE=1 SV=2	2	12	12	12	12	1	12	1	12	1	57.1	57.1	57.1	32.334	280	280;103	0	108.25	0.86987	1.0267	15.544	14	0	Median	0.85946	1.0191	13.484	13	0	Median	NaN	NaN	NaN	1	0	Median	57.1	8.6	17007000	9425500	7581500	16587000	9209800	7376800
Ribosomal RNA-processing protein 8	Ribosomal RNA-processing protein 8	13	13	13	>sp|O43159|RRP8_HUMAN Ribosomal RNA-processing protein 8 OS=Homo sapiens GN=RRP8 PE=1 SV=2	1	13	13	13	11	13	11	13	11	13	37.9	37.9	37.9	50.714	456	456	0	105.59	0.86976	1.1537	11.659	22	0	Median	1.0049	1.1684	11.356	10	0	Median	0.82401	1.1452	11.89	12	0	Median	33.1	37.9	30048000	15998000	14050000	11055000	5542300	5513000
Ribosome biogenesis protein BMS1 homolog	Ribosome biogenesis protein BMS1 homolog	30	30	30	>sp|Q14692|BMS1_HUMAN Ribosome biogenesis protein BMS1 homolog OS=Homo sapiens GN=BMS1 PE=1 SV=1	1	30	30	30	23	25	23	25	23	25	30.7	30.7	30.7	145.81	1282	1282	0	221.4	0.67284	0.84784	18.037	32	0	Median	0.74745	0.85549	21.16	13	0	Median	0.61992	0.81823	15.913	19	0	Median	24.1	24.7	16500000	9626300	6873700	6740900	3566200	3174700
Ribosome biogenesis protein BOP1;Ribosome biogenesis protein BOP1 (Fragment)	Ribosome biogenesis protein BOP1	24;6	24;6	24;6	>sp|Q14137|BOP1_HUMAN Ribosome biogenesis protein BOP1 OS=Homo sapiens GN=BOP1 PE=1 SV=2	2	24	24	24	21	20	21	20	21	20	48.9	48.9	48.9	83.629	746	746;217	0	215.39	0.84619	1.1092	13.95	38	0	Median	0.9885	1.1313	15.698	19	0	Median	0.79332	1.0849	12.161	19	0	Median	45.6	43.2	30167000	14559000	15607000	14659000	6662200	7996600
Ribosome biogenesis protein BRX1 homolog	Ribosome biogenesis protein BRX1 homolog	26	26	26	>sp|Q8TDN6|BRX1_HUMAN Ribosome biogenesis protein BRX1 homolog OS=Homo sapiens GN=BRIX1 PE=1 SV=2	1	26	26	26	23	26	23	26	23	26	69.1	69.1	69.1	41.401	353	353	0	231.14	0.72526	0.93971	9.7282	68	0	Median	0.81713	0.95535	8.3563	32	0	Median	0.64825	0.91847	10.289	36	0	Median	65.2	69.1	374530000	209290000	165240000	199750000	106580000	93174000
Ribosome biogenesis protein WDR12	Ribosome biogenesis protein WDR12	11	11	11	>sp|Q9GZL7|WDR12_HUMAN Ribosome biogenesis protein WDR12 OS=Homo sapiens GN=WDR12 PE=1 SV=2	1	11	11	11	7	11	7	11	7	11	41.4	41.4	41.4	47.707	423	423	0	99.847	0.81842	1.119	14.603	18	0	Median	0.96431	1.1125	18.005	6	0	Median	0.80541	1.119	12.12	12	0	Median	26.5	41.4	10786000	5845100	4940900	2733200	1458600	1274700
Ribosome biogenesis regulatory protein homolog	Ribosome biogenesis regulatory protein homolog	14	14	14	>sp|Q15050|RRS1_HUMAN Ribosome biogenesis regulatory protein homolog OS=Homo sapiens GN=RRS1 PE=1 SV=2	1	14	14	14	10	12	10	12	10	12	45.8	45.8	45.8	41.193	365	365	0	119.64	0.80524	1.0166	19.029	19	0	Median	0.87008	1.0014	22.31	9	0	Median	0.73594	1.0178	15.922	10	0	Median	32.1	38.9	38337000	21148000	17189000	19268000	10037000	9230500
Ribosome production factor 2 homolog;Ribosome production factor 2 homolog (Fragment)	Ribosome production factor 2 homolog;Ribosome production factor 2 homolog (Fragment)	10;9	10;9	10;9	>sp|Q9H7B2|RPF2_HUMAN Ribosome production factor 2 homolog OS=Homo sapiens GN=RPF2 PE=1 SV=2;>tr|Q5VXN0|Q5VXN0_HUMAN Ribosome production factor 2 homolog (Fragment) OS=Homo sapiens GN=RPF2 PE=1 SV=1	2	10	10	10	10	0	10	0	10	0	31.4	31.4	31.4	35.582	306	306;214	0	72.817	0.89423	1.0719	8.6266	8	0	Median	0.89423	1.0719	8.6266	8	0	Median	NaN	NaN	NaN	0	0	Median	31.4	0	11627000	5547900	6079600	11627000	5547900	6079600
RNA 3'-terminal phosphate cyclase-like protein;RNA 3'-terminal phosphate cyclase-like protein (Fragment)	RNA 3'-terminal phosphate cyclase-like protein	6;2	6;2	6;2	>sp|Q9Y2P8|RCL1_HUMAN RNA 3-terminal phosphate cyclase-like protein OS=Homo sapiens GN=RCL1 PE=1 SV=3	2	6	6	6	6	0	6	0	6	0	22.3	22.3	22.3	40.842	373	373;137	0	52.364	0.77282	0.90508	24.497	4	0	Median	0.77282	0.90508	24.497	4	0	Median	NaN	NaN	NaN	0	0	Median	22.3	0	1821100	1045800	775370	1821100	1045800	775370
RNA-binding protein 10;RNA binding motif protein 10, isoform CRA_d;RNA-binding protein 6	RNA-binding protein 10;RNA binding motif protein 10, isoform CRA_d	3;3;1	3;3;1	3;3;1	>sp|P98175|RBM10_HUMAN RNA-binding protein 10 OS=Homo sapiens GN=RBM10 PE=1 SV=3;>tr|A0A0A0MR66|A0A0A0MR66_HUMAN RNA binding motif protein 10, isoform CRA_d OS=Homo sapiens GN=RBM10 PE=4 SV=1	3	3	3	3	2	1	2	1	2	1	5.3	5.3	5.3	103.53	930	930;995;1123	0	20.319	NaN	NaN	NaN	1	0	Median	NaN	NaN	NaN	1	0	Median	NaN	NaN	NaN	0	0	Median	4.5	0.8	563210	425310	137900	492790	354890	137900
RNA-binding protein 7;RNA binding motif protein 7, isoform CRA_c	RNA-binding protein 7;RNA binding motif protein 7, isoform CRA_c	1;1	1;1	1;1	>sp|Q9Y580|RBM7_HUMAN RNA-binding protein 7 OS=Homo sapiens GN=RBM7 PE=1 SV=1;>tr|J3KPD3|J3KPD3_HUMAN RNA binding motif protein 7, isoform CRA_c OS=Homo sapiens GN=RBM7 PE=4 SV=1	2	1	1	1	1	0	1	0	1	0	5.3	5.3	5.3	30.503	266	266;267	0.0016779	8.5612	NaN	NaN	NaN	1	0	Median	NaN	NaN	NaN	1	0	Median	NaN	NaN	NaN	0	0	Median	5.3	0	119730	51541	68194	119730	51541	68194
RNA binding protein S1, serine-rich domain, isoform CRA_c;RNA-binding protein with serine-rich domain 1	RNA binding protein S1, serine-rich domain, isoform CRA_c;RNA-binding protein with serine-rich domain 1	2;2	2;2	2;2	>tr|H3BPG5|H3BPG5_HUMAN RNA binding protein S1, serine-rich domain, isoform CRA_c OS=Homo sapiens GN=RNPS1 PE=4 SV=1;>sp|Q15287|RNPS1_HUMAN RNA-binding protein with serine-rich domain 1 OS=Homo sapiens GN=RNPS1 PE=1 SV=1	2	2	2	2	2	1	2	1	2	1	18	18	18	15.108	128	128;305	0	13.995	0.87189	0.98636	100.13	3	0	Median	0.78976	0.90936	11.495	2	0	Median	NaN	NaN	NaN	1	0	Median	18	11.7	1495300	693360	801970	990560	567720	422840
RNA exonuclease 4	RNA exonuclease 4	19	19	19	>sp|Q9GZR2|REXO4_HUMAN RNA exonuclease 4 OS=Homo sapiens GN=REXO4 PE=1 SV=2	1	19	19	19	14	19	14	19	14	19	48.8	48.8	48.8	46.671	422	422	0	143.43	0.67696	0.90383	16.76	40	0	Median	0.77359	0.91557	19.501	18	0	Median	0.62336	0.88333	13.279	22	0	Median	42.9	48.8	56537000	33770000	22767000	17406000	9551500	7854300
RNA polymerase II-associated factor 1 homolog;RNA polymerase II-associated factor 1 homolog (Fragment)	RNA polymerase II-associated factor 1 homolog	21;1	21;1	21;1	>sp|Q8N7H5|PAF1_HUMAN RNA polymerase II-associated factor 1 homolog OS=Homo sapiens GN=PAF1 PE=1 SV=2	2	21	21	21	14	20	14	20	14	20	46.1	46.1	46.1	59.975	531	531;94	0	184.2	1.387	1.9601	42.185	30	0	Median	0.793	0.94532	11.5	12	0	Median	1.5083	2.0818	10.412	18	0	Median	36.9	43.7	32656000	14047000	18609000	11495000	6406400	5088500
RNA polymerase-associated protein CTR9 homolog;RNA polymerase-associated protein CTR9 homolog (Fragment)	RNA polymerase-associated protein CTR9 homolog	31;7	31;7	31;7	>sp|Q6PD62|CTR9_HUMAN RNA polymerase-associated protein CTR9 homolog OS=Homo sapiens GN=CTR9 PE=1 SV=1	2	31	31	31	30	27	30	27	30	27	33.1	33.1	33.1	133.5	1173	1173;300	0	271.03	0.989	1.1336	44.609	60	0	Median	0.83558	0.97335	10.706	31	0	Median	1.5978	2.2436	14.434	29	0	Median	30.8	30.3	74184000	35140000	39044000	39904000	21909000	17995000
RNA polymerase-associated protein LEO1	RNA polymerase-associated protein LEO1	10	10	10	>sp|Q8WVC0|LEO1_HUMAN RNA polymerase-associated protein LEO1 OS=Homo sapiens GN=LEO1 PE=1 SV=1	1	10	10	10	8	7	8	7	8	7	18.9	18.9	18.9	75.403	666	666	0	73.236	0.93099	1.0414	38.239	13	0	Median	0.83039	1.0076	9.4884	7	0	Median	1.4667	1.934	8.7064	6	0	Median	15.6	15.3	7165200	2842400	4322800	3211500	1451000	1760500
RNA-binding motif protein, X chromosome;RNA-binding motif protein, X chromosome (Fragment);RNA binding motif protein, X-linked-like-1;RNA-binding motif protein, X-linked-like-2;RNA-binding motif protein, X-linked-like-3	RNA-binding motif protein, X chromosome;RNA-binding motif protein, X chromosome (Fragment);RNA binding motif protein, X-linked-like-1	16;11;11;3;1	16;11;11;3;1	16;11;11;3;1	>sp|P38159|RBMX_HUMAN RNA-binding motif protein, X chromosome OS=Homo sapiens GN=RBMX PE=1 SV=3;>tr|H0Y6E7|H0Y6E7_HUMAN RNA-binding motif protein, X chromosome (Fragment) OS=Homo sapiens GN=RBMX PE=1 SV=2;>sp|Q96E39|RMXL1_HUMAN RNA binding motif protein, X	5	16	16	16	14	14	14	14	14	14	41.9	41.9	41.9	42.331	391	391;292;390;392;1067	0	118.28	1.1394	1.4808	15.361	27	0	Median	1.1165	1.3138	9.4491	13	0	Median	1.1948	1.6394	8.7503	14	0	Median	36.3	38.6	30397000	13982000	16415000	14591000	6791500	7800000
RNA-binding motif, single-stranded-interacting protein 1 (Fragment);RNA-binding motif, single-stranded-interacting protein 1;RNA-binding motif, single-stranded-interacting protein 3	RNA-binding motif, single-stranded-interacting protein 1 (Fragment);RNA-binding motif, single-stranded-interacting protein 1;RNA-binding motif, single-stranded-interacting protein 3	1;1;1	1;1;1	1;1;1	>tr|E7EPF2|E7EPF2_HUMAN RNA-binding motif, single-stranded-interacting protein 1 (Fragment) OS=Homo sapiens GN=RBMS1 PE=1 SV=4;>sp|P29558|RBMS1_HUMAN RNA-binding motif, single-stranded-interacting protein 1 OS=Homo sapiens GN=RBMS1 PE=1 SV=3;>sp|Q6XE24|RBM	3	1	1	1	0	1	0	1	0	1	11.8	11.8	11.8	13.713	127	127;406;437	0.0017123	9.5724	NaN	NaN	NaN	1	0	Median	NaN	NaN	NaN	0	0	Median	NaN	NaN	NaN	1	0	Median	0	11.8	243290	138650	104640	0	0	0
RNA-binding protein 14;Protein RBM14-RBM4	RNA-binding protein 14	31;8	31;8	31;8	>sp|Q96PK6|RBM14_HUMAN RNA-binding protein 14 OS=Homo sapiens GN=RBM14 PE=1 SV=2	2	31	31	31	26	30	26	30	26	30	46.2	46.2	46.2	69.491	669	669;118	0	244.25	0.93946	1.217	15.602	54	0	Median	1.0143	1.1894	13.197	24	0	Median	0.87151	1.2396	17.497	30	0	Median	45.9	46.2	121050000	59630000	61423000	49875000	23564000	26311000
RNA-binding protein 25;RNA-binding protein 25 (Fragment)	RNA-binding protein 25	6;2	6;2	6;2	>sp|P49756|RBM25_HUMAN RNA-binding protein 25 OS=Homo sapiens GN=RBM25 PE=1 SV=3	2	6	6	6	3	4	3	4	3	4	9.5	9.5	9.5	100.18	843	843;73	0	52.125	1.454	1.924	19.805	3	0	Median	1.4544	1.7119	26.335	2	0	Median	NaN	NaN	NaN	1	0	Median	4.7	6.2	1011500	221000	790460	467170	149920	317250
RNA-binding protein 27	RNA-binding protein 27	2	2	2	>sp|Q9P2N5|RBM27_HUMAN RNA-binding protein 27 OS=Homo sapiens GN=RBM27 PE=1 SV=2	1	2	2	2	2	2	2	2	2	2	3.1	3.1	3.1	118.72	1060	1060	0	16.185	1.0352	1.1476	3.4359	3	0	Median	1.047	1.174	3.2153	2	0	Median	NaN	NaN	NaN	1	0	Median	3.1	3.1	285310	113110	172200	191270	92021	99251
RNA-binding protein 28;RNA-binding protein 28 (Fragment)	RNA-binding protein 28	40;5	40;5	40;5	>sp|Q9NW13|RBM28_HUMAN RNA-binding protein 28 OS=Homo sapiens GN=RBM28 PE=1 SV=3	2	40	40	40	35	38	35	38	35	38	46	46	46	85.737	759	759;204	0	323.31	0.77029	0.98738	10.72	72	0	Median	0.84795	1.0062	9.4043	36	0	Median	0.67964	0.96604	11.842	36	0	Median	43.6	45.8	175940000	105710000	70227000	81028000	44447000	36581000
RNA-binding protein 34;RNA-binding protein 34 (Fragment)	RNA-binding protein 34	26;3	26;3	26;3	>sp|P42696|RBM34_HUMAN RNA-binding protein 34 OS=Homo sapiens GN=RBM34 PE=1 SV=2	2	26	26	26	16	22	16	22	16	22	53.7	53.7	53.7	48.564	430	430;86	0	199.7	0.6459	0.82386	12.667	34	0	Median	0.73781	0.84902	12.831	15	0	Median	0.57566	0.81886	12.168	19	0	Median	42.1	45.8	43905000	27075000	16830000	14152000	8442100	5709600
RNA-binding protein 39;RNA-binding protein 39 (Fragment);Probable RNA-binding protein 23	RNA-binding protein 39;RNA-binding protein 39 (Fragment)	11;8;1	11;8;1	11;8;1	>sp|Q14498|RBM39_HUMAN RNA-binding protein 39 OS=Homo sapiens GN=RBM39 PE=1 SV=2;>tr|H0Y4X3|H0Y4X3_HUMAN RNA-binding protein 39 (Fragment) OS=Homo sapiens GN=RBM39 PE=1 SV=4	3	11	11	11	9	11	9	11	9	11	29.2	29.2	29.2	59.379	530	530;336;439	0	126.51	0.75932	1.0028	8.2132	14	0	Median	0.85935	0.97103	9.0682	6	0	Median	0.73902	1.02	5.796	8	0	Median	24.3	29.2	8728200	5223600	3504600	2925600	1705700	1219900
RNA-binding protein 4;RNA-binding protein 4 (Fragment);RNA-binding protein 4B	RNA-binding protein 4;RNA-binding protein 4 (Fragment);RNA-binding protein 4B	7;6;4	7;6;4	7;6;4	>sp|Q9BWF3|RBM4_HUMAN RNA-binding protein 4 OS=Homo sapiens GN=RBM4 PE=1 SV=1;>tr|E9PB51|E9PB51_HUMAN RNA-binding protein 4 (Fragment) OS=Homo sapiens GN=RBM4 PE=1 SV=1;>sp|Q9BQ04|RBM4B_HUMAN RNA-binding protein 4B OS=Homo sapiens GN=RBM4B PE=1 SV=1	3	7	7	7	7	2	7	2	7	2	32.1	32.1	32.1	40.313	364	364;240;359	0	53.392	1.0105	1.3118	16.278	5	0	Median	1.0348	1.1739	17.93	4	0	Median	NaN	NaN	NaN	1	0	Median	32.1	6.6	1414600	694860	719780	1252300	606560	645770
RNA-binding protein EWS;EWS RNA-binding protein variant 6	RNA-binding protein EWS;EWS RNA-binding protein variant 6	4;3	4;3	4;3	>sp|Q01844|EWS_HUMAN RNA-binding protein EWS OS=Homo sapiens GN=EWSR1 PE=1 SV=1;>tr|C9JGE3|C9JGE3_HUMAN EWS RNA-binding protein variant 6 OS=Homo sapiens GN=EWSR1 PE=1 SV=2	2	4	4	4	4	4	4	4	4	4	11	11	11	68.477	656	656;620	0	51.871	0.57288	0.71373	21.906	6	0	Median	0.62124	0.70983	27.667	3	0	Median	0.52828	0.71764	17.316	3	0	Median	11	11	3513500	2468400	1045100	1537300	986770	550500
RNA-binding protein FUS	RNA-binding protein FUS	9	9	7	>sp|P35637|FUS_HUMAN RNA-binding protein FUS OS=Homo sapiens GN=FUS PE=1 SV=1	1	9	9	7	8	7	8	7	6	6	22.1	22.1	22.1	53.425	526	526	0	81.697	0.38429	0.51924	19.717	16	0	Median	0.44439	0.52849	26.709	8	0	Median	0.36798	0.51514	9.8179	8	0	Median	21.9	16	11957000	8666700	3290700	5346100	3926600	1419500
RNA-binding protein Raly (Fragment);RNA-binding protein Raly	RNA-binding protein Raly (Fragment);RNA-binding protein Raly	2;2	2;2	2;2	>tr|Q5QPM0|Q5QPM0_HUMAN RNA-binding protein Raly (Fragment) OS=Homo sapiens GN=RALY PE=1 SV=4;>sp|Q9UKM9|RALY_HUMAN RNA-binding protein Raly OS=Homo sapiens GN=RALY PE=1 SV=1	2	2	2	2	2	0	2	0	2	0	10.5	10.5	10.5	18.66	171	171;306	0	12.543	NaN	NaN	NaN	1	0	Median	NaN	NaN	NaN	1	0	Median	NaN	NaN	NaN	0	0	Median	10.5	0	289500	67246	222250	289500	67246	222250
rRNA 2'-O-methyltransferase fibrillarin;rRNA 2'-O-methyltransferase fibrillarin (Fragment)	rRNA 2'-O-methyltransferase fibrillarin;rRNA 2'-O-methyltransferase fibrillarin (Fragment)	19;16	19;16	17;14	>sp|P22087|FBRL_HUMAN rRNA 2-O-methyltransferase fibrillarin OS=Homo sapiens GN=FBL PE=1 SV=2;>tr|M0R2Q4|M0R2Q4_HUMAN rRNA 2-O-methyltransferase fibrillarin (Fragment) OS=Homo sapiens GN=FBL PE=1 SV=1	2	19	19	17	19	4	19	4	17	4	61.4	61.4	57.9	33.784	321	321;273	0	177.76	0.78199	0.95055	14.33	28	0	Median	0.78587	0.95055	14.273	24	0	Median	0.68687	0.93447	16.888	4	0	Median	61.4	21.8	111330000	59977000	51354000	110370000	59477000	50888000
rRNA/tRNA 2'-O-methyltransferase fibrillarin-like protein 1	rRNA/tRNA 2'-O-methyltransferase fibrillarin-like protein 1	4	2	2	>sp|A6NHQ2|FBLL1_HUMAN rRNA/tRNA 2-O-methyltransferase fibrillarin-like protein 1 OS=Homo sapiens GN=FBLL1 PE=3 SV=1	1	4	2	2	4	0	2	0	2	0	11.4	3.6	3.6	34.675	333	333	0	14.504	0.77946	0.93727	3.3479	2	0	Median	0.77946	0.93727	3.3479	2	0	Median	NaN	NaN	NaN	0	0	Median	11.4	0	11673000	6335100	5338300	11673000	6335100	5338300
RRP12-like protein;RRP12-like protein (Fragment)	RRP12-like protein	42;7	42;7	42;7	>sp|Q5JTH9|RRP12_HUMAN RRP12-like protein OS=Homo sapiens GN=RRP12 PE=1 SV=2	2	42	42	42	42	39	42	39	42	39	40.5	40.5	40.5	143.7	1297	1297;176	0	323.31	0.94335	1.1884	10.622	78	0	Median	1.0016	1.1711	7.9911	40	0	Median	0.86666	1.2094	12.701	38	0	Median	40.5	38.9	63548000	33129000	30420000	31336000	15837000	15499000
RRP15-like protein	RRP15-like protein	6	6	6	>sp|Q9Y3B9|RRP15_HUMAN RRP15-like protein OS=Homo sapiens GN=RRP15 PE=1 SV=2	1	6	6	6	6	4	6	4	6	4	21.3	21.3	21.3	31.484	282	282	0	41.692	1.104	1.3831	13.737	10	0	Median	1.173	1.431	6.7646	6	0	Median	0.95795	1.2717	17.919	4	0	Median	21.3	17	4571700	2201300	2370300	2906300	1333000	1573300
RuvB-like 1;RuvB-like 1 (Fragment)	RuvB-like 1	4;1	4;1	4;1	>sp|Q9Y265|RUVB1_HUMAN RuvB-like 1 OS=Homo sapiens GN=RUVBL1 PE=1 SV=1	2	4	4	4	0	4	0	4	0	4	12.7	12.7	12.7	50.227	456	456;131	0	29.813	0.91543	1.2383	3.0327	2	0	Median	NaN	NaN	NaN	0	0	Median	0.91543	1.2383	3.0327	2	0	Median	0	12.7	943200	258450	684750	0	0	0
RuvB-like 2	RuvB-like 2	5	5	5	>sp|Q9Y230|RUVB2_HUMAN RuvB-like 2 OS=Homo sapiens GN=RUVBL2 PE=1 SV=3	1	5	5	5	0	5	0	5	0	5	13.4	13.4	13.4	51.156	463	463	0	30.692	0.71316	0.95119	35.627	4	0	Median	NaN	NaN	NaN	0	0	Median	0.71316	0.95119	35.627	4	0	Median	0	13.4	782760	480380	302380	0	0	0
Ryanodine receptor 2	Ryanodine receptor 2	1	1	1	>sp|Q92736|RYR2_HUMAN Ryanodine receptor 2 OS=Homo sapiens GN=RYR2 PE=1 SV=3	1	1	1	1	1	1	1	1	1	1	0.3	0.3	0.3	564.56	4967	4967	1	-2	0.75126	0.96603	3.3067	2	0	Median	NaN	NaN	NaN	1	0	Median	NaN	NaN	NaN	1	0	Median	0.3	0.3	2231600	1280800	950720	832460	455030	377420
SAFB-like transcription modulator;SAFB-like transcription modulator (Fragment)	SAFB-like transcription modulator	6;1	6;1	6;1	>sp|Q9NWH9|SLTM_HUMAN SAFB-like transcription modulator OS=Homo sapiens GN=SLTM PE=1 SV=2	2	6	6	6	5	4	5	4	5	4	6.9	6.9	6.9	117.15	1034	1034;229	0	34.362	1.0485	1.268	19.635	8	0	Median	1.0202	1.2639	17.77	5	0	Median	1.0776	1.4676	24.418	3	0	Median	5.9	4.4	1948600	899140	1049500	1179400	554250	625190
Sentrin-specific protease 3;Protein SENP3-EIF4A1 (Fragment);Sentrin-specific protease 3 (Fragment)	Sentrin-specific protease 3;Protein SENP3-EIF4A1 (Fragment);Sentrin-specific protease 3 (Fragment)	14;13;8	14;13;8	14;13;8	>sp|Q9H4L4|SENP3_HUMAN Sentrin-specific protease 3 OS=Homo sapiens GN=SENP3 PE=1 SV=2;>tr|A0A087X0R7|A0A087X0R7_HUMAN Protein SENP3-EIF4A1 (Fragment) OS=Homo sapiens GN=SENP3-EIF4A1 PE=4 SV=1;>tr|J3QL36|J3QL36_HUMAN Sentrin-specific protease 3 (Fragment) O	3	14	14	14	13	11	13	11	13	11	26	26	26	65.009	574	574;540;237	0	120.78	1.1828	1.4565	9.8512	23	0	Median	1.3266	1.5447	6.8559	12	0	Median	0.97881	1.349	10.475	11	0	Median	24.6	19.7	19004000	8348600	10655000	9120000	3770500	5349500
Sentrin-specific protease 5	Sentrin-specific protease 5	2	2	2	>sp|Q96HI0|SENP5_HUMAN Sentrin-specific protease 5 OS=Homo sapiens GN=SENP5 PE=1 SV=3	1	2	2	2	0	2	0	2	0	2	4.5	4.5	4.5	86.692	755	755	0	13.268	NaN	NaN	NaN	0	0	Median	NaN	NaN	NaN	0	0	Median	NaN	NaN	NaN	0	0	Median	0	4.5	229490	229490	0	0	0	0
Sequestosome-1 (Fragment);Sequestosome-1	Sequestosome-1 (Fragment);Sequestosome-1	1;1	1;1	1;1	>tr|E9PFW8|E9PFW8_HUMAN Sequestosome-1 (Fragment) OS=Homo sapiens GN=SQSTM1 PE=1 SV=1;>sp|Q13501|SQSTM_HUMAN Sequestosome-1 OS=Homo sapiens GN=SQSTM1 PE=1 SV=1	2	1	1	1	0	1	0	1	0	1	12.6	12.6	12.6	18.379	167	167;440	0	16.66	NaN	NaN	NaN	1	0	Median	NaN	NaN	NaN	0	0	Median	NaN	NaN	NaN	1	0	Median	0	12.6	244500	160110	84395	0	0	0
Serine/arginine repetitive matrix protein 2	Serine/arginine repetitive matrix protein 2	14	14	14	>sp|Q9UQ35|SRRM2_HUMAN Serine/arginine repetitive matrix protein 2 OS=Homo sapiens GN=SRRM2 PE=1 SV=2	1	14	14	14	6	13	6	13	6	13	8	8	8	299.61	2752	2752	0	95.503	5.1484	7.012	134.73	6	0	Median	0.48647	0.55224	17.696	2	0	Median	5.4456	7.3892	8.734	4	0	Median	3.5	7	6357400	1363300	4994100	1310700	1020900	289760
Serine/threonine-protein kinase haspin	Serine/threonine-protein kinase haspin	2	2	2	>sp|Q8TF76|HASP_HUMAN Serine/threonine-protein kinase haspin OS=Homo sapiens GN=GSG2 PE=1 SV=3	1	2	2	2	1	2	1	2	1	2	3.8	3.8	3.8	88.494	798	798	0	11.37	NaN	NaN	NaN	0	0	Median	NaN	NaN	NaN	0	0	Median	NaN	NaN	NaN	0	0	Median	2.8	3.8	73934	73934	0	34960	34960	0
Serine/threonine-protein phosphatase PP1-alpha catalytic subunit;Serine/threonine-protein phosphatase PP1-beta catalytic subunit (Fragment);Serine/threonine-protein phosphatase PP1-alpha catalytic subunit (Fragment);Serine/threonine-protein phosphatase PP1-gamma catalytic subunit (Fragment)	Serine/threonine-protein phosphatase PP1-alpha catalytic subunit	16;3;3;1	1;0;0;0	1;0;0;0	>sp|P62136|PP1A_HUMAN Serine/threonine-protein phosphatase PP1-alpha catalytic subunit OS=Homo sapiens GN=PPP1CA PE=1 SV=1	4	16	1	1	16	3	1	0	1	0	50.9	2.7	2.7	37.512	330	330;82;179;54	0.0016026	6.8782	NaN	NaN	NaN	1	0	Median	NaN	NaN	NaN	1	0	Median	NaN	NaN	NaN	0	0	Median	50.9	16.4	124200	65640	58563	124200	65640	58563
Serine/threonine-protein phosphatase PP1-beta catalytic subunit	Serine/threonine-protein phosphatase PP1-beta catalytic subunit	19	6	6	>sp|P62140|PP1B_HUMAN Serine/threonine-protein phosphatase PP1-beta catalytic subunit OS=Homo sapiens GN=PPP1CB PE=1 SV=3	1	19	6	6	19	3	6	0	6	0	70.6	33	33	37.186	327	327	0	49.278	0.76771	0.92198	38.185	6	0	Median	0.76771	0.92198	38.185	6	0	Median	NaN	NaN	NaN	0	0	Median	70.6	16.5	8025900	4447500	3578400	8025900	4447500	3578400
Serine/threonine-protein phosphatase PP1-gamma catalytic subunit	Serine/threonine-protein phosphatase PP1-gamma catalytic subunit	19	19	4	>sp|P36873|PP1G_HUMAN Serine/threonine-protein phosphatase PP1-gamma catalytic subunit OS=Homo sapiens GN=PPP1CC PE=1 SV=1	1	19	19	4	19	3	19	3	4	0	66.9	66.9	17.6	36.983	323	323	0	173.67	0.82877	0.99942	10.847	23	0	Median	0.83263	0.99291	5.7945	20	0	Median	0.75721	1.0471	27.128	3	0	Median	66.9	16.7	65272000	35383000	29890000	64628000	35030000	29598000
Serrate RNA effector molecule homolog;Serrate RNA effector molecule homolog (Fragment)	Serrate RNA effector molecule homolog	6;1	6;1	6;1	>sp|Q9BXP5|SRRT_HUMAN Serrate RNA effector molecule homolog OS=Homo sapiens GN=SRRT PE=1 SV=1	2	6	6	6	5	3	5	3	5	3	7.2	7.2	7.2	100.67	876	876;148	0	43.654	1.1124	1.2552	50.889	4	0	Median	1.0579	1.1996	8.8083	3	0	Median	NaN	NaN	NaN	1	0	Median	6.1	3.9	1251600	294360	957280	895030	258850	636180
Serum response factor-binding protein 1	Serum response factor-binding protein 1	2	2	2	>sp|Q8NEF9|SRFB1_HUMAN Serum response factor-binding protein 1 OS=Homo sapiens GN=SRFBP1 PE=1 SV=1	1	2	2	2	1	2	1	2	1	2	4.7	4.7	4.7	48.633	429	429	0	11.575	0.63959	0.77723	4.9475	2	0	Median	NaN	NaN	NaN	1	0	Median	NaN	NaN	NaN	1	0	Median	2.6	4.7	532460	414060	118400	211600	128220	83381
Shugoshin-like 2	Shugoshin-like 2	7	7	7	>sp|Q562F6|SGOL2_HUMAN Shugoshin-like 2 OS=Homo sapiens GN=SGOL2 PE=1 SV=2	1	7	7	7	7	5	7	5	7	5	8.5	8.5	8.5	144.74	1265	1265	0	75.981	0.99799	1.1534	13.954	7	0	Median	1.0166	1.1534	13.619	5	0	Median	0.76823	1.0491	15.105	2	0	Median	8.5	5.9	1748300	1182600	565700	1075600	631760	443820
Signal recognition particle 14 kDa protein	Signal recognition particle 14 kDa protein	2	2	2	>sp|P37108|SRP14_HUMAN Signal recognition particle 14 kDa protein OS=Homo sapiens GN=SRP14 PE=1 SV=2	1	2	2	2	2	0	2	0	2	0	17.6	17.6	17.6	14.57	136	136	0	17.903	0.62425	0.71246	3.2342	2	0	Median	0.62425	0.71246	3.2342	2	0	Median	NaN	NaN	NaN	0	0	Median	17.6	0	1617800	989540	628220	1617800	989540	628220
Signal recognition particle 54 kDa protein	Signal recognition particle 54 kDa protein	1	1	1	>sp|P61011|SRP54_HUMAN Signal recognition particle 54 kDa protein OS=Homo sapiens GN=SRP54 PE=1 SV=1	1	1	1	1	0	1	0	1	0	1	4.6	4.6	4.6	55.704	504	504	0.0015798	6.5065	NaN	NaN	NaN	1	0	Median	NaN	NaN	NaN	0	0	Median	NaN	NaN	NaN	1	0	Median	0	4.6	547000	327830	219170	0	0	0
Signal recognition particle subunit SRP68	Signal recognition particle subunit SRP68	31	31	31	>sp|Q9UHB9|SRP68_HUMAN Signal recognition particle subunit SRP68 OS=Homo sapiens GN=SRP68 PE=1 SV=2	1	31	31	31	28	30	28	30	28	30	57.1	57.1	57.1	70.729	627	627	0	289.41	0.67352	0.86853	14.925	58	0	Median	0.75084	0.8682	13.801	25	0	Median	0.62491	0.86887	15.93	33	0	Median	55.2	57.1	72569000	42752000	29817000	26986000	15085000	11901000
Signal recognition particle subunit SRP72;Signal recognition particle subunit SRP72 (Fragment)	Signal recognition particle subunit SRP72	31;12	31;12	31;12	>sp|O76094|SRP72_HUMAN Signal recognition particle subunit SRP72 OS=Homo sapiens GN=SRP72 PE=1 SV=3	2	31	31	31	27	27	27	27	27	27	55.7	55.7	55.7	74.605	671	671;357	0	283.41	0.69058	0.87923	8.6589	45	0	Median	0.78858	0.93817	6.7418	22	0	Median	0.61383	0.85363	8.6347	23	0	Median	53.9	52.9	65205000	40219000	24986000	28929000	16663000	12266000
Smad nuclear-interacting protein 1	Smad nuclear-interacting protein 1	1	1	1	>sp|Q8TAD8|SNIP1_HUMAN Smad nuclear-interacting protein 1 OS=Homo sapiens GN=SNIP1 PE=1 SV=1	1	1	1	1	0	1	0	1	0	1	5.1	5.1	5.1	45.777	396	396	0.001692	8.8791	NaN	NaN	NaN	0	0	Median	NaN	NaN	NaN	0	0	Median	NaN	NaN	NaN	0	0	Median	0	5.1	122150	122150	0	0	0	0
Small subunit processome component 20 homolog	Small subunit processome component 20 homolog	1	1	1	>sp|O75691|UTP20_HUMAN Small subunit processome component 20 homolog OS=Homo sapiens GN=UTP20 PE=1 SV=3	1	1	1	1	0	1	0	1	0	1	0.5	0.5	0.5	318.38	2785	2785	0.0017271	9.9729	NaN	NaN	NaN	1	0	Median	NaN	NaN	NaN	0	0	Median	NaN	NaN	NaN	1	0	Median	0	0.5	889410	522360	367050	0	0	0
SNW domain-containing protein 1;SNW domain-containing protein 1 (Fragment)	SNW domain-containing protein 1	3;1	3;1	3;1	>sp|Q13573|SNW1_HUMAN SNW domain-containing protein 1 OS=Homo sapiens GN=SNW1 PE=1 SV=1	2	3	3	3	2	3	2	3	2	3	6.3	6.3	6.3	61.494	536	536;185	0	22.976	1.4421	1.788	35.15	2	0	Median	NaN	NaN	NaN	1	0	Median	NaN	NaN	NaN	1	0	Median	4.7	6.3	652060	203090	448980	250980	128590	122380
Something about silencing protein 10	Something about silencing protein 10	6	6	6	>sp|Q9NQZ2|SAS10_HUMAN Something about silencing protein 10 OS=Homo sapiens GN=UTP3 PE=1 SV=1	1	6	6	6	2	6	2	6	2	6	18.2	18.2	18.2	54.557	479	479	0	41.77	0.66924	0.87608	18.813	8	0	Median	0.75829	0.89891	3.0719	2	0	Median	0.66277	0.87131	22.217	6	0	Median	7.3	18.2	1945300	1208100	737160	458340	258630	199710
SP110 nuclear body protein, isoform CRA_b;Sp110 nuclear body protein	SP110 nuclear body protein, isoform CRA_b;Sp110 nuclear body protein	1;1	1;1	1;1	>tr|G5E9C0|G5E9C0_HUMAN SP110 nuclear body protein, isoform CRA_b OS=Homo sapiens GN=SP110 PE=4 SV=1;>sp|Q9HB58|SP110_HUMAN Sp110 nuclear body protein OS=Homo sapiens GN=SP110 PE=1 SV=5	2	1	1	1	1	1	1	1	1	1	2.9	2.9	2.9	61.739	547	547;689	0.0015848	6.5985	0.78454	0.99244	22.708	2	0	Median	NaN	NaN	NaN	1	0	Median	NaN	NaN	NaN	1	0	Median	2.9	2.9	98292	52067	46225	45976	20953	25023
SPATS2-like protein;DNA polymerase-transactivated protein 6, isoform CRA_b;Putative uncharacterized protein DKFZP564A2416 (Fragment)	SPATS2-like protein;DNA polymerase-transactivated protein 6, isoform CRA_b	19;15;1	19;15;1	7;7;0	>sp|Q9NUQ6|SPS2L_HUMAN SPATS2-like protein OS=Homo sapiens GN=SPATS2L PE=1 SV=2;>tr|B8ZZZ7|B8ZZZ7_HUMAN DNA polymerase-transactivated protein 6, isoform CRA_b OS=Homo sapiens GN=SPATS2L PE=4 SV=1	3	19	19	7	14	18	14	18	6	7	44.3	44.3	16.1	61.728	558	558;498;13	0	180.35	0.64091	0.86503	11.178	25	0	Median	0.75745	0.88178	12.837	10	0	Median	0.59734	0.83952	8.6427	15	0	Median	32.8	43	22765000	13526000	9239000	8742600	4687600	4055000
SPATS2-like protein (Fragment)	SPATS2-like protein (Fragment)	13	1	1	>tr|F8W6C2|F8W6C2_HUMAN SPATS2-like protein (Fragment) OS=Homo sapiens GN=SPATS2L PE=1 SV=4	1	13	1	1	8	12	0	1	0	1	62.6	3.4	3.4	29.939	265	265	1	-2	NaN	NaN	NaN	1	0	Median	NaN	NaN	NaN	0	0	Median	NaN	NaN	NaN	1	0	Median	38.9	60	288180	176030	112160	0	0	0
Spectrin beta chain, non-erythrocytic 1	Spectrin beta chain, non-erythrocytic 1	2	2	2	>sp|Q01082|SPTB2_HUMAN Spectrin beta chain, non-erythrocytic 1 OS=Homo sapiens GN=SPTBN1 PE=1 SV=2	1	2	2	2	2	0	2	0	2	0	0.8	0.8	0.8	274.61	2364	2364	0	10.811	NaN	NaN	NaN	1	0	Median	NaN	NaN	NaN	1	0	Median	NaN	NaN	NaN	0	0	Median	0.8	0	746340	426080	320260	746340	426080	320260
Spermatid perinuclear RNA-binding protein;Putative uncharacterized protein DKFZp434G151	Spermatid perinuclear RNA-binding protein	16;3	13;3	13;3	>sp|Q96SI9|STRBP_HUMAN Spermatid perinuclear RNA-binding protein OS=Homo sapiens GN=STRBP PE=1 SV=1	2	16	13	13	15	16	12	13	12	13	29.2	24.1	24.1	73.652	672	672;94	0	104.38	0.95875	1.2137	19.728	20	0	Median	1.0408	1.2137	20.737	10	0	Median	0.88388	1.2325	19.779	10	0	Median	27.7	29.2	12871000	6571200	6300100	5771700	2687700	3084000
Spermatogenesis-associated serine-rich protein 2	Spermatogenesis-associated serine-rich protein 2	12	12	12	>sp|Q86XZ4|SPAS2_HUMAN Spermatogenesis-associated serine-rich protein 2 OS=Homo sapiens GN=SPATS2 PE=1 SV=1	1	12	12	12	9	12	9	12	9	12	32.7	32.7	32.7	59.544	545	545	0	109.15	0.7195	0.85469	13.935	20	0	Median	0.73938	0.84249	13.107	9	0	Median	0.64236	0.87113	13.211	11	0	Median	27.5	32.7	8764600	5180500	3584100	3995300	2248400	1746900
Spliceosome RNA helicase DDX39B;ATP-dependent RNA helicase DDX39A;Spliceosome RNA helicase DDX39B (Fragment);ATP-dependent RNA helicase DDX39A (Fragment)	Spliceosome RNA helicase DDX39B;ATP-dependent RNA helicase DDX39A	9;5;4;1	9;5;4;1	9;5;4;1	>sp|Q13838|DX39B_HUMAN Spliceosome RNA helicase DDX39B OS=Homo sapiens GN=DDX39B PE=1 SV=1;>sp|O00148|DX39A_HUMAN ATP-dependent RNA helicase DDX39A OS=Homo sapiens GN=DDX39A PE=1 SV=2	4	9	9	9	5	8	5	8	5	8	26.2	26.2	26.2	48.991	428	428;427;235;108	0	77.465	1.7657	2.3116	27.729	12	0	Median	1.3794	1.5652	25.168	5	0	Median	1.8022	2.4387	14.017	7	0	Median	14.5	24.5	4248100	1678500	2569700	1059800	464850	594930
Splicing factor 3A subunit 1	Splicing factor 3A subunit 1	6	6	6	>sp|Q15459|SF3A1_HUMAN Splicing factor 3A subunit 1 OS=Homo sapiens GN=SF3A1 PE=1 SV=1	1	6	6	6	6	2	6	2	6	2	10.6	10.6	10.6	88.885	793	793	0	46.319	1.1428	1.2945	26.31	5	0	Median	1.1428	1.2945	26.31	5	0	Median	NaN	NaN	NaN	0	0	Median	10.6	4	1310100	569250	740820	1243300	569250	674090
Splicing factor 3A subunit 2;Splicing factor 3A subunit 2 (Fragment)	Splicing factor 3A subunit 2;Splicing factor 3A subunit 2 (Fragment)	2;1	2;1	2;1	>sp|Q15428|SF3A2_HUMAN Splicing factor 3A subunit 2 OS=Homo sapiens GN=SF3A2 PE=1 SV=2;>tr|K7EMT0|K7EMT0_HUMAN Splicing factor 3A subunit 2 (Fragment) OS=Homo sapiens GN=SF3A2 PE=1 SV=2	2	2	2	2	1	2	1	2	1	2	7.3	7.3	7.3	49.255	464	464;135	0	18.963	1.8743	2.6609	39.407	3	0	Median	NaN	NaN	NaN	1	0	Median	2.0544	2.8835	11.363	2	0	Median	3.7	7.3	1247200	442270	804890	289680	132230	157440
Splicing factor 3A subunit 3	Splicing factor 3A subunit 3	1	1	1	>sp|Q12874|SF3A3_HUMAN Splicing factor 3A subunit 3 OS=Homo sapiens GN=SF3A3 PE=1 SV=1	1	1	1	1	1	1	1	1	1	1	2.4	2.4	2.4	58.848	501	501	0.0016863	8.6997	NaN	NaN	NaN	0	0	Median	NaN	NaN	NaN	0	0	Median	NaN	NaN	NaN	0	0	Median	2.4	2.4	418110	0	418110	134940	0	134940
Splicing factor 3B subunit 1;Splicing factor 3B subunit 1 (Fragment)	Splicing factor 3B subunit 1	29;4	29;4	29;4	>sp|O75533|SF3B1_HUMAN Splicing factor 3B subunit 1 OS=Homo sapiens GN=SF3B1 PE=1 SV=3	2	29	29	29	27	20	27	20	27	20	33.9	33.9	33.9	145.83	1304	1304;241	0	257.6	0.91321	1.1249	23.134	35	0	Median	0.8827	1.0208	18.675	21	0	Median	0.98384	1.361	20.852	14	0	Median	32.3	24.3	24424000	12901000	11523000	14647000	7848300	6799100
Splicing factor 3B subunit 2;Splicing factor 3B subunit 2 (Fragment)	Splicing factor 3B subunit 2	14;1	14;1	14;1	>sp|Q13435|SF3B2_HUMAN Splicing factor 3B subunit 2 OS=Homo sapiens GN=SF3B2 PE=1 SV=2	2	14	14	14	12	7	12	7	12	7	22.6	22.6	22.6	100.23	895	895;80	0	100.52	1.0672	1.2964	21.398	12	0	Median	1.0672	1.2791	10.343	8	0	Median	1.141	1.5859	30.95	4	0	Median	20.8	8.7	6468300	3079400	3388900	4441500	2137500	2303900
Splicing factor 3B subunit 3;Splicing factor 3B subunit 3 (Fragment)	Splicing factor 3B subunit 3	12;1	12;1	12;1	>sp|Q15393|SF3B3_HUMAN Splicing factor 3B subunit 3 OS=Homo sapiens GN=SF3B3 PE=1 SV=4	2	12	12	12	9	7	9	7	9	7	13.8	13.8	13.8	135.58	1217	1217;57	0	98.41	1.0358	1.3393	18.602	11	0	Median	0.99102	1.1319	8.422	5	0	Median	1.1068	1.5171	12.904	6	0	Median	10	8.7	4867400	2330800	2536600	2347900	1017700	1330200
Splicing factor 3B subunit 4;Splicing factor 3B subunit 4 (Fragment)	Splicing factor 3B subunit 4	3;1	3;1	3;1	>sp|Q15427|SF3B4_HUMAN Splicing factor 3B subunit 4 OS=Homo sapiens GN=SF3B4 PE=1 SV=1	2	3	3	3	3	3	3	3	3	3	12.7	12.7	12.7	44.385	424	424;190	0	35.881	0.98877	1.2794	22.13	3	0	Median	NaN	NaN	NaN	1	0	Median	1.0009	1.2949	1.6987	2	0	Median	12.7	12.7	1198800	463590	735180	261400	43423	217980
Splicing factor 45;Splicing factor 45 (Fragment)	Splicing factor 45;Splicing factor 45 (Fragment)	2;1	2;1	2;1	>sp|Q96I25|SPF45_HUMAN Splicing factor 45 OS=Homo sapiens GN=RBM17 PE=1 SV=1;>tr|Q5W011|Q5W011_HUMAN Splicing factor 45 (Fragment) OS=Homo sapiens GN=RBM17 PE=1 SV=1	2	2	2	2	1	1	1	1	1	1	6	6	6	44.961	401	401;212	0	14.061	NaN	NaN	NaN	1	0	Median	NaN	NaN	NaN	0	0	Median	NaN	NaN	NaN	1	0	Median	3.2	2.7	163020	96500	66517	0	0	0
Squamous cell carcinoma antigen recognized by T-cells 3;Squamous cell carcinoma antigen recognized by T-cells 3 (Fragment)	Squamous cell carcinoma antigen recognized by T-cells 3	23;2	23;2	23;2	>sp|Q15020|SART3_HUMAN Squamous cell carcinoma antigen recognized by T-cells 3 OS=Homo sapiens GN=SART3 PE=1 SV=1	2	23	23	23	22	11	22	11	22	11	26.4	26.4	26.4	109.93	963	963;111	0	177.53	0.90722	1.0778	22.426	25	0	Median	0.9305	1.0849	14.753	17	0	Median	0.67536	0.89052	34.105	8	0	Median	24.8	12.9	10667000	5944200	4722600	7916300	4304000	3612300
Src substrate cortactin	Src substrate cortactin	9	9	9	>sp|Q14247|SRC8_HUMAN Src substrate cortactin OS=Homo sapiens GN=CTTN PE=1 SV=2	1	9	9	9	6	6	6	6	6	6	18.9	18.9	18.9	61.585	550	550	0	74.943	1.0969	1.3212	5.998	6	0	Median	1.1033	1.2865	6.0879	3	0	Median	0.96558	1.3338	5.4126	3	0	Median	15.1	12.9	1847100	1103100	744010	833970	453220	380750
SRSF protein kinase 1;SRSF protein kinase 1 (Fragment);SRSF protein kinase 3	SRSF protein kinase 1;SRSF protein kinase 1 (Fragment)	15;15;1	15;15;1	14;14;0	>sp|Q96SB4|SRPK1_HUMAN SRSF protein kinase 1 OS=Homo sapiens GN=SRPK1 PE=1 SV=2;>tr|H3BLV9|H3BLV9_HUMAN SRSF protein kinase 1 (Fragment) OS=Homo sapiens GN=SRPK1 PE=1 SV=1	3	15	15	14	15	14	15	14	14	13	27.8	27.8	26	74.324	655	655;671;567	0	145.67	0.77343	0.98691	25.883	29	0	Median	0.6685	0.79418	8.5562	14	0	Median	0.82614	1.1748	26.199	15	0	Median	27.8	25.3	25826000	14809000	11017000	13112000	7921500	5190000
SRSF protein kinase 2;SRSF protein kinase 2 (Fragment)	SRSF protein kinase 2;SRSF protein kinase 2 (Fragment)	4;2	3;1	3;1	>sp|P78362|SRPK2_HUMAN SRSF protein kinase 2 OS=Homo sapiens GN=SRPK2 PE=1 SV=3;>tr|H7C5L6|H7C5L6_HUMAN SRSF protein kinase 2 (Fragment) OS=Homo sapiens GN=SRPK2 PE=1 SV=1	2	4	3	3	2	3	1	2	1	2	6.8	5.1	5.1	77.526	688	688;295	0	17.879	NaN	NaN	NaN	1	0	Median	NaN	NaN	NaN	0	0	Median	NaN	NaN	NaN	1	0	Median	3.5	5.1	174700	126980	47721	77794	77794	0
Superkiller viralicidic activity 2-like 2;Superkiller viralicidic activity 2-like 2 (Fragment)	Superkiller viralicidic activity 2-like 2	33;2	33;2	33;2	>sp|P42285|SK2L2_HUMAN Superkiller viralicidic activity 2-like 2 OS=Homo sapiens GN=SKIV2L2 PE=1 SV=3	2	33	33	33	29	31	29	31	29	31	36.9	36.9	36.9	117.8	1042	1042;72	0	260	0.90026	1.1497	10.799	47	0	Median	0.96143	1.1274	10.192	24	0	Median	0.84706	1.1656	10.684	23	0	Median	35	34.6	33789000	17276000	16513000	18152000	9194000	8957800
Supervillin	Supervillin	1	1	1	>sp|O95425|SVIL_HUMAN Supervillin OS=Homo sapiens GN=SVIL PE=1 SV=2	1	1	1	1	1	0	1	0	1	0	0.6	0.6	0.6	247.74	2214	2214	0.0016892	8.7977	NaN	NaN	NaN	1	0	Median	NaN	NaN	NaN	1	0	Median	NaN	NaN	NaN	0	0	Median	0.6	0	65924	31008	34916	65924	31008	34916
Surfeit locus protein 6	Surfeit locus protein 6	16	16	16	>sp|O75683|SURF6_HUMAN Surfeit locus protein 6 OS=Homo sapiens GN=SURF6 PE=1 SV=3	1	16	16	16	14	15	14	15	14	15	45.7	45.7	45.7	41.45	361	361	0	114.08	1.0067	1.3212	27.685	26	0	Median	1.1298	1.3212	38.558	12	0	Median	0.93982	1.3226	8.4765	14	0	Median	40.4	44	32634000	16279000	16355000	11318000	5697700	5620100
SURP and G-patch domain-containing protein 2;SURP and G-patch domain-containing protein 2 (Fragment)	SURP and G-patch domain-containing protein 2	27;4	27;4	27;4	>sp|Q8IX01|SUGP2_HUMAN SURP and G-patch domain-containing protein 2 OS=Homo sapiens GN=SUGP2 PE=1 SV=2	2	27	27	27	23	25	23	25	23	25	32.7	32.7	32.7	120.21	1082	1082;111	0	272.47	0.95261	1.1812	14.257	46	0	Median	1.0564	1.2235	9.4592	21	0	Median	0.81117	1.1279	16.505	25	0	Median	29.9	30.9	23021000	11781000	11240000	11416000	5590900	5824700
SWI/SNF-related matrix-associated actin-dependent regulator of chromatin subfamily A member 5;Probable global transcription activator SNF2L1	SWI/SNF-related matrix-associated actin-dependent regulator of chromatin subfamily A member 5	15;4	15;4	15;4	>sp|O60264|SMCA5_HUMAN SWI/SNF-related matrix-associated actin-dependent regulator of chromatin subfamily A member 5 OS=Homo sapiens GN=SMARCA5 PE=1 SV=1	2	15	15	15	15	4	15	4	15	4	15.6	15.6	15.6	121.9	1052	1052;1054	0	103.91	0.88768	1.0299	17.318	11	0	Median	0.91337	1.0441	14.326	9	0	Median	0.62813	0.85577	21.353	2	0	Median	15.6	4.4	4436000	2130900	2305000	3782400	1811800	1970600
TAR DNA-binding protein 43;TAR DNA binding protein, isoform CRA_d	TAR DNA-binding protein 43;TAR DNA binding protein, isoform CRA_d	4;3	4;3	4;3	>sp|Q13148|TADBP_HUMAN TAR DNA-binding protein 43 OS=Homo sapiens GN=TARDBP PE=1 SV=1;>tr|G3V162|G3V162_HUMAN TAR DNA binding protein, isoform CRA_d OS=Homo sapiens GN=TARDBP PE=4 SV=1	2	4	4	4	4	2	4	2	4	2	12.3	12.3	12.3	44.739	414	414;298	0	30.895	1.403	1.6467	11.774	5	0	Median	1.4724	1.6467	10.332	3	0	Median	1.2277	1.6949	17.24	2	0	Median	12.3	7.2	1379100	553310	825810	650700	225800	424900
TATA-binding protein-associated factor 2N;TATA-binding protein-associated factor 2N (Fragment)	TATA-binding protein-associated factor 2N	6;2	4;2	4;2	>sp|Q92804|RBP56_HUMAN TATA-binding protein-associated factor 2N OS=Homo sapiens GN=TAF15 PE=1 SV=1	2	6	4	4	6	4	4	3	4	3	10.8	8.4	8.4	61.829	592	592;214	0	44.445	0.53729	0.69131	15.703	7	0	Median	0.6433	0.74519	10.614	2	0	Median	0.43147	0.61501	17.447	5	0	Median	10.8	8.3	5649600	3948200	1701400	2067300	1434800	632550
T-complex protein 1 subunit delta	T-complex protein 1 subunit delta	1	1	1	>sp|P50991|TCPD_HUMAN T-complex protein 1 subunit delta OS=Homo sapiens GN=CCT4 PE=1 SV=4	1	1	1	1	1	0	1	0	1	0	2.6	2.6	2.6	57.924	539	539	1	-2	NaN	NaN	NaN	0	0	Median	NaN	NaN	NaN	0	0	Median	NaN	NaN	NaN	0	0	Median	2.6	0	0	0	0	0	0	0
Telomerase Cajal body protein 1	Telomerase Cajal body protein 1	3	3	3	>sp|Q9BUR4|WAP53_HUMAN Telomerase Cajal body protein 1 OS=Homo sapiens GN=WRAP53 PE=1 SV=1	1	3	3	3	0	3	0	3	0	3	11.1	11.1	11.1	59.309	548	548	0	32.913	0.85203	1.1725	5.967	2	0	Median	NaN	NaN	NaN	0	0	Median	0.85203	1.1725	5.967	2	0	Median	0	11.1	1446400	869200	577240	0	0	0
Testis-expressed sequence 10 protein;Testis-expressed sequence 10 protein (Fragment)	Testis-expressed sequence 10 protein	34;8	34;8	34;8	>sp|Q9NXF1|TEX10_HUMAN Testis-expressed sequence 10 protein OS=Homo sapiens GN=TEX10 PE=1 SV=2	2	34	34	34	32	34	32	34	32	34	45.5	45.5	45.5	105.67	929	929;171	0	309.81	1.1333	1.4974	15.694	58	0	Median	1.4073	1.619	12.157	28	0	Median	1.0213	1.4139	15.389	30	0	Median	45.4	45.5	63451000	28597000	34854000	29955000	12148000	17807000
Testis-specific Y-encoded-like protein 1	Testis-specific Y-encoded-like protein 1	1	1	1	>sp|Q9H0U9|TSYL1_HUMAN Testis-specific Y-encoded-like protein 1 OS=Homo sapiens GN=TSPYL1 PE=1 SV=3	1	1	1	1	0	1	0	1	0	1	4.6	4.6	4.6	49.192	437	437	0.0015974	6.804	NaN	NaN	NaN	0	0	Median	NaN	NaN	NaN	0	0	Median	NaN	NaN	NaN	0	0	Median	0	4.6	20992	0	20992	0	0	0
THAP domain-containing protein 11	THAP domain-containing protein 11	6	6	6	>sp|Q96EK4|THA11_HUMAN THAP domain-containing protein 11 OS=Homo sapiens GN=THAP11 PE=1 SV=2	1	6	6	6	3	6	3	6	3	6	19.4	19.4	19.4	34.455	314	314	0	45.243	0.69507	0.94304	22.633	8	0	Median	0.90056	1.007	35.273	3	0	Median	0.6444	0.88311	16.428	5	0	Median	8.3	19.4	2439100	1432300	1006800	482200	265580	216620
THAP domain-containing protein 4	THAP domain-containing protein 4	1	1	1	>sp|Q8WY91|THAP4_HUMAN THAP domain-containing protein 4 OS=Homo sapiens GN=THAP4 PE=1 SV=2	1	1	1	1	0	1	0	1	0	1	2.9	2.9	2.9	62.889	577	577	0	24.89	NaN	NaN	NaN	0	0	Median	NaN	NaN	NaN	0	0	Median	NaN	NaN	NaN	0	0	Median	0	2.9	109650	109650	0	0	0	0
THO complex subunit 1;THO complex subunit 1 (Fragment)	THO complex subunit 1	15;6	15;6	15;6	>sp|Q96FV9|THOC1_HUMAN THO complex subunit 1 OS=Homo sapiens GN=THOC1 PE=1 SV=1	2	15	15	15	7	15	7	15	7	15	24.2	24.2	24.2	75.665	657	657;272	0	108.78	1.6521	2.136	33.451	16	0	Median	1.3347	1.5288	25.542	6	0	Median	1.8823	2.5769	16.933	10	0	Median	10.2	24.2	6350900	1886800	4464100	1422200	539470	882690
THO complex subunit 2;THO complex subunit 2 (Fragment)	THO complex subunit 2	34;11	34;11	34;11	>sp|Q8NI27|THOC2_HUMAN THO complex subunit 2 OS=Homo sapiens GN=THOC2 PE=1 SV=2	2	34	34	34	29	29	29	29	29	29	29.2	29.2	29.2	182.77	1593	1593;379	0	265.24	1.644	1.9791	31.408	45	0	Median	1.3081	1.5206	16.985	24	0	Median	1.9402	2.6665	10.236	21	0	Median	23.8	25.2	27819000	9660400	18159000	13000000	5554600	7445200
THO complex subunit 3	THO complex subunit 3	2	2	2	>sp|Q96J01|THOC3_HUMAN THO complex subunit 3 OS=Homo sapiens GN=THOC3 PE=1 SV=1	1	2	2	2	2	1	2	1	2	1	10.3	10.3	10.3	38.771	351	351	0	13.844	NaN	NaN	NaN	1	0	Median	NaN	NaN	NaN	1	0	Median	NaN	NaN	NaN	0	0	Median	10.3	2.8	1090500	250310	840150	875020	250310	624720
THO complex subunit 4	THO complex subunit 4	5	5	5	>sp|Q86V81|THOC4_HUMAN THO complex subunit 4 OS=Homo sapiens GN=ALYREF PE=1 SV=3	1	5	5	5	5	0	5	0	5	0	19.1	19.1	19.1	26.888	257	257	0	41.972	0.6028	0.714	34.44	4	0	Median	0.6028	0.714	34.44	4	0	Median	NaN	NaN	NaN	0	0	Median	19.1	0	1564600	1131500	433060	1564600	1131500	433060
THO complex subunit 5 homolog;THO complex subunit 5 homolog (Fragment)	THO complex subunit 5 homolog	13;3	13;3	13;3	>sp|Q13769|THOC5_HUMAN THO complex subunit 5 homolog OS=Homo sapiens GN=THOC5 PE=1 SV=2	2	13	13	13	12	11	12	11	12	11	27.5	27.5	27.5	78.507	683	683;262	0	107.91	1.7808	2.0201	39.208	15	0	Median	1.2058	1.3991	22.876	7	0	Median	2.0236	2.7937	21.36	8	0	Median	27.5	25.8	7670400	2645200	5025200	3264600	1302100	1962500
THO complex subunit 6 homolog	THO complex subunit 6 homolog	3	3	3	>sp|Q86W42|THOC6_HUMAN THO complex subunit 6 homolog OS=Homo sapiens GN=THOC6 PE=1 SV=1	1	3	3	3	3	0	3	0	3	0	12.9	12.9	12.9	37.535	341	341	0	30.253	1.1924	1.3881	6.2447	2	0	Median	1.1924	1.3881	6.2447	2	0	Median	NaN	NaN	NaN	0	0	Median	12.9	0	1354000	691030	662960	1354000	691030	662960
Thyroid hormone receptor-associated protein 3	Thyroid hormone receptor-associated protein 3	29	29	29	>sp|Q9Y2W1|TR150_HUMAN Thyroid hormone receptor-associated protein 3 OS=Homo sapiens GN=THRAP3 PE=1 SV=2	1	29	29	29	28	23	28	23	28	23	29.7	29.7	29.7	108.66	955	955	0	237.32	1.5551	1.8585	21.989	57	0	Median	1.4918	1.7932	14.25	33	0	Median	1.7678	2.4798	21.44	24	0	Median	28.9	25.3	50238000	19808000	30430000	30436000	12109000	18328000
Transcription elongation factor B (SIII), polypeptide 3 (110kDa, elongin A), isoform CRA_a;Transcription elongation factor B polypeptide 3	Transcription elongation factor B (SIII), polypeptide 3 (110kDa, elongin A), isoform CRA_a;Transcription elongation factor B polypeptide 3	5;5	5;5	5;5	>tr|A0A024RAC6|A0A024RAC6_HUMAN Transcription elongation factor B (SIII), polypeptide 3 (110kDa, elongin A), isoform CRA_a OS=Homo sapiens GN=TCEB3 PE=4 SV=1;>sp|Q14241|ELOA1_HUMAN Transcription elongation factor B polypeptide 3 OS=Homo sapiens GN=TCEB3 PE	2	5	5	5	5	4	5	4	5	4	9.2	9.2	9.2	87.229	772	772;798	0	38.92	0.53004	0.68545	12.212	7	0	Median	0.60292	0.69693	16.473	4	0	Median	0.51612	0.68545	4.6646	3	0	Median	9.2	7.8	2507500	1749900	757630	1006300	666990	339320
Transcription factor 20	Transcription factor 20	2	2	2	>sp|Q9UGU0|TCF20_HUMAN Transcription factor 20 OS=Homo sapiens GN=TCF20 PE=1 SV=3	1	2	2	2	1	1	1	1	1	1	2.4	2.4	2.4	211.77	1960	1960	0	14.18	NaN	NaN	NaN	1	0	Median	NaN	NaN	NaN	1	0	Median	NaN	NaN	NaN	0	0	Median	1.5	0.9	1366200	663870	702350	1232500	663870	568660
Transcription intermediary factor 1-beta;Transcription intermediary factor 1-beta (Fragment)	Transcription intermediary factor 1-beta;Transcription intermediary factor 1-beta (Fragment)	7;4	7;4	7;4	>sp|Q13263|TIF1B_HUMAN Transcription intermediary factor 1-beta OS=Homo sapiens GN=TRIM28 PE=1 SV=5;>tr|M0R0K9|M0R0K9_HUMAN Transcription intermediary factor 1-beta (Fragment) OS=Homo sapiens GN=TRIM28 PE=1 SV=1	2	7	7	7	7	4	7	4	7	4	13.8	13.8	13.8	88.549	835	835;460	0	55.515	1.0163	1.1396	21.486	9	0	Median	1.0163	1.1396	15.094	7	0	Median	0.88884	1.1821	48.218	2	0	Median	13.8	5.1	2752500	1407400	1345100	1820100	889690	930390
Transcription termination factor 1	Transcription termination factor 1	18	18	18	>sp|Q15361|TTF1_HUMAN Transcription termination factor 1 OS=Homo sapiens GN=TTF1 PE=1 SV=3	1	18	18	18	16	11	16	11	16	11	27.1	27.1	27.1	103.05	905	905	0	156.52	0.76415	0.88893	17.72	23	0	Median	0.78316	0.9169	12.285	15	0	Median	0.62837	0.84543	23.708	8	0	Median	24.4	17.1	12286000	7357600	4928800	8298300	4623500	3674800
Transcriptional activator protein Pur-alpha	Transcriptional activator protein Pur-alpha	6	6	6	>sp|Q00577|PURA_HUMAN Transcriptional activator protein Pur-alpha OS=Homo sapiens GN=PURA PE=1 SV=2	1	6	6	6	4	5	4	5	4	5	29.8	29.8	29.8	34.91	322	322	0	66.139	0.67206	0.84068	13.821	6	0	Median	0.78755	0.91332	16.452	4	0	Median	0.59851	0.82651	5.1018	2	0	Median	20.8	27	6167500	3904600	2262900	3237200	1860900	1376300
Transcriptional activator protein Pur-beta	Transcriptional activator protein Pur-beta	1	1	1	>sp|Q96QR8|PURB_HUMAN Transcriptional activator protein Pur-beta OS=Homo sapiens GN=PURB PE=1 SV=3	1	1	1	1	1	0	1	0	1	0	4.2	4.2	4.2	33.24	312	312	0	29.611	NaN	NaN	NaN	0	0	Median	NaN	NaN	NaN	0	0	Median	NaN	NaN	NaN	0	0	Median	4.2	0	60316	60316	0	60316	60316	0
Transcriptional repressor CTCF	Transcriptional repressor CTCF	4	4	4	>sp|P49711|CTCF_HUMAN Transcriptional repressor CTCF OS=Homo sapiens GN=CTCF PE=1 SV=1	1	4	4	4	3	2	3	2	3	2	10.9	10.9	10.9	82.785	727	727	0	32.507	0.70996	0.84852	19.26	3	0	Median	0.78814	0.92358	11.987	2	0	Median	NaN	NaN	NaN	1	0	Median	6.6	5.5	833000	736440	96565	371620	311550	60070
Transcriptional repressor p66-beta;Transcriptional repressor p66-alpha	Transcriptional repressor p66-beta;Transcriptional repressor p66-alpha	2;1	2;1	2;1	>sp|Q8WXI9|P66B_HUMAN Transcriptional repressor p66-beta OS=Homo sapiens GN=GATAD2B PE=1 SV=1;>sp|Q86YP4|P66A_HUMAN Transcriptional repressor p66-alpha OS=Homo sapiens GN=GATAD2A PE=1 SV=1	2	2	2	2	0	2	0	2	0	2	5.2	5.2	5.2	65.26	593	593;633	0	15.352	0.55275	0.71633	2.3815	2	0	Median	NaN	NaN	NaN	0	0	Median	0.55275	0.71633	2.3815	2	0	Median	0	5.2	319460	206550	112910	0	0	0
Transducin beta-like protein 3;Transducin beta-like protein 3 (Fragment)	Transducin beta-like protein 3;Transducin beta-like protein 3 (Fragment)	38;31	38;31	38;31	>sp|Q12788|TBL3_HUMAN Transducin beta-like protein 3 OS=Homo sapiens GN=TBL3 PE=1 SV=2;>tr|J3KNP2|J3KNP2_HUMAN Transducin beta-like protein 3 (Fragment) OS=Homo sapiens GN=TBL3 PE=4 SV=1	2	38	38	38	33	36	33	36	33	36	65.2	65.2	65.2	89.034	808	808;697	0	323.31	0.70067	0.88599	14.158	70	0	Median	0.77477	0.89722	16.212	32	0	Median	0.62589	0.87929	12.328	38	0	Median	56.7	62.7	123660000	72033000	51630000	57213000	31587000	25626000
Transformer-2 protein homolog beta;Transformer-2 protein homolog beta (Fragment)	Transformer-2 protein homolog beta;Transformer-2 protein homolog beta (Fragment)	6;3	6;3	6;3	>sp|P62995|TRA2B_HUMAN Transformer-2 protein homolog beta OS=Homo sapiens GN=TRA2B PE=1 SV=1;>tr|H7C2L4|H7C2L4_HUMAN Transformer-2 protein homolog beta (Fragment) OS=Homo sapiens GN=TRA2B PE=1 SV=1	2	6	6	6	6	0	6	0	6	0	27.1	27.1	27.1	33.665	288	288;107	0	41.639	1.1405	1.37	12.844	6	0	Median	1.1405	1.37	12.844	6	0	Median	NaN	NaN	NaN	0	0	Median	27.1	0	2758900	1424000	1334900	2758900	1424000	1334900
Transgelin-2 (Fragment);Transgelin-2	Transgelin-2 (Fragment);Transgelin-2	1;1	1;1	1;1	>tr|X6RJP6|X6RJP6_HUMAN Transgelin-2 (Fragment) OS=Homo sapiens GN=TAGLN2 PE=1 SV=1;>sp|P37802|TAGL2_HUMAN Transgelin-2 OS=Homo sapiens GN=TAGLN2 PE=1 SV=3	2	1	1	1	1	0	1	0	1	0	6.4	6.4	6.4	21.086	187	187;199	1	-2	NaN	NaN	NaN	0	0	Median	NaN	NaN	NaN	0	0	Median	NaN	NaN	NaN	0	0	Median	6.4	0	709050	0	709050	709050	0	709050
Transmembrane protein 2	Transmembrane protein 2	2	2	2	>sp|Q9UHN6|TMEM2_HUMAN Transmembrane protein 2 OS=Homo sapiens GN=TMEM2 PE=1 SV=1	1	2	2	2	1	1	1	1	1	1	3.1	3.1	3.1	154.37	1383	1383	0.0017361	10.437	1.542	1.9479	64.899	2	0	Median	NaN	NaN	NaN	1	0	Median	NaN	NaN	NaN	1	0	Median	2	1.2	896640	389380	507260	446830	239980	206860
Treacle protein	Treacle protein	2	2	2	>sp|Q13428|TCOF_HUMAN Treacle protein OS=Homo sapiens GN=TCOF1 PE=1 SV=3	1	2	2	2	1	2	1	2	1	2	1.6	1.6	1.6	152.1	1488	1488	0	16.635	NaN	NaN	NaN	1	0	Median	NaN	NaN	NaN	0	0	Median	NaN	NaN	NaN	1	0	Median	0.9	1.6	290340	105440	184900	76396	0	76396
Tripartite motif-containing protein 26;Tripartite motif-containing protein 26 (Fragment)	Tripartite motif-containing protein 26;Tripartite motif-containing protein 26 (Fragment)	13;7	13;7	13;7	>sp|Q12899|TRI26_HUMAN Tripartite motif-containing protein 26 OS=Homo sapiens GN=TRIM26 PE=2 SV=1;>tr|A2AE51|A2AE51_HUMAN Tripartite motif-containing protein 26 (Fragment) OS=Homo sapiens GN=TRIM26 PE=4 SV=1	2	13	13	13	8	12	8	12	8	12	28	28	28	62.165	539	539;159	0	100.84	1.1876	1.6253	55.927	15	0	Median	0.52953	0.59225	11.401	6	0	Median	1.2372	1.7028	13.13	9	0	Median	17.1	26.3	7559300	3019900	4539300	2379500	1316600	1063000
TRMT1-like protein;TRMT1-like protein (Fragment)	TRMT1-like protein	29;5	29;5	29;5	>sp|Q7Z2T5|TRM1L_HUMAN TRMT1-like protein OS=Homo sapiens GN=TRMT1L PE=1 SV=2	2	29	29	29	24	29	24	29	24	29	56.9	56.9	56.9	81.746	733	733;212	0	265.48	0.89489	1.1435	14.862	48	0	Median	0.98438	1.1448	15.363	23	0	Median	0.82131	1.1321	14.694	25	0	Median	48.4	56.9	47633000	25148000	22485000	21927000	10778000	11149000
tRNA (cytosine(34)-C(5))-methyltransferase	tRNA (cytosine(34)-C(5))-methyltransferase	2	2	2	>sp|Q08J23|NSUN2_HUMAN tRNA (cytosine(34)-C(5))-methyltransferase OS=Homo sapiens GN=NSUN2 PE=1 SV=2	1	2	2	2	1	2	1	2	1	2	5.5	5.5	5.5	86.47	767	767	0	12.723	0.57682	0.72776	34.738	2	0	Median	NaN	NaN	NaN	1	0	Median	NaN	NaN	NaN	1	0	Median	2.5	5.5	161590	113360	48232	63097	39356	23741
tRNA-splicing ligase RtcB homolog	tRNA-splicing ligase RtcB homolog	4	4	4	>sp|Q9Y3I0|RTCB_HUMAN tRNA-splicing ligase RtcB homolog OS=Homo sapiens GN=RTCB PE=1 SV=1	1	4	4	4	0	4	0	4	0	4	10.5	10.5	10.5	55.21	505	505	0	27.197	NaN	NaN	NaN	0	0	Median	NaN	NaN	NaN	0	0	Median	NaN	NaN	NaN	0	0	Median	0	10.5	512120	512120	0	0	0	0
Tropomodulin-3 (Fragment);Tropomodulin-3	Tropomodulin-3 (Fragment);Tropomodulin-3	2;2	2;2	2;2	>tr|H0YKU1|H0YKU1_HUMAN Tropomodulin-3 (Fragment) OS=Homo sapiens GN=TMOD3 PE=1 SV=1;>sp|Q9NYL9|TMOD3_HUMAN Tropomodulin-3 OS=Homo sapiens GN=TMOD3 PE=1 SV=1	2	2	2	2	2	0	2	0	2	0	12.8	12.8	12.8	20.79	187	187;352	0	11.334	1.035	1.1937	25.101	2	0	Median	1.035	1.1937	25.101	2	0	Median	NaN	NaN	NaN	0	0	Median	12.8	0	454710	217840	236870	454710	217840	236870
Tubulin alpha-1B chain;Tubulin alpha-1B chain (Fragment);Putative tubulin-like protein alpha-4B	Tubulin alpha-1B chain;Tubulin alpha-1B chain (Fragment)	15;8;1	2;0;0	0;0;0	>sp|P68363|TBA1B_HUMAN Tubulin alpha-1B chain OS=Homo sapiens GN=TUBA1B PE=1 SV=1;>tr|F8VVB9|F8VVB9_HUMAN Tubulin alpha-1B chain (Fragment) OS=Homo sapiens GN=TUBA1B PE=4 SV=4	3	15	2	0	13	15	2	2	0	0	45	8.2	0	50.151	451	451;246;241	0	21.736	0.7234	0.93155	10.853	4	0	Median	NaN	NaN	NaN	1	0	Median	0.66264	0.93258	12.374	3	0	Median	42.1	45	8186300	4815000	3371300	1696800	867110	829730
Tubulin alpha-1C chain;Tubulin alpha-8 chain;Tubulin alpha-8 chain (Fragment)	Tubulin alpha-1C chain;Tubulin alpha-8 chain;Tubulin alpha-8 chain (Fragment)	16;8;8	16;8;8	2;0;0	>sp|Q9BQE3|TBA1C_HUMAN Tubulin alpha-1C chain OS=Homo sapiens GN=TUBA1C PE=1 SV=1;>sp|Q9NY65|TBA8_HUMAN Tubulin alpha-8 chain OS=Homo sapiens GN=TUBA8 PE=1 SV=1;>tr|C9J2C0|C9J2C0_HUMAN Tubulin alpha-8 chain (Fragment) OS=Homo sapiens GN=TUBA8 PE=3 SV=1	3	16	16	2	12	16	12	16	0	2	49	49	9.1	49.895	449	449;449;467	0	156.31	0.69489	0.94124	9.3905	26	0	Median	0.82899	0.959	11.351	12	0	Median	0.66468	0.92968	7.0977	14	0	Median	37	49	63445000	37702000	25743000	12281000	6739800	5540800
Tubulin alpha-4A chain;Tubulin alpha-4A chain (Fragment)	Tubulin alpha-4A chain	13;3	2;2	2;2	>sp|P68366|TBA4A_HUMAN Tubulin alpha-4A chain OS=Homo sapiens GN=TUBA4A PE=1 SV=1	2	13	2	2	9	13	0	2	0	2	41.1	7.8	7.8	49.924	448	448;153	0	15.289	0.78521	1.0791	4.1258	2	0	Median	NaN	NaN	NaN	0	0	Median	0.78521	1.0791	4.1258	2	0	Median	30.4	41.1	1119700	599230	520450	0	0	0
Tubulin beta chain;Tubulin beta-2B chain;Tubulin beta-2A chain;Tubulin beta-8 chain-like protein LOC260334;Tubulin beta-3 chain (Fragment);Tubulin beta-1 chain;CON__ENSEMBL:ENSBTAP00000025008;HCG1983504, isoform CRA_e;HCG1983504, isoform CRA_c;HCG1983504, isoform CRA_d	Tubulin beta chain;Tubulin beta-2B chain;Tubulin beta-2A chain	19;13;13;6;4;4;4;1;1;1	19;13;13;6;4;4;4;1;1;1	4;0;0;0;0;0;0;0;0;0	>sp|P07437|TBB5_HUMAN Tubulin beta chain OS=Homo sapiens GN=TUBB PE=1 SV=2;>sp|Q9BVA1|TBB2B_HUMAN Tubulin beta-2B chain OS=Homo sapiens GN=TUBB2B PE=1 SV=1;>sp|Q13885|TBB2A_HUMAN Tubulin beta-2A chain OS=Homo sapiens GN=TUBB2A PE=1 SV=1	10	19	19	4	14	19	14	19	1	4	59.5	59.5	16	49.67	444	444;445;445;444;189;451;536;118;148;164	0	203.72	0.66061	0.87197	10.573	26	0	Median	0.7609	0.85974	12.15	9	0	Median	0.63881	0.89242	9.926	17	0	Median	41.9	59.5	43042000	28353000	14689000	7371900	4714600	2657200
Tubulin beta-3 chain	Tubulin beta-3 chain	11	1	0	>sp|Q13509|TBB3_HUMAN Tubulin beta-3 chain OS=Homo sapiens GN=TUBB3 PE=1 SV=2	1	11	1	0	8	11	0	1	0	0	27.3	2	0	50.432	450	450	1	-2	NaN	NaN	NaN	1	0	Median	NaN	NaN	NaN	0	0	Median	NaN	NaN	NaN	1	0	Median	21.1	27.3	226450	146520	79929	0	0	0
Tubulin beta-4B chain;Tubulin beta-4A chain;Tubulin beta-4A chain (Fragment)	Tubulin beta-4B chain;Tubulin beta-4A chain	18;14;3	4;3;2	2;1;1	>sp|P68371|TBB4B_HUMAN Tubulin beta-4B chain OS=Homo sapiens GN=TUBB4B PE=1 SV=1;>sp|P04350|TBB4A_HUMAN Tubulin beta-4A chain OS=Homo sapiens GN=TUBB4A PE=1 SV=2	3	18	4	2	16	17	4	3	2	1	53.3	13.3	6.5	49.83	445	445;444;107	0	37.886	0.50419	0.58457	158.23	3	0	Median	0.1469	0.17131	173.58	2	0	Median	NaN	NaN	NaN	1	0	Median	49	49.4	3679200	2368900	1310300	1277000	1094400	182650
Tubulin beta-6 chain	Tubulin beta-6 chain	9	2	2	>sp|Q9BUF5|TBB6_HUMAN Tubulin beta-6 chain OS=Homo sapiens GN=TUBB6 PE=1 SV=1	1	9	2	2	5	9	0	2	0	2	24	9	9	49.857	446	446	0	16.647	NaN	NaN	NaN	0	0	Median	NaN	NaN	NaN	0	0	Median	NaN	NaN	NaN	0	0	Median	12.8	24	200670	0	200670	0	0	0
Tubulin beta-8 chain	Tubulin beta-8 chain	8	1	1	>sp|Q3ZCM7|TBB8_HUMAN Tubulin beta-8 chain OS=Homo sapiens GN=TUBB8 PE=1 SV=2	1	8	1	1	7	8	1	1	1	1	22.3	7.2	7.2	49.775	444	444	0	17.275	0.52358	0.67598	42.438	2	0	Median	NaN	NaN	NaN	1	0	Median	NaN	NaN	NaN	1	0	Median	22.1	22.3	6181600	3829700	2351900	1140700	723640	417050
Tyrosine-protein kinase BAZ1B	Tyrosine-protein kinase BAZ1B	8	8	8	>sp|Q9UIG0|BAZ1B_HUMAN Tyrosine-protein kinase BAZ1B OS=Homo sapiens GN=BAZ1B PE=1 SV=2	1	8	8	8	6	6	6	6	6	6	6.4	6.4	6.4	170.9	1483	1483	0	53.813	0.95506	1.0782	25.801	9	0	Median	0.95511	1.0782	28.638	5	0	Median	0.8264	1.106	26.082	4	0	Median	4.2	5.1	2046200	1011600	1034600	1006500	461230	545290
Tyrosine-protein kinase receptor UFO	Tyrosine-protein kinase receptor UFO	1	1	1	>sp|P30530|UFO_HUMAN Tyrosine-protein kinase receptor UFO OS=Homo sapiens GN=AXL PE=1 SV=3	1	1	1	1	0	1	0	1	0	1	0.8	0.8	0.8	98.335	894	894	1	-2	NaN	NaN	NaN	1	0	Median	NaN	NaN	NaN	0	0	Median	NaN	NaN	NaN	1	0	Median	0	0.8	173710	100600	73105	0	0	0
U2 snRNP-associated SURP motif-containing protein;U2 snRNP-associated SURP motif-containing protein (Fragment)	U2 snRNP-associated SURP motif-containing protein	12;2	12;2	12;2	>sp|O15042|SR140_HUMAN U2 snRNP-associated SURP motif-containing protein OS=Homo sapiens GN=U2SURP PE=1 SV=2	2	12	12	12	10	9	10	9	10	9	15.5	15.5	15.5	118.29	1029	1029;130	0	96.279	0.86028	1.0332	17.087	16	0	Median	0.83572	0.93483	8.4004	9	0	Median	0.92259	1.238	17.696	7	0	Median	12.9	11.4	6164200	3188400	2975700	3306500	1816100	1490400
U3 small nucleolar ribonucleoprotein protein IMP4 (Fragment);U3 small nucleolar ribonucleoprotein protein IMP4	U3 small nucleolar ribonucleoprotein protein IMP4 (Fragment);U3 small nucleolar ribonucleoprotein protein IMP4	1;1	1;1	1;1	>tr|B9A008|B9A008_HUMAN U3 small nucleolar ribonucleoprotein protein IMP4 (Fragment) OS=Homo sapiens GN=IMP4 PE=4 SV=1;>sp|Q96G21|IMP4_HUMAN U3 small nucleolar ribonucleoprotein protein IMP4 OS=Homo sapiens GN=IMP4 PE=1 SV=1	2	1	1	1	1	0	1	0	1	0	8.1	8.1	8.1	19.619	172	172;291	0.001675	8.5344	NaN	NaN	NaN	1	0	Median	NaN	NaN	NaN	1	0	Median	NaN	NaN	NaN	0	0	Median	8.1	0	466070	283480	182590	466070	283480	182590
U3 small nucleolar ribonucleoprotein protein MPP10	U3 small nucleolar ribonucleoprotein protein MPP10	7	7	7	>sp|O00566|MPP10_HUMAN U3 small nucleolar ribonucleoprotein protein MPP10 OS=Homo sapiens GN=MPHOSPH10 PE=1 SV=2	1	7	7	7	4	6	4	6	4	6	18.5	18.5	18.5	78.863	681	681	0	53.686	0.6696	0.81551	16.299	6	0	Median	0.69279	0.81551	4.5153	2	0	Median	0.58255	0.8161	20.874	4	0	Median	10.3	15.6	3824100	2734100	1090000	1671500	1125800	545640
U3 small nucleolar RNA-associated protein 14 homolog A;U3 small nucleolar RNA-associated protein 14 homolog C;U3 small nucleolar RNA-associated protein 14 homolog A (Fragment)	U3 small nucleolar RNA-associated protein 14 homolog A	8;3;2	8;3;2	8;3;2	>sp|Q9BVJ6|UT14A_HUMAN U3 small nucleolar RNA-associated protein 14 homolog A OS=Homo sapiens GN=UTP14A PE=1 SV=1	3	8	8	8	8	2	8	2	8	2	13.5	13.5	13.5	87.977	771	771;766;320	0	61.815	0.79866	0.95944	9.3917	7	0	Median	0.80308	0.95103	9.7528	6	0	Median	NaN	NaN	NaN	1	0	Median	13.5	3.8	2077000	1130800	946250	1647000	823530	823490
U3 small nucleolar RNA-associated protein 15 homolog;U3 small nucleolar RNA-associated protein 15 homolog (Fragment)	U3 small nucleolar RNA-associated protein 15 homolog;U3 small nucleolar RNA-associated protein 15 homolog (Fragment)	10;8	10;8	10;8	>sp|Q8TED0|UTP15_HUMAN U3 small nucleolar RNA-associated protein 15 homolog OS=Homo sapiens GN=UTP15 PE=1 SV=3;>tr|H0Y8P4|H0Y8P4_HUMAN U3 small nucleolar RNA-associated protein 15 homolog (Fragment) OS=Homo sapiens GN=UTP15 PE=4 SV=1	2	10	10	10	5	10	5	10	5	10	25.5	25.5	25.5	58.414	518	518;545	0	101.55	0.7351	0.99855	14.223	12	0	Median	0.86824	1.022	21.324	3	0	Median	0.72422	0.97567	12.012	9	0	Median	13.5	25.5	5939800	3659800	2280000	941000	514470	426530
U3 small nucleolar RNA-associated protein 18 homolog;U3 small nucleolar RNA-associated protein 18 homolog (Fragment)	U3 small nucleolar RNA-associated protein 18 homolog	24;4	24;4	24;4	>sp|Q9Y5J1|UTP18_HUMAN U3 small nucleolar RNA-associated protein 18 homolog OS=Homo sapiens GN=UTP18 PE=1 SV=3	2	24	24	24	15	21	15	21	15	21	52.2	52.2	52.2	62.003	556	556;123	0	208.26	0.69596	0.93967	17.188	29	0	Median	0.80199	0.93967	9.1997	11	0	Median	0.67532	0.93603	20.822	18	0	Median	36.9	45.1	29489000	17306000	12183000	11062000	6740800	4321100
U3 small nucleolar RNA-interacting protein 2	U3 small nucleolar RNA-interacting protein 2	10	10	10	>sp|O43818|U3IP2_HUMAN U3 small nucleolar RNA-interacting protein 2 OS=Homo sapiens GN=RRP9 PE=1 SV=1	1	10	10	10	5	10	5	10	5	10	30.5	30.5	30.5	51.84	475	475	0	70.728	0.77769	1.0007	7.1245	5	0	Median	NaN	NaN	NaN	1	0	Median	0.77167	1.0318	7.6106	4	0	Median	12.2	30.5	5387200	3839800	1547300	910530	737870	172650
U4/U6 small nuclear ribonucleoprotein Prp3	U4/U6 small nuclear ribonucleoprotein Prp3	6	6	6	>sp|O43395|PRPF3_HUMAN U4/U6 small nuclear ribonucleoprotein Prp3 OS=Homo sapiens GN=PRPF3 PE=1 SV=2	1	6	6	6	5	5	5	5	5	5	14.3	14.3	14.3	77.528	683	683	0	47.449	0.84091	1.0755	17.056	6	0	Median	0.83762	0.96066	12.42	4	0	Median	0.88817	1.2305	14.934	2	0	Median	11.6	10.8	3950400	2338000	1612500	1578400	937810	640590
U4/U6 small nuclear ribonucleoprotein Prp4	U4/U6 small nuclear ribonucleoprotein Prp4	10	10	10	>sp|O43172|PRP4_HUMAN U4/U6 small nuclear ribonucleoprotein Prp4 OS=Homo sapiens GN=PRPF4 PE=1 SV=2	1	10	10	10	1	10	1	10	1	10	22.6	22.6	22.6	58.449	522	522	0	70.354	0.93353	1.2279	12.6	8	0	Median	NaN	NaN	NaN	0	0	Median	0.93353	1.2279	12.6	8	0	Median	2.3	22.6	2888000	1772300	1115800	88262	88262	0
U4/U6.U5 tri-snRNP-associated protein 1	U4/U6.U5 tri-snRNP-associated protein 1	2	2	2	>sp|O43290|SNUT1_HUMAN U4/U6.U5 tri-snRNP-associated protein 1 OS=Homo sapiens GN=SART1 PE=1 SV=1	1	2	2	2	2	2	2	2	2	2	4.9	4.9	4.9	90.254	800	800	0	25.444	0.95886	1.0742	18.972	3	0	Median	0.87181	0.98202	12.687	2	0	Median	NaN	NaN	NaN	1	0	Median	4.9	4.9	673520	408110	265410	416550	194510	222040
U5 small nuclear ribonucleoprotein 200 kDa helicase	U5 small nuclear ribonucleoprotein 200 kDa helicase	30	30	30	>sp|O75643|U520_HUMAN U5 small nuclear ribonucleoprotein 200 kDa helicase OS=Homo sapiens GN=SNRNP200 PE=1 SV=2	1	30	30	30	24	25	24	25	24	25	19.3	19.3	19.3	244.5	2136	2136	0	275.03	1.3999	1.7961	29.073	33	0	Median	1.2517	1.4406	24.159	16	0	Median	1.5557	2.1097	16.287	17	0	Median	15	16.3	13217000	5278800	7938200	5665700	2539300	3126400
U5 small nuclear ribonucleoprotein 40 kDa protein;Putative uncharacterized protein DKFZp434D199	U5 small nuclear ribonucleoprotein 40 kDa protein;Putative uncharacterized protein DKFZp434D199	2;1	2;1	2;1	>sp|Q96DI7|SNR40_HUMAN U5 small nuclear ribonucleoprotein 40 kDa protein OS=Homo sapiens GN=SNRNP40 PE=1 SV=1;>tr|Q9NSS8|Q9NSS8_HUMAN Putative uncharacterized protein DKFZp434D199 OS=Homo sapiens GN=DKFZp434D199 PE=2 SV=1	2	2	2	2	2	0	2	0	2	0	6.2	6.2	6.2	39.31	357	357;127	0	11.846	1.5352	1.717	27.882	2	0	Median	1.5352	1.717	27.882	2	0	Median	NaN	NaN	NaN	0	0	Median	6.2	0	366540	167270	199270	366540	167270	199270
UAP56-interacting factor	UAP56-interacting factor	1	1	1	>sp|Q96QD9|UIF_HUMAN UAP56-interacting factor OS=Homo sapiens GN=FYTTD1 PE=1 SV=3	1	1	1	1	1	0	1	0	1	0	3.5	3.5	3.5	35.818	318	318	0.0016393	7.4686	NaN	NaN	NaN	1	0	Median	NaN	NaN	NaN	1	0	Median	NaN	NaN	NaN	0	0	Median	3.5	0	235740	108380	127360	235740	108380	127360
Ubiquitin carboxyl-terminal hydrolase 36;Ubiquitin carboxyl-terminal hydrolase 36 (Fragment);USP36 protein	Ubiquitin carboxyl-terminal hydrolase 36	32;6;6	32;6;6	32;6;6	>sp|Q9P275|UBP36_HUMAN Ubiquitin carboxyl-terminal hydrolase 36 OS=Homo sapiens GN=USP36 PE=1 SV=3	3	32	32	32	30	16	30	16	30	16	36	36	36	122.65	1121	1121;259;285	0	235.7	0.74485	0.93063	15.061	33	0	Median	0.79141	0.90429	16.794	22	0	Median	0.70839	0.94412	10.821	11	0	Median	34.3	17.4	20681000	12134000	8546200	14076000	8248000	5828400
Ubiquitin carboxyl-terminal hydrolase 7	Ubiquitin carboxyl-terminal hydrolase 7	3	3	3	>sp|Q93009|UBP7_HUMAN Ubiquitin carboxyl-terminal hydrolase 7 OS=Homo sapiens GN=USP7 PE=1 SV=2	1	3	3	3	2	2	2	2	2	2	3	3	3	128.3	1102	1102	0	20.038	NaN	NaN	NaN	0	0	Median	NaN	NaN	NaN	0	0	Median	NaN	NaN	NaN	0	0	Median	1.9	2.3	165600	165600	0	102030	102030	0
Ubiquitin-associated protein 2-like;Ubiquitin-associated protein 2-like (Fragment)	Ubiquitin-associated protein 2-like	15;6	15;6	15;6	>sp|Q14157|UBP2L_HUMAN Ubiquitin-associated protein 2-like OS=Homo sapiens GN=UBAP2L PE=1 SV=2	2	15	15	15	14	14	14	14	14	14	21.1	21.1	21.1	114.53	1087	1087;280	0	164.05	0.68961	0.87857	15.829	26	0	Median	0.7808	0.90931	16.339	14	0	Median	0.6267	0.87155	15.555	12	0	Median	19.7	20.3	20669000	12057000	8611500	10716000	5938600	4777700
Uncharacterized protein C12orf43 (Fragment);Uncharacterized protein C12orf43;Chromosome 12 open reading frame 43, isoform CRA_b	Uncharacterized protein C12orf43 (Fragment);Uncharacterized protein C12orf43;Chromosome 12 open reading frame 43, isoform CRA_b	3;3;2	3;3;2	3;3;2	>tr|F5H8B7|F5H8B7_HUMAN Uncharacterized protein C12orf43 (Fragment) OS=Homo sapiens GN=C12orf43 PE=1 SV=1;>sp|Q96C57|CL043_HUMAN Uncharacterized protein C12orf43 OS=Homo sapiens GN=C12orf43 PE=1 SV=2;>tr|G5EA44|G5EA44_HUMAN Chromosome 12 open reading frame	3	3	3	3	3	1	3	1	3	1	29.4	29.4	29.4	19.47	180	180;262;252	0	23.014	0.6726	0.77795	12.01	3	0	Median	0.6726	0.77795	12.01	3	0	Median	NaN	NaN	NaN	0	0	Median	29.4	5	1254400	773820	480550	1197500	716970	480550
Uncharacterized protein C3orf17;Uncharacterized protein C3orf17 (Fragment)	Uncharacterized protein C3orf17	17;1	17;1	17;1	>sp|Q6NW34|CC017_HUMAN Uncharacterized protein C3orf17 OS=Homo sapiens GN=C3orf17 PE=1 SV=3	2	17	17	17	9	17	9	17	9	17	35.6	35.6	35.6	64.551	567	567;81	0	126.08	0.75874	0.97466	11.352	24	0	Median	0.83787	0.95871	13.951	9	0	Median	0.73029	0.99216	10.022	15	0	Median	19	35.6	12421000	6773500	5647100	3285700	1683400	1602300
Uncharacterized protein C7orf50 (Fragment);Uncharacterized protein C7orf50	Uncharacterized protein C7orf50 (Fragment);Uncharacterized protein C7orf50	5;5	5;5	5;5	>tr|C9JQV0|C9JQV0_HUMAN Uncharacterized protein C7orf50 (Fragment) OS=Homo sapiens GN=C7orf50 PE=1 SV=1;>sp|Q9BRJ6|CG050_HUMAN Uncharacterized protein C7orf50 OS=Homo sapiens GN=C7orf50 PE=1 SV=1	2	5	5	5	5	0	5	0	5	0	42.2	42.2	42.2	21.883	192	192;194	0	38.952	0.87575	1.0365	6.3443	4	0	Median	0.87575	1.0365	6.3443	4	0	Median	NaN	NaN	NaN	0	0	Median	42.2	0	1986600	1031500	955030	1986600	1031500	955030
Unconventional myosin-Ib;Unconventional myosin-Ib (Fragment);Unconventional myosin-Ia	Unconventional myosin-Ib	13;2;1	13;2;1	13;2;1	>sp|O43795|MYO1B_HUMAN Unconventional myosin-Ib OS=Homo sapiens GN=MYO1B PE=1 SV=3	3	13	13	13	13	8	13	8	13	8	15.1	15.1	15.1	131.98	1136	1136;303;1043	0	118.98	0.82738	0.99718	16.768	16	0	Median	0.83257	0.94474	9.5515	8	0	Median	0.81094	1.0769	22.036	8	0	Median	15.1	9.4	5271900	2855900	2416000	3122300	1672300	1450100
Unconventional myosin-Ic;Unconventional myosin-Ic (Fragment)	Unconventional myosin-Ic	28;5	28;5	28;5	>sp|O00159|MYO1C_HUMAN Unconventional myosin-Ic OS=Homo sapiens GN=MYO1C PE=1 SV=4	2	28	28	28	24	24	24	24	24	24	33.2	33.2	33.2	121.68	1063	1063;168	0	229.95	0.88003	1.0672	16.532	39	0	Median	0.88003	1.0158	16.629	21	0	Median	0.88463	1.2171	14.011	18	0	Median	28	28.8	26009000	12930000	13079000	12431000	6346000	6085100
Unconventional myosin-Ie;Unconventional myosin-If;Unconventional myosin-Ie (Fragment)	Unconventional myosin-Ie	13;4;2	13;4;2	13;4;2	>sp|Q12965|MYO1E_HUMAN Unconventional myosin-Ie OS=Homo sapiens GN=MYO1E PE=1 SV=2	3	13	13	13	11	8	11	8	11	8	13.4	13.4	13.4	127.06	1108	1108;1098;276	0	105.96	0.87269	1.0156	26.815	10	0	Median	0.78218	0.88753	20.994	6	0	Median	0.97321	1.2765	18.23	4	0	Median	11.5	8.9	5211000	2985700	2225300	2924900	1635400	1289600
Unconventional myosin-XVIIIa	Unconventional myosin-XVIIIa	2	2	2	>sp|Q92614|MY18A_HUMAN Unconventional myosin-XVIIIa OS=Homo sapiens GN=MYO18A PE=1 SV=3	1	2	2	2	1	1	1	1	1	1	1.2	1.2	1.2	233.11	2054	2054	0	11.495	NaN	NaN	NaN	1	0	Median	NaN	NaN	NaN	0	0	Median	NaN	NaN	NaN	1	0	Median	0.6	0.6	518990	252690	266300	0	0	0
Unhealthy ribosome biogenesis protein 2 homolog;Unhealthy ribosome biogenesis protein 2 homolog (Fragment)	Unhealthy ribosome biogenesis protein 2 homolog	60;4	60;4	60;4	>sp|Q14146|URB2_HUMAN Unhealthy ribosome biogenesis protein 2 homolog OS=Homo sapiens GN=URB2 PE=2 SV=2	2	60	60	60	57	53	57	53	57	53	45.9	45.9	45.9	170.54	1524	1524;84	0	323.31	0.80231	0.99532	14.15	99	0	Median	0.85491	0.99382	11.594	54	0	Median	0.71664	1.0063	16.831	45	0	Median	43.4	42.9	148010000	80319000	67695000	86056000	45740000	40316000
UPF0488 protein C8orf33	UPF0488 protein C8orf33	4	4	4	>sp|Q9H7E9|CH033_HUMAN UPF0488 protein C8orf33 OS=Homo sapiens GN=C8orf33 PE=1 SV=1	1	4	4	4	4	0	4	0	4	0	25.3	25.3	25.3	24.992	229	229	0	32.494	0.79154	0.90425	12.938	4	0	Median	0.79154	0.90425	12.938	4	0	Median	NaN	NaN	NaN	0	0	Median	25.3	0	1616200	875640	740580	1616200	875640	740580
Uveal autoantigen with coiled-coil domains and ankyrin repeats	Uveal autoantigen with coiled-coil domains and ankyrin repeats	2	2	2	>sp|Q9BZF9|UACA_HUMAN Uveal autoantigen with coiled-coil domains and ankyrin repeats OS=Homo sapiens GN=UACA PE=1 SV=2	1	2	2	2	2	1	2	1	2	1	1.8	1.8	1.8	162.5	1416	1416	0	13.036	1.0235	1.2228	33.498	3	0	Median	0.94396	1.0977	15.255	2	0	Median	NaN	NaN	NaN	1	0	Median	1.8	0.8	840250	355460	484790	179880	89504	90379
Vacuolar protein sorting-associated protein 13A	Vacuolar protein sorting-associated protein 13A	2	2	2	>sp|Q96RL7|VP13A_HUMAN Vacuolar protein sorting-associated protein 13A OS=Homo sapiens GN=VPS13A PE=1 SV=2	1	2	2	2	2	0	2	0	2	0	0.5	0.5	0.5	360.27	3174	3174	0.0017331	10.424	NaN	NaN	NaN	0	0	Median	NaN	NaN	NaN	0	0	Median	NaN	NaN	NaN	0	0	Median	0.5	0	0	0	0	0	0	0
Vacuolar protein sorting-associated protein 37B (Fragment);Vacuolar protein sorting-associated protein 37B	Vacuolar protein sorting-associated protein 37B (Fragment);Vacuolar protein sorting-associated protein 37B	1;1	1;1	1;1	>tr|F5H4M0|F5H4M0_HUMAN Vacuolar protein sorting-associated protein 37B (Fragment) OS=Homo sapiens GN=VPS37B PE=1 SV=1;>sp|Q9H9H4|VP37B_HUMAN Vacuolar protein sorting-associated protein 37B OS=Homo sapiens GN=VPS37B PE=1 SV=1	2	1	1	1	0	1	0	1	0	1	2.6	2.6	2.6	29.693	271	271;285	1	-2	NaN	NaN	NaN	1	0	Median	NaN	NaN	NaN	0	0	Median	NaN	NaN	NaN	1	0	Median	0	2.6	544480	464530	79952	0	0	0
Vascular endothelial zinc finger 1	Vascular endothelial zinc finger 1	2	2	2	>sp|Q14119|VEZF1_HUMAN Vascular endothelial zinc finger 1 OS=Homo sapiens GN=VEZF1 PE=1 SV=2	1	2	2	2	1	2	1	2	1	2	4.4	4.4	4.4	56.931	521	521	0	10.968	0.9106	1.1112	19.842	2	0	Median	NaN	NaN	NaN	1	0	Median	NaN	NaN	NaN	1	0	Median	2.3	4.4	408370	273610	134750	149820	90625	59191
Vesicle transport through interaction with t-SNAREs homolog 1A	Vesicle transport through interaction with t-SNAREs homolog 1A	1	1	1	>sp|Q96AJ9|VTI1A_HUMAN Vesicle transport through interaction with t-SNAREs homolog 1A OS=Homo sapiens GN=VTI1A PE=1 SV=2	1	1	1	1	1	0	1	0	1	0	4.1	4.1	4.1	25.217	217	217	1	-2	NaN	NaN	NaN	1	0	Median	NaN	NaN	NaN	1	0	Median	NaN	NaN	NaN	0	0	Median	4.1	0	355980	197140	158840	355980	197140	158840
Vimentin;Vimentin (Fragment);Desmin;Peripherin (Fragment);Peripherin;Alpha-internexin;Neurofilament light polypeptide;Neurofilament medium polypeptide	Vimentin	21;5;4;3;3;1;1;1	21;5;4;3;3;1;1;1	17;5;1;1;1;0;0;0	>sp|P08670|VIME_HUMAN Vimentin OS=Homo sapiens GN=VIM PE=1 SV=4	8	21	21	17	6	21	6	21	5	17	50.6	50.6	45.3	53.651	466	466;173;470;200;470;499;543;916	0	172.09	0.7928	1.0795	9.5478	22	0	Median	0.9427	1.0655	10.518	3	0	Median	0.78193	1.0937	9.5649	19	0	Median	15.9	50.6	14407000	8071800	6335700	1084500	604340	480190
WD repeat-containing protein 18 (Fragment);WD repeat-containing protein 18	WD repeat-containing protein 18 (Fragment);WD repeat-containing protein 18	14;14	14;14	14;14	>tr|A0A0A0MQU0|A0A0A0MQU0_HUMAN WD repeat-containing protein 18 (Fragment) OS=Homo sapiens GN=WDR18 PE=4 SV=1;>sp|Q9BV38|WDR18_HUMAN WD repeat-containing protein 18 OS=Homo sapiens GN=WDR18 PE=1 SV=2	2	14	14	14	14	10	14	10	14	10	41	41	41	46.909	429	429;432	0	126.88	1.2058	1.5135	13.392	22	0	Median	1.3294	1.5285	16.229	12	0	Median	1.0485	1.4805	9.7098	10	0	Median	41	33.8	17421000	7373900	10047000	10605000	4164300	6440700
WD repeat-containing protein 3	WD repeat-containing protein 3	50	50	50	>sp|Q9UNX4|WDR3_HUMAN WD repeat-containing protein 3 OS=Homo sapiens GN=WDR3 PE=1 SV=1	1	50	50	50	49	45	49	45	49	45	65.6	65.6	65.6	106.1	943	943	0	323.31	0.70016	0.90077	15.257	95	0	Median	0.76308	0.89708	11.714	46	0	Median	0.63749	0.90077	17.976	49	0	Median	64.5	58.2	139200000	82535000	56660000	66956000	37928000	29027000
WD repeat-containing protein 36	WD repeat-containing protein 36	39	39	39	>sp|Q8NI36|WDR36_HUMAN WD repeat-containing protein 36 OS=Homo sapiens GN=WDR36 PE=1 SV=1	1	39	39	39	35	38	35	38	35	38	44.9	44.9	44.9	105.32	951	951	0	323.31	0.6744	0.88205	9.7469	76	0	Median	0.77937	0.91277	8.1795	35	0	Median	0.60167	0.84826	9.8684	41	0	Median	41.9	43	158780000	93264000	65512000	68114000	37429000	30685000
WD repeat-containing protein 43;WD repeat-containing protein 43 (Fragment)	WD repeat-containing protein 43	12;3	12;3	12;3	>sp|Q15061|WDR43_HUMAN WD repeat-containing protein 43 OS=Homo sapiens GN=WDR43 PE=1 SV=3	2	12	12	12	4	12	4	12	4	12	23.8	23.8	23.8	74.89	677	677;187	0	94.902	0.72161	0.97173	9.7979	11	0	Median	0.78159	0.91075	10.05	2	0	Median	0.71667	0.97173	10.175	9	0	Median	6.1	23.8	6082900	3312400	2770500	1353600	632140	721440
WD repeat-containing protein 46;WD repeat-containing protein 46 (Fragment)	WD repeat-containing protein 46	13;6	13;6	13;6	>sp|O15213|WDR46_HUMAN WD repeat-containing protein 46 OS=Homo sapiens GN=WDR46 PE=1 SV=3	2	13	13	13	9	11	9	11	9	11	31.1	31.1	31.1	68.07	610	610;322	0	116.74	0.76175	0.98885	13.147	17	0	Median	0.82702	0.95798	14.233	8	0	Median	0.72863	1.0202	12.769	9	0	Median	24.1	27.4	7009100	3962600	3046500	2943200	1534900	1408300
WD repeat-containing protein 5;WD repeat-containing protein 5 (Fragment)	WD repeat-containing protein 5	6;2	6;2	6;2	>sp|P61964|WDR5_HUMAN WD repeat-containing protein 5 OS=Homo sapiens GN=WDR5 PE=1 SV=1	2	6	6	6	6	0	6	0	6	0	22.8	22.8	22.8	36.588	334	334;96	0	44.459	0.86875	1.0157	5.1119	3	0	Median	0.86875	1.0157	5.1119	3	0	Median	NaN	NaN	NaN	0	0	Median	22.8	0	1638500	954900	683620	1638500	954900	683620
WD repeat-containing protein 61 (Fragment);WD repeat-containing protein 61	WD repeat-containing protein 61 (Fragment);WD repeat-containing protein 61	4;4	4;4	4;4	>tr|H0YN81|H0YN81_HUMAN WD repeat-containing protein 61 (Fragment) OS=Homo sapiens GN=WDR61 PE=1 SV=1;>sp|Q9GZS3|WDR61_HUMAN WD repeat-containing protein 61 OS=Homo sapiens GN=WDR61 PE=1 SV=1	2	4	4	4	4	0	4	0	4	0	25.5	25.5	25.5	32.253	294	294;305	0	41.531	0.77538	0.89599	20.565	2	0	Median	0.77538	0.89599	20.565	2	0	Median	NaN	NaN	NaN	0	0	Median	25.5	0	1219300	521380	697960	1219300	521380	697960
WD repeat-containing protein 75	WD repeat-containing protein 75	9	9	9	>sp|Q8IWA0|WDR75_HUMAN WD repeat-containing protein 75 OS=Homo sapiens GN=WDR75 PE=1 SV=1	1	9	9	9	5	6	5	6	5	6	13.3	13.3	13.3	94.498	830	830	0	67.486	0.77813	0.98759	12.705	7	0	Median	0.88689	1.0077	13.191	4	0	Median	0.69588	0.94678	13.298	3	0	Median	7.5	9.2	2395300	1171500	1223700	1310600	536620	773960
WD repeat-containing protein 76	WD repeat-containing protein 76	2	2	2	>sp|Q9H967|WDR76_HUMAN WD repeat-containing protein 76 OS=Homo sapiens GN=WDR76 PE=1 SV=2	1	2	2	2	1	2	1	2	1	2	5.4	5.4	5.4	69.768	626	626	0	15.634	NaN	NaN	NaN	1	0	Median	NaN	NaN	NaN	0	0	Median	NaN	NaN	NaN	1	0	Median	2.2	5.4	432320	368580	63743	132840	132840	0
WD repeat-containing protein 89;WD repeat-containing protein 89 (Fragment)	WD repeat-containing protein 89;WD repeat-containing protein 89 (Fragment)	6;3	6;3	6;3	>sp|Q96FK6|WDR89_HUMAN WD repeat-containing protein 89 OS=Homo sapiens GN=WDR89 PE=1 SV=1;>tr|G3V4B8|G3V4B8_HUMAN WD repeat-containing protein 89 (Fragment) OS=Homo sapiens GN=WDR89 PE=4 SV=1	2	6	6	6	6	3	6	3	6	3	23	23	23	43.214	387	387;226	0	68.238	0.84902	1.0056	23.846	9	0	Median	0.92922	1.0415	28.752	6	0	Median	0.6711	0.91997	14.333	3	0	Median	23	11.1	4042600	2584700	1458000	2352900	1468400	884560
WD40 repeat-containing protein SMU1	WD40 repeat-containing protein SMU1	3	3	3	>sp|Q2TAY7|SMU1_HUMAN WD40 repeat-containing protein SMU1 OS=Homo sapiens GN=SMU1 PE=1 SV=2	1	3	3	3	1	3	1	3	1	3	6.8	6.8	6.8	57.543	513	513	0	22.116	1.9344	2.5652	22.655	3	0	Median	NaN	NaN	NaN	1	0	Median	1.9623	2.5963	1.7031	2	0	Median	1.9	6.8	644080	187850	456220	102720	43012	59711
Werner syndrome ATP-dependent helicase	Werner syndrome ATP-dependent helicase	2	2	2	>sp|Q14191|WRN_HUMAN Werner syndrome ATP-dependent helicase OS=Homo sapiens GN=WRN PE=1 SV=2	1	2	2	2	0	2	0	2	0	2	1.5	1.5	1.5	162.46	1432	1432	0	11.623	1.1275	1.4748	68.595	2	0	Median	NaN	NaN	NaN	0	0	Median	1.1275	1.4748	68.595	2	0	Median	0	1.5	181390	58729	122660	0	0	0
Xaa-Pro aminopeptidase 1 (Fragment);Xaa-Pro aminopeptidase 1	Xaa-Pro aminopeptidase 1 (Fragment);Xaa-Pro aminopeptidase 1	1;1	1;1	1;1	>tr|Q5T6H2|Q5T6H2_HUMAN Xaa-Pro aminopeptidase 1 (Fragment) OS=Homo sapiens GN=XPNPEP1 PE=1 SV=1;>sp|Q9NQW7|XPP1_HUMAN Xaa-Pro aminopeptidase 1 OS=Homo sapiens GN=XPNPEP1 PE=1 SV=3	2	1	1	1	1	0	1	0	1	0	4.6	4.6	4.6	34.351	303	303;623	1	-2	NaN	NaN	NaN	0	0	Median	NaN	NaN	NaN	0	0	Median	NaN	NaN	NaN	0	0	Median	4.6	0	0	0	0	0	0	0
X-ray repair cross-complementing protein 5;X-ray repair cross-complementing protein 5 (Fragment)	X-ray repair cross-complementing protein 5	15;1	15;1	15;1	>sp|P13010|XRCC5_HUMAN X-ray repair cross-complementing protein 5 OS=Homo sapiens GN=XRCC5 PE=1 SV=3	2	15	15	15	11	11	11	11	11	11	26.2	26.2	26.2	82.704	732	732;131	0	116.9	0.64486	0.86032	45.546	15	0	Median	0.7134	0.8307	62.154	8	0	Median	0.60562	0.86032	9.0638	7	0	Median	23.2	20.4	7792200	5083000	2709200	3735100	2249800	1485200
X-ray repair cross-complementing protein 6	X-ray repair cross-complementing protein 6	15	15	15	>sp|P12956|XRCC6_HUMAN X-ray repair cross-complementing protein 6 OS=Homo sapiens GN=XRCC6 PE=1 SV=2	1	15	15	15	13	15	13	15	13	15	33	33	33	69.842	609	609	0	124.77	0.61221	0.78921	22.901	20	0	Median	0.68337	0.7807	28.17	9	0	Median	0.60389	0.81811	18.987	11	0	Median	27.8	33	10900000	6405400	4494300	4219000	2342100	1876900
Y-box-binding protein 3;Y-box-binding protein 3 (Fragment)	Y-box-binding protein 3	9;2	4;2	4;2	>sp|P16989|YBOX3_HUMAN Y-box-binding protein 3 OS=Homo sapiens GN=YBX3 PE=1 SV=4	2	9	4	4	6	9	2	4	2	4	29	18	18	40.089	372	372;170	0	56.964	0.68809	0.89926	6.7186	5	0	Median	0.72983	0.83985	9.2907	2	0	Median	0.65698	0.90415	2.2283	3	0	Median	21	29	3458600	2175400	1283200	885340	519670	365670
YLP motif-containing protein 1	YLP motif-containing protein 1	13	13	4	>sp|P49750|YLPM1_HUMAN YLP motif-containing protein 1 OS=Homo sapiens GN=YLPM1 PE=1 SV=3	1	13	13	4	7	13	7	13	3	4	8.7	8.7	2.4	219.98	1951	1951	0	97.234	0.59954	0.76519	12.874	15	0	Median	0.66299	0.75868	14.239	6	0	Median	0.5857	0.81575	12.76	9	0	Median	5.4	8.7	4425300	2842700	1582600	1508700	920060	588630
YTH domain-containing family protein 2;YTH domain-containing family protein 2 (Fragment);YTH domain family, member 3, isoform CRA_a;YTH domain-containing family protein 3	YTH domain-containing family protein 2;YTH domain-containing family protein 2 (Fragment);YTH domain family, member 3, isoform CRA_a;YTH domain-containing family protein 3	2;1;1;1	2;1;1;1	2;1;1;1	>sp|Q9Y5A9|YTHD2_HUMAN YTH domain-containing family protein 2 OS=Homo sapiens GN=YTHDF2 PE=1 SV=2;>tr|S4R3V3|S4R3V3_HUMAN YTH domain-containing family protein 2 (Fragment) OS=Homo sapiens GN=YTHDF2 PE=1 SV=1;>tr|A0A024R7W5|A0A024R7W5_HUMAN YTH domain famil	4	2	2	2	1	1	1	1	1	1	3.8	3.8	3.8	62.333	579	579;241;534;585	0	11.349	NaN	NaN	NaN	1	0	Median	NaN	NaN	NaN	0	0	Median	NaN	NaN	NaN	1	0	Median	2.6	1.2	212030	149700	62327	79991	79991	0
Zinc finger and BTB domain-containing protein 11	Zinc finger and BTB domain-containing protein 11	8	8	8	>sp|O95625|ZBT11_HUMAN Zinc finger and BTB domain-containing protein 11 OS=Homo sapiens GN=ZBTB11 PE=1 SV=2	1	8	8	8	6	8	6	8	6	8	10	10	10	119.38	1053	1053	0	80.406	0.78307	0.94337	22.69	10	0	Median	0.71728	0.83077	13.412	4	0	Median	0.81736	1.1014	24.225	6	0	Median	8.3	10	2950300	1606100	1344200	1072500	647040	425410
Zinc finger BED domain-containing protein 5	Zinc finger BED domain-containing protein 5	1	1	1	>sp|Q49AG3|ZBED5_HUMAN Zinc finger BED domain-containing protein 5 OS=Homo sapiens GN=ZBED5 PE=2 SV=2	1	1	1	1	0	1	0	1	0	1	2	2	2	78.91	693	693	0.0091603	6.1761	NaN	NaN	NaN	0	0	Median	NaN	NaN	NaN	0	0	Median	NaN	NaN	NaN	0	0	Median	0	2	28718	28718	0	0	0	0
Zinc finger C3H1 domain-containing protein;Proline/serine-rich coiled-coil 2, isoform CRA_a	Zinc finger C3H1 domain-containing protein	24;2	24;2	24;2	>sp|O60293|ZC3H1_HUMAN Zinc finger C3H1 domain-containing protein OS=Homo sapiens GN=ZFC3H1 PE=1 SV=3	2	24	24	24	18	18	18	18	18	18	15.7	15.7	15.7	226.35	1989	1989;358	0	180.38	1.2563	1.4805	29.808	28	0	Median	1.0595	1.2135	17.747	16	0	Median	1.516	1.9809	23.163	12	0	Median	12.2	11.9	8909400	3736400	5172900	4621600	2148400	2473200
Zinc finger CCCH domain-containing protein 11A	Zinc finger CCCH domain-containing protein 11A	2	2	2	>sp|O75152|ZC11A_HUMAN Zinc finger CCCH domain-containing protein 11A OS=Homo sapiens GN=ZC3H11A PE=1 SV=3	1	2	2	2	1	2	1	2	1	2	4.6	4.6	4.6	89.13	810	810	0	13.02	NaN	NaN	NaN	1	0	Median	NaN	NaN	NaN	1	0	Median	NaN	NaN	NaN	0	0	Median	2.7	4.6	118260	33527	84737	85510	33527	51984
Zinc finger CCCH domain-containing protein 14;Nuclear protein UKp68, isoform CRA_g;Zinc finger CCCH domain-containing protein 14 (Fragment)	Zinc finger CCCH domain-containing protein 14	18;6;2	18;6;2	18;6;2	>sp|Q6PJT7|ZC3HE_HUMAN Zinc finger CCCH domain-containing protein 14 OS=Homo sapiens GN=ZC3H14 PE=1 SV=1	3	18	18	18	13	14	13	14	13	14	34.8	34.8	34.8	82.875	736	736;438;132	0	147.79	1.5672	1.8931	30.189	18	0	Median	1.3835	1.5987	11.522	11	0	Median	2.2332	3.1094	22.552	7	0	Median	25.5	29.2	6853400	2024100	4829300	3101800	1121600	1980200
Zinc finger CCCH domain-containing protein 18;Zinc finger CCCH domain-containing protein 18 (Fragment)	Zinc finger CCCH domain-containing protein 18	8;1	8;1	8;1	>sp|Q86VM9|ZCH18_HUMAN Zinc finger CCCH domain-containing protein 18 OS=Homo sapiens GN=ZC3H18 PE=1 SV=2	2	8	8	8	7	7	7	7	7	7	11.4	11.4	11.4	106.38	953	953;196	0	62.035	1.16	1.3009	66.205	9	0	Median	0.93397	1.0821	12.569	5	0	Median	2.6337	3.5812	11.472	4	0	Median	10.1	10.2	8788400	3583700	5204700	4210500	2337500	1873000
Zinc finger CCCH-type antiviral protein 1;Zinc finger CCCH-type antiviral protein 1 (Fragment)	Zinc finger CCCH-type antiviral protein 1	31;7	31;7	31;7	>sp|Q7Z2W4|ZCCHV_HUMAN Zinc finger CCCH-type antiviral protein 1 OS=Homo sapiens GN=ZC3HAV1 PE=1 SV=3	2	31	31	31	26	29	26	29	26	29	46.2	46.2	46.2	101.43	902	902;264	0	311.81	0.74767	0.93	14.377	49	0	Median	0.81553	0.93905	14.654	24	0	Median	0.64345	0.8792	13.613	25	0	Median	39.9	45.1	38880000	22672000	16208000	17692000	9636100	8055500
Zinc finger CCHC domain-containing protein 7	Zinc finger CCHC domain-containing protein 7	3	3	3	>sp|Q8N3Z6|ZCHC7_HUMAN Zinc finger CCHC domain-containing protein 7 OS=Homo sapiens GN=ZCCHC7 PE=1 SV=2	1	3	3	3	2	3	2	3	2	3	8.1	8.1	8.1	63.052	543	543	0	19.674	0.72606	1.0117	18.974	5	0	Median	1.0869	1.2535	4.6387	2	0	Median	0.71349	0.98541	12.84	3	0	Median	6.3	8.1	1223700	634390	589320	457400	213080	244320
Zinc finger CCHC domain-containing protein 8;Zinc finger CCHC domain-containing protein 8 (Fragment)	Zinc finger CCHC domain-containing protein 8	5;2	5;2	5;2	>sp|Q6NZY4|ZCHC8_HUMAN Zinc finger CCHC domain-containing protein 8 OS=Homo sapiens GN=ZCCHC8 PE=1 SV=2	2	5	5	5	5	1	5	1	5	1	12.9	12.9	12.9	78.576	707	707;211	0	36.525	1.1156	1.4209	17.027	5	0	Median	1.1755	1.3535	18.861	4	0	Median	NaN	NaN	NaN	1	0	Median	12.9	1.3	1275000	472780	802180	1166700	419260	747480
Zinc finger MYM-type protein 1	Zinc finger MYM-type protein 1	1	1	1	>sp|Q5SVZ6|ZMYM1_HUMAN Zinc finger MYM-type protein 1 OS=Homo sapiens GN=ZMYM1 PE=2 SV=1	1	1	1	1	1	0	1	0	1	0	1.4	1.4	1.4	128.72	1142	1142	0	36.462	NaN	NaN	NaN	1	0	Median	NaN	NaN	NaN	1	0	Median	NaN	NaN	NaN	0	0	Median	1.4	0	157020	72860	84162	157020	72860	84162
Zinc finger protein 106;Zinc finger protein 106 (Fragment)	Zinc finger protein 106;Zinc finger protein 106 (Fragment)	20;11	20;11	20;11	>sp|Q9H2Y7|ZN106_HUMAN Zinc finger protein 106 OS=Homo sapiens GN=ZNF106 PE=1 SV=1;>tr|H3BS99|H3BS99_HUMAN Zinc finger protein 106 (Fragment) OS=Homo sapiens GN=ZNF106 PE=1 SV=1	2	20	20	20	15	17	15	17	15	17	15.5	15.5	15.5	208.88	1883	1883;850	0	166.35	0.87227	1.0472	17.524	24	0	Median	0.9084	1.0431	12.01	13	0	Median	0.7802	1.079	21.925	11	0	Median	11.8	12.7	9650600	4562600	5087900	4531600	2184400	2347200
Zinc finger protein 121;Zinc finger protein 121 (Fragment)	Zinc finger protein 121;Zinc finger protein 121 (Fragment)	2;1	2;1	1;1	>sp|P58317|ZN121_HUMAN Zinc finger protein 121 OS=Homo sapiens GN=ZNF121 PE=2 SV=2;>tr|K7EQI1|K7EQI1_HUMAN Zinc finger protein 121 (Fragment) OS=Homo sapiens GN=ZNF121 PE=4 SV=1	2	2	2	1	1	1	1	1	1	0	6.7	6.7	2.8	44.694	390	390;151	0	13.018	0.78078	1.0152	7.0472	2	0	Median	NaN	NaN	NaN	1	0	Median	NaN	NaN	NaN	1	0	Median	2.8	3.8	236660	139210	97455	53253	25667	27586
Zinc finger protein 184	Zinc finger protein 184	2	2	2	>sp|Q99676|ZN184_HUMAN Zinc finger protein 184 OS=Homo sapiens GN=ZNF184 PE=1 SV=4	1	2	2	2	1	2	1	2	1	2	4	4	4	86.173	751	751	0	12.805	0.98799	1.2981	24.652	3	0	Median	NaN	NaN	NaN	1	0	Median	1.0994	1.563	26.261	2	0	Median	2	4	255530	135110	120420	67238	34180	33058
Zinc finger protein 281	Zinc finger protein 281	9	9	9	>sp|Q9Y2X9|ZN281_HUMAN Zinc finger protein 281 OS=Homo sapiens GN=ZNF281 PE=1 SV=1	1	9	9	9	8	5	8	5	8	5	16.2	16.2	16.2	96.914	895	895	0	76.979	0.99278	1.1409	29.801	7	0	Median	0.9988	1.1559	7.5369	4	0	Median	0.72334	0.96529	45.196	3	0	Median	14.4	8.7	3409800	1517000	1892900	1869600	857460	1012200
Zinc finger protein 37 homolog;Zinc finger protein 667	Zinc finger protein 37 homolog;Zinc finger protein 667	2;1	2;1	2;1	>sp|Q9Y6Q3|ZFP37_HUMAN Zinc finger protein 37 homolog OS=Homo sapiens GN=ZFP37 PE=2 SV=3;>sp|Q5HYK9|ZN667_HUMAN Zinc finger protein 667 OS=Homo sapiens GN=ZNF667 PE=2 SV=2	2	2	2	2	0	2	0	2	0	2	4.8	4.8	4.8	71.209	630	630;610	0	10.803	0.61143	0.87069	9.7552	2	0	Median	NaN	NaN	NaN	0	0	Median	0.61143	0.87069	9.7552	2	0	Median	0	4.8	131190	84456	46732	0	0	0
Zinc finger protein 48	Zinc finger protein 48	5	5	5	>sp|Q96MX3|ZNF48_HUMAN Zinc finger protein 48 OS=Homo sapiens GN=ZNF48 PE=1 SV=2	1	5	5	5	2	5	2	5	2	5	12.1	12.1	12.1	67.819	618	618	0	29.458	0.78087	1.0028	8.2879	6	0	Median	0.81312	0.94192	4.3353	2	0	Median	0.77175	1.044	7.137	4	0	Median	6.5	12.1	1501400	785980	715410	579800	330160	249640
Zinc finger protein 512B	Zinc finger protein 512B	10	10	10	>sp|Q96KM6|Z512B_HUMAN Zinc finger protein 512B OS=Homo sapiens GN=ZNF512B PE=1 SV=1	1	10	10	10	7	8	7	8	7	8	17.3	17.3	17.3	97.263	892	892	0	90.521	0.60862	0.75475	6.9817	7	0	Median	0.65489	0.75798	5.4467	4	0	Median	0.51988	0.74104	9.2075	3	0	Median	12.1	14.5	4812600	2850300	1962300	1870900	1022300	848620
Zinc finger protein 638	Zinc finger protein 638	20	20	20	>sp|Q14966|ZN638_HUMAN Zinc finger protein 638 OS=Homo sapiens GN=ZNF638 PE=1 SV=2	1	20	20	20	12	17	12	17	12	17	13.5	13.5	13.5	220.62	1978	1978	0	155.85	0.69604	0.89224	20.335	18	0	Median	0.77004	0.88844	23.566	9	0	Median	0.65689	0.8925	17.868	9	0	Median	8	11.6	8029700	5152800	2876900	2810400	1683000	1127400
Zinc finger protein with KRAB and SCAN domains 8	Zinc finger protein with KRAB and SCAN domains 8	3	3	2	>sp|Q15776|ZKSC8_HUMAN Zinc finger protein with KRAB and SCAN domains 8 OS=Homo sapiens GN=ZKSCAN8 PE=1 SV=2	1	3	3	2	3	2	3	2	2	1	6.4	6.4	3.8	65.815	578	578	0	16.901	0.99739	1.1174	33.424	5	0	Median	0.99739	1.1174	27.337	3	0	Median	0.8541	1.1705	53.951	2	0	Median	6.4	4.3	913790	455100	458690	475660	233710	241950
Zinc finger RNA-binding protein;Zinc finger RNA-binding protein (Fragment);ZFR protein	Zinc finger RNA-binding protein	35;7;2	35;7;2	35;7;2	>sp|Q96KR1|ZFR_HUMAN Zinc finger RNA-binding protein OS=Homo sapiens GN=ZFR PE=1 SV=2	3	35	35	35	32	31	32	31	32	31	49.3	49.3	49.3	117.01	1074	1074;182;189	0	323.31	1.0997	1.3941	14.437	61	0	Median	1.186	1.3941	17.381	31	0	Median	1.0047	1.3942	10.892	30	0	Median	47	44.3	75672000	35284000	40388000	42448000	18527000	23921000
Zinc finger SWIM domain-containing protein 8 (Fragment);Zinc finger SWIM domain-containing protein 8	Zinc finger SWIM domain-containing protein 8 (Fragment);Zinc finger SWIM domain-containing protein 8	1;1	1;1	1;1	>tr|S4R3B3|S4R3B3_HUMAN Zinc finger SWIM domain-containing protein 8 (Fragment) OS=Homo sapiens GN=ZSWIM8 PE=1 SV=1;>sp|A7E2V4|ZSWM8_HUMAN Zinc finger SWIM domain-containing protein 8 OS=Homo sapiens GN=ZSWIM8 PE=1 SV=1	2	1	1	1	1	0	1	0	1	0	0.8	0.8	0.8	117.42	1102	1102;1837	1	-2	NaN	NaN	NaN	1	0	Median	NaN	NaN	NaN	1	0	Median	NaN	NaN	NaN	0	0	Median	0.8	0	202690	115080	87614	202690	115080	87614
[truncated: 15 more columns]

## Sheet: H3K9Pro
Protein IDs	Majority protein IDs	Peptide counts (all)	Peptide counts (razor+unique)	Peptide counts (unique)	Fasta headers	Number of proteins	Peptides	Razor + unique peptides	Unique peptides	Peptides K9pro/unmod-fwd	Peptides K9pro/unmod-rev	Razor + unique peptides K9pro/unmod-fwd	Razor + unique peptides K9pro/unmod-rev	Unique peptides K9pro/unmod-fwd	Unique peptides K9pro/unmod-rev	Sequence coverage [%]	Unique + razor sequence coverage [%]	Unique sequence coverage [%]	Mol. weight [kDa]	Sequence length	Sequence lengths	Q-value	Score	Ratio H/L	Ratio H/L normalized	Ratio H/L variability [%]	Ratio H/L count	Ratio H/L iso-count	Ratio H/L type	Ratio H/L K9pro/unmod-fwd	Ratio H/L normalized K9pro/unmod-fwd	Ratio H/L variability [%] K9pro/unmod-fwd	Ratio H/L count K9pro/unmod-fwd	Ratio H/L iso-count K9pro/unmod-fwd	Ratio H/L type K9pro/unmod-fwd	Ratio H/L K9pro/unmod-rev	Ratio H/L normalized K9pro/unmod-rev	Ratio H/L variability [%] K9pro/unmod-rev	Ratio H/L count K9pro/unmod-rev	Ratio H/L iso-count K9pro/unmod-rev	Ratio H/L type K9pro/unmod-rev	Sequence coverage K9pro/unmod-fwd [%]	Sequence coverage K9pro/unmod-rev [%]	Intensity	Intensity L	Intensity H	Intensity K9pro/unmod-fwd	Intensity L K9pro/unmod-fwd	Intensity H K9pro/unmod-fwd
116 kDa U5 small nuclear ribonucleoprotein component;116 kDa U5 small nuclear ribonucleoprotein component (Fragment)	116 kDa U5 small nuclear ribonucleoprotein component	12;3	12;3	12;3	>sp|Q15029|U5S1_HUMAN 116 kDa U5 small nuclear ribonucleoprotein component OS=Homo sapiens GN=EFTUD2 PE=1 SV=1	2	12	12	12	2	11	2	11	2	11	18.6	18.6	18.6	109.43	972	972;134	0	18.447	1.7816	2.4091	35.732	8	0	Median	NaN	NaN	NaN	1	0	Median	1.8748	2.5665	21.111	7	0	Median	4.3	15.9	2946100	925160	2020900	459530	326700	132830
2'-5'-oligoadenylate synthase-like protein;2'-5'-oligoadenylate synthase-like protein (Fragment)	2'-5'-oligoadenylate synthase-like protein	4;1	4;1	4;1	>sp|Q15646|OASL_HUMAN 2-5-oligoadenylate synthase-like protein OS=Homo sapiens GN=OASL PE=1 SV=2	2	4	4	4	3	2	3	2	3	2	13.4	13.4	13.4	59.225	514	514;153	0	37.95	0.6874	0.85087	4.8353	2	0	Median	0.6874	0.85087	4.8353	2	0	Median	NaN	NaN	NaN	0	0	Median	10.1	6.6	1011300	656230	355030	747340	392310	355030
40S ribosomal protein S2 (Fragment);40S ribosomal protein S2	40S ribosomal protein S2 (Fragment);40S ribosomal protein S2	5;5	5;5	5;5	>tr|H0YEN5|H0YEN5_HUMAN 40S ribosomal protein S2 (Fragment) OS=Homo sapiens GN=RPS2 PE=1 SV=1;>sp|P15880|RS2_HUMAN 40S ribosomal protein S2 OS=Homo sapiens GN=RPS2 PE=1 SV=2	2	5	5	5	5	0	5	0	5	0	29.7	29.7	29.7	21.154	195	195;293	0	13.191	0.64344	0.81338	17.952	3	0	Median	0.64344	0.81338	17.952	3	0	Median	NaN	NaN	NaN	0	0	Median	29.7	0	2299100	1488700	810360	2299100	1488700	810360
40S ribosomal protein S3;40S ribosomal protein S3 (Fragment)	40S ribosomal protein S3	7;3	7;3	7;3	>sp|P23396|RS3_HUMAN 40S ribosomal protein S3 OS=Homo sapiens GN=RPS3 PE=1 SV=2	2	7	7	7	7	0	7	0	7	0	33.7	33.7	33.7	26.688	243	243;128	0	20.096	0.78286	0.95061	17.214	6	0	Median	0.78286	0.95061	17.214	6	0	Median	NaN	NaN	NaN	0	0	Median	33.7	0	2296900	1237800	1059100	2296900	1237800	1059100
40S ribosomal protein S3a;40S ribosomal protein S3a (Fragment)	40S ribosomal protein S3a;40S ribosomal protein S3a (Fragment)	7;5	7;5	7;5	>sp|P61247|RS3A_HUMAN 40S ribosomal protein S3a OS=Homo sapiens GN=RPS3A PE=1 SV=2;>tr|H0Y9Y4|H0Y9Y4_HUMAN 40S ribosomal protein S3a (Fragment) OS=Homo sapiens GN=RPS3A PE=1 SV=1	2	7	7	7	7	0	7	0	7	0	27.3	27.3	27.3	29.945	264	264;208	0	8.5021	0.73158	0.91985	9.6916	7	0	Median	0.73158	0.91985	9.6916	7	0	Median	NaN	NaN	NaN	0	0	Median	27.3	0	2991300	1714900	1276400	2991300	1714900	1276400
40S ribosomal protein S6	40S ribosomal protein S6	4	4	4	>sp|P62753|RS6_HUMAN 40S ribosomal protein S6 OS=Homo sapiens GN=RPS6 PE=1 SV=1	1	4	4	4	4	0	4	0	4	0	20.9	20.9	20.9	28.68	249	249	0	15.3	0.83797	1.0556	7.6479	3	0	Median	0.83797	1.0556	7.6479	3	0	Median	NaN	NaN	NaN	0	0	Median	20.9	0	1706500	1009900	696640	1706500	1009900	696640
40S ribosomal protein SA (Fragment);40S ribosomal protein SA;Protein RPSAP58 (Fragment)	40S ribosomal protein SA (Fragment);40S ribosomal protein SA	11;11;3	11;11;3	11;11;3	>tr|C9J9K3|C9J9K3_HUMAN 40S ribosomal protein SA (Fragment) OS=Homo sapiens GN=RPSA PE=1 SV=4;>sp|P08865|RSSA_HUMAN 40S ribosomal protein SA OS=Homo sapiens GN=RPSA PE=1 SV=4	3	11	11	11	10	8	10	8	10	8	58.9	58.9	58.9	29.404	263	263;295;73	0	59.955	0.97214	1.38	40.001	15	0	Median	0.81859	1.0309	21.121	7	0	Median	1.4079	1.9956	18.841	8	0	Median	52.5	50.6	18612000	9298800	9313100	9899700	5705900	4193800
5'-3' exoribonuclease 2	5'-3' exoribonuclease 2	32	32	32	>sp|Q9H0D6|XRN2_HUMAN 5-3 exoribonuclease 2 OS=Homo sapiens GN=XRN2 PE=1 SV=1	1	32	32	32	26	31	26	31	26	31	43.2	43.2	43.2	108.58	950	950	0	131.94	0.94311	1.2649	9.3245	51	0	Median	0.95832	1.2134	8.6618	25	0	Median	0.89547	1.2944	9.1171	26	0	Median	37.4	42.4	71498000	36506000	34992000	33680000	16301000	17379000
60S acidic ribosomal protein P0;60S acidic ribosomal protein P0-like;60S acidic ribosomal protein P0 (Fragment)	60S acidic ribosomal protein P0;60S acidic ribosomal protein P0-like;60S acidic ribosomal protein P0 (Fragment)	15;10;8	15;10;8	15;10;8	>sp|P05388|RLA0_HUMAN 60S acidic ribosomal protein P0 OS=Homo sapiens GN=RPLP0 PE=1 SV=1;>sp|Q8NHW5|RLA0L_HUMAN 60S acidic ribosomal protein P0-like OS=Homo sapiens GN=RPLP0P6 PE=5 SV=1;>tr|F8VWV4|F8VWV4_HUMAN 60S acidic ribosomal protein P0 (Fragment) OS=	3	15	15	15	15	12	15	12	15	12	57.7	57.7	57.7	34.273	317	317;317;111	0	90.719	0.76989	1.0418	10.281	29	0	Median	0.78716	1.0217	7.762	19	0	Median	0.71853	1.0977	11.56	10	0	Median	57.7	47.6	288000000	158820000	129180000	234980000	129640000	105340000
60S ribosomal protein L10 (Fragment);60S ribosomal protein L10;60S ribosomal protein L10-like	60S ribosomal protein L10 (Fragment);60S ribosomal protein L10;60S ribosomal protein L10-like	2;2;1	2;2;1	2;2;1	>tr|X1WI28|X1WI28_HUMAN 60S ribosomal protein L10 (Fragment) OS=Homo sapiens GN=RPL10 PE=1 SV=3;>sp|P27635|RL10_HUMAN 60S ribosomal protein L10 OS=Homo sapiens GN=RPL10 PE=1 SV=4;>sp|Q96L21|RL10L_HUMAN 60S ribosomal protein L10-like OS=Homo sapiens GN=RPL1	3	2	2	2	2	1	2	1	2	1	10.5	10.5	10.5	22.975	200	200;214;214	0	4.4295	0.74706	0.9135	0.61463	2	0	Median	0.74706	0.9135	0.61463	2	0	Median	NaN	NaN	NaN	0	0	Median	10.5	4	388740	218170	170570	388740	218170	170570
60S ribosomal protein L10a	60S ribosomal protein L10a	1	1	1	>sp|P62906|RL10A_HUMAN 60S ribosomal protein L10a OS=Homo sapiens GN=RPL10A PE=1 SV=2	1	1	1	1	1	0	1	0	1	0	6	6	6	24.831	217	217	0.0034662	1.6116	NaN	NaN	NaN	0	0	Median	NaN	NaN	NaN	0	0	Median	NaN	NaN	NaN	0	0	Median	6	0	0	0	0	0	0	0
60S ribosomal protein L11 (Fragment);60S ribosomal protein L11	60S ribosomal protein L11 (Fragment);60S ribosomal protein L11	1;1	1;1	1;1	>tr|Q5VVC9|Q5VVC9_HUMAN 60S ribosomal protein L11 (Fragment) OS=Homo sapiens GN=RPL11 PE=1 SV=1;>sp|P62913|RL11_HUMAN 60S ribosomal protein L11 OS=Homo sapiens GN=RPL11 PE=1 SV=2	2	1	1	1	0	1	0	1	0	1	10.7	10.7	10.7	14.923	131	131;178	0	5.1528	NaN	NaN	NaN	0	0	Median	NaN	NaN	NaN	0	0	Median	NaN	NaN	NaN	0	0	Median	0	10.7	113800	113800	0	0	0	0
60S ribosomal protein L12	60S ribosomal protein L12	2	2	2	>sp|P30050|RL12_HUMAN 60S ribosomal protein L12 OS=Homo sapiens GN=RPL12 PE=1 SV=1	1	2	2	2	1	1	1	1	1	1	15.2	15.2	15.2	17.818	165	165	0.0067114	1.3367	NaN	NaN	NaN	0	0	Median	NaN	NaN	NaN	0	0	Median	NaN	NaN	NaN	0	0	Median	9.7	5.5	103520	103520	0	0	0	0
60S ribosomal protein L13	60S ribosomal protein L13	4	4	4	>sp|P26373|RL13_HUMAN 60S ribosomal protein L13 OS=Homo sapiens GN=RPL13 PE=1 SV=4	1	4	4	4	4	2	4	2	4	2	20.4	20.4	20.4	24.261	211	211	0	7.3763	0.75214	0.94974	6.1385	6	0	Median	0.77601	0.96215	6.9714	4	0	Median	0.66368	0.92428	3.4401	2	0	Median	20.4	11.4	3301300	1930100	1371100	2644500	1539500	1104900
60S ribosomal protein L14	60S ribosomal protein L14	3	3	3	>sp|P50914|RL14_HUMAN 60S ribosomal protein L14 OS=Homo sapiens GN=RPL14 PE=1 SV=4	1	3	3	3	3	1	3	1	3	1	15.3	15.3	15.3	23.432	215	215	0	7.3456	1.632	2.0076	60.758	3	0	Median	1.0888	1.3432	56.836	2	0	Median	NaN	NaN	NaN	1	0	Median	15.3	5.6	1669800	947550	722220	1249900	779730	470140
60S ribosomal protein L15;Ribosomal protein L15 (Fragment);Ribosomal protein L15	60S ribosomal protein L15;Ribosomal protein L15 (Fragment)	4;3;1	4;3;1	4;3;1	>sp|P61313|RL15_HUMAN 60S ribosomal protein L15 OS=Homo sapiens GN=RPL15 PE=1 SV=2;>tr|E7EX53|E7EX53_HUMAN Ribosomal protein L15 (Fragment) OS=Homo sapiens GN=RPL15 PE=1 SV=1	3	4	4	4	4	1	4	1	4	1	24	24	24	24.146	204	204;133;59	0	10.828	0.70854	0.96643	21.226	5	0	Median	0.73607	0.93271	23.475	4	0	Median	NaN	NaN	NaN	1	0	Median	24	7.8	1507600	862470	645090	1325100	754490	570580
60S ribosomal protein L18;60S ribosomal protein L18 (Fragment)	60S ribosomal protein L18;60S ribosomal protein L18 (Fragment)	3;3	3;3	3;3	>sp|Q07020|RL18_HUMAN 60S ribosomal protein L18 OS=Homo sapiens GN=RPL18 PE=1 SV=2;>tr|J3QQ67|J3QQ67_HUMAN 60S ribosomal protein L18 (Fragment) OS=Homo sapiens GN=RPL18 PE=1 SV=1	2	3	3	3	2	2	2	2	2	2	19.7	19.7	19.7	21.634	188	188;190	0	15.351	0.5824	0.79878	15.146	2	0	Median	NaN	NaN	NaN	1	0	Median	NaN	NaN	NaN	1	0	Median	12.8	13.8	2140000	1466100	673870	1207100	768640	438510
60S ribosomal protein L18a (Fragment);60S ribosomal protein L18a	60S ribosomal protein L18a (Fragment);60S ribosomal protein L18a	3;3	3;3	3;3	>tr|M0R3D6|M0R3D6_HUMAN 60S ribosomal protein L18a (Fragment) OS=Homo sapiens GN=RPL18A PE=1 SV=1;>sp|Q02543|RL18A_HUMAN 60S ribosomal protein L18a OS=Homo sapiens GN=RPL18A PE=1 SV=2	2	3	3	3	2	3	2	3	2	3	21.3	21.3	21.3	16.714	141	141;176	0	5.5724	0.68923	0.89074	2.4961	2	0	Median	NaN	NaN	NaN	1	0	Median	NaN	NaN	NaN	1	0	Median	14.2	21.3	691320	311400	379920	374680	165640	209040
Ribosomal protein L19;60S ribosomal protein L19;Ribosomal protein L19 (Fragment)	Ribosomal protein L19;60S ribosomal protein L19;Ribosomal protein L19 (Fragment)	2;2;1	2;2;1	2;2;1	>tr|J3KTE4|J3KTE4_HUMAN Ribosomal protein L19 OS=Homo sapiens GN=RPL19 PE=3 SV=1;>sp|P84098|RL19_HUMAN 60S ribosomal protein L19 OS=Homo sapiens GN=RPL19 PE=1 SV=1;>tr|J3QL15|J3QL15_HUMAN Ribosomal protein L19 (Fragment) OS=Homo sapiens GN=RPL19 PE=1 SV=1	3	2	2	2	2	1	2	1	2	1	13.4	13.4	13.4	23.247	194	194;196;128	0	12.691	NaN	NaN	NaN	0	0	Median	NaN	NaN	NaN	0	0	Median	NaN	NaN	NaN	0	0	Median	13.4	4.6	328370	214590	113780	239620	125840	113780
60S ribosomal protein L27a	60S ribosomal protein L27a	2	2	2	>sp|P46776|RL27A_HUMAN 60S ribosomal protein L27a OS=Homo sapiens GN=RPL27A PE=1 SV=2	1	2	2	2	2	1	2	1	2	1	14.2	14.2	14.2	16.561	148	148	0	2.6397	NaN	NaN	NaN	1	0	Median	NaN	NaN	NaN	1	0	Median	NaN	NaN	NaN	0	0	Median	14.2	7.4	525140	169030	356110	417260	169030	248230
60S ribosomal protein L28	60S ribosomal protein L28	2	2	2	>sp|P46779|RL28_HUMAN 60S ribosomal protein L28 OS=Homo sapiens GN=RPL28 PE=1 SV=3	1	2	2	2	2	1	2	1	2	1	15.3	15.3	15.3	15.747	137	137	0.0017422	1.6911	NaN	NaN	NaN	1	0	Median	NaN	NaN	NaN	1	0	Median	NaN	NaN	NaN	0	0	Median	15.3	7.3	346230	51850	294380	246970	51850	195120
60S ribosomal protein L29	60S ribosomal protein L29	2	2	2	>sp|P47914|RL29_HUMAN 60S ribosomal protein L29 OS=Homo sapiens GN=RPL29 PE=1 SV=2	1	2	2	2	2	1	2	1	2	1	14.5	14.5	14.5	17.752	159	159	0	2.6123	0.87977	1.0628	30.714	3	0	Median	0.98514	1.169	13.472	2	0	Median	NaN	NaN	NaN	1	0	Median	14.5	9.4	448480	242560	205920	245310	116920	128390
60S ribosomal protein L3;60S ribosomal protein L3 (Fragment);60S ribosomal protein L3-like	60S ribosomal protein L3;60S ribosomal protein L3 (Fragment)	32;19;3	32;19;3	32;19;3	>sp|P39023|RL3_HUMAN 60S ribosomal protein L3 OS=Homo sapiens GN=RPL3 PE=1 SV=2;>tr|B5MCW2|B5MCW2_HUMAN 60S ribosomal protein L3 (Fragment) OS=Homo sapiens GN=RPL3 PE=1 SV=1	3	32	32	32	29	30	29	30	29	30	60.8	60.8	60.8	46.108	403	403;272;407	0	105.97	0.73628	1.0243	12.269	85	0	Median	0.77697	1.0052	11.026	42	0	Median	0.6843	1.0416	13.348	43	0	Median	53.3	58.8	860790000	490430000	370360000	452150000	249030000	203110000
60S ribosomal protein L30 (Fragment);60S ribosomal protein L30	60S ribosomal protein L30 (Fragment);60S ribosomal protein L30	1;1	1;1	1;1	>tr|E5RI99|E5RI99_HUMAN 60S ribosomal protein L30 (Fragment) OS=Homo sapiens GN=RPL30 PE=1 SV=1;>sp|P62888|RL30_HUMAN 60S ribosomal protein L30 OS=Homo sapiens GN=RPL30 PE=1 SV=2	2	1	1	1	1	0	1	0	1	0	14	14	14	12.656	114	114;115	0.0099174	1.2011	NaN	NaN	NaN	0	0	Median	NaN	NaN	NaN	0	0	Median	NaN	NaN	NaN	0	0	Median	14	0	296470	0	296470	296470	0	296470
60S ribosomal protein L4;60S ribosomal protein L4 (Fragment)	60S ribosomal protein L4	32;10	32;10	32;10	>sp|P36578|RL4_HUMAN 60S ribosomal protein L4 OS=Homo sapiens GN=RPL4 PE=1 SV=5	2	32	32	32	28	29	28	29	28	29	57.6	57.6	57.6	47.697	427	427;171	0	129.2	0.74972	1.0216	19.318	75	0	Median	0.78399	1.0105	22.056	38	0	Median	0.68955	1.0584	16.322	37	0	Median	55.3	56.2	1351200000	769330000	581880000	673630000	372920000	300700000
60S ribosomal protein L5;60S ribosomal protein L5 (Fragment)	60S ribosomal protein L5	16;4	16;4	16;4	>sp|P46777|RL5_HUMAN 60S ribosomal protein L5 OS=Homo sapiens GN=RPL5 PE=1 SV=3	2	16	16	16	16	14	16	14	16	14	43.8	43.8	43.8	34.362	297	297;130	0	80.055	0.75981	1.0081	10.603	45	0	Median	0.77704	0.99391	11.488	32	0	Median	0.68479	1.0563	7.2926	13	0	Median	43.8	39.1	193620000	109640000	83982000	161400000	90127000	71274000
60S ribosomal protein L6;60S ribosomal protein L6 (Fragment)	60S ribosomal protein L6	21;5	21;5	21;5	>sp|Q02878|RL6_HUMAN 60S ribosomal protein L6 OS=Homo sapiens GN=RPL6 PE=1 SV=3	2	21	21	21	21	15	21	15	21	15	50.7	50.7	50.7	32.728	288	288;63	0	74.314	0.77155	1.0366	13.179	40	0	Median	0.79295	1.0295	13.202	25	0	Median	0.68412	1.0381	13.591	15	0	Median	50.7	39.2	286650000	161340000	125310000	204090000	112510000	91583000
60S ribosomal protein L7	60S ribosomal protein L7	6	6	6	>sp|P18124|RL7_HUMAN 60S ribosomal protein L7 OS=Homo sapiens GN=RPL7 PE=1 SV=1	1	6	6	6	6	4	6	4	6	4	32.3	32.3	32.3	29.225	248	248	0	22.631	0.76213	1.0597	9.4335	8	0	Median	0.73391	0.95219	9.2511	5	0	Median	0.78246	1.0806	5.9199	3	0	Median	32.3	21.4	12756000	7348300	5407700	11130000	6198900	4930600
60S ribosomal protein L7a;60S ribosomal protein L7a (Fragment)	60S ribosomal protein L7a;60S ribosomal protein L7a (Fragment)	16;9	16;9	16;9	>sp|P62424|RL7A_HUMAN 60S ribosomal protein L7a OS=Homo sapiens GN=RPL7A PE=1 SV=2;>tr|Q5T8U3|Q5T8U3_HUMAN 60S ribosomal protein L7a (Fragment) OS=Homo sapiens GN=RPL7A PE=1 SV=1	2	16	16	16	16	3	16	3	16	3	45.1	45.1	45.1	29.995	266	266;191	0	57.91	0.76359	0.96102	11.988	18	0	Median	0.78385	0.96102	12.413	16	0	Median	0.67448	0.94639	8.3442	2	0	Median	45.1	15	16301000	9093200	7207600	15289000	8311000	6978500
60S ribosomal protein L8;60S ribosomal protein L8 (Fragment)	60S ribosomal protein L8;60S ribosomal protein L8 (Fragment)	8;7	8;7	8;7	>sp|P62917|RL8_HUMAN 60S ribosomal protein L8 OS=Homo sapiens GN=RPL8 PE=1 SV=2;>tr|E9PKU4|E9PKU4_HUMAN 60S ribosomal protein L8 (Fragment) OS=Homo sapiens GN=RPL8 PE=1 SV=1	2	8	8	8	8	1	8	1	8	1	41.6	41.6	41.6	28.024	257	257;235	0	13.049	0.75076	0.95457	8.3276	8	0	Median	0.77836	0.97292	8.5368	7	0	Median	NaN	NaN	NaN	1	0	Median	41.6	2.7	7550200	4068500	3481700	7468400	4015600	3452700
78 kDa glucose-regulated protein	78 kDa glucose-regulated protein	3	2	2	>sp|P11021|GRP78_HUMAN 78 kDa glucose-regulated protein OS=Homo sapiens GN=HSPA5 PE=1 SV=2	1	3	2	2	1	3	0	2	0	2	6.6	4.1	4.1	72.332	654	654	0	6.6182	NaN	NaN	NaN	1	0	Median	NaN	NaN	NaN	0	0	Median	NaN	NaN	NaN	1	0	Median	2.4	6.6	348300	256600	91707	0	0	0
Actin, alpha skeletal muscle;Actin, alpha cardiac muscle 1;Actin, gamma-enteric smooth muscle;Actin, aortic smooth muscle;Actin, gamma-enteric smooth muscle (Fragment);Actin, aortic smooth muscle (Fragment)	Actin, alpha skeletal muscle;Actin, alpha cardiac muscle 1;Actin, gamma-enteric smooth muscle;Actin, aortic smooth muscle;Actin, gamma-enteric smooth muscle (Fragment);Actin, aortic smooth muscle (Fragment)	14;14;13;13;7;7	1;1;1;1;1;1	1;1;1;1;1;1	>sp|P68133|ACTS_HUMAN Actin, alpha skeletal muscle OS=Homo sapiens GN=ACTA1 PE=1 SV=1;>sp|P68032|ACTC_HUMAN Actin, alpha cardiac muscle 1 OS=Homo sapiens GN=ACTC1 PE=1 SV=1;>sp|P63267|ACTH_HUMAN Actin, gamma-enteric smooth muscle OS=Homo sapiens GN=ACTG2 P	6	14	1	1	14	14	1	1	1	1	31.6	4.2	4.2	42.051	377	377;377;376;377;144;151	0	5.2645	1.1079	1.5662	15.716	8	0	Median	1.3576	1.7185	5.3908	4	0	Median	0.9552	1.3905	11.822	4	0	Median	31.6	31.6	91064000	43277000	47787000	46113000	20353000	25760000
Actin, cytoplasmic 1;Actin, cytoplasmic 1 (Fragment);POTE ankyrin domain family member E;POTE ankyrin domain family member F;POTE ankyrin domain family member I;Putative beta-actin-like protein 3;POTE ankyrin domain family member J	Actin, cytoplasmic 1	23;8;8;6;5;3;3	23;8;8;6;5;3;3	1;1;0;0;0;0;0	>sp|P60709|ACTB_HUMAN Actin, cytoplasmic 1 OS=Homo sapiens GN=ACTB PE=1 SV=1	7	23	23	1	23	23	23	23	1	1	70.9	70.9	4.5	41.736	375	375;102;1075;1075;1075;375;1038	0	219.75	1.1169	1.5322	14.234	99	0	Median	1.2604	1.5962	14.54	51	0	Median	0.9646	1.4394	12.389	48	0	Median	70.9	70.9	987390000	457440000	529950000	529180000	227380000	301800000
Actin, cytoplasmic 2;Actin, cytoplasmic 2 (Fragment)	Actin, cytoplasmic 2	23;9	1;1	1;1	>sp|P63261|ACTG_HUMAN Actin, cytoplasmic 2 OS=Homo sapiens GN=ACTG1 PE=1 SV=1	2	23	1	1	23	23	1	1	1	1	70.9	4.5	4.5	41.792	375	375;133	0	7.7764	0.95771	1.3343	23.666	2	0	Median	NaN	NaN	NaN	1	0	Median	NaN	NaN	NaN	1	0	Median	70.9	70.9	1887900	893290	994560	902840	386550	516290
Actin-like protein 6A	Actin-like protein 6A	1	1	1	>sp|O96019|ACL6A_HUMAN Actin-like protein 6A OS=Homo sapiens GN=ACTL6A PE=1 SV=1	1	1	1	1	1	0	1	0	1	0	3	3	3	47.46	429	429	0	3.5867	NaN	NaN	NaN	0	0	Median	NaN	NaN	NaN	0	0	Median	NaN	NaN	NaN	0	0	Median	3	0	109980	0	109980	109980	0	109980
Actin-related protein 3;Actin-related protein 3 (Fragment)	Actin-related protein 3	4;1	4;1	4;1	>sp|P61158|ARP3_HUMAN Actin-related protein 3 OS=Homo sapiens GN=ACTR3 PE=1 SV=3	2	4	4	4	4	3	4	3	4	3	15.3	15.3	15.3	47.371	418	418;84	0	3.7731	1.105	1.4693	36.903	5	0	Median	1.4332	1.7333	41.7	3	0	Median	0.9347	1.2537	22.441	2	0	Median	15.3	8.1	1513100	579380	933770	1035800	380400	655370
AF4/FMR2 family member 1	AF4/FMR2 family member 1	11	11	11	>sp|P51825|AFF1_HUMAN AF4/FMR2 family member 1 OS=Homo sapiens GN=AFF1 PE=1 SV=1	1	11	11	11	9	5	9	5	9	5	12.3	12.3	12.3	131.42	1210	1210	0	25.531	3.6809	4.4392	126.56	9	0	Median	4.1417	5.0489	8.6666	5	0	Median	0.35387	0.49289	20.411	4	0	Median	10.2	5.7	4297100	1807400	2489600	2426300	243470	2182800
AF4/FMR2 family member 4;AF4/FMR2 family member 4 (Fragment)	AF4/FMR2 family member 4	23;2	23;2	23;2	>sp|Q9UHB7|AFF4_HUMAN AF4/FMR2 family member 4 OS=Homo sapiens GN=AFF4 PE=1 SV=1	2	23	23	23	20	17	20	17	20	17	27.7	27.7	27.7	127.46	1163	1163;148	0	106.71	3.8325	4.789	123.94	22	0	Median	4.4369	5.4096	21.152	12	0	Median	0.39045	0.55353	18.076	10	0	Median	23.8	18.5	15254000	5108200	10146000	10190000	1496300	8694100
A-kinase anchor protein 8	A-kinase anchor protein 8	4	4	4	>sp|O43823|AKAP8_HUMAN A-kinase anchor protein 8 OS=Homo sapiens GN=AKAP8 PE=1 SV=1	1	4	4	4	4	4	4	4	4	4	7.2	7.2	7.2	76.107	692	692	0	19.201	1.1181	1.4447	17.174	8	0	Median	1.2234	1.468	11.995	4	0	Median	0.99348	1.3749	20.6	4	0	Median	7.2	7.2	2698400	1244500	1453900	1092300	500080	592220
A-kinase anchor protein 8-like;A-kinase anchor protein 8-like (Fragment);A kinase (PRKA) anchor protein 8-like, isoform CRA_c	A-kinase anchor protein 8-like;A-kinase anchor protein 8-like (Fragment);A kinase (PRKA) anchor protein 8-like, isoform CRA_c	2;1;1	2;1;1	2;1;1	>sp|Q9ULX6|AKP8L_HUMAN A-kinase anchor protein 8-like OS=Homo sapiens GN=AKAP8L PE=1 SV=3;>tr|M0R010|M0R010_HUMAN A-kinase anchor protein 8-like (Fragment) OS=Homo sapiens GN=AKAP8L PE=1 SV=1;>tr|V9GZ50|V9GZ50_HUMAN A kinase (PRKA) anchor protein 8-like, i	3	2	2	2	2	1	2	1	2	1	3.9	3.9	3.9	71.648	646	646;161;431	0	3.4219	0.91616	1.1323	38.77	3	0	Median	1.2296	1.5078	40.505	2	0	Median	NaN	NaN	NaN	1	0	Median	3.9	2.3	669540	351640	317900	313990	140220	173770
Angiotensin-converting enzyme 2	Angiotensin-converting enzyme 2	1	1	1	>sp|Q9BYF1|ACE2_HUMAN Angiotensin-converting enzyme 2 OS=Homo sapiens GN=ACE2 PE=1 SV=2	1	1	1	1	1	1	1	1	1	1	1.4	1.4	1.4	92.462	805	805	1	-2	2.0678	2.6957	65.579	2	0	Median	NaN	NaN	NaN	1	0	Median	NaN	NaN	NaN	1	0	Median	1.4	1.4	1750400	624630	1125800	680260	134570	545690
Ankycorbin;Ankycorbin (Fragment)	Ankycorbin	16;1	16;1	16;1	>sp|Q9P0K7|RAI14_HUMAN Ankycorbin OS=Homo sapiens GN=RAI14 PE=1 SV=2	2	16	16	16	13	12	13	12	13	12	20.7	20.7	20.7	110.04	980	980;126	0	64.389	1.1836	1.5378	20.749	20	0	Median	1.2568	1.546	19.216	12	0	Median	1.0342	1.437	21.695	8	0	Median	18.4	14.6	7898000	3845000	4053000	4227600	1751800	2475800
Ankyrin repeat domain-containing protein 18A	Ankyrin repeat domain-containing protein 18A	1	1	1	>sp|Q8IVF6|AN18A_HUMAN Ankyrin repeat domain-containing protein 18A OS=Homo sapiens GN=ANKRD18A PE=2 SV=3	1	1	1	1	0	1	0	1	0	1	1.2	1.2	1.2	115.6	992	992	1	-2	NaN	NaN	NaN	0	0	Median	NaN	NaN	NaN	0	0	Median	NaN	NaN	NaN	0	0	Median	0	1.2	107200	107200	0	0	0	0
Ankyrin repeat domain-containing protein 50	Ankyrin repeat domain-containing protein 50	1	1	1	>sp|Q9ULJ7|ANR50_HUMAN Ankyrin repeat domain-containing protein 50 OS=Homo sapiens GN=ANKRD50 PE=1 SV=4	1	1	1	1	1	0	1	0	1	0	0.6	0.6	0.6	155.86	1429	1429	0.0017452	1.6961	NaN	NaN	NaN	1	0	Median	NaN	NaN	NaN	1	0	Median	NaN	NaN	NaN	0	0	Median	0.6	0	106660	51441	55214	106660	51441	55214
Antigen KI-67	Antigen KI-67	204	204	204	>sp|P46013|KI67_HUMAN Antigen KI-67 OS=Homo sapiens GN=MKI67 PE=1 SV=2	1	204	204	204	191	175	191	175	191	175	67.6	67.6	67.6	358.69	3256	3256	0	323.31	0.63671	0.85611	12.255	426	0	Median	0.67956	0.87447	9.818	230	0	Median	0.55559	0.82842	14.179	196	0	Median	66.8	62.1	992300000	604680000	387620000	552890000	325950000	226940000
Apoptotic chromatin condensation inducer in the nucleus	Apoptotic chromatin condensation inducer in the nucleus	10	10	10	>sp|Q9UKV3|ACINU_HUMAN Apoptotic chromatin condensation inducer in the nucleus OS=Homo sapiens GN=ACIN1 PE=1 SV=2	1	10	10	10	7	9	7	9	7	9	8.7	8.7	8.7	151.86	1341	1341	0	22.874	1.514	1.9993	93.914	14	0	Median	1.0196	1.2413	20.687	7	0	Median	5.1256	7.7909	38.632	7	0	Median	6.3	7.8	8041700	2086400	5955300	2438300	1357100	1081200
Aspartate--tRNA ligase, cytoplasmic (Fragment);Aspartate--tRNA ligase, cytoplasmic	Aspartate--tRNA ligase, cytoplasmic (Fragment);Aspartate--tRNA ligase, cytoplasmic	1;1	1;1	1;1	>tr|C9J7S3|C9J7S3_HUMAN Aspartate--tRNA ligase, cytoplasmic (Fragment) OS=Homo sapiens GN=DARS PE=1 SV=4;>sp|P14868|SYDC_HUMAN Aspartate--tRNA ligase, cytoplasmic OS=Homo sapiens GN=DARS PE=1 SV=2	2	1	1	1	0	1	0	1	0	1	11.4	11.4	11.4	19.868	175	175;501	0	2.5767	NaN	NaN	NaN	1	0	Median	NaN	NaN	NaN	0	0	Median	NaN	NaN	NaN	1	0	Median	0	11.4	211910	102660	109250	0	0	0
Ataxin-10	Ataxin-10	1	1	1	>sp|Q9UBB4|ATX10_HUMAN Ataxin-10 OS=Homo sapiens GN=ATXN10 PE=1 SV=1	1	1	1	1	0	1	0	1	0	1	3.2	3.2	3.2	53.488	475	475	0	6.8985	NaN	NaN	NaN	0	0	Median	NaN	NaN	NaN	0	0	Median	NaN	NaN	NaN	0	0	Median	0	3.2	0	0	0	0	0	0
Ataxin-2	Ataxin-2	3	3	3	>sp|Q99700|ATX2_HUMAN Ataxin-2 OS=Homo sapiens GN=ATXN2 PE=1 SV=2	1	3	3	3	3	2	3	2	3	2	3.3	3.3	3.3	140.28	1313	1313	0	13.884	0.76965	1.0149	23.295	5	0	Median	0.72637	0.89533	8.6651	3	0	Median	0.92651	1.2822	26.565	2	0	Median	3.3	2.4	1591300	876610	714670	938430	509130	429310
Ataxin-2-like protein	Ataxin-2-like protein	15	15	15	>sp|Q8WWM7|ATX2L_HUMAN Ataxin-2-like protein OS=Homo sapiens GN=ATXN2L PE=1 SV=2	1	15	15	15	14	7	14	7	14	7	19.3	19.3	19.3	113.37	1075	1075	0	48.934	0.77986	0.95765	24.565	19	0	Median	0.80234	0.96854	28.307	14	0	Median	0.68936	0.95765	8.3515	5	0	Median	17.7	9.4	5617300	3059000	2558300	4170700	2210700	1960000
ATPase family AAA domain-containing protein 5	ATPase family AAA domain-containing protein 5	23	23	23	>sp|Q96QE3|ATAD5_HUMAN ATPase family AAA domain-containing protein 5 OS=Homo sapiens GN=ATAD5 PE=1 SV=4	1	23	23	23	20	11	20	11	20	11	17.3	17.3	17.3	207.57	1844	1844	0	95.614	0.69671	0.85941	19.638	15	0	Median	0.74747	0.91401	20.614	12	0	Median	0.60208	0.80189	12.566	3	0	Median	14	9.3	7011200	4958100	2053100	4792100	3155500	1636600
ATP-binding cassette sub-family F member 1	ATP-binding cassette sub-family F member 1	1	1	1	>sp|Q8NE71|ABCF1_HUMAN ATP-binding cassette sub-family F member 1 OS=Homo sapiens GN=ABCF1 PE=1 SV=2	1	1	1	1	0	1	0	1	0	1	1.5	1.5	1.5	95.925	845	845	0	3.5404	NaN	NaN	NaN	0	0	Median	NaN	NaN	NaN	0	0	Median	NaN	NaN	NaN	0	0	Median	0	1.5	104280	104280	0	0	0	0
ATP-binding cassette sub-family F member 2;ATP-binding cassette sub-family F member 2 (Fragment)	ATP-binding cassette sub-family F member 2;ATP-binding cassette sub-family F member 2 (Fragment)	4;2	4;2	4;2	>sp|Q9UG63|ABCF2_HUMAN ATP-binding cassette sub-family F member 2 OS=Homo sapiens GN=ABCF2 PE=1 SV=2;>tr|C9JZV3|C9JZV3_HUMAN ATP-binding cassette sub-family F member 2 (Fragment) OS=Homo sapiens GN=ABCF2 PE=1 SV=4	2	4	4	4	0	4	0	4	0	4	7.1	7.1	7.1	71.289	623	623;287	0	4.5584	0.48485	0.662	4.873	2	0	Median	NaN	NaN	NaN	0	0	Median	0.48485	0.662	4.873	2	0	Median	0	7.1	778360	375430	402930	0	0	0
ATP-binding cassette sub-family G member 2	ATP-binding cassette sub-family G member 2	2	2	2	>sp|Q9UNQ0|ABCG2_HUMAN ATP-binding cassette sub-family G member 2 OS=Homo sapiens GN=ABCG2 PE=1 SV=3	1	2	2	2	0	2	0	2	0	2	6.3	6.3	6.3	72.313	655	655	0	3.0445	NaN	NaN	NaN	1	0	Median	NaN	NaN	NaN	0	0	Median	NaN	NaN	NaN	1	0	Median	0	6.3	5875800	3806600	2069200	0	0	0
ATP-dependent RNA helicase A	ATP-dependent RNA helicase A	69	69	69	>sp|Q08211|DHX9_HUMAN ATP-dependent RNA helicase A OS=Homo sapiens GN=DHX9 PE=1 SV=4	1	69	69	69	68	62	68	62	68	62	57	57	57	140.96	1270	1270	0	323.31	0.88624	1.1666	12.31	175	0	Median	0.92445	1.1697	13.611	97	0	Median	0.79162	1.1619	10.499	78	0	Median	57	53.4	821150000	432980000	388170000	543850000	279080000	264770000
ATP-dependent RNA helicase DDX1	ATP-dependent RNA helicase DDX1	6	6	6	>sp|Q92499|DDX1_HUMAN ATP-dependent RNA helicase DDX1 OS=Homo sapiens GN=DDX1 PE=1 SV=2	1	6	6	6	0	6	0	6	0	6	11.5	11.5	11.5	82.431	740	740	0	17.891	0.59055	0.79457	30.479	2	0	Median	NaN	NaN	NaN	0	0	Median	0.59055	0.79457	30.479	2	0	Median	0	11.5	1010300	758700	251620	0	0	0
ATP-dependent RNA helicase DDX18;ATP-dependent RNA helicase DDX18 (Fragment)	ATP-dependent RNA helicase DDX18	36;14	36;14	36;14	>sp|Q9NVP1|DDX18_HUMAN ATP-dependent RNA helicase DDX18 OS=Homo sapiens GN=DDX18 PE=1 SV=2	2	36	36	36	33	33	33	33	33	33	54.8	54.8	54.8	75.406	670	670;214	0	176.19	0.68539	0.9661	11.603	73	0	Median	0.76861	0.96786	13.417	37	0	Median	0.64973	0.96074	9.3392	36	0	Median	53	54.6	264920000	155270000	109650000	106750000	59122000	47627000
ATP-dependent RNA helicase DDX24	ATP-dependent RNA helicase DDX24	47	47	47	>sp|Q9GZR7|DDX24_HUMAN ATP-dependent RNA helicase DDX24 OS=Homo sapiens GN=DDX24 PE=1 SV=1	1	47	47	47	46	41	46	41	46	41	58.3	58.3	58.3	96.331	859	859	0	241.55	0.70972	0.95397	11.103	92	0	Median	0.76098	0.97091	6.5865	52	0	Median	0.61527	0.90627	14.647	40	0	Median	58.2	53.4	174440000	101600000	72846000	103700000	58710000	44990000
ATP-dependent RNA helicase DDX3X;ATP-dependent RNA helicase DDX3Y;ATP-dependent RNA helicase DDX3X (Fragment);ATP-dependent RNA helicase DDX3Y (Fragment);Probable ATP-dependent RNA helicase DDX4	ATP-dependent RNA helicase DDX3X;ATP-dependent RNA helicase DDX3Y	15;10;3;3;1	14;9;3;3;1	14;9;3;3;1	>sp|O00571|DDX3X_HUMAN ATP-dependent RNA helicase DDX3X OS=Homo sapiens GN=DDX3X PE=1 SV=3;>sp|O15523|DDX3Y_HUMAN ATP-dependent RNA helicase DDX3Y OS=Homo sapiens GN=DDX3Y PE=1 SV=2	5	15	14	14	11	12	10	11	10	11	27.6	26	26	73.243	662	662;660;138;250;724	0	69.891	0.57984	0.78142	15.944	15	0	Median	0.61574	0.76375	10.687	7	0	Median	0.5711	0.79619	20.132	8	0	Median	19.2	22.8	6239100	4079400	2159700	2439800	1615500	824330
ATP-dependent RNA helicase DDX50	ATP-dependent RNA helicase DDX50	23	21	21	>sp|Q9BQ39|DDX50_HUMAN ATP-dependent RNA helicase DDX50 OS=Homo sapiens GN=DDX50 PE=1 SV=1	1	23	21	21	14	23	12	21	12	21	42.7	39.1	39.1	82.564	737	737	0	81.339	0.80732	1.1421	26.986	28	0	Median	0.94078	1.1392	38.46	10	0	Median	0.79372	1.1421	19.239	18	0	Median	24.7	42.7	28544000	16073000	12471000	4423800	2583900	1839800
ATP-dependent RNA helicase DDX51	ATP-dependent RNA helicase DDX51	31	31	31	>sp|Q8N8A6|DDX51_HUMAN ATP-dependent RNA helicase DDX51 OS=Homo sapiens GN=DDX51 PE=1 SV=3	1	31	31	31	20	30	20	30	20	30	58.6	58.6	58.6	72.456	666	666	0	151.36	0.69602	0.93802	10.257	44	0	Median	0.75221	0.9403	11.772	18	0	Median	0.63748	0.93802	9.1366	26	0	Median	44.6	58.6	56354000	33061000	23293000	15862000	8418400	7443300
ATP-dependent RNA helicase DDX54;ATP-dependent RNA helicase DDX54 (Fragment)	ATP-dependent RNA helicase DDX54	48;7	48;7	48;7	>sp|Q8TDD1|DDX54_HUMAN ATP-dependent RNA helicase DDX54 OS=Homo sapiens GN=DDX54 PE=1 SV=2	2	48	48	48	47	42	47	42	47	42	56.9	56.9	56.9	98.594	881	881;160	0	205.66	0.80663	1.0818	11.767	105	0	Median	0.8825	1.1019	11.651	52	0	Median	0.74447	1.0684	11.7	53	0	Median	56.2	51	157250000	88307000	68941000	68012000	37993000	30018000
ATP-dependent RNA helicase DDX55	ATP-dependent RNA helicase DDX55	19	19	19	>sp|Q8NHQ9|DDX55_HUMAN ATP-dependent RNA helicase DDX55 OS=Homo sapiens GN=DDX55 PE=1 SV=3	1	19	19	19	17	16	17	16	17	16	44	44	44	68.546	600	600	0	81.889	0.70762	0.95493	16.969	29	0	Median	0.74208	0.91255	19.814	15	0	Median	0.66722	0.97317	12.841	14	0	Median	42.7	39	31050000	17744000	13306000	17101000	9226100	7874800
ATP-dependent RNA helicase DHX36;ATP-dependent RNA helicase DHX36 (Fragment)	ATP-dependent RNA helicase DHX36	8;2	8;2	8;2	>sp|Q9H2U1|DHX36_HUMAN ATP-dependent RNA helicase DHX36 OS=Homo sapiens GN=DHX36 PE=1 SV=2	2	8	8	8	5	6	5	6	5	6	11.6	11.6	11.6	114.76	1008	1008;187	0	44.762	0.772	0.94856	11.884	10	0	Median	0.77929	0.91991	3.4843	4	0	Median	0.74683	1.0153	14.158	6	0	Median	6.2	9.3	4060400	2234000	1826400	985550	479020	506530
BAG family molecular chaperone regulator 1;BAG family molecular chaperone regulator 1 (Fragment)	BAG family molecular chaperone regulator 1	5;1	5;1	5;1	>sp|Q99933|BAG1_HUMAN BAG family molecular chaperone regulator 1 OS=Homo sapiens GN=BAG1 PE=1 SV=4	2	5	5	5	5	4	5	4	5	4	21.2	21.2	21.2	38.778	345	345;48	0	17.355	0.62072	0.7726	12.427	8	0	Median	0.63774	0.78087	13.774	5	0	Median	0.52169	0.76442	12.53	3	0	Median	21.2	17.7	3429900	2107000	1322800	1578100	998990	579110
Bcl-2-associated transcription factor 1;Bcl-2-associated transcription factor 1 (Fragment)	Bcl-2-associated transcription factor 1;Bcl-2-associated transcription factor 1 (Fragment)	18;16	18;16	18;16	>sp|Q9NYF8|BCLF1_HUMAN Bcl-2-associated transcription factor 1 OS=Homo sapiens GN=BCLAF1 PE=1 SV=2;>tr|E9PK09|E9PK09_HUMAN Bcl-2-associated transcription factor 1 (Fragment) OS=Homo sapiens GN=BCLAF1 PE=1 SV=4	2	18	18	18	15	11	15	11	15	11	23.5	23.5	23.5	106.12	920	920;725	0	67.331	1.6641	2.1759	25.32	22	0	Median	1.5384	1.9922	16.028	14	0	Median	2.0368	3.011	13.597	8	0	Median	21	13.8	20058000	6642000	13416000	12274000	4616600	7657200
Beta-1,4-galactosyltransferase 1	Beta-1,4-galactosyltransferase 1	1	1	1	>sp|P15291|B4GT1_HUMAN Beta-1,4-galactosyltransferase 1 OS=Homo sapiens GN=B4GALT1 PE=1 SV=5	1	1	1	1	1	1	1	1	1	1	4.8	4.8	4.8	43.92	398	398	0	6.1474	NaN	NaN	NaN	0	0	Median	NaN	NaN	NaN	0	0	Median	NaN	NaN	NaN	0	0	Median	4.8	4.8	703170	703170	0	163910	163910	0
Beta-actin-like protein 2	Beta-actin-like protein 2	7	1	1	>sp|Q562R1|ACTBL_HUMAN Beta-actin-like protein 2 OS=Homo sapiens GN=ACTBL2 PE=1 SV=2	1	7	1	1	7	7	1	1	1	1	17.6	4.8	4.8	42.003	376	376	0	7.5378	1.0654	1.5047	7.9387	2	0	Median	NaN	NaN	NaN	1	0	Median	NaN	NaN	NaN	1	0	Median	17.6	17.6	71415000	34153000	37262000	32378000	14225000	18153000
Bifunctional glutamate/proline--tRNA ligase;Bifunctional glutamate/proline--tRNA ligase (Fragment)	Bifunctional glutamate/proline--tRNA ligase	4;1	4;1	4;1	>sp|P07814|SYEP_HUMAN Bifunctional glutamate/proline--tRNA ligase OS=Homo sapiens GN=EPRS PE=1 SV=5	2	4	4	4	4	2	4	2	4	2	4.8	4.8	4.8	170.59	1512	1512;968	0	12.972	0.92857	1.1635	18.659	4	0	Median	0.94649	1.157	20.744	3	0	Median	NaN	NaN	NaN	1	0	Median	4.8	1.9	664450	346700	317740	561300	309990	251310
Bifunctional lysine-specific demethylase and histidyl-hydroxylase MINA;Bifunctional lysine-specific demethylase and histidyl-hydroxylase MINA (Fragment)	Bifunctional lysine-specific demethylase and histidyl-hydroxylase MINA	11;1	11;1	11;1	>sp|Q8IUF8|MINA_HUMAN Bifunctional lysine-specific demethylase and histidyl-hydroxylase MINA OS=Homo sapiens GN=MINA PE=1 SV=1	2	11	11	11	10	9	10	9	10	9	31.4	31.4	31.4	52.8	465	465;108	0	38.648	0.6084	0.80786	12.463	17	0	Median	0.63325	0.78838	14.577	8	0	Median	0.60811	0.85084	10.123	9	0	Median	29.7	26.9	9144700	5654100	3490500	4887500	3001700	1885800
Bifunctional lysine-specific demethylase and histidyl-hydroxylase NO66	Bifunctional lysine-specific demethylase and histidyl-hydroxylase NO66	16	16	16	>sp|Q9H6W3|NO66_HUMAN Bifunctional lysine-specific demethylase and histidyl-hydroxylase NO66 OS=Homo sapiens GN=NO66 PE=1 SV=2	1	16	16	16	11	15	11	15	11	15	39.5	39.5	39.5	71.085	641	641	0	70.822	0.6832	0.89568	21.537	23	0	Median	0.74316	0.91179	25.95	10	0	Median	0.61267	0.89568	18.542	13	0	Median	28.2	35.7	12792000	7044300	5747400	4294000	2150500	2143500
Bloom syndrome protein	Bloom syndrome protein	50	50	50	>sp|P54132|BLM_HUMAN Bloom syndrome protein OS=Homo sapiens GN=BLM PE=1 SV=1	1	50	50	50	44	39	44	39	44	39	47	47	47	159	1417	1417	0	221.72	0.72833	0.96475	16.273	71	0	Median	0.78194	0.97883	14.463	39	0	Median	0.63528	0.89692	18.468	32	0	Median	42	38.2	51296000	30684000	20612000	30555000	17578000	12977000
BRCA2 and CDKN1A-interacting protein	BRCA2 and CDKN1A-interacting protein	9	9	9	>sp|Q9P287|BCCIP_HUMAN BRCA2 and CDKN1A-interacting protein OS=Homo sapiens GN=BCCIP PE=1 SV=1	1	9	9	9	8	9	8	9	8	9	40.1	40.1	40.1	35.979	314	314	0	68.008	1.2122	1.5657	17.843	13	0	Median	1.2122	1.5	15.311	7	0	Median	1.1912	1.7322	21.799	6	0	Median	36.3	40.1	12450000	5728100	6722300	6928800	3019700	3909200
Bromodomain adjacent to zinc finger domain protein 1A	Bromodomain adjacent to zinc finger domain protein 1A	3	3	3	>sp|Q9NRL2|BAZ1A_HUMAN Bromodomain adjacent to zinc finger domain protein 1A OS=Homo sapiens GN=BAZ1A PE=1 SV=2	1	3	3	3	3	2	3	2	3	2	2.1	2.1	2.1	178.7	1556	1556	0	8.0568	0.82067	1.1529	37.333	3	0	Median	0.68941	0.83929	45.993	2	0	Median	NaN	NaN	NaN	1	0	Median	2.1	1.2	1193000	736810	456240	838810	555330	283470
Bromodomain adjacent to zinc finger domain protein 2A	Bromodomain adjacent to zinc finger domain protein 2A	1	1	1	>sp|Q9UIF9|BAZ2A_HUMAN Bromodomain adjacent to zinc finger domain protein 2A OS=Homo sapiens GN=BAZ2A PE=1 SV=4	1	1	1	1	1	0	1	0	1	0	0.6	0.6	0.6	211.2	1905	1905	0	1.9652	NaN	NaN	NaN	0	0	Median	NaN	NaN	NaN	0	0	Median	NaN	NaN	NaN	0	0	Median	0.6	0	0	0	0	0	0	0
Bromodomain-containing protein 9;Bromodomain-containing protein 9 (Fragment)	Bromodomain-containing protein 9	4;1	4;1	4;1	>sp|Q9H8M2|BRD9_HUMAN Bromodomain-containing protein 9 OS=Homo sapiens GN=BRD9 PE=1 SV=2	2	4	4	4	1	4	1	4	1	4	12.4	12.4	12.4	66.999	597	597;225	0	10.317	0.68169	0.94046	22.334	5	0	Median	NaN	NaN	NaN	1	0	Median	0.64251	0.89318	16.988	4	0	Median	3	12.4	1257000	716120	540890	237680	107670	130010
Bystin	Bystin	2	2	2	>sp|Q13895|BYST_HUMAN Bystin OS=Homo sapiens GN=BYSL PE=1 SV=3	1	2	2	2	2	1	2	1	2	1	6.4	6.4	6.4	49.601	437	437	0	4.1923	0.90452	1.1556	26.094	2	0	Median	NaN	NaN	NaN	1	0	Median	NaN	NaN	NaN	1	0	Median	6.4	3.4	492830	257710	235130	270920	142640	128270
Calcium homeostasis endoplasmic reticulum protein	Calcium homeostasis endoplasmic reticulum protein	6	6	6	>sp|Q8IWX8|CHERP_HUMAN Calcium homeostasis endoplasmic reticulum protein OS=Homo sapiens GN=CHERP PE=1 SV=3	1	6	6	6	3	5	3	5	3	5	8.3	8.3	8.3	103.7	916	916	0	10.147	0.89479	1.2219	16.004	7	0	Median	0.88463	1.0961	14.256	3	0	Median	0.92475	1.2423	12.643	4	0	Median	5.5	5.6	1631400	813790	817610	729130	409660	319470
Calcium/calmodulin-dependent 3',5'-cyclic nucleotide phosphodiesterase 1A	Calcium/calmodulin-dependent 3',5'-cyclic nucleotide phosphodiesterase 1A	1	1	1	>sp|P54750|PDE1A_HUMAN Calcium/calmodulin-dependent 3,5-cyclic nucleotide phosphodiesterase 1A OS=Homo sapiens GN=PDE1A PE=2 SV=2	1	1	1	1	1	1	1	1	1	1	2.8	2.8	2.8	61.251	535	535	1	-2	0.55238	0.77717	26.252	3	0	Median	NaN	NaN	NaN	1	0	Median	0.45481	0.6665	34.943	2	0	Median	2.8	2.8	3146000	1935000	1211000	1217500	709620	507850
cAMP-dependent protein kinase type II-alpha regulatory subunit	cAMP-dependent protein kinase type II-alpha regulatory subunit	1	1	1	>sp|P13861|KAP2_HUMAN cAMP-dependent protein kinase type II-alpha regulatory subunit OS=Homo sapiens GN=PRKAR2A PE=1 SV=2	1	1	1	1	0	1	0	1	0	1	2.2	2.2	2.2	45.518	404	404	1	-2	NaN	NaN	NaN	0	0	Median	NaN	NaN	NaN	0	0	Median	NaN	NaN	NaN	0	0	Median	0	2.2	113340	113340	0	0	0	0
Caprin-1;Caprin-1 (Fragment)	Caprin-1;Caprin-1 (Fragment)	7;6	7;6	7;6	>sp|Q14444|CAPR1_HUMAN Caprin-1 OS=Homo sapiens GN=CAPRIN1 PE=1 SV=2;>tr|E9PLA9|E9PLA9_HUMAN Caprin-1 (Fragment) OS=Homo sapiens GN=CAPRIN1 PE=1 SV=1	2	7	7	7	7	4	7	4	7	4	10	10	10	78.365	709	709;186	0	17.073	0.68476	0.86579	34.563	5	0	Median	0.68476	0.86579	34.563	5	0	Median	NaN	NaN	NaN	0	0	Median	10	7.5	5183400	3009600	2173800	4034300	2269100	1765300
Carbonic anhydrase 4	Carbonic anhydrase 4	1	1	1	>sp|P22748|CAH4_HUMAN Carbonic anhydrase 4 OS=Homo sapiens GN=CA4 PE=1 SV=2	1	1	1	1	0	1	0	1	0	1	4.5	4.5	4.5	35.032	312	312	1	-2	NaN	NaN	NaN	0	0	Median	NaN	NaN	NaN	0	0	Median	NaN	NaN	NaN	0	0	Median	0	4.5	67164	0	67164	0	0	0
Casein kinase II subunit alpha;CSNK2A1 protein;Casein kinase II subunit alpha 3;Casein kinase II subunit alpha (Fragment)	Casein kinase II subunit alpha;CSNK2A1 protein;Casein kinase II subunit alpha 3	12;12;11;3	12;12;11;3	12;12;11;3	>sp|P68400|CSK21_HUMAN Casein kinase II subunit alpha OS=Homo sapiens GN=CSNK2A1 PE=1 SV=1;>tr|Q5U5J2|Q5U5J2_HUMAN CSNK2A1 protein OS=Homo sapiens GN=CSNK2A1 PE=2 SV=1;>sp|Q8NEV1|CSK23_HUMAN Casein kinase II subunit alpha 3 OS=Homo sapiens GN=CSNK2A3 PE=1	4	12	12	12	11	9	11	9	11	9	44.2	44.2	44.2	45.143	391	391;397;391;79	0	49.988	0.97666	1.2137	62.014	14	0	Median	0.76223	0.94787	22.161	8	0	Median	2.1406	3.071	21.973	6	0	Median	44.2	30.9	11357000	5282300	6075000	7747600	4350800	3396800
Casein kinase II subunit alpha'	Casein kinase II subunit alpha'	1	1	1	>sp|P19784|CSK22_HUMAN Casein kinase II subunit alpha OS=Homo sapiens GN=CSNK2A2 PE=1 SV=1	1	1	1	1	1	1	1	1	1	1	2.3	2.3	2.3	41.213	350	350	0	1.9508	1.2517	1.7378	107.89	2	0	Median	NaN	NaN	NaN	1	0	Median	NaN	NaN	NaN	1	0	Median	2.3	2.3	1640500	678360	962150	762870	458840	304020
Caspase recruitment domain family, member 14, isoform CRA_d;Caspase recruitment domain-containing protein 14	Caspase recruitment domain family, member 14, isoform CRA_d;Caspase recruitment domain-containing protein 14	1;1	1;1	1;1	>tr|I3L414|I3L414_HUMAN Caspase recruitment domain family, member 14, isoform CRA_d OS=Homo sapiens GN=CARD14 PE=4 SV=1;>sp|Q9BXL6|CAR14_HUMAN Caspase recruitment domain-containing protein 14 OS=Homo sapiens GN=CARD14 PE=1 SV=2	2	1	1	1	0	1	0	1	0	1	3.9	3.9	3.9	53.961	493	493;1004	1	-2	NaN	NaN	NaN	1	0	Median	NaN	NaN	NaN	0	0	Median	NaN	NaN	NaN	1	0	Median	0	3.9	662790	412360	250430	0	0	0
Cathepsin D (Fragment);Cathepsin D	Cathepsin D (Fragment);Cathepsin D	2;2	2;2	2;2	>tr|F8W787|F8W787_HUMAN Cathepsin D (Fragment) OS=Homo sapiens GN=CTSD PE=1 SV=1;>sp|P07339|CATD_HUMAN Cathepsin D OS=Homo sapiens GN=CTSD PE=1 SV=1	2	2	2	2	0	2	0	2	0	2	14.1	14.1	14.1	21.49	199	199;412	0	4.525	NaN	NaN	NaN	0	0	Median	NaN	NaN	NaN	0	0	Median	NaN	NaN	NaN	0	0	Median	0	14.1	204930	204930	0	0	0	0
CCAAT/enhancer-binding protein zeta;CCAAT/enhancer-binding protein zeta (Fragment)	CCAAT/enhancer-binding protein zeta	48;6	48;6	48;6	>sp|Q03701|CEBPZ_HUMAN CCAAT/enhancer-binding protein zeta OS=Homo sapiens GN=CEBPZ PE=1 SV=3	2	48	48	48	47	40	47	40	47	40	47.1	47.1	47.1	120.97	1054	1054;146	0	274.91	0.83792	1.1209	16.355	91	0	Median	0.90284	1.1489	13.875	50	0	Median	0.72251	1.0579	17.503	41	0	Median	47.1	41.3	160670000	84630000	76044000	107740000	53814000	53929000
Cell division cycle 5-like protein	Cell division cycle 5-like protein	23	23	23	>sp|Q99459|CDC5L_HUMAN Cell division cycle 5-like protein OS=Homo sapiens GN=CDC5L PE=1 SV=2	1	23	23	23	19	22	19	22	19	22	39.5	39.5	39.5	92.25	802	802	0	154.51	0.79737	1.0899	16.267	40	0	Median	0.78749	0.98886	12.287	18	0	Median	0.80831	1.1898	15.221	22	0	Median	34	38.4	36846000	19995000	16851000	13823000	7660600	6162400
Cell growth-regulating nucleolar protein;Cell growth-regulating nucleolar protein (Fragment)	Cell growth-regulating nucleolar protein	28;8	28;8	28;8	>sp|Q9NX58|LYAR_HUMAN Cell growth-regulating nucleolar protein OS=Homo sapiens GN=LYAR PE=1 SV=2	2	28	28	28	28	25	28	25	28	25	55.9	55.9	55.9	43.614	379	379;79	0	165.57	0.68842	0.96858	11.05	57	0	Median	0.74355	0.96722	8.886	28	0	Median	0.64209	0.96858	12.879	29	0	Median	55.9	55.7	159160000	93329000	65828000	71342000	40118000	31225000
Centromere protein V	Centromere protein V	3	3	3	>sp|Q7Z7K6|CENPV_HUMAN Centromere protein V OS=Homo sapiens GN=CENPV PE=1 SV=1	1	3	3	3	3	0	3	0	3	0	18.5	18.5	18.5	29.946	275	275	0.0051195	1.4724	NaN	NaN	NaN	1	0	Median	NaN	NaN	NaN	1	0	Median	NaN	NaN	NaN	0	0	Median	18.5	0	641080	227130	413960	641080	227130	413960
Centrosomal protein of 290 kDa	Centrosomal protein of 290 kDa	1	1	1	>sp|O15078|CE290_HUMAN Centrosomal protein of 290 kDa OS=Homo sapiens GN=CEP290 PE=1 SV=2	1	1	1	1	0	1	0	1	0	1	0.5	0.5	0.5	290.38	2479	2479	1	-2	NaN	NaN	NaN	0	0	Median	NaN	NaN	NaN	0	0	Median	NaN	NaN	NaN	0	0	Median	0	0.5	118970	118970	0	0	0	0
Chromobox protein homolog 8;Chromobox protein homolog 8 (Fragment)	Chromobox protein homolog 8;Chromobox protein homolog 8 (Fragment)	4;2	4;2	4;2	>sp|Q9HC52|CBX8_HUMAN Chromobox protein homolog 8 OS=Homo sapiens GN=CBX8 PE=1 SV=3;>tr|C9J6K3|C9J6K3_HUMAN Chromobox protein homolog 8 (Fragment) OS=Homo sapiens GN=CBX8 PE=1 SV=1	2	4	4	4	4	2	4	2	4	2	16.7	16.7	16.7	43.395	389	389;242	0	17.894	1.0175	1.279	3.47	3	0	Median	1.0243	1.2639	1.6785	2	0	Median	NaN	NaN	NaN	1	0	Median	16.7	8.5	1535400	1033200	502190	917310	531260	386050
Chromodomain-helicase-DNA-binding protein 1;Chromodomain-helicase-DNA-binding protein 2;Chromodomain-helicase-DNA-binding protein 1 (Fragment);Chromodomain-helicase-DNA-binding protein 8 (Fragment);Chromodomain-helicase-DNA-binding protein 9 (Fragment);REV__Spermatogenesis-associated protein 31D1;Chromodomain-helicase-DNA-binding protein 8;Chromodomain-helicase-DNA-binding protein 6;Chromodomain-…	Chromodomain-helicase-DNA-binding protein 1	66;10;4;1;1;1;1;1;1;1	66;10;4;1;1;1;1;1;1;1	66;10;4;1;1;1;1;1;1;1	>sp|O14646|CHD1_HUMAN Chromodomain-helicase-DNA-binding protein 1 OS=Homo sapiens GN=CHD1 PE=1 SV=2	10	66	66	66	58	52	58	52	58	52	40.8	40.8	40.8	196.69	1710	1710;1828;113;873;1098;1576;2581;2715;2897;2997	0	300.55	0.8926	1.1118	37.736	118	0	Median	0.76427	0.98342	12.29	66	0	Median	1.3439	1.9899	22.734	52	0	Median	37.3	37.1	188330000	95203000	93129000	112730000	63334000	49394000
Chromodomain-helicase-DNA-binding protein 3;Chromodomain-helicase-DNA-binding protein 5;Chromodomain-helicase-DNA-binding protein 5 (Fragment);Chromodomain-helicase-DNA-binding protein 4;Chromodomain-helicase-DNA-binding protein 3 (Fragment)	Chromodomain-helicase-DNA-binding protein 3	43;17;13;9;6	43;17;13;9;6	43;17;13;9;6	>sp|Q12873|CHD3_HUMAN Chromodomain-helicase-DNA-binding protein 3 OS=Homo sapiens GN=CHD3 PE=1 SV=3	5	43	43	43	40	25	40	25	40	25	29.2	29.2	29.2	226.59	2000	2000;1954;1060;1912;525	0	219.13	2.2646	2.7878	78.128	38	0	Median	2.4809	3.0398	18.419	28	0	Median	0.35733	0.51956	35.143	10	0	Median	27	19.5	22933000	10361000	12572000	15374000	4051100	11323000
Cirhin;Cirhin (Fragment)	Cirhin	10;1	10;1	10;1	>sp|Q969X6|CIR1A_HUMAN Cirhin OS=Homo sapiens GN=CIRH1A PE=1 SV=1	2	10	10	10	9	9	9	9	9	9	21.4	21.4	21.4	76.889	686	686;78	0	56.401	0.75855	1.0248	8.6275	13	0	Median	0.82416	1.0135	8.3757	7	0	Median	0.73687	1.0343	9.6472	6	0	Median	18.4	18.4	10156000	5998400	4157800	5035300	2982600	2052700
Clusterin (Fragment);Clusterin	Clusterin (Fragment);Clusterin	1;1	1;1	1;1	>tr|E5RG36|E5RG36_HUMAN Clusterin (Fragment) OS=Homo sapiens GN=CLU PE=4 SV=1;>sp|P10909|CLUS_HUMAN Clusterin OS=Homo sapiens GN=CLU PE=1 SV=1	2	1	1	1	1	1	1	1	1	1	12.2	12.2	12.2	9.3246	82	82;449	0.0083056	1.2487	1.4852	2.0005	2.0248	2	0	Median	NaN	NaN	NaN	1	0	Median	NaN	NaN	NaN	1	0	Median	12.2	12.2	1549100	561890	987220	929600	341750	587840
Coiled-coil domain-containing protein 137;Coiled-coil domain-containing protein 137 (Fragment)	Coiled-coil domain-containing protein 137;Coiled-coil domain-containing protein 137 (Fragment)	4;4	4;4	4;4	>sp|Q6PK04|CC137_HUMAN Coiled-coil domain-containing protein 137 OS=Homo sapiens GN=CCDC137 PE=1 SV=1;>tr|I3L0U5|I3L0U5_HUMAN Coiled-coil domain-containing protein 137 (Fragment) OS=Homo sapiens GN=CCDC137 PE=1 SV=1	2	4	4	4	4	0	4	0	4	0	16.3	16.3	16.3	33.231	289	289;292	0	11.766	0.83104	1.0178	25.71	4	0	Median	0.83104	1.0178	25.71	4	0	Median	NaN	NaN	NaN	0	0	Median	16.3	0	1376500	742170	634310	1376500	742170	634310
Coiled-coil domain-containing protein 18	Coiled-coil domain-containing protein 18	1	1	1	>sp|Q5T9S5|CCD18_HUMAN Coiled-coil domain-containing protein 18 OS=Homo sapiens GN=CCDC18 PE=2 SV=1	1	1	1	1	1	0	1	0	1	0	0.8	0.8	0.8	168.96	1454	1454	1	-2	NaN	NaN	NaN	1	0	Median	NaN	NaN	NaN	1	0	Median	NaN	NaN	NaN	0	0	Median	0.8	0	4021000	2118900	1902100	4021000	2118900	1902100
Coiled-coil domain-containing protein 77	Coiled-coil domain-containing protein 77	1	1	1	>sp|Q9BR77|CCD77_HUMAN Coiled-coil domain-containing protein 77 OS=Homo sapiens GN=CCDC77 PE=2 SV=1	1	1	1	1	1	0	1	0	1	0	2.5	2.5	2.5	57.485	488	488	0.0034364	1.5807	NaN	NaN	NaN	1	0	Median	NaN	NaN	NaN	1	0	Median	NaN	NaN	NaN	0	0	Median	2.5	0	189120	126880	62237	189120	126880	62237
Coilin	Coilin	7	7	7	>sp|P38432|COIL_HUMAN Coilin OS=Homo sapiens GN=COIL PE=1 SV=1	1	7	7	7	6	5	6	5	6	5	13.9	13.9	13.9	62.608	576	576	0	24.096	1.136	1.4397	15.365	9	0	Median	1.3649	1.6732	12.626	5	0	Median	0.95196	1.3141	9.9584	4	0	Median	11.1	11.3	3163500	1405100	1758400	1519700	646560	873090
Collagen alpha-1(V) chain;Collagen alpha-1(V) chain (Fragment)	Collagen alpha-1(V) chain	8;3	8;3	8;3	>sp|P20908|CO5A1_HUMAN Collagen alpha-1(V) chain OS=Homo sapiens GN=COL5A1 PE=1 SV=3	2	8	8	8	8	5	8	5	8	5	8.4	8.4	8.4	183.56	1838	1838;210	0	53.117	0.84127	1.071	9.7396	8	0	Median	0.83963	1.0295	3.915	5	0	Median	0.8724	1.2147	5.4315	3	0	Median	8.4	5.4	2677400	1119300	1558100	1618800	772750	846030
Complement decay-accelerating factor (Fragment);Complement decay-accelerating factor;CD55 antigen, decay accelerating factor for complement (Cromer blood group), isoform CRA_d	Complement decay-accelerating factor (Fragment);Complement decay-accelerating factor	3;3;1	3;3;1	3;3;1	>tr|H3BLV0|H3BLV0_HUMAN Complement decay-accelerating factor (Fragment) OS=Homo sapiens GN=CD55 PE=1 SV=1;>sp|P08174|DAF_HUMAN Complement decay-accelerating factor OS=Homo sapiens GN=CD55 PE=1 SV=4	3	3	3	3	2	3	2	3	2	3	8.9	8.9	8.9	35.695	326	326;381;317	0	4.8609	1.0711	1.4599	6.5308	4	0	Median	NaN	NaN	NaN	1	0	Median	1.0538	1.5157	7.4401	3	0	Median	5.2	8.9	2364200	1152700	1211400	626100	307470	318630
CON__ENSEMBL:ENSBTAP00000014147	CON__ENSEMBL:ENSBTAP00000014147	3	3	3	>ENSEMBL:ENSBTAP00000014147 (Bos taurus) 12 kDa protein	1	3	3	3	1	3	1	3	1	3	38.9	38.9	38.9	11.756	113	113	0	19.014	NaN	NaN	NaN	0	0	Median	NaN	NaN	NaN	0	0	Median	NaN	NaN	NaN	0	0	Median	13.3	38.9	1941700	1941700	0	320830	320830	0
CON__ENSEMBL:ENSBTAP00000018229	CON__ENSEMBL:ENSBTAP00000018229	4	4	1	>ENSEMBL:ENSBTAP00000018229 (Bos taurus) 54 kDa protein	1	4	4	1	0	4	0	4	0	1	14.3	14.3	2.7	53.661	475	475	0	18.507	NaN	NaN	NaN	0	0	Median	NaN	NaN	NaN	0	0	Median	NaN	NaN	NaN	0	0	Median	0	14.3	904940	904940	0	0	0	0
CON__ENSEMBL:ENSBTAP00000024462	CON__ENSEMBL:ENSBTAP00000024462	10	10	1	>ENSEMBL:ENSBTAP00000024462 (Bos taurus) 47 kDa protein	1	10	10	1	7	9	7	9	0	1	31	31	3.8	46.543	419	419	0	38.799	NaN	NaN	NaN	0	0	Median	NaN	NaN	NaN	0	0	Median	NaN	NaN	NaN	0	0	Median	26.3	28.6	59349000	59349000	0	12290000	12290000	0
CON__ENSEMBL:ENSBTAP00000033053	CON__ENSEMBL:ENSBTAP00000033053	1	1	1	>ENSEMBL:ENSBTAP00000033053 (Bos taurus) 15 kDa protein	1	1	1	1	0	1	0	1	0	1	19.4	19.4	19.4	14.759	139	139	0	2.6729	NaN	NaN	NaN	0	0	Median	NaN	NaN	NaN	0	0	Median	NaN	NaN	NaN	0	0	Median	0	19.4	627000	627000	0	0	0	0
CON__P00711	CON__P00711	7	7	7	>P00711 SWISS-PROT:P00711 Alpha-lactalbumin - Bos taurus (Bovine).	1	7	7	7	4	7	4	7	4	7	44.7	44.7	44.7	14.186	123	123	0	24.613	NaN	NaN	NaN	0	0	Median	NaN	NaN	NaN	0	0	Median	NaN	NaN	NaN	0	0	Median	40.7	44.7	28807000	28807000	0	1430700	1430700	0
CON__P00735	CON__P00735	1	1	1	>P00735 SWISS-PROT:P00735 (Bos taurus) Prothrombin precursor (Fragment)	1	1	1	1	0	1	0	1	0	1	2.2	2.2	2.2	70.505	625	625	0.0098361	1.1075	NaN	NaN	NaN	0	0	Median	NaN	NaN	NaN	0	0	Median	NaN	NaN	NaN	0	0	Median	0	2.2	98663	98663	0	0	0	0
CON__P00761	CON__P00761	3	3	3	>P00761 SWISS-PROT:P00761|TRYP_PIG Trypsin - Sus scrofa (Pig).	1	3	3	3	3	2	3	2	3	2	20.8	20.8	20.8	24.409	231	231	0	28.223	NaN	NaN	NaN	0	0	Median	NaN	NaN	NaN	0	0	Median	NaN	NaN	NaN	0	0	Median	20.8	17.3	34638000	34638000	0	21637000	21637000	0
Keratin, type I cytoskeletal 14;CON__P02533;Keratin, type I cytoskeletal 17;CON__Q04695;CON__Q9QWL7;Keratin, type I cytoskeletal 16;CON__P08779;CON__Q6IFX2;CON__A2A4G1;Keratin, type I cytoskeletal 17 (Fragment);Keratin, type I cytoskeletal 15;CON__P19012;CON__ENSEMBL:ENSP00000377550;CON__P08730-1;Keratin, type I cytoskeletal 13;CON__Q61782;Keratin, type I cytoskeletal 20;CON__P35900;CON__Q9D312;C…	Keratin, type I cytoskeletal 14;CON__P02533;Keratin, type I cytoskeletal 17;CON__Q04695;CON__Q9QWL7;Keratin, type I cytoskeletal 16;CON__P08779;CON__Q6IFX2;CON__A2A4G1	7;7;5;5;5;5;5;4;4;3;3;3;2;2;2;1;1;1;1;1	5;5;4;4;4;3;3;3;2;2;2;2;1;1;1;1;1;1;1;1	2;2;2;2;2;0;0;1;0;1;0;0;0;0;0;0;0;0;0;0	>sp|P02533|K1C14_HUMAN Keratin, type I cytoskeletal 14 OS=Homo sapiens GN=KRT14 PE=1 SV=4;>P02533 SWISS-PROT:P02533 Tax_Id=9606 Gene_Symbol=KRT14 Keratin, type I cytoskeletal 14;>sp|Q04695|K1C17_HUMAN Keratin, type I cytoskeletal 17 OS=Homo sapiens GN=KRT1	20	7	5	2	4	7	3	5	0	2	14.8	11.4	4.9	51.561	472	472;472;432;432;433;473;473;452;456;231;456;456;420;437;458;93;424;424;431;458	0	12.719	NaN	NaN	NaN	1	0	Median	NaN	NaN	NaN	0	0	Median	NaN	NaN	NaN	1	0	Median	8.5	14.8	1086300	1036200	50113	459760	459760	0
Keratin, type II cytoskeletal 6C;Keratin, type II cytoskeletal 6B;Keratin, type II cytoskeletal 6A;CON__P48668;CON__P04259;CON__P02538;CON__Q8VED5;Keratin, type II cytoskeletal 79;CON__Q5XKE5;Keratin, type II cytoskeletal 78;CON__Q8N1N4-2;CON__Q7RTT2;Keratin, type II cytoskeletal 74;CON__Q7RTS7;Keratin, type II cytoskeletal 4;Keratin, type II cytoskeletal 73;CON__Q32MB2;CON__P19013;Keratin, type …	Keratin, type II cytoskeletal 6C;Keratin, type II cytoskeletal 6B;Keratin, type II cytoskeletal 6A;CON__P48668;CON__P04259;CON__P02538	12;12;12;12;12;12;4;3;3;2;2;2;2;2;2;2;2;2;2;2;2;2;1;1;1;1;1;1;1;1;1;1;1;1;1;1;1;1;1;1;1;1;1	2;2;2;2;2;2;0;0;0;0;0;0;0;0;0;0;0;0;0;0;0;0;0;0;0;0;0;0;0;0;0;0;0;0;0;0;0;0;0;0;0;0;0	2;2;2;2;2;2;0;0;0;0;0;0;0;0;0;0;0;0;0;0;0;0;0;0;0;0;0;0;0;0;0;0;0;0;0;0;0;0;0;0;0;0;0	>sp|P48668|K2C6C_HUMAN Keratin, type II cytoskeletal 6C OS=Homo sapiens GN=KRT6C PE=1 SV=3;>sp|P04259|K2C6B_HUMAN Keratin, type II cytoskeletal 6B OS=Homo sapiens GN=KRT6B PE=1 SV=5;>sp|P02538|K2C6A_HUMAN Keratin, type II cytoskeletal 6A OS=Homo sapiens GN	43	12	2	2	9	10	2	1	2	1	21.3	6	6	60.024	564	564;564;564;564;564;564;531;535;535;520;521;521;529;529;534;540;540;594;600;600;600;1649;119;143;143;285;345;432;479;486;486;493;493;493;505;505;507;507;511;511;520;523;523	0	4.5921	NaN	NaN	NaN	0	0	Median	NaN	NaN	NaN	0	0	Median	NaN	NaN	NaN	0	0	Median	15.4	16.3	277980	277980	0	157360	157360	0
CON__P02662	CON__P02662	8	8	8	>P02662 SWISS-PROT:P02662 Alpha-S1-casein - Bos taurus (Bovine).	1	8	8	8	5	8	5	8	5	8	41.2	41.2	41.2	22.975	199	199	0	30.907	NaN	NaN	NaN	0	0	Median	NaN	NaN	NaN	0	0	Median	NaN	NaN	NaN	0	0	Median	32.2	41.2	307140000	307140000	0	91429000	91429000	0
CON__P02663	CON__P02663	11	11	11	>P02663 SWISS-PROT:P02663 Alpha-S2-casein [Contains: Casocidin-1 - Bos taurus (Bovine).	1	11	11	11	9	11	9	11	9	11	47.8	47.8	47.8	24.348	207	207	0	33.862	NaN	NaN	NaN	0	0	Median	NaN	NaN	NaN	0	0	Median	NaN	NaN	NaN	0	0	Median	42	47.8	232330000	232330000	0	51677000	51677000	0
CON__P02666	CON__P02666	5	5	5	>P02666 SWISS-PROT:P02666 Beta-casein - Bos taurus (Bovine).	1	5	5	5	3	5	3	5	3	5	31.1	31.1	31.1	23.583	209	209	0	70.464	NaN	NaN	NaN	0	0	Median	NaN	NaN	NaN	0	0	Median	NaN	NaN	NaN	0	0	Median	20.6	31.1	8310900	8310900	0	6170800	6170800	0
CON__P02668	CON__P02668	8	8	8	>P02668 SWISS-PROT:P02668 Kappa-casein [Contains: Casoxin C; Casoxin 6; Casoxin A; Casoxin B; Casoplatelin] - Bos taurus (Bovine).	1	8	8	8	7	8	7	8	7	8	47.9	47.9	47.9	18.974	169	169	0	63.228	NaN	NaN	NaN	0	0	Median	NaN	NaN	NaN	0	0	Median	NaN	NaN	NaN	0	0	Median	46.2	47.9	206310000	206310000	0	48501000	48501000	0
CON__P02672	CON__P02672	1	1	1	>P02672 SWISS-PROT:P02672 (Bos taurus) Fibrinogen alpha chain precursor	1	1	1	1	0	1	0	1	0	1	2.6	2.6	2.6	67.011	615	615	0	10.746	NaN	NaN	NaN	0	0	Median	NaN	NaN	NaN	0	0	Median	NaN	NaN	NaN	0	0	Median	0	2.6	117980	117980	0	0	0	0
CON__P02754	CON__P02754	11	11	11	>P02754 SWISS-PROT:P02754 Beta-lactoglobulin - Bos taurus (Bovine).	1	11	11	11	8	11	8	11	8	11	84	84	84	18.281	162	162	0	43.731	NaN	NaN	NaN	0	0	Median	NaN	NaN	NaN	0	0	Median	NaN	NaN	NaN	0	0	Median	59.9	84	168640000	168640000	0	19175000	19175000	0
CON__P02769;Serum albumin (Fragment);Serum albumin;CON__P02768-1;Albumin, isoform CRA_k	CON__P02769	44;4;4;4;3	44;4;4;4;3	44;4;4;4;3	>P02769 SWISS-PROT:P02769 (Bos taurus) Bovine serum albumin precursor	5	44	44	44	32	41	32	41	32	41	71.3	71.3	71.3	69.293	607	607;454;609;609;417	0	185.01	NaN	NaN	NaN	1	0	Median	NaN	NaN	NaN	0	0	Median	NaN	NaN	NaN	1	0	Median	61.1	70.3	312680000	312580000	101140	75231000	75231000	0
Keratin, type II cytoskeletal 8;CON__P05787;Keratin, type II cytoskeletal 8 (Fragment);CON__H-INV:HIT000292931;CON__Q9H552;CON__H-INV:HIT000016045;CON__Q9DCV7;Keratin, type II cytoskeletal 7;CON__Q3KNV1;CON__P08729	Keratin, type II cytoskeletal 8;CON__P05787;Keratin, type II cytoskeletal 8 (Fragment)	24;24;13;11;6;3;3;3;3;3	21;21;10;11;5;1;2;2;2;2	17;17;9;9;4;1;0;0;0;0	>sp|P05787|K2C8_HUMAN Keratin, type II cytoskeletal 8 OS=Homo sapiens GN=KRT8 PE=1 SV=7;>P05787 SWISS-PROT:P05787 Tax_Id=9606 Gene_Symbol=KRT8 Keratin, type II cytoskeletal 8;>tr|F8W1U3|F8W1U3_HUMAN Keratin, type II cytoskeletal 8 (Fragment) OS=Homo sapien	10	24	21	17	22	19	19	16	15	12	55.3	51.8	44.7	53.704	483	483;483;289;443;499;99;457;469;469;469	0	113.71	0.85998	1.1483	15.494	32	0	Median	0.95969	1.1859	13.972	16	0	Median	0.79004	1.146	16.976	16	0	Median	50.7	39.1	28167000	14482000	13685000	13237000	6380800	6856600
CON__P07744	CON__P07744	5	1	1	>P07744 SWISS-PROT:P07744 Tax_Id=10090 Gene_Symbol=Krt4 Keratin, type II cytoskeletal 4	1	5	1	1	4	4	1	1	1	1	7.8	1.5	1.5	56.283	525	525	0.0099338	1.2016	0.83896	1.098	8.1752	2	0	Median	NaN	NaN	NaN	1	0	Median	NaN	NaN	NaN	1	0	Median	6.3	5.7	777230	414250	362980	397700	207820	189880
Keratin, type I cytoskeletal 10;CON__P13645;CON__P02535-1;Keratin, type I cytoskeletal 28;CON__Q148H6;CON__Q7Z3Y7;Keratin, type I cytoskeletal 25;CON__Q7Z3Z0;Keratin, type I cytoskeletal 27;CON__Q7Z3Y8;Keratin, type I cytoskeletal 26;CON__Q7Z3Y9	Keratin, type I cytoskeletal 10;CON__P13645	19;19;4;3;3;3;2;2;2;2;1;1	18;18;3;2;2;2;2;2;2;2;1;1	17;17;2;1;1;1;1;1;1;1;0;0	>sp|P13645|K1C10_HUMAN Keratin, type I cytoskeletal 10 OS=Homo sapiens GN=KRT10 PE=1 SV=6;>P13645 SWISS-PROT:P13645 Tax_Id=9606 Gene_Symbol=KRT10 Keratin, type I cytoskeletal 10	12	19	18	17	15	16	15	15	14	14	49.7	48.5	46.9	58.826	584	584;593;570;464;464;486;450;450;459;459;468;468	0	125.9	NaN	NaN	NaN	0	0	Median	NaN	NaN	NaN	0	0	Median	NaN	NaN	NaN	0	0	Median	40.9	41.6	22738000	22738000	0	11045000	11045000	0
Keratin, type II cytoskeletal 5;CON__P13647;Keratin, type II cytoskeletal 5 (Fragment)	Keratin, type II cytoskeletal 5;CON__P13647;Keratin, type II cytoskeletal 5 (Fragment)	14;14;7	8;8;3	4;4;0	>sp|P13647|K2C5_HUMAN Keratin, type II cytoskeletal 5 OS=Homo sapiens GN=KRT5 PE=1 SV=3;>P13647 SWISS-PROT:P13647 Tax_Id=9606 Gene_Symbol=KRT5 Keratin, type II cytoskeletal 5;>tr|F8W0C6|F8W0C6_HUMAN Keratin, type II cytoskeletal 5 (Fragment) OS=Homo sapien	3	14	8	4	9	13	4	8	3	4	22.5	15.3	7.6	62.378	590	590;590;178	0	23.495	0.57207	0.74125	9.3454	2	0	Median	NaN	NaN	NaN	1	0	Median	NaN	NaN	NaN	1	0	Median	13.6	20.7	2075500	1906300	169190	510710	443470	67241
CON__P17690	CON__P17690	2	2	2	>P17690 SWISS-PROT:P17690 (Bos taurus) Beta-2-glycoprotein 1 precursor	1	2	2	2	0	2	0	2	0	2	8.4	8.4	8.4	38.252	345	345	0	2.5052	NaN	NaN	NaN	0	0	Median	NaN	NaN	NaN	0	0	Median	NaN	NaN	NaN	0	0	Median	0	8.4	272320	272320	0	0	0	0
CON__P17697	CON__P17697	2	2	2	>P17697 SWISS-PROT:P17697 (Bos taurus) Clusterin precursor	1	2	2	2	0	2	0	2	0	2	4.6	4.6	4.6	51.113	439	439	0	4.4414	NaN	NaN	NaN	0	0	Median	NaN	NaN	NaN	0	0	Median	NaN	NaN	NaN	0	0	Median	0	4.6	307360	307360	0	0	0	0
CON__P34955	CON__P34955	2	2	2	>P34955 SWISS-PROT:P34955 (Bos taurus) Alpha-1-antiproteinase precursor	1	2	2	2	0	2	0	2	0	2	5	5	5	46.103	416	416	0	2.9029	NaN	NaN	NaN	0	0	Median	NaN	NaN	NaN	0	0	Median	NaN	NaN	NaN	0	0	Median	0	5	236900	236900	0	0	0	0
Keratin, type I cytoskeletal 9;CON__P35527	Keratin, type I cytoskeletal 9;CON__P35527	17;17	17;17	17;17	>sp|P35527|K1C9_HUMAN Keratin, type I cytoskeletal 9 OS=Homo sapiens GN=KRT9 PE=1 SV=3;>P35527 SWISS-PROT:P35527 Tax_Id=9606 Gene_Symbol=KRT9 Keratin, type I cytoskeletal 9	2	17	17	17	17	15	17	15	17	15	50.9	50.9	50.9	62.064	623	623;623	0	106.83	NaN	NaN	NaN	0	0	Median	NaN	NaN	NaN	0	0	Median	NaN	NaN	NaN	0	0	Median	50.9	48.5	15628000	15628000	0	8632100	8632100	0
CON__P50448;Plasma protease C1 inhibitor	CON__P50448	4;1	4;1	4;1	>P50448 SWISS-PROT:P50448 (Bos taurus) Factor XIIa inhibitor precursor	2	4	4	4	1	4	1	4	1	4	9	9	9	51.723	468	468;500	0	18.663	NaN	NaN	NaN	0	0	Median	NaN	NaN	NaN	0	0	Median	NaN	NaN	NaN	0	0	Median	2.1	9	1230600	1230600	0	0	0	0
CON__Q0IIK2;CON__Q29443;Lactotransferrin (Fragment);Lactotransferrin	CON__Q0IIK2;CON__Q29443	23;22;2;2	23;22;2;2	23;22;2;2	>Q0IIK2 TREMBL:Q0IIK2 (Bos taurus) Transferrin;>Q29443 SWISS-PROT:Q29443 Serotransferrin - Bos taurus (Bovine).	4	23	23	23	3	22	3	22	3	22	48.2	48.2	48.2	77.738	704	704;685;696;710	0	105.44	NaN	NaN	NaN	0	0	Median	NaN	NaN	NaN	0	0	Median	NaN	NaN	NaN	0	0	Median	5.3	46.3	20553000	20553000	0	1845100	1845100	0
CON__Q1RMK2	CON__Q1RMK2	12	12	12	>Q1RMK2 TREMBL:Q1RMK2 (Bos taurus) IGHM protein	1	12	12	12	3	12	3	12	3	12	33.2	33.2	33.2	65.056	597	597	0	54.183	NaN	NaN	NaN	0	0	Median	NaN	NaN	NaN	0	0	Median	NaN	NaN	NaN	0	0	Median	7.4	33.2	10301000	10301000	0	656340	656340	0
CON__Q1RMN8	CON__Q1RMN8	6	6	6	>Q1RMN8 TREMBL:Q1RMN8 (Bos taurus) Similar to Immunoglobulin lambda-like polypeptide 1	1	6	6	6	3	6	3	6	3	6	36.8	36.8	36.8	24.536	234	234	0	37.586	NaN	NaN	NaN	0	0	Median	NaN	NaN	NaN	0	0	Median	NaN	NaN	NaN	0	0	Median	21.8	36.8	7127000	7127000	0	1208900	1208900	0
CON__Q2KJF1	CON__Q2KJF1	1	1	1	>Q2KJF1 TREMBL:Q2KJF1 (Bos taurus) Alpha-1-B glycoprotein	1	1	1	1	0	1	0	1	0	1	3	3	3	53.553	503	503	0	1.8805	NaN	NaN	NaN	0	0	Median	NaN	NaN	NaN	0	0	Median	NaN	NaN	NaN	0	0	Median	0	3	0	0	0	0	0	0
CON__Q2UVX4;Complement C3	CON__Q2UVX4	31;2	31;2	31;2	>Q2UVX4 SWISS-PROT:Q2UVX4 (Bos taurus) Complement C3 precursor	2	31	31	31	8	31	8	31	8	31	25.8	25.8	25.8	187.37	1662	1662;1663	0	127.85	0.90093	1.1982	0.87725	2	0	Median	NaN	NaN	NaN	1	0	Median	NaN	NaN	NaN	1	0	Median	7.3	25.8	18927000	17690000	1237800	1995500	1684300	311250
CON__Q3SX14;Gelsolin	CON__Q3SX14;Gelsolin	3;2	3;2	3;2	>Q3SX14 TREMBL:Q3SX14 (Bos taurus) Similar to Gelsolin;>sp|P06396|GELS_HUMAN Gelsolin OS=Homo sapiens GN=GSN PE=1 SV=1	2	3	3	3	0	3	0	3	0	3	4.6	4.6	4.6	85.686	781	781;782	0.0034542	1.5993	NaN	NaN	NaN	0	0	Median	NaN	NaN	NaN	0	0	Median	NaN	NaN	NaN	0	0	Median	0	4.6	291550	291550	0	0	0	0
CON__Q9TTE1;CON__A2I7N1;CON__A2I7N0	CON__Q9TTE1	3;1;1	3;1;1	3;1;1	>Q9TTE1 SWISS-PROT:Q9TTE1 (Bos taurus) Endopin-1 precursor	3	3	3	3	0	3	0	3	0	3	9.7	9.7	9.7	46.203	411	411;411;411	0	7.2706	NaN	NaN	NaN	0	0	Median	NaN	NaN	NaN	0	0	Median	NaN	NaN	NaN	0	0	Median	0	9.7	368670	368670	0	0	0	0
CON__Streptavidin	CON__Streptavidin	4	4	4	>Streptavidin (S.avidinii)	1	4	4	4	4	4	4	4	4	4	43.1	43.1	43.1	16.622	160	160	0	71.061	NaN	NaN	NaN	0	0	Median	NaN	NaN	NaN	0	0	Median	NaN	NaN	NaN	0	0	Median	43.1	43.1	40922000	40922000	0	20454000	20454000	0
Constitutive coactivator of PPAR-gamma-like protein 1	Constitutive coactivator of PPAR-gamma-like protein 1	14	14	14	>sp|Q9NZB2|F120A_HUMAN Constitutive coactivator of PPAR-gamma-like protein 1 OS=Homo sapiens GN=FAM120A PE=1 SV=2	1	14	14	14	11	10	11	10	11	10	18	18	18	121.89	1118	1118	0	49.325	0.81833	1.0506	11.785	15	0	Median	0.83197	1.0517	11.275	9	0	Median	0.77859	1.0436	12.985	6	0	Median	14.3	13.2	6233700	3520000	2713600	4197800	2333500	1864300
Core histone macro-H2A.1	Core histone macro-H2A.1	1	1	1	>sp|O75367|H2AY_HUMAN Core histone macro-H2A.1 OS=Homo sapiens GN=H2AFY PE=1 SV=4	1	1	1	1	1	0	1	0	1	0	5.9	5.9	5.9	39.617	372	372	0	4.0309	NaN	NaN	NaN	0	0	Median	NaN	NaN	NaN	0	0	Median	NaN	NaN	NaN	0	0	Median	5.9	0	140700	140700	0	140700	140700	0
Crooked neck-like protein 1	Crooked neck-like protein 1	6	6	6	>sp|Q9BZJ0|CRNL1_HUMAN Crooked neck-like protein 1 OS=Homo sapiens GN=CRNKL1 PE=1 SV=4	1	6	6	6	2	6	2	6	2	6	7.5	7.5	7.5	100.45	848	848	0	9.6082	1.4198	1.8115	43.195	2	0	Median	NaN	NaN	NaN	1	0	Median	NaN	NaN	NaN	1	0	Median	2.8	7.5	1172800	199340	973500	327550	62780	264770
Crossover junction endonuclease EME1 (Fragment);Crossover junction endonuclease EME1	Crossover junction endonuclease EME1 (Fragment);Crossover junction endonuclease EME1	1;1	1;1	1;1	>tr|H0Y9Z4|H0Y9Z4_HUMAN Crossover junction endonuclease EME1 (Fragment) OS=Homo sapiens GN=EME1 PE=4 SV=1;>sp|Q96AY2|EME1_HUMAN Crossover junction endonuclease EME1 OS=Homo sapiens GN=EME1 PE=1 SV=2	2	1	1	1	0	1	0	1	0	1	3.3	3.3	3.3	37.136	337	337;570	0	3.181	NaN	NaN	NaN	0	0	Median	NaN	NaN	NaN	0	0	Median	NaN	NaN	NaN	0	0	Median	0	3.3	105970	105970	0	0	0	0
Crossover junction endonuclease MUS81;Crossover junction endonuclease MUS81 (Fragment)	Crossover junction endonuclease MUS81	3;1	3;1	3;1	>sp|Q96NY9|MUS81_HUMAN Crossover junction endonuclease MUS81 OS=Homo sapiens GN=MUS81 PE=1 SV=3	2	3	3	3	3	1	3	1	3	1	8	8	8	61.172	551	551;202	0	18.544	0.67179	0.8199	7.1881	2	0	Median	0.67179	0.8199	7.1881	2	0	Median	NaN	NaN	NaN	0	0	Median	8	3.1	733370	491630	241740	528210	286460	241740
Cyclin-dependent kinase 13	Cyclin-dependent kinase 13	3	2	2	>sp|Q14004|CDK13_HUMAN Cyclin-dependent kinase 13 OS=Homo sapiens GN=CDK13 PE=1 SV=2	1	3	2	2	2	2	1	1	1	1	3.3	2.8	2.8	164.92	1512	1512	0.0068027	1.4499	NaN	NaN	NaN	0	0	Median	NaN	NaN	NaN	0	0	Median	NaN	NaN	NaN	0	0	Median	1.6	2.2	241180	241180	0	10911	10911	0
Cyclin-dependent kinase 9;Cyclin-dependent kinase 9 (Fragment);Cyclin-dependent kinase 3 (Fragment);Cyclin-dependent kinase 4 (Fragment);Cyclin-dependent kinase 1 (Fragment);Cyclin-dependent-like kinase 5;Cyclin-dependent kinase 1;Cell division cycle 2, G1 to S and G2 to M, isoform CRA_a;Cyclin-dependent kinase 2;Cyclin-dependent kinase 4;Cyclin-dependent kinase 3;CDC2L5 protein;Cyclin-dependent …	Cyclin-dependent kinase 9	8;2;1;1;1;1;1;1;1;1;1;1;1;1;1;1;1;1;1;1	8;2;1;1;1;1;1;1;1;1;1;1;1;1;1;1;1;1;1;1	7;2;0;0;0;0;0;0;0;0;0;0;0;0;0;0;0;0;0;0	>sp|P50750|CDK9_HUMAN Cyclin-dependent kinase 9 OS=Homo sapiens GN=CDK9 PE=1 SV=3	20	8	8	7	8	5	8	5	7	4	29.3	29.3	27.2	42.777	372	372;194;164;170;189;292;297;297;298;303;305;324;326;435;469;472;496;523;1201;1490	0	36.171	2.2336	2.8267	84.597	11	0	Median	3.6502	4.4895	23.073	6	0	Median	0.57993	0.81283	32.705	5	0	Median	29.3	16.1	7268700	1972900	5295800	5499700	954280	4545400
Cyclin-K	Cyclin-K	1	1	1	>sp|O75909|CCNK_HUMAN Cyclin-K OS=Homo sapiens GN=CCNK PE=1 SV=2	1	1	1	1	1	0	1	0	1	0	2.8	2.8	2.8	64.239	580	580	0	7.4612	NaN	NaN	NaN	1	0	Median	NaN	NaN	NaN	1	0	Median	NaN	NaN	NaN	0	0	Median	2.8	0	61563	29089	32474	61563	29089	32474
Cyclin-T1;Cyclin-T2 (Fragment)	Cyclin-T1	8;1	8;1	6;0	>sp|O60563|CCNT1_HUMAN Cyclin-T1 OS=Homo sapiens GN=CCNT1 PE=1 SV=1	2	8	8	6	5	8	5	8	4	6	15.4	15.4	12.7	80.684	726	726;131	0	22.381	0.69359	1.0393	59.442	6	0	Median	NaN	NaN	NaN	1	0	Median	0.6608	1.022	16.637	5	0	Median	10.6	15.4	3937000	1819600	2117400	1108700	61866	1046800
Cyclin-T2	Cyclin-T2	5	3	3	>sp|O60583|CCNT2_HUMAN Cyclin-T2 OS=Homo sapiens GN=CCNT2 PE=1 SV=2	1	5	3	3	3	3	2	1	2	1	8.8	6	6	81.028	730	730	0	5.2019	NaN	NaN	NaN	0	0	Median	NaN	NaN	NaN	0	0	Median	NaN	NaN	NaN	0	0	Median	6	4.5	0	0	0	0	0	0
Cytoplasmic dynein 2 heavy chain 1	Cytoplasmic dynein 2 heavy chain 1	1	1	1	>sp|Q8NCM8|DYHC2_HUMAN Cytoplasmic dynein 2 heavy chain 1 OS=Homo sapiens GN=DYNC2H1 PE=1 SV=4	1	1	1	1	0	1	0	1	0	1	0.2	0.2	0.2	492.62	4307	4307	0.0083472	1.2983	NaN	NaN	NaN	1	0	Median	NaN	NaN	NaN	0	0	Median	NaN	NaN	NaN	1	0	Median	0	0.2	1000000	255520	744490	0	0	0
Protein SPECC1L-ADORA2A;Cytospin-A;Cytospin-A (Fragment)	Protein SPECC1L-ADORA2A;Cytospin-A;Cytospin-A (Fragment)	3;3;2	3;3;2	3;3;2	>tr|F8WAN1|F8WAN1_HUMAN Protein SPECC1L-ADORA2A OS=Homo sapiens GN=SPECC1L-ADORA2A PE=4 SV=2;>sp|Q69YQ0|CYTSA_HUMAN Cytospin-A OS=Homo sapiens GN=SPECC1L PE=1 SV=2;>tr|C9J8U1|C9J8U1_HUMAN Cytospin-A (Fragment) OS=Homo sapiens GN=SPECC1L PE=4 SV=4	3	3	3	3	3	1	3	1	3	1	4.5	4.5	4.5	101.51	911	911;1117;788	0	8.2122	1.4089	1.7067	7.882	2	0	Median	1.4089	1.7067	7.882	2	0	Median	NaN	NaN	NaN	0	0	Median	4.5	1.3	444020	122850	321170	362870	122850	240010
DBIRD complex subunit ZNF326	DBIRD complex subunit ZNF326	8	8	8	>sp|Q5BKZ1|ZN326_HUMAN DBIRD complex subunit ZNF326 OS=Homo sapiens GN=ZNF326 PE=1 SV=2	1	8	8	8	7	8	7	8	7	8	16	16	16	65.653	582	582	0	32.424	0.99519	1.3255	16.669	13	0	Median	1.0505	1.2669	17.606	6	0	Median	0.97345	1.3541	14.765	7	0	Median	14.3	16	5698200	2874900	2823400	2434000	1176700	1257300
DDB1- and CUL4-associated factor 13	DDB1- and CUL4-associated factor 13	1	1	1	>sp|Q9NV06|DCA13_HUMAN DDB1- and CUL4-associated factor 13 OS=Homo sapiens GN=DCAF13 PE=1 SV=2	1	1	1	1	1	0	1	0	1	0	2.2	2.2	2.2	51.402	445	445	0.0083195	1.2638	NaN	NaN	NaN	0	0	Median	NaN	NaN	NaN	0	0	Median	NaN	NaN	NaN	0	0	Median	2.2	0	103550	0	103550	103550	0	103550
Death-associated protein kinase 3	Death-associated protein kinase 3	2	2	2	>sp|O43293|DAPK3_HUMAN Death-associated protein kinase 3 OS=Homo sapiens GN=DAPK3 PE=1 SV=1	1	2	2	2	1	1	1	1	1	1	5.7	5.7	5.7	52.535	454	454	0	3.1097	1.2389	1.6027	21.683	2	0	Median	NaN	NaN	NaN	1	0	Median	NaN	NaN	NaN	1	0	Median	2.9	2.9	533860	246290	287570	244380	95094	149290
DEP domain-containing protein 1A	DEP domain-containing protein 1A	1	1	1	>sp|Q5TB30|DEP1A_HUMAN DEP domain-containing protein 1A OS=Homo sapiens GN=DEPDC1 PE=1 SV=2	1	1	1	1	1	0	1	0	1	0	1.7	1.7	1.7	92.959	811	811	0	3.2702	NaN	NaN	NaN	0	0	Median	NaN	NaN	NaN	0	0	Median	NaN	NaN	NaN	0	0	Median	1.7	0	90265	90265	0	90265	90265	0
DNA ligase 3	DNA ligase 3	26	26	26	>sp|P49916|DNLI3_HUMAN DNA ligase 3 OS=Homo sapiens GN=LIG3 PE=1 SV=2	1	26	26	26	18	25	18	25	18	25	31.7	31.7	31.7	112.91	1009	1009	0	112.16	0.45681	0.65497	22.507	32	0	Median	0.57772	0.71395	10.702	14	0	Median	0.4249	0.61169	27.926	18	0	Median	21.9	30.7	20476000	14455000	6020300	6751800	4499900	2251900
DNA repair protein complementing XP-C cells	DNA repair protein complementing XP-C cells	3	3	3	>sp|Q01831|XPC_HUMAN DNA repair protein complementing XP-C cells OS=Homo sapiens GN=XPC PE=1 SV=4	1	3	3	3	3	0	3	0	3	0	4.5	4.5	4.5	105.95	940	940	0	4.3971	0.69254	0.84786	5.837	2	0	Median	0.69254	0.84786	5.837	2	0	Median	NaN	NaN	NaN	0	0	Median	4.5	0	963940	639170	324770	963940	639170	324770
DNA repair protein XRCC1;DNA repair protein XRCC1 (Fragment)	DNA repair protein XRCC1	7;3	7;3	7;3	>sp|P18887|XRCC1_HUMAN DNA repair protein XRCC1 OS=Homo sapiens GN=XRCC1 PE=1 SV=2	2	7	7	7	3	7	3	7	3	7	13.6	13.6	13.6	69.476	633	633;292	0	16.81	0.4362	0.61108	19.883	10	0	Median	0.59113	0.71247	6.0413	3	0	Median	0.4157	0.57749	16.732	7	0	Median	5.8	13.6	3554600	2382200	1172400	879060	553890	325160
DNA topoisomerase 1	DNA topoisomerase 1	51	51	46	>sp|P11387|TOP1_HUMAN DNA topoisomerase 1 OS=Homo sapiens GN=TOP1 PE=1 SV=2	1	51	51	46	47	49	47	49	42	44	53.5	53.5	49.2	90.725	765	765	0	310.12	0.60452	0.86393	9.5231	146	0	Median	0.67212	0.86754	8.089	68	0	Median	0.56872	0.8621	10.642	78	0	Median	52.2	51.4	815250000	503630000	311620000	339570000	202660000	136910000
DNA topoisomerase 2-alpha;DNA topoisomerase 2-alpha (Fragment)	DNA topoisomerase 2-alpha	75;4	75;4	58;2	>sp|P11388|TOP2A_HUMAN DNA topoisomerase 2-alpha OS=Homo sapiens GN=TOP2A PE=1 SV=3	2	75	75	58	72	61	72	61	55	47	50.2	50.2	41.7	174.38	1531	1531;147	0	319.09	0.50265	0.65875	20.316	114	0	Median	0.53327	0.68071	14.839	67	0	Median	0.41041	0.60856	24.993	47	0	Median	48.8	42.4	182900000	126830000	56072000	114520000	76849000	37672000
DNA topoisomerase 2-beta;DNA topoisomerase 2 (Fragment);DNA topoisomerase 2-beta (Fragment)	DNA topoisomerase 2-beta;DNA topoisomerase 2 (Fragment)	59;51;4	42;35;4	42;35;4	>sp|Q02880|TOP2B_HUMAN DNA topoisomerase 2-beta OS=Homo sapiens GN=TOP2B PE=1 SV=3;>tr|E9PCY5|E9PCY5_HUMAN DNA topoisomerase 2 (Fragment) OS=Homo sapiens GN=TOP2B PE=1 SV=1	3	59	42	42	56	46	39	32	39	32	39.7	31.2	31.2	183.26	1626	1626;1150;70	0	168.28	0.49753	0.64403	21.058	55	0	Median	0.53603	0.67756	16.416	29	0	Median	0.40129	0.56377	24.368	26	0	Median	37	32.9	48074000	33083000	14991000	28006000	18638000	9368900
DNA topoisomerase I, mitochondrial	DNA topoisomerase I, mitochondrial	6	1	0	>sp|Q969P6|TOP1M_HUMAN DNA topoisomerase I, mitochondrial OS=Homo sapiens GN=TOP1MT PE=1 SV=1	1	6	1	0	5	6	0	1	0	0	9.5	2.5	0	69.871	601	601	0	5.6394	NaN	NaN	NaN	1	0	Median	NaN	NaN	NaN	0	0	Median	NaN	NaN	NaN	1	0	Median	7	9.5	511810	327540	184270	0	0	0
DNA topoisomerase I, mitochondrial (Fragment)	DNA topoisomerase I, mitochondrial (Fragment)	6	1	1	>tr|E5RIC7|E5RIC7_HUMAN DNA topoisomerase I, mitochondrial (Fragment) OS=Homo sapiens GN=TOP1MT PE=4 SV=2	1	6	1	1	5	6	1	1	1	1	13.3	2.1	2.1	44.029	376	376	0	2.0515	0.67791	0.95752	2.3145	2	0	Median	NaN	NaN	NaN	1	0	Median	NaN	NaN	NaN	1	0	Median	9.3	13.3	4308200	2443600	1864600	2172200	1161000	1011200
DNA-binding protein SMUBP-2	DNA-binding protein SMUBP-2	3	3	3	>sp|P38935|SMBP2_HUMAN DNA-binding protein SMUBP-2 OS=Homo sapiens GN=IGHMBP2 PE=1 SV=3	1	3	3	3	3	1	3	1	3	1	4.2	4.2	4.2	109.15	993	993	0	13.686	0.71819	0.84983	8.8072	2	0	Median	0.71819	0.84983	8.8072	2	0	Median	NaN	NaN	NaN	0	0	Median	4.2	1.3	415190	272810	142380	397020	254650	142380
DNA-dependent protein kinase catalytic subunit;DNA-dependent protein kinase catalytic subunit (Fragment)	DNA-dependent protein kinase catalytic subunit	65;1	65;1	65;1	>sp|P78527|PRKDC_HUMAN DNA-dependent protein kinase catalytic subunit OS=Homo sapiens GN=PRKDC PE=1 SV=3	2	65	65	65	55	40	55	40	55	40	20.7	20.7	20.7	469.08	4128	4128;70	0	189.55	0.59718	0.79294	17.782	63	0	Median	0.65218	0.79491	19.339	36	0	Median	0.56397	0.79294	15.777	27	0	Median	17.6	12	22834000	14900000	7933500	12947000	8418800	4527900
DNA-directed RNA polymerase I subunit RPA1	DNA-directed RNA polymerase I subunit RPA1	71	71	71	>sp|O95602|RPA1_HUMAN DNA-directed RNA polymerase I subunit RPA1 OS=Homo sapiens GN=POLR1A PE=1 SV=2	1	71	71	71	68	57	68	57	68	57	59.3	59.3	59.3	194.81	1720	1720	0	284.63	0.60124	0.78304	17.04	112	0	Median	0.67112	0.84656	11.463	62	0	Median	0.46023	0.655	14.838	50	0	Median	55.5	49.1	100220000	65920000	34299000	59091000	37004000	22087000
DNA-directed RNA polymerase I subunit RPA2;DNA-directed RNA polymerase (Fragment);DNA-directed RNA polymerase I subunit RPA2 (Fragment)	DNA-directed RNA polymerase I subunit RPA2	35;7;3	35;7;3	35;7;3	>sp|Q9H9Y6|RPA2_HUMAN DNA-directed RNA polymerase I subunit RPA2 OS=Homo sapiens GN=POLR1B PE=1 SV=2	3	35	35	35	33	29	33	29	33	29	40.4	40.4	40.4	128.23	1135	1135;307;114	0	143.41	0.5781	0.7572	18.297	52	0	Median	0.69115	0.85282	15.125	28	0	Median	0.47288	0.68443	9.9055	24	0	Median	38.8	32	43338000	27096000	16242000	21604000	12712000	8891900
DNA-directed RNA polymerase I subunit RPA34	DNA-directed RNA polymerase I subunit RPA34	12	12	12	>sp|O15446|RPA34_HUMAN DNA-directed RNA polymerase I subunit RPA34 OS=Homo sapiens GN=CD3EAP PE=1 SV=1	1	12	12	12	10	11	10	11	10	11	46.1	46.1	46.1	54.985	510	510	0	78.222	0.53393	0.7759	12.935	15	0	Median	0.65361	0.82421	4.3419	6	0	Median	0.46684	0.67542	11.961	9	0	Median	36.9	43.9	15408000	10825000	4583000	5565500	3812500	1753000
DNA-directed RNA polymerase I subunit RPA43	DNA-directed RNA polymerase I subunit RPA43	9	9	9	>sp|Q3B726|RPA43_HUMAN DNA-directed RNA polymerase I subunit RPA43 OS=Homo sapiens GN=TWISTNB PE=1 SV=1	1	9	9	9	7	7	7	7	7	7	21.9	21.9	21.9	37.432	338	338	0	21.891	0.52091	0.7356	12.551	13	0	Median	0.6315	0.78619	10.476	6	0	Median	0.44344	0.67324	9.2577	7	0	Median	18.3	21.9	13618000	8721200	4896700	6834800	4072800	2762000
DNA-directed RNA polymerase I subunit RPA49	DNA-directed RNA polymerase I subunit RPA49	16	16	16	>sp|Q9GZS1|RPA49_HUMAN DNA-directed RNA polymerase I subunit RPA49 OS=Homo sapiens GN=POLR1E PE=1 SV=2	1	16	16	16	16	12	16	12	16	12	32.8	32.8	32.8	53.961	481	481	0	56.397	0.59845	0.78113	15.38	27	0	Median	0.64675	0.81703	12.27	15	0	Median	0.49955	0.74512	19.138	12	0	Median	32.8	27.4	36911000	23165000	13746000	20970000	12442000	8528100
DNA-directed RNA polymerases I and III subunit RPAC1;DNA-directed RNA polymerases I and III subunit RPAC1 (Fragment)	DNA-directed RNA polymerases I and III subunit RPAC1;DNA-directed RNA polymerases I and III subunit RPAC1 (Fragment)	8;4	8;4	8;4	>sp|O15160|RPAC1_HUMAN DNA-directed RNA polymerases I and III subunit RPAC1 OS=Homo sapiens GN=POLR1C PE=1 SV=1;>tr|D6RDJ3|D6RDJ3_HUMAN DNA-directed RNA polymerases I and III subunit RPAC1 (Fragment) OS=Homo sapiens GN=POLR1C PE=1 SV=1	2	8	8	8	8	8	8	8	8	8	31.2	31.2	31.2	39.249	346	346;124	0	52.037	0.58776	0.75684	13.329	15	0	Median	0.69261	0.87081	9.0341	8	0	Median	0.50141	0.70073	7.759	7	0	Median	31.2	31.2	10834000	6705400	4129000	6406800	3664200	2742600
DnaJ homolog subfamily C member 2	DnaJ homolog subfamily C member 2	1	1	1	>sp|Q99543|DNJC2_HUMAN DnaJ homolog subfamily C member 2 OS=Homo sapiens GN=DNAJC2 PE=1 SV=4	1	1	1	1	1	1	1	1	1	1	1.1	1.1	1.1	71.996	621	621	0.0051107	1.4722	1.059	1.4932	6.037	2	0	Median	NaN	NaN	NaN	1	0	Median	NaN	NaN	NaN	1	0	Median	1.1	1.1	3558500	1644200	1914300	1868500	789310	1079200
[truncated: 484 more rows]
[truncated: 15 more columns]

## Sheet: H3K9But
Protein IDs	Majority protein IDs	Peptide counts (all)	Peptide counts (razor+unique)	Peptide counts (unique)	Fasta headers	Number of proteins	Peptides	Razor + unique peptides	Unique peptides	Peptides K9but/unmod-fwd	Peptides K9but/unmod-rev	Razor + unique peptides K9but/unmod-fwd	Razor + unique peptides K9but/unmod-rev	Unique peptides K9but/unmod-fwd	Unique peptides K9but/unmod-rev	Sequence coverage [%]	Unique + razor sequence coverage [%]	Unique sequence coverage [%]	Mol. weight [kDa]	Sequence length	Sequence lengths	Q-value	Score	Ratio H/L	Ratio H/L normalized	Ratio H/L variability [%]	Ratio H/L count	Ratio H/L iso-count	Ratio H/L type	Ratio H/L K9but/unmod-fwd	Ratio H/L normalized K9but/unmod-fwd	Ratio H/L variability [%] K9but/unmod-fwd	Ratio H/L count K9but/unmod-fwd	Ratio H/L iso-count K9but/unmod-fwd	Ratio H/L type K9but/unmod-fwd	Ratio H/L K9but/unmod-rev	Ratio H/L normalized K9but/unmod-rev	Ratio H/L variability [%] K9but/unmod-rev	Ratio H/L count K9but/unmod-rev	Ratio H/L iso-count K9but/unmod-rev	Ratio H/L type K9but/unmod-rev	Sequence coverage K9but/unmod-fwd [%]	Sequence coverage K9but/unmod-rev [%]	Intensity	Intensity L	Intensity H	Intensity K9but/unmod-fwd	Intensity L K9but/unmod-fwd	Intensity H K9but/unmod-fwd
[truncated: 667 more rows]
[truncated: 15 more columns]

[truncated: 3 more sheets: H3K9Cr, H3K9Su, H3K9Myr]
