# Supplementary material for: Binding to medium and long chain fatty acyls is a common property of HEAT and ARM repeat modules
Source: Sci Rep. 2019 Oct 2;9:14226. doi: 10.1038/s41598-019-50817-6 (PMC6775327; doi:10.1038/s41598-019-50817-6)
Supplement: Supplementary file 3 — Supplementary Table S2 [file 41598_2019_50817_MOESM3_ESM.xlsx]

## Sheet: H3K29Ac
Protein IDs	Majority protein IDs	Peptide counts (all)	Peptide counts (razor+unique)	Peptide counts (unique)	Fasta headers	Number of proteins	Peptides	Razor + unique peptides	Unique peptides	Peptides K27ac-fwd	Peptides K27ac-rev	Razor + unique peptides K27ac-fwd	Razor + unique peptides K27ac-rev	Unique peptides K27ac-fwd	Unique peptides K27ac-rev	Sequence coverage [%]	Unique + razor sequence coverage [%]	Unique sequence coverage [%]	Mol. weight [kDa]	Sequence length	Sequence lengths	Q-value	Score	Ratio H/L	Ratio H/L normalized	Ratio H/L variability [%]	Ratio H/L count	Ratio H/L iso-count	Ratio H/L type	Ratio H/L K27ac-fwd	Ratio H/L normalized K27ac-fwd	Ratio H/L variability [%] K27ac-fwd	Ratio H/L count K27ac-fwd	Ratio H/L iso-count K27ac-fwd	Ratio H/L type K27ac-fwd	Ratio H/L K27ac-rev	Ratio H/L normalized K27ac-rev	Ratio H/L variability [%] K27ac-rev	Ratio H/L count K27ac-rev	Ratio H/L iso-count K27ac-rev	Ratio H/L type K27ac-rev	Sequence coverage K27ac-fwd [%]	Sequence coverage K27ac-rev [%]	Intensity	Intensity L	Intensity H	Intensity K27ac-fwd	Intensity L K27ac-fwd	Intensity H K27ac-fwd
116 kDa U5 small nuclear ribonucleoprotein component;116 kDa U5 small nuclear ribonucleoprotein component (Fragment)	116 kDa U5 small nuclear ribonucleoprotein component	6;2	6;2	6;2	>sp|Q15029|U5S1_HUMAN 116 kDa U5 small nuclear ribonucleoprotein component OS=Homo sapiens GN=EFTUD2 PE=1 SV=1	2	6	6	6	6	1	6	1	6	1	9.6	9.6	9.6	109.43	972	972;134	0	44.953	1.0498	0.93184	44.206	3	0	Median	1.0498	0.93184	44.206	3	0	Median	NaN	NaN	NaN	0	0	Median	9.6	3.5	1404700	804880	599850	1172000	804880	367090
2'-5'-oligoadenylate synthase-like protein;2'-5'-oligoadenylate synthase-like protein (Fragment)	2'-5'-oligoadenylate synthase-like protein	6;1	6;1	6;1	>sp|Q15646|OASL_HUMAN 2-5-oligoadenylate synthase-like protein OS=Homo sapiens GN=OASL PE=1 SV=2	2	6	6	6	5	5	5	5	5	5	21.6	21.6	21.6	59.225	514	514;153	0	111.21	1.0106	0.89666	9.8439	7	0	Median	0.98509	0.87818	7.5867	4	0	Median	1.0935	1.0067	8.4632	3	0	Median	17.5	18.3	3675900	1419400	2256500	1550700	689350	861370
40S ribosomal protein S10;Protein RPS10-NUDT3 (Fragment)	40S ribosomal protein S10;Protein RPS10-NUDT3 (Fragment)	1;1	1;1	1;1	>sp|P46783|RS10_HUMAN 40S ribosomal protein S10 OS=Homo sapiens GN=RPS10 PE=1 SV=1;>tr|S4R435|S4R435_HUMAN Protein RPS10-NUDT3 (Fragment) OS=Homo sapiens GN=RPS10-NUDT3 PE=3 SV=1	2	1	1	1	1	1	1	1	1	1	5.5	5.5	5.5	18.898	165	165;286	0.0014684	7.3856	1.0441	0.96533	9.1363	2	0	Median	NaN	NaN	NaN	1	0	Median	NaN	NaN	NaN	1	0	Median	5.5	5.5	623950	303970	319970	252330	126860	125470
40S ribosomal protein S11	40S ribosomal protein S11	7	7	7	>sp|P62280|RS11_HUMAN 40S ribosomal protein S11 OS=Homo sapiens GN=RPS11 PE=1 SV=3	1	7	7	7	7	7	7	7	7	7	43	43	43	18.431	158	158	0	67.003	0.95836	0.8904	17.193	16	0	Median	0.96955	0.85809	9.2833	7	0	Median	0.9473	0.90633	21.256	9	0	Median	43	43	38985000	19478000	19507000	20064000	10113000	9951000
40S ribosomal protein S12	40S ribosomal protein S12	4	4	4	>sp|P25398|RS12_HUMAN 40S ribosomal protein S12 OS=Homo sapiens GN=RPS12 PE=1 SV=3	1	4	4	4	3	3	3	3	3	3	38.6	38.6	38.6	14.515	132	132	0	32.618	0.90092	0.8367	38.256	7	0	Median	0.8501	0.75386	33.679	3	0	Median	1.2612	1.1884	24.56	4	0	Median	31.1	32.6	1902600	949280	953360	1020600	533930	486670
40S ribosomal protein S13;40S ribosomal protein S13 (Fragment)	40S ribosomal protein S13	11;4	11;4	11;4	>sp|P62277|RS13_HUMAN 40S ribosomal protein S13 OS=Homo sapiens GN=RPS13 PE=1 SV=2	2	11	11	11	11	11	11	11	11	11	46.4	46.4	46.4	17.222	151	151;116	0	96.095	1.0409	0.96325	18.578	26	0	Median	0.99829	0.91952	22.163	14	0	Median	1.0573	0.99419	8.3278	12	0	Median	46.4	46.4	40253000	19036000	21217000	20751000	9909000	10842000
40S ribosomal protein S14;40S ribosomal protein S14 (Fragment)	40S ribosomal protein S14;40S ribosomal protein S14 (Fragment)	10;6	10;6	10;6	>sp|P62263|RS14_HUMAN 40S ribosomal protein S14 OS=Homo sapiens GN=RPS14 PE=1 SV=3;>tr|H0YB22|H0YB22_HUMAN 40S ribosomal protein S14 (Fragment) OS=Homo sapiens GN=RPS14 PE=1 SV=1	2	10	10	10	9	10	9	10	9	10	41.7	41.7	41.7	16.273	151	151;120	0	82.992	1.145	1.0731	14.315	16	0	Median	0.96989	0.8789	9.4598	7	0	Median	1.1909	1.1053	7.3562	9	0	Median	41.7	41.7	24231000	9810300	14421000	9948700	4327100	5621500
40S ribosomal protein S15;40S ribosomal protein S15 (Fragment)	40S ribosomal protein S15;40S ribosomal protein S15 (Fragment)	3;2	3;2	3;2	>sp|P62841|RS15_HUMAN 40S ribosomal protein S15 OS=Homo sapiens GN=RPS15 PE=1 SV=2;>tr|S4R456|S4R456_HUMAN 40S ribosomal protein S15 (Fragment) OS=Homo sapiens GN=RPS15 PE=1 SV=1	2	3	3	3	0	3	0	3	0	3	27.6	27.6	27.6	17.04	145	145;68	0	18.442	1.1465	1.119	10.9	3	0	Median	NaN	NaN	NaN	0	0	Median	1.1465	1.119	10.9	3	0	Median	0	27.6	1359700	557980	801730	0	0	0
40S ribosomal protein S15a;40S ribosomal protein S15a (Fragment)	40S ribosomal protein S15a	5;2	5;2	5;2	>sp|P62244|RS15A_HUMAN 40S ribosomal protein S15a OS=Homo sapiens GN=RPS15A PE=1 SV=2	2	5	5	5	3	5	3	5	3	5	38.5	38.5	38.5	14.839	130	130;58	0	36.794	1.0245	0.92053	15.531	8	0	Median	1.0813	1.0213	14.857	3	0	Median	0.92957	0.87074	16.153	5	0	Median	24.6	38.5	4337800	1833300	2504500	1558400	559490	998960
40S ribosomal protein S16;40S ribosomal protein S16 (Fragment)	40S ribosomal protein S16	7;3	7;3	7;3	>sp|P62249|RS16_HUMAN 40S ribosomal protein S16 OS=Homo sapiens GN=RPS16 PE=1 SV=2	2	7	7	7	5	5	5	5	5	5	44.5	44.5	44.5	16.445	146	146;50	0	49.36	1.2013	1.0509	30.122	9	0	Median	0.86055	0.79923	12.835	5	0	Median	1.4742	1.375	16.17	4	0	Median	34.9	27.4	8146000	3609500	4536500	3686300	1917800	1768500
40S ribosomal protein S17-like;40S ribosomal protein S17;40S ribosomal protein S17 (Fragment)	40S ribosomal protein S17-like;40S ribosomal protein S17	8;8;3	8;8;3	8;8;3	>sp|P0CW22|RS17L_HUMAN 40S ribosomal protein S17-like OS=Homo sapiens GN=RPS17L PE=1 SV=1;>sp|P08708|RS17_HUMAN 40S ribosomal protein S17 OS=Homo sapiens GN=RPS17 PE=1 SV=2	3	8	8	8	8	6	8	6	8	6	65.2	65.2	65.2	15.55	135	135;135;59	0	93.369	1.1613	1.0912	15.302	15	0	Median	1.1374	1.0469	16.091	9	0	Median	1.1976	1.1108	15.45	6	0	Median	65.2	51.9	32277000	15105000	17172000	16418000	7630100	8787400
40S ribosomal protein S18	40S ribosomal protein S18	8	8	8	>sp|P62269|RS18_HUMAN 40S ribosomal protein S18 OS=Homo sapiens GN=RPS18 PE=1 SV=3	1	8	8	8	7	8	7	8	7	8	44.1	44.1	44.1	17.718	152	152	0	67.421	0.94537	0.92442	23.012	14	0	Median	0.86084	0.76033	8.6751	6	0	Median	1.2678	1.1855	15.95	8	0	Median	39.5	44.1	9814300	4588700	5225500	4972900	2539600	2433300
40S ribosomal protein S19;40S ribosomal protein S19 (Fragment)	40S ribosomal protein S19;40S ribosomal protein S19 (Fragment)	4;3	4;3	4;3	>sp|P39019|RS19_HUMAN 40S ribosomal protein S19 OS=Homo sapiens GN=RPS19 PE=1 SV=2;>tr|M0R140|M0R140_HUMAN 40S ribosomal protein S19 (Fragment) OS=Homo sapiens GN=RPS19 PE=1 SV=1	2	4	4	4	3	3	3	3	3	3	23.4	23.4	23.4	16.06	145	145;102	0	40.661	0.98418	0.87405	19.936	6	0	Median	0.90957	0.84136	5.6026	3	0	Median	1.2152	1.148	17.247	3	0	Median	23.4	16.6	4518000	2157300	2360700	1872800	998490	874320
40S ribosomal protein S2;40S ribosomal protein S2 (Fragment)	40S ribosomal protein S2;40S ribosomal protein S2 (Fragment)	12;10	12;10	12;10	>sp|P15880|RS2_HUMAN 40S ribosomal protein S2 OS=Homo sapiens GN=RPS2 PE=1 SV=2;>tr|H0YEN5|H0YEN5_HUMAN 40S ribosomal protein S2 (Fragment) OS=Homo sapiens GN=RPS2 PE=1 SV=1	2	12	12	12	12	10	12	10	12	10	47.4	47.4	47.4	31.324	293	293;195	0	118.96	1.0878	1.0256	14.877	21	0	Median	1.0119	0.98501	12.349	12	0	Median	1.1716	1.0953	11.967	9	0	Median	47.4	35.2	48689000	23736000	24953000	26140000	13490000	12650000
40S ribosomal protein S20	40S ribosomal protein S20	3	3	3	>sp|P60866|RS20_HUMAN 40S ribosomal protein S20 OS=Homo sapiens GN=RPS20 PE=1 SV=1	1	3	3	3	2	2	2	2	2	2	25.2	25.2	25.2	13.373	119	119	0	18.116	0.85517	0.79179	24.485	2	0	Median	NaN	NaN	NaN	1	0	Median	NaN	NaN	NaN	1	0	Median	16	19.3	758680	305730	452960	219900	123230	96663
40S ribosomal protein S23	40S ribosomal protein S23	6	6	6	>sp|P62266|RS23_HUMAN 40S ribosomal protein S23 OS=Homo sapiens GN=RPS23 PE=1 SV=3	1	6	6	6	6	5	6	5	6	5	41.3	41.3	41.3	15.807	143	143	0	43.415	0.95798	0.88499	8.1718	10	0	Median	0.99651	0.90218	9.2396	5	0	Median	0.91699	0.86813	7.3393	5	0	Median	41.3	40.6	15970000	7796700	8173200	5749400	2742600	3006700
40S ribosomal protein S24	40S ribosomal protein S24	4	4	4	>sp|P62847|RS24_HUMAN 40S ribosomal protein S24 OS=Homo sapiens GN=RPS24 PE=1 SV=1	1	4	4	4	3	4	3	4	3	4	29.3	29.3	29.3	15.423	133	133	0	48.955	0.96638	0.92684	12.532	8	0	Median	0.93569	0.83006	12.888	3	0	Median	1.0124	0.93735	12.85	5	0	Median	29.3	29.3	22690000	11539000	11151000	10759000	5718500	5040700
40S ribosomal protein S25	40S ribosomal protein S25	4	4	4	>sp|P62851|RS25_HUMAN 40S ribosomal protein S25 OS=Homo sapiens GN=RPS25 PE=1 SV=1	1	4	4	4	3	3	3	3	3	3	31.2	31.2	31.2	13.742	125	125	0	26.423	0.83463	0.72116	36.161	4	0	Median	0.76853	0.65806	16.873	3	0	Median	NaN	NaN	NaN	1	0	Median	20.8	25.6	3877300	1782300	2095000	2377300	1352700	1024600
40S ribosomal protein S26;Putative 40S ribosomal protein S26-like 1	40S ribosomal protein S26;Putative 40S ribosomal protein S26-like 1	4;3	4;3	4;3	>sp|P62854|RS26_HUMAN 40S ribosomal protein S26 OS=Homo sapiens GN=RPS26 PE=1 SV=3;>sp|Q5JNZ5|RS26L_HUMAN Putative 40S ribosomal protein S26-like 1 OS=Homo sapiens GN=RPS26P11 PE=5 SV=1	2	4	4	4	4	4	4	4	4	4	37.4	37.4	37.4	13.015	115	115;115	0	49.808	0.92795	0.86451	14.591	8	0	Median	0.99282	0.9534	20.06	4	0	Median	0.90561	0.84609	6.4359	4	0	Median	37.4	37.4	21975000	11313000	10662000	12236000	6253500	5982900
40S ribosomal protein S27;40S ribosomal protein S27-like	40S ribosomal protein S27;40S ribosomal protein S27-like	3;2	3;2	3;2	>sp|P42677|RS27_HUMAN 40S ribosomal protein S27 OS=Homo sapiens GN=RPS27 PE=1 SV=3;>sp|Q71UM5|RS27L_HUMAN 40S ribosomal protein S27-like OS=Homo sapiens GN=RPS27L PE=1 SV=3	2	3	3	3	3	2	3	2	3	2	40.5	40.5	40.5	9.461	84	84;84	0	21.815	0.95539	0.89322	12.379	3	0	Median	0.98591	0.90915	2.5003	2	0	Median	NaN	NaN	NaN	1	0	Median	40.5	31	2106000	1197400	908580	1477700	979480	498240
40S ribosomal protein S3;40S ribosomal protein S3 (Fragment)	40S ribosomal protein S3	12;4	12;4	12;4	>sp|P23396|RS3_HUMAN 40S ribosomal protein S3 OS=Homo sapiens GN=RPS3 PE=1 SV=2	2	12	12	12	12	7	12	7	12	7	63.8	63.8	63.8	26.688	243	243;128	0	103.74	0.98295	0.87184	16.268	16	0	Median	0.84869	0.79132	11.557	10	0	Median	1.1111	1.021	8.3853	6	0	Median	63.8	39.5	18722000	9777000	8945400	12268000	6643400	5624300
40S ribosomal protein S30	40S ribosomal protein S30	2	2	2	>sp|P62861|RS30_HUMAN 40S ribosomal protein S30 OS=Homo sapiens GN=FAU PE=1 SV=1	1	2	2	2	2	1	2	1	2	1	18.6	18.6	18.6	6.6478	59	59	0	12.255	0.95838	0.85058	16.669	3	0	Median	1.0308	0.9415	14.362	2	0	Median	NaN	NaN	NaN	1	0	Median	18.6	16.9	1346500	651180	695340	1017100	477730	539400
40S ribosomal protein S3a;40S ribosomal protein S3a (Fragment)	40S ribosomal protein S3a;40S ribosomal protein S3a (Fragment)	19;12	19;12	19;12	>sp|P61247|RS3A_HUMAN 40S ribosomal protein S3a OS=Homo sapiens GN=RPS3A PE=1 SV=2;>tr|H0Y9Y4|H0Y9Y4_HUMAN 40S ribosomal protein S3a (Fragment) OS=Homo sapiens GN=RPS3A PE=1 SV=1	2	19	19	19	17	15	17	15	17	15	65.2	65.2	65.2	29.945	264	264;208	0	174.52	0.84654	0.81908	18.667	32	0	Median	0.78863	0.75174	6.1802	17	0	Median	1.1056	1.0281	8.3669	15	0	Median	61.7	57.6	55854000	29749000	26105000	40739000	22733000	18006000
40S ribosomal protein S4, X isoform;40S ribosomal protein S4, Y isoform 2;40S ribosomal protein S4, Y isoform 1 (Fragment);40S ribosomal protein S4, Y isoform 1	40S ribosomal protein S4, X isoform	20;9;8;8	20;9;8;8	20;9;8;8	>sp|P62701|RS4X_HUMAN 40S ribosomal protein S4, X isoform OS=Homo sapiens GN=RPS4X PE=1 SV=2	4	20	20	20	18	18	18	18	18	18	55.5	55.5	55.5	29.597	263	263;263;262;263	0	221.84	1.006	0.94405	9.8571	39	0	Median	1.0225	0.95561	10.142	19	0	Median	1.0001	0.93085	9.8398	20	0	Median	53.2	54.8	88916000	44006000	44910000	58179000	29048000	29132000
40S ribosomal protein S5 (Fragment);40S ribosomal protein S5	40S ribosomal protein S5 (Fragment);40S ribosomal protein S5	8;8	8;8	8;8	>tr|M0R0F0|M0R0F0_HUMAN 40S ribosomal protein S5 (Fragment) OS=Homo sapiens GN=RPS5 PE=1 SV=1;>sp|P46782|RS5_HUMAN 40S ribosomal protein S5 OS=Homo sapiens GN=RPS5 PE=1 SV=4	2	8	8	8	6	7	6	7	6	7	51	51	51	22.391	200	200;204	0	82.307	1.0911	1.0069	20.146	13	0	Median	0.84977	0.80136	9.5036	6	0	Median	1.2183	1.136	8.5165	7	0	Median	32.5	47	28012000	13573000	14439000	11286000	5944900	5341400
40S ribosomal protein S6	40S ribosomal protein S6	14	14	14	>sp|P62753|RS6_HUMAN 40S ribosomal protein S6 OS=Homo sapiens GN=RPS6 PE=1 SV=1	1	14	14	14	14	13	14	13	14	13	40.2	40.2	40.2	28.68	249	249	0	165.14	0.99639	0.93263	16.898	36	0	Median	1.0583	1.0078	13.72	19	0	Median	0.90965	0.85289	15.644	17	0	Median	40.2	39.8	103490000	51676000	51818000	63510000	31031000	32479000
40S ribosomal protein S7	40S ribosomal protein S7	13	13	13	>sp|P62081|RS7_HUMAN 40S ribosomal protein S7 OS=Homo sapiens GN=RPS7 PE=1 SV=1	1	13	13	13	12	10	12	10	12	10	65.5	65.5	65.5	22.127	194	194	0	113.46	1.1334	1.0626	12.533	22	0	Median	1.1777	1.0897	11.857	12	0	Median	1.0505	0.99395	13.583	10	0	Median	64.9	45.9	46160000	21930000	24230000	19039000	8625000	10414000
40S ribosomal protein S8	40S ribosomal protein S8	17	17	17	>sp|P62241|RS8_HUMAN 40S ribosomal protein S8 OS=Homo sapiens GN=RPS8 PE=1 SV=2	1	17	17	17	17	17	17	17	17	17	60.1	60.1	60.1	24.205	208	208	0	224.6	0.95456	0.92056	10.978	35	0	Median	0.90755	0.82653	9.5488	18	0	Median	1.0069	0.9461	7.8207	17	0	Median	60.1	60.1	172850000	89096000	83758000	88428000	46769000	41659000
40S ribosomal protein S9	40S ribosomal protein S9	18	18	18	>sp|P46781|RS9_HUMAN 40S ribosomal protein S9 OS=Homo sapiens GN=RPS9 PE=1 SV=3	1	18	18	18	15	15	15	15	15	15	58.8	58.8	58.8	22.591	194	194	0	123.83	1.05	0.94215	16.473	28	0	Median	1.1398	1.0346	14.331	14	0	Median	0.95014	0.89325	13.672	14	0	Median	55.2	50	33320000	14832000	18488000	17475000	7384200	10091000
5'-3' exoribonuclease 2	5'-3' exoribonuclease 2	14	14	14	>sp|Q9H0D6|XRN2_HUMAN 5-3 exoribonuclease 2 OS=Homo sapiens GN=XRN2 PE=1 SV=1	1	14	14	14	13	12	13	12	13	12	21.4	21.4	21.4	108.58	950	950	0	144.39	1.2154	1.0948	12.769	24	0	Median	1.22	1.0976	10.908	13	0	Median	1.1839	1.0943	14.802	11	0	Median	19.5	19.4	17542000	8394300	9147300	10196000	4619300	5577000
60S acidic ribosomal protein P0;60S acidic ribosomal protein P0-like;60S acidic ribosomal protein P0 (Fragment)	60S acidic ribosomal protein P0;60S acidic ribosomal protein P0-like	21;11;10	21;11;10	21;11;10	>sp|P05388|RLA0_HUMAN 60S acidic ribosomal protein P0 OS=Homo sapiens GN=RPLP0 PE=1 SV=1;>sp|Q8NHW5|RLA0L_HUMAN 60S acidic ribosomal protein P0-like OS=Homo sapiens GN=RPLP0P6 PE=5 SV=1	3	21	21	21	19	20	19	20	19	20	67.2	67.2	67.2	34.273	317	317;317;111	0	321.3	0.95651	0.94935	14.883	49	0	Median	0.88234	0.87722	15.035	23	0	Median	1.0263	0.97379	12.591	26	0	Median	66.9	67.2	762020000	384390000	377640000	427470000	222480000	204990000
60S acidic ribosomal protein P1	60S acidic ribosomal protein P1	4	3	3	>sp|P05386|RLA1_HUMAN 60S acidic ribosomal protein P1 OS=Homo sapiens GN=RPLP1 PE=1 SV=1	1	4	3	3	4	4	3	3	3	3	67.5	52.6	52.6	11.514	114	114	0	37.724	1.0703	1.0141	15.047	7	0	Median	1.0175	1.0036	19.885	4	0	Median	1.0703	1.0238	5.2464	3	0	Median	67.5	67.5	114370000	56338000	58035000	43150000	22017000	21133000
60S acidic ribosomal protein P2;60S acidic ribosomal protein P2 (Fragment)	60S acidic ribosomal protein P2;60S acidic ribosomal protein P2 (Fragment)	8;5	8;5	7;4	>sp|P05387|RLA2_HUMAN 60S acidic ribosomal protein P2 OS=Homo sapiens GN=RPLP2 PE=1 SV=1;>tr|H0YDD8|H0YDD8_HUMAN 60S acidic ribosomal protein P2 (Fragment) OS=Homo sapiens GN=RPLP2 PE=1 SV=1	2	8	8	7	8	8	8	8	7	7	88.7	88.7	73.9	11.665	115	115;92	0	109.72	0.96386	0.96098	12.994	19	0	Median	0.93174	0.89554	12.426	10	0	Median	1.0612	0.99982	13.063	9	0	Median	88.7	88.7	128550000	64395000	64153000	60170000	31591000	28579000
60S ribosomal protein L10;60S ribosomal protein L10 (Fragment);60S ribosomal protein L10-like	60S ribosomal protein L10;60S ribosomal protein L10 (Fragment)	20;17;5	20;17;5	20;17;5	>sp|P27635|RL10_HUMAN 60S ribosomal protein L10 OS=Homo sapiens GN=RPL10 PE=1 SV=4;>tr|X1WI28|X1WI28_HUMAN 60S ribosomal protein L10 (Fragment) OS=Homo sapiens GN=RPL10 PE=1 SV=3	3	20	20	20	18	18	18	18	18	18	63.1	63.1	63.1	24.604	214	214;200;214	0	193.65	0.94921	0.89521	10.591	59	0	Median	0.91445	0.85411	9.4545	28	0	Median	1.0199	0.95177	9.6296	31	0	Median	63.1	57.5	489580000	245280000	244290000	272080000	139760000	132320000
60S ribosomal protein L10a	60S ribosomal protein L10a	15	15	15	>sp|P62906|RL10A_HUMAN 60S ribosomal protein L10a OS=Homo sapiens GN=RPL10A PE=1 SV=2	1	15	15	15	14	12	14	12	14	12	55.8	55.8	55.8	24.831	217	217	0	144.13	1.0202	0.97805	7.4792	31	0	Median	0.93683	0.9232	5.4966	14	0	Median	1.0596	0.99081	6.8942	17	0	Median	55.3	44.2	236980000	118080000	118900000	138010000	70642000	67369000
60S ribosomal protein L11;60S ribosomal protein L11 (Fragment)	60S ribosomal protein L11;60S ribosomal protein L11 (Fragment)	18;11	18;11	18;11	>sp|P62913|RL11_HUMAN 60S ribosomal protein L11 OS=Homo sapiens GN=RPL11 PE=1 SV=2;>tr|Q5VVC9|Q5VVC9_HUMAN 60S ribosomal protein L11 (Fragment) OS=Homo sapiens GN=RPL11 PE=1 SV=1	2	18	18	18	13	15	13	15	13	15	78.7	78.7	78.7	20.252	178	178;131	0	177	0.99742	0.96792	12.774	27	0	Median	0.92777	0.8849	10.6	11	0	Median	1.0823	1.0233	10.676	16	0	Median	64.6	73.6	169950000	82428000	87518000	83267000	43044000	40223000
60S ribosomal protein L12	60S ribosomal protein L12	11	11	11	>sp|P30050|RL12_HUMAN 60S ribosomal protein L12 OS=Homo sapiens GN=RPL12 PE=1 SV=1	1	11	11	11	10	10	10	10	10	10	69.1	69.1	69.1	17.818	165	165	0	155.78	0.98312	0.96967	14.155	25	0	Median	0.91911	0.87166	17.253	13	0	Median	1.056	0.99657	7.7635	12	0	Median	64.2	69.1	271450000	135150000	136300000	109350000	56148000	53204000
60S ribosomal protein L13;60S ribosomal protein L13 (Fragment)	60S ribosomal protein L13	20;2	20;2	20;2	>sp|P26373|RL13_HUMAN 60S ribosomal protein L13 OS=Homo sapiens GN=RPL13 PE=1 SV=4	2	20	20	20	19	16	19	16	19	16	57.8	57.8	57.8	24.261	211	211;54	0	180.82	0.98925	0.93484	10.656	42	0	Median	0.93382	0.8646	6.7054	21	0	Median	1.0603	0.99922	7.6799	21	0	Median	55.9	56.9	418970000	214530000	204440000	263300000	144860000	118440000
60S ribosomal protein L13a;60S ribosomal protein L13a (Fragment);Putative 60S ribosomal protein L13a protein RPL13AP3	60S ribosomal protein L13a;60S ribosomal protein L13a (Fragment)	20;18;6	20;18;6	20;18;6	>sp|P40429|RL13A_HUMAN 60S ribosomal protein L13a OS=Homo sapiens GN=RPL13A PE=1 SV=2;>tr|M0QYS1|M0QYS1_HUMAN 60S ribosomal protein L13a (Fragment) OS=Homo sapiens GN=RPL13A PE=1 SV=2	3	20	20	20	18	15	18	15	18	15	56.2	56.2	56.2	23.577	203	203;210;102	0	152.92	1.0553	0.98898	14.077	35	0	Median	0.9339	0.92346	19.183	17	0	Median	1.0826	1.012	5.0142	18	0	Median	52.2	48.3	200810000	99876000	100930000	102750000	52634000	50117000
60S ribosomal protein L14	60S ribosomal protein L14	10	10	10	>sp|P50914|RL14_HUMAN 60S ribosomal protein L14 OS=Homo sapiens GN=RPL14 PE=1 SV=4	1	10	10	10	9	7	9	7	9	7	36.7	36.7	36.7	23.432	215	215	0	91.541	1.0514	0.9786	13.1	23	0	Median	0.94132	0.90836	7.6836	12	0	Median	1.0751	1.0215	12.305	11	0	Median	31.2	28.4	349330000	173600000	175730000	185450000	95573000	89873000
60S ribosomal protein L15;Ribosomal protein L15 (Fragment);Ribosomal protein L15	60S ribosomal protein L15;Ribosomal protein L15 (Fragment)	15;8;2	15;8;2	15;8;2	>sp|P61313|RL15_HUMAN 60S ribosomal protein L15 OS=Homo sapiens GN=RPL15 PE=1 SV=2;>tr|E7EX53|E7EX53_HUMAN Ribosomal protein L15 (Fragment) OS=Homo sapiens GN=RPL15 PE=1 SV=1	3	15	15	15	13	15	13	15	13	15	52	52	52	24.146	204	204;133;59	0	121.7	1.0364	0.96951	10.696	28	0	Median	0.9222	0.85868	6.9939	14	0	Median	1.0626	1.0099	7.7435	14	0	Median	50.5	52	354920000	173460000	181460000	206860000	107050000	99806000
60S ribosomal protein L17;Protein RPL17-C18orf32;60S ribosomal protein L17 (Fragment)	60S ribosomal protein L17;Protein RPL17-C18orf32	15;13;6	15;13;6	15;13;6	>sp|P18621|RL17_HUMAN 60S ribosomal protein L17 OS=Homo sapiens GN=RPL17 PE=1 SV=3;>tr|A0A0A0MRF8|A0A0A0MRF8_HUMAN Protein RPL17-C18orf32 OS=Homo sapiens GN=RPL17-C18orf32 PE=4 SV=1	3	15	15	15	15	13	15	13	15	13	54.9	54.9	54.9	21.397	184	184;190;97	0	163.65	1.0006	0.9376	11.423	39	0	Median	1.0026	0.94569	12.837	21	0	Median	0.99208	0.9339	9.8127	18	0	Median	54.9	54.9	186410000	91916000	94498000	97756000	48246000	49510000
60S ribosomal protein L18;60S ribosomal protein L18 (Fragment)	60S ribosomal protein L18;60S ribosomal protein L18 (Fragment)	12;12	12;12	12;12	>sp|Q07020|RL18_HUMAN 60S ribosomal protein L18 OS=Homo sapiens GN=RPL18 PE=1 SV=2;>tr|J3QQ67|J3QQ67_HUMAN 60S ribosomal protein L18 (Fragment) OS=Homo sapiens GN=RPL18 PE=1 SV=1	2	12	12	12	10	12	10	12	10	12	49.5	49.5	49.5	21.634	188	188;190	0	151.25	1.036	0.98988	8.2744	26	0	Median	0.98096	0.94108	7.7655	13	0	Median	1.0666	1.0071	6.4123	13	0	Median	38.8	49.5	271170000	133150000	138020000	109790000	55500000	54295000
60S ribosomal protein L18a;60S ribosomal protein L18a (Fragment)	60S ribosomal protein L18a;60S ribosomal protein L18a (Fragment)	17;16	17;16	17;16	>sp|Q02543|RL18A_HUMAN 60S ribosomal protein L18a OS=Homo sapiens GN=RPL18A PE=1 SV=2;>tr|M0R3D6|M0R3D6_HUMAN 60S ribosomal protein L18a (Fragment) OS=Homo sapiens GN=RPL18A PE=1 SV=1	2	17	17	17	15	17	15	17	15	17	60.2	60.2	60.2	20.762	176	176;141	0	166.66	1.0067	0.98291	10.979	31	0	Median	0.91382	0.8676	10.622	14	0	Median	1.0703	1.002	4.5284	17	0	Median	58	60.2	202100000	99897000	102200000	99638000	51085000	48553000
Ribosomal protein L19;60S ribosomal protein L19;Ribosomal protein L19 (Fragment)	Ribosomal protein L19;60S ribosomal protein L19	17;17;6	17;17;6	17;17;6	>tr|J3KTE4|J3KTE4_HUMAN Ribosomal protein L19 OS=Homo sapiens GN=RPL19 PE=3 SV=1;>sp|P84098|RL19_HUMAN 60S ribosomal protein L19 OS=Homo sapiens GN=RPL19 PE=1 SV=1	3	17	17	17	17	15	17	15	17	15	48.5	48.5	48.5	23.247	194	194;196;128	0	157.69	1.0021	0.95143	12.661	44	0	Median	0.96109	0.91406	15.729	24	0	Median	1.0232	0.9638	6.9018	20	0	Median	48.5	40.7	234460000	119500000	114960000	118340000	62076000	56268000
60S ribosomal protein L21;60S ribosomal protein L21 (Fragment)	60S ribosomal protein L21;60S ribosomal protein L21 (Fragment)	11;7	11;7	11;7	>sp|P46778|RL21_HUMAN 60S ribosomal protein L21 OS=Homo sapiens GN=RPL21 PE=1 SV=2;>tr|M0R181|M0R181_HUMAN 60S ribosomal protein L21 (Fragment) OS=Homo sapiens GN=RPL21 PE=1 SV=1	2	11	11	11	9	11	9	11	9	11	48.8	48.8	48.8	18.565	160	160;122	0	92.189	1.0055	0.97054	11.689	25	0	Median	0.9335	0.89199	13.192	12	0	Median	1.067	1.0072	4.6244	13	0	Median	39.4	48.8	181810000	90868000	90940000	99920000	51233000	48687000
60S ribosomal protein L22;60S ribosomal protein L22 (Fragment);60S ribosomal protein L22-like 1;60S ribosomal protein L22-like 1 (Fragment)	60S ribosomal protein L22	8;3;1;1	8;3;1;1	8;3;1;1	>sp|P35268|RL22_HUMAN 60S ribosomal protein L22 OS=Homo sapiens GN=RPL22 PE=1 SV=2	4	8	8	8	7	7	7	7	7	7	59.4	59.4	59.4	14.787	128	128;47;122;142	0	73.256	1.0582	0.96046	9.5856	14	0	Median	1.0247	0.93598	7.8753	7	0	Median	1.0779	1.0037	10.658	7	0	Median	59.4	59.4	26191000	12131000	14060000	10696000	4716700	5978900
60S ribosomal protein L23;60S ribosomal protein L23 (Fragment)	60S ribosomal protein L23	9;2	9;2	9;2	>sp|P62829|RL23_HUMAN 60S ribosomal protein L23 OS=Homo sapiens GN=RPL23 PE=1 SV=1	2	9	9	9	9	9	9	9	9	9	53.6	53.6	53.6	14.865	140	140;34	0	91.626	1.0044	0.94574	15.944	16	0	Median	1.1489	1.2135	14.02	7	0	Median	0.93575	0.88353	8.5139	9	0	Median	53.6	53.6	79814000	38485000	41329000	33341000	14485000	18856000
60S ribosomal protein L23a;60S ribosomal protein L23a (Fragment)	60S ribosomal protein L23a;60S ribosomal protein L23a (Fragment)	16;14	16;14	16;14	>sp|P62750|RL23A_HUMAN 60S ribosomal protein L23a OS=Homo sapiens GN=RPL23A PE=1 SV=1;>tr|H7BY10|H7BY10_HUMAN 60S ribosomal protein L23a (Fragment) OS=Homo sapiens GN=RPL23A PE=1 SV=1	2	16	16	16	16	15	16	15	16	15	55.1	55.1	55.1	17.695	156	156;158	0	161.26	1.0301	0.96588	9.6576	36	0	Median	1.0438	1.0061	10.309	17	0	Median	0.9924	0.94007	8.0596	19	0	Median	55.1	52.6	141190000	68863000	72323000	70197000	33920000	36278000
60S ribosomal protein L24	60S ribosomal protein L24	9	9	9	>sp|P83731|RL24_HUMAN 60S ribosomal protein L24 OS=Homo sapiens GN=RPL24 PE=1 SV=1	1	9	9	9	9	7	9	7	9	7	40.1	40.1	40.1	17.779	157	157	0	78.666	0.98421	0.91974	10.776	22	0	Median	1.0166	0.99267	9.2433	11	0	Median	0.90773	0.84185	8.593	11	0	Median	40.1	34.4	108550000	55018000	53537000	48056000	23356000	24700000
60S ribosomal protein L26;60S ribosomal protein L26 (Fragment)	60S ribosomal protein L26;60S ribosomal protein L26 (Fragment)	15;11	15;11	5;2	>sp|P61254|RL26_HUMAN 60S ribosomal protein L26 OS=Homo sapiens GN=RPL26 PE=1 SV=1;>tr|J3KTJ8|J3KTJ8_HUMAN 60S ribosomal protein L26 (Fragment) OS=Homo sapiens GN=RPL26 PE=4 SV=4	2	15	15	5	13	14	13	14	3	5	55.9	55.9	15.9	17.258	145	145;96	0	118.88	1.0301	0.97385	9.5316	31	0	Median	1.001	0.96216	12.177	16	0	Median	1.0311	0.97826	5.7096	15	0	Median	53.1	49	130500000	64032000	66472000	72613000	35937000	36676000
60S ribosomal protein L26-like 1;60S ribosomal protein L26-like 1 (Fragment)	60S ribosomal protein L26-like 1	13;5	3;1	3;1	>sp|Q9UNX3|RL26L_HUMAN 60S ribosomal protein L26-like 1 OS=Homo sapiens GN=RPL26L1 PE=1 SV=1	2	13	3	3	13	12	3	3	3	3	53.1	13.1	13.1	17.256	145	145;38	0	20.978	0.97488	0.90421	4.7822	6	0	Median	0.97653	0.89342	4.0911	3	0	Median	0.97323	0.91512	5.6168	3	0	Median	53.1	46.2	2894700	1516100	1378600	1862000	1002100	859930
60S ribosomal protein L27;60S ribosomal protein L27 (Fragment)	60S ribosomal protein L27;60S ribosomal protein L27 (Fragment)	12;10	12;10	12;10	>sp|P61353|RL27_HUMAN 60S ribosomal protein L27 OS=Homo sapiens GN=RPL27 PE=1 SV=2;>tr|K7ELC7|K7ELC7_HUMAN 60S ribosomal protein L27 (Fragment) OS=Homo sapiens GN=RPL27 PE=1 SV=1	2	12	12	12	11	12	11	12	11	12	60.3	60.3	60.3	15.798	136	136;144	0	93.136	0.99898	0.94597	12.213	30	0	Median	0.91922	0.85542	8.1467	13	0	Median	1.0599	1.0057	8.845	17	0	Median	60.3	60.3	152320000	74398000	77917000	59857000	30758000	29099000
60S ribosomal protein L27a	60S ribosomal protein L27a	7	7	7	>sp|P46776|RL27A_HUMAN 60S ribosomal protein L27a OS=Homo sapiens GN=RPL27A PE=1 SV=2	1	7	7	7	6	7	6	7	6	7	33.1	33.1	33.1	16.561	148	148	0	76.749	1.0224	0.95853	9.0231	14	0	Median	0.93737	0.87777	12.175	6	0	Median	1.0307	0.96842	6.2757	8	0	Median	32.4	33.1	100430000	50882000	49548000	36465000	19240000	17226000
60S ribosomal protein L28	60S ribosomal protein L28	14	14	14	>sp|P46779|RL28_HUMAN 60S ribosomal protein L28 OS=Homo sapiens GN=RPL28 PE=1 SV=3	1	14	14	14	13	12	13	12	13	12	55.5	55.5	55.5	15.747	137	137	0	121.48	0.98757	0.96513	12.561	28	0	Median	0.90354	0.85418	10.097	14	0	Median	1.0957	1.0334	8.9134	14	0	Median	55.5	48.9	101730000	50759000	50971000	48816000	25398000	23418000
60S ribosomal protein L29	60S ribosomal protein L29	4	4	4	>sp|P47914|RL29_HUMAN 60S ribosomal protein L29 OS=Homo sapiens GN=RPL29 PE=1 SV=2	1	4	4	4	3	4	3	4	3	4	21.4	21.4	21.4	17.752	159	159	0	32.904	1.0547	0.98585	5.4347	7	0	Median	0.88806	0.94018	5.5791	3	0	Median	1.0583	0.99275	4.8273	4	0	Median	15.1	21.4	94531000	48425000	46105000	49327000	26431000	22895000
60S ribosomal protein L3;60S ribosomal protein L3 (Fragment);60S ribosomal protein L3-like	60S ribosomal protein L3;60S ribosomal protein L3 (Fragment)	31;16;3	31;16;3	31;16;3	>sp|P39023|RL3_HUMAN 60S ribosomal protein L3 OS=Homo sapiens GN=RPL3 PE=1 SV=2;>tr|B5MCW2|B5MCW2_HUMAN 60S ribosomal protein L3 (Fragment) OS=Homo sapiens GN=RPL3 PE=1 SV=1	3	31	31	31	31	28	31	28	31	28	57.8	57.8	57.8	46.108	403	403;272;407	0	298.68	0.98637	0.95959	9.7183	78	0	Median	0.92051	0.88154	8.108	39	0	Median	1.0485	0.99461	6.2264	39	0	Median	57.8	54.1	689100000	348790000	340310000	355640000	183450000	172180000
60S ribosomal protein L30;60S ribosomal protein L30 (Fragment)	60S ribosomal protein L30;60S ribosomal protein L30 (Fragment)	9;8	9;8	9;8	>sp|P62888|RL30_HUMAN 60S ribosomal protein L30 OS=Homo sapiens GN=RPL30 PE=1 SV=2;>tr|E5RI99|E5RI99_HUMAN 60S ribosomal protein L30 (Fragment) OS=Homo sapiens GN=RPL30 PE=1 SV=1	2	9	9	9	9	8	9	8	9	8	67.8	67.8	67.8	12.784	115	115;114	0	97.999	1.0086	0.95558	17.113	22	0	Median	0.91716	0.84917	7.9518	11	0	Median	1.0735	1.0103	18.677	11	0	Median	67.8	60	155180000	76451000	78725000	78687000	40114000	38573000
60S ribosomal protein L31;60S ribosomal protein L31 (Fragment)	60S ribosomal protein L31;60S ribosomal protein L31 (Fragment)	9;8	9;8	9;8	>sp|P62899|RL31_HUMAN 60S ribosomal protein L31 OS=Homo sapiens GN=RPL31 PE=1 SV=1;>tr|H7C2W9|H7C2W9_HUMAN 60S ribosomal protein L31 (Fragment) OS=Homo sapiens GN=RPL31 PE=1 SV=1	2	9	9	9	6	6	6	6	6	6	53.6	53.6	53.6	14.463	125	125;108	0	72.754	1.0043	0.95505	5.6039	10	0	Median	0.88359	0.87398	3.5559	3	0	Median	1.0226	0.97883	3.4644	7	0	Median	40.8	38.4	61609000	31630000	29979000	22641000	12422000	10219000
60S ribosomal protein L32 (Fragment);60S ribosomal protein L32	60S ribosomal protein L32 (Fragment);60S ribosomal protein L32	11;11	11;11	11;11	>tr|D3YTB1|D3YTB1_HUMAN 60S ribosomal protein L32 (Fragment) OS=Homo sapiens GN=RPL32 PE=1 SV=1;>sp|P62910|RL32_HUMAN 60S ribosomal protein L32 OS=Homo sapiens GN=RPL32 PE=1 SV=2	2	11	11	11	9	10	9	10	9	10	49.6	49.6	49.6	15.616	133	133;135	0	134.14	1.0398	0.99635	9.0045	20	0	Median	0.93853	0.91335	9.4636	9	0	Median	1.0679	1.0423	4.5778	11	0	Median	39.8	49.6	85884000	40003000	45881000	29604000	13847000	15756000
60S ribosomal protein L34	60S ribosomal protein L34	8	8	8	>sp|P49207|RL34_HUMAN 60S ribosomal protein L34 OS=Homo sapiens GN=RPL34 PE=1 SV=3	1	8	8	8	6	6	6	6	6	6	41	41	41	13.293	117	117	0	55.296	0.97372	0.94301	13.788	12	0	Median	0.888	0.83246	7.5162	5	0	Median	1.0596	1.0003	10.995	7	0	Median	36.8	33.3	27706000	15217000	12489000	17462000	10334000	7127300
60S ribosomal protein L35	60S ribosomal protein L35	9	9	9	>sp|P42766|RL35_HUMAN 60S ribosomal protein L35 OS=Homo sapiens GN=RPL35 PE=1 SV=2	1	9	9	9	6	7	6	7	6	7	50.4	50.4	50.4	14.551	123	123	0	79.489	1.0041	0.94778	6.9849	15	0	Median	1.0034	0.94778	6.6704	7	0	Median	1.026	0.96616	7.703	8	0	Median	37.4	42.3	40293000	20274000	20019000	15330000	7666700	7662800
60S ribosomal protein L35a;60S ribosomal protein L35a (Fragment)	60S ribosomal protein L35a;60S ribosomal protein L35a (Fragment)	11;9	11;9	11;9	>sp|P18077|RL35A_HUMAN 60S ribosomal protein L35a OS=Homo sapiens GN=RPL35A PE=1 SV=2;>tr|C9K025|C9K025_HUMAN 60S ribosomal protein L35a (Fragment) OS=Homo sapiens GN=RPL35A PE=1 SV=1	2	11	11	11	11	9	11	9	11	9	49.1	49.1	49.1	12.538	110	110;94	0	77.393	0.99645	0.92394	13.29	20	0	Median	0.90786	0.82309	11.109	11	0	Median	1.1058	1.0392	10.352	9	0	Median	49.1	40	48862000	25568000	23294000	28734000	15547000	13187000
60S ribosomal protein L36;60S ribosomal protein L36 (Fragment)	60S ribosomal protein L36	7;2	7;2	7;2	>sp|Q9Y3U8|RL36_HUMAN 60S ribosomal protein L36 OS=Homo sapiens GN=RPL36 PE=1 SV=3	2	7	7	7	6	7	6	7	6	7	34.3	34.3	34.3	12.254	105	105;68	0	60.064	0.98666	0.94436	14.974	14	0	Median	0.86623	0.80263	17.384	6	0	Median	1.0372	0.97686	6.0332	8	0	Median	33.3	34.3	46004000	23258000	22746000	24973000	13097000	11875000
60S ribosomal protein L36a;Protein RPL36A-HNRNPH2	60S ribosomal protein L36a;Protein RPL36A-HNRNPH2	7;7	7;7	1;1	>sp|P83881|RL36A_HUMAN 60S ribosomal protein L36a OS=Homo sapiens GN=RPL36A PE=1 SV=2;>tr|H7BZ11|H7BZ11_HUMAN Protein RPL36A-HNRNPH2 OS=Homo sapiens GN=RPL36A-HNRNPH2 PE=3 SV=2	2	7	7	1	4	7	4	7	1	1	42.5	42.5	9.4	12.441	106	106;118	0	48.582	0.95501	0.91372	12.631	10	0	Median	0.93307	0.88221	4.0361	4	0	Median	1.0541	1.0003	12.329	6	0	Median	29.2	42.5	16921000	8463600	8457400	11628000	6028600	5599900
60S ribosomal protein L37a;Putative 60S ribosomal protein L37a-like protein	60S ribosomal protein L37a	6;2	6;2	6;2	>sp|P61513|RL37A_HUMAN 60S ribosomal protein L37a OS=Homo sapiens GN=RPL37A PE=1 SV=2	2	6	6	6	5	5	5	5	5	5	59.8	59.8	59.8	10.275	92	92;93	0	55.306	0.97956	0.9779	13.957	11	0	Median	0.95171	0.92217	15.49	6	0	Median	1.057	0.98805	9.0595	5	0	Median	58.7	52.2	21529000	10266000	11262000	13903000	6725000	7177700
60S ribosomal protein L38;60S ribosomal protein L38 (Fragment)	60S ribosomal protein L38;60S ribosomal protein L38 (Fragment)	2;1	2;1	2;1	>sp|P63173|RL38_HUMAN 60S ribosomal protein L38 OS=Homo sapiens GN=RPL38 PE=1 SV=2;>tr|J3KSP2|J3KSP2_HUMAN 60S ribosomal protein L38 (Fragment) OS=Homo sapiens GN=RPL38 PE=1 SV=1	2	2	2	2	1	2	1	2	1	2	35.7	35.7	35.7	8.2178	70	70;21	0	24.954	1.4055	1.363	51.312	2	0	Median	NaN	NaN	NaN	1	0	Median	NaN	NaN	NaN	1	0	Median	18.6	35.7	1728400	642690	1085700	1039900	377020	662890
60S ribosomal protein L4;60S ribosomal protein L4 (Fragment)	60S ribosomal protein L4	39;13	39;13	39;13	>sp|P36578|RL4_HUMAN 60S ribosomal protein L4 OS=Homo sapiens GN=RPL4 PE=1 SV=5	2	39	39	39	37	38	37	38	37	38	58.5	58.5	58.5	47.697	427	427;171	0	323.31	1.0078	0.96867	10.68	95	0	Median	0.93589	0.90403	9.7781	46	0	Median	1.0717	1.0119	7.3049	49	0	Median	58.5	56.2	1433200000	710790000	722460000	706590000	361580000	345010000
60S ribosomal protein L5;60S ribosomal protein L5 (Fragment)	60S ribosomal protein L5	27;7	27;7	27;7	>sp|P46777|RL5_HUMAN 60S ribosomal protein L5 OS=Homo sapiens GN=RPL5 PE=1 SV=3	2	27	27	27	26	22	26	22	26	22	66.7	66.7	66.7	34.362	297	297;130	0	265.23	0.99227	0.94536	15.105	87	0	Median	0.92758	0.86999	14.389	44	0	Median	1.0483	0.98398	13.148	43	0	Median	64.6	47.1	611500000	308680000	302820000	324890000	169210000	155680000
60S ribosomal protein L6;60S ribosomal protein L6 (Fragment)	60S ribosomal protein L6	21;5	21;5	21;5	>sp|Q02878|RL6_HUMAN 60S ribosomal protein L6 OS=Homo sapiens GN=RPL6 PE=1 SV=3	2	21	21	21	21	20	21	20	21	20	53.8	53.8	53.8	32.728	288	288;63	0	225.11	0.98302	0.96375	10.825	54	0	Median	0.91862	0.86853	10.537	28	0	Median	1.0525	0.98613	6.9036	26	0	Median	53.8	53.8	566430000	284720000	281710000	290560000	151220000	139340000
60S ribosomal protein L7;60S ribosomal protein L7 (Fragment)	60S ribosomal protein L7	22;7	22;7	22;7	>sp|P18124|RL7_HUMAN 60S ribosomal protein L7 OS=Homo sapiens GN=RPL7 PE=1 SV=1	2	22	22	22	22	20	22	20	22	20	58.9	58.9	58.9	29.225	248	248;99	0	215.93	1.0075	0.96655	9.3177	60	0	Median	0.93085	0.88778	8.0961	31	0	Median	1.0588	0.9976	4.9331	29	0	Median	58.9	58.9	888060000	442080000	445980000	517990000	268430000	249550000
60S ribosomal protein L7a;60S ribosomal protein L7a (Fragment)	60S ribosomal protein L7a;60S ribosomal protein L7a (Fragment)	25;13	25;13	25;13	>sp|P62424|RL7A_HUMAN 60S ribosomal protein L7a OS=Homo sapiens GN=RPL7A PE=1 SV=2;>tr|Q5T8U3|Q5T8U3_HUMAN 60S ribosomal protein L7a (Fragment) OS=Homo sapiens GN=RPL7A PE=1 SV=1	2	25	25	25	24	21	24	21	24	21	61.3	61.3	61.3	29.995	266	266;191	0	297.59	0.97329	0.9548	11.659	55	0	Median	0.94315	0.88128	13.547	29	0	Median	1.0434	0.9905	6.6604	26	0	Median	61.3	54.9	835650000	412300000	423350000	490940000	247230000	243710000
60S ribosomal protein L7-like 1	60S ribosomal protein L7-like 1	3	3	3	>sp|Q6DKI1|RL7L_HUMAN 60S ribosomal protein L7-like 1 OS=Homo sapiens GN=RPL7L1 PE=1 SV=1	1	3	3	3	2	3	2	3	2	3	12.6	12.6	12.6	28.661	246	246	0	21.3	1.0937	1.0031	3.6726	5	0	Median	1.1869	1.0411	5.2608	2	0	Median	1.0658	0.99493	1.0822	3	0	Median	8.1	12.6	1757600	724880	1032700	969710	348580	621130
60S ribosomal protein L8;60S ribosomal protein L8 (Fragment)	60S ribosomal protein L8;60S ribosomal protein L8 (Fragment)	19;16	19;16	19;16	>sp|P62917|RL8_HUMAN 60S ribosomal protein L8 OS=Homo sapiens GN=RPL8 PE=1 SV=2;>tr|E9PKU4|E9PKU4_HUMAN 60S ribosomal protein L8 (Fragment) OS=Homo sapiens GN=RPL8 PE=1 SV=1	2	19	19	19	18	18	18	18	18	18	56	56	56	28.024	257	257;235	0	189.97	0.94146	0.90892	14.497	42	0	Median	0.91775	0.87112	16.15	23	0	Median	1.057	0.98882	8.269	19	0	Median	56	52.5	492670000	244940000	247730000	323380000	164810000	158570000
60S ribosomal protein L9;60S ribosomal protein L9 (Fragment)	60S ribosomal protein L9;60S ribosomal protein L9 (Fragment)	16;12	16;12	16;12	>sp|P32969|RL9_HUMAN 60S ribosomal protein L9 OS=Homo sapiens GN=RPL9 PE=1 SV=1;>tr|D6RAN4|D6RAN4_HUMAN 60S ribosomal protein L9 (Fragment) OS=Homo sapiens GN=RPL9 PE=1 SV=4	2	16	16	16	14	15	14	15	14	15	65.1	65.1	65.1	21.863	192	192;181	0	179.91	1.0185	0.97215	16.163	34	0	Median	0.92867	0.9441	20.032	18	0	Median	1.0385	0.97965	10.487	16	0	Median	64.1	51	315740000	158010000	157720000	158260000	81777000	76484000
60S ribosome subunit biogenesis protein NIP7 homolog;60S ribosome subunit biogenesis protein NIP7 homolog (Fragment)	60S ribosome subunit biogenesis protein NIP7 homolog	11;2	11;2	11;2	>sp|Q9Y221|NIP7_HUMAN 60S ribosome subunit biogenesis protein NIP7 homolog OS=Homo sapiens GN=NIP7 PE=1 SV=1	2	11	11	11	11	10	11	10	11	10	82.2	82.2	82.2	20.462	180	180;79	0	102.55	1.1421	1.0511	16.257	25	0	Median	1.08	0.99226	12.451	13	0	Median	1.2456	1.1681	13.675	12	0	Median	82.2	82.2	55262000	25735000	29527000	24872000	11986000	12886000
Abnormal spindle-like microcephaly-associated protein	Abnormal spindle-like microcephaly-associated protein	4	4	4	>sp|Q8IZT6|ASPM_HUMAN Abnormal spindle-like microcephaly-associated protein OS=Homo sapiens GN=ASPM PE=1 SV=2	1	4	4	4	2	3	2	3	2	3	1.6	1.6	1.6	409.8	3477	3477	0	32.07	NaN	NaN	NaN	1	0	Median	NaN	NaN	NaN	0	0	Median	NaN	NaN	NaN	1	0	Median	0.9	1.1	485580	190010	295570	266980	0	266980
Actin, alpha skeletal muscle;Actin, alpha cardiac muscle 1;Actin, gamma-enteric smooth muscle;Actin, aortic smooth muscle;Actin, gamma-enteric smooth muscle (Fragment);Actin, aortic smooth muscle (Fragment)	Actin, alpha skeletal muscle;Actin, alpha cardiac muscle 1;Actin, gamma-enteric smooth muscle;Actin, aortic smooth muscle;Actin, gamma-enteric smooth muscle (Fragment);Actin, aortic smooth muscle (Fragment)	14;14;13;13;7;7	1;1;1;1;1;1	1;1;1;1;1;1	>sp|P68133|ACTS_HUMAN Actin, alpha skeletal muscle OS=Homo sapiens GN=ACTA1 PE=1 SV=1;>sp|P68032|ACTC_HUMAN Actin, alpha cardiac muscle 1 OS=Homo sapiens GN=ACTC1 PE=1 SV=1;>sp|P63267|ACTH_HUMAN Actin, gamma-enteric smooth muscle OS=Homo sapiens GN=ACTG2 P	6	14	1	1	14	12	1	1	1	1	32.4	4.2	4.2	42.051	377	377;377;376;377;144;151	0.0015898	10.136	0.52311	0.4885	24.483	4	0	Median	0.62925	0.60696	6.8862	2	0	Median	0.43205	0.40033	4.3301	2	0	Median	32.4	32.4	17898000	11405000	6493400	11557000	7020900	4536200
Actin, cytoplasmic 1;POTE ankyrin domain family member E;Actin, cytoplasmic 1 (Fragment);POTE ankyrin domain family member F;POTE ankyrin domain family member I;Putative beta-actin-like protein 3;POTE ankyrin domain family member J	Actin, cytoplasmic 1	25;9;8;7;6;4;4	1;0;1;0;0;0;0	1;0;1;0;0;0;0	>sp|P60709|ACTB_HUMAN Actin, cytoplasmic 1 OS=Homo sapiens GN=ACTB PE=1 SV=1	7	25	1	1	24	23	1	1	1	1	72.5	4.5	4.5	41.736	375	375;1075;102;1075;1075;375;1038	0	27.791	0.52115	0.47056	17.998	2	0	Median	NaN	NaN	NaN	1	0	Median	NaN	NaN	NaN	1	0	Median	67.7	72.5	1848600	1196200	652430	1074200	676270	397960
Actin, cytoplasmic 2;Actin, cytoplasmic 2 (Fragment)	Actin, cytoplasmic 2	25;9	25;9	1;1	>sp|P63261|ACTG_HUMAN Actin, cytoplasmic 2 OS=Homo sapiens GN=ACTG1 PE=1 SV=1	2	25	25	1	24	23	24	23	1	1	72.5	72.5	4.5	41.792	375	375;133	0	323.31	0.53506	0.48834	22.513	64	0	Median	0.59793	0.55738	15.33	33	0	Median	0.42313	0.39749	13.744	31	0	Median	67.7	72.5	338730000	225220000	113510000	174160000	110930000	63230000
Actin-like protein 6A	Actin-like protein 6A	3	3	3	>sp|O96019|ACL6A_HUMAN Actin-like protein 6A OS=Homo sapiens GN=ACTL6A PE=1 SV=1	1	3	3	3	2	2	2	2	2	2	14.2	14.2	14.2	47.46	429	429	0	29.08	0.98939	0.92025	10.576	4	0	Median	0.9317	0.84498	15.641	2	0	Median	0.98939	0.92201	3.8431	2	0	Median	10	7.2	906640	446580	460060	536850	250780	286070
Activator of basal transcription 1	Activator of basal transcription 1	4	4	4	>sp|Q9ULW3|ABT1_HUMAN Activator of basal transcription 1 OS=Homo sapiens GN=ABT1 PE=1 SV=1	1	4	4	4	3	4	3	4	3	4	20.6	20.6	20.6	31.079	272	272	0	31.954	0.76375	0.76588	17.766	4	0	Median	NaN	NaN	NaN	1	0	Median	0.79285	0.78987	16.817	3	0	Median	18	20.6	2004200	1106500	897670	1102900	582340	520600
Active regulator of SIRT1	Active regulator of SIRT1	2	2	2	>sp|Q86WX3|AROS_HUMAN Active regulator of SIRT1 OS=Homo sapiens GN=RPS19BP1 PE=1 SV=1	1	2	2	2	1	1	1	1	1	1	25	25	25	15.434	136	136	0	17.033	1.1332	1.0405	15.649	2	0	Median	NaN	NaN	NaN	1	0	Median	NaN	NaN	NaN	1	0	Median	9.6	15.4	800040	326030	474010	498890	213170	285720
A-kinase anchor protein 8	A-kinase anchor protein 8	2	2	2	>sp|O43823|AKAP8_HUMAN A-kinase anchor protein 8 OS=Homo sapiens GN=AKAP8 PE=1 SV=1	1	2	2	2	2	0	2	0	2	0	8.5	8.5	8.5	76.107	692	692	0	12.567	NaN	NaN	NaN	0	0	Median	NaN	NaN	NaN	0	0	Median	NaN	NaN	NaN	0	0	Median	8.5	0	383150	248190	134960	383150	248190	134960
Alkaline phosphatase, placental type;Alkaline phosphatase;Alkaline phosphatase, placental-like	Alkaline phosphatase, placental type;Alkaline phosphatase;Alkaline phosphatase, placental-like	7;4;4	3;1;1	3;1;1	>sp|P05187|PPB1_HUMAN Alkaline phosphatase, placental type OS=Homo sapiens GN=ALPP PE=1 SV=2;>tr|A0A087X0P5|A0A087X0P5_HUMAN Alkaline phosphatase OS=Homo sapiens GN=ALPPL2 PE=3 SV=1;>sp|P10696|PPBN_HUMAN Alkaline phosphatase, placental-like OS=Homo sapiens	3	7	3	3	5	7	1	3	1	3	17.2	9	9	57.953	535	535;531;532	0	33.661	NaN	NaN	NaN	1	0	Median	NaN	NaN	NaN	0	0	Median	NaN	NaN	NaN	1	0	Median	10.7	17.2	1104100	976220	127860	0	0	0
Alkaline phosphatase, tissue-nonspecific isozyme	Alkaline phosphatase, tissue-nonspecific isozyme	1	1	1	>sp|P05186|PPBT_HUMAN Alkaline phosphatase, tissue-nonspecific isozyme OS=Homo sapiens GN=ALPL PE=1 SV=4	1	1	1	1	1	0	1	0	1	0	4.4	4.4	4.4	57.304	524	524	0.0015129	8.3054	NaN	NaN	NaN	0	0	Median	NaN	NaN	NaN	0	0	Median	NaN	NaN	NaN	0	0	Median	4.4	0	217800	217800	0	217800	217800	0
Ankycorbin	Ankycorbin	3	3	3	>sp|Q9P0K7|RAI14_HUMAN Ankycorbin OS=Homo sapiens GN=RAI14 PE=1 SV=2	1	3	3	3	3	2	3	2	3	2	4.6	4.6	4.6	110.04	980	980	0	45.395	0.46158	0.42818	4.9533	2	0	Median	0.46158	0.42818	4.9533	2	0	Median	NaN	NaN	NaN	0	0	Median	4.6	3.3	829670	680590	149080	640790	491700	149080
Ankyrin repeat and SAM domain-containing protein 6;Ankyrin repeat and SAM domain-containing protein 6 (Fragment)	Ankyrin repeat and SAM domain-containing protein 6;Ankyrin repeat and SAM domain-containing protein 6 (Fragment)	2;1	2;1	2;1	>sp|Q68DC2|ANKS6_HUMAN Ankyrin repeat and SAM domain-containing protein 6 OS=Homo sapiens GN=ANKS6 PE=1 SV=2;>tr|H7C163|H7C163_HUMAN Ankyrin repeat and SAM domain-containing protein 6 (Fragment) OS=Homo sapiens GN=ANKS6 PE=1 SV=1	2	2	2	2	2	1	2	1	2	1	4.5	4.5	4.5	92.218	871	871;341	0.0016077	10.511	0.77905	0.72639	14.883	2	0	Median	NaN	NaN	NaN	1	0	Median	NaN	NaN	NaN	1	0	Median	4.5	2.8	3111100	1815700	1295400	482770	290890	191880
Ankyrin repeat domain-containing protein 17 (Fragment);Ankyrin repeat domain-containing protein 17;Ankyrin repeat and KH domain-containing protein 1	Ankyrin repeat domain-containing protein 17 (Fragment);Ankyrin repeat domain-containing protein 17	9;9;3	9;9;3	9;9;3	>tr|H0YM23|H0YM23_HUMAN Ankyrin repeat domain-containing protein 17 (Fragment) OS=Homo sapiens GN=ANKRD17 PE=1 SV=1;>sp|O75179|ANR17_HUMAN Ankyrin repeat domain-containing protein 17 OS=Homo sapiens GN=ANKRD17 PE=1 SV=3	3	9	9	9	6	7	6	7	6	7	7.2	7.2	7.2	263.25	2487	2487;2603;2542	0	108.15	0.95314	0.89476	22.691	8	0	Median	1.1748	1.092	6.919	3	0	Median	0.77106	0.75077	20.347	5	0	Median	4.9	5.3	4215500	2123600	2091900	2246300	1044800	1201500
Antigen KI-67	Antigen KI-67	262	262	262	>sp|P46013|KI67_HUMAN Antigen KI-67 OS=Homo sapiens GN=MKI67 PE=1 SV=2	1	262	262	262	249	224	249	224	249	224	73.9	73.9	73.9	358.69	3256	3256	0	323.31	1.084	1.0175	18.231	587	0	Median	1.2146	1.1509	13.301	308	0	Median	0.96496	0.91084	14.157	279	0	Median	71.4	66.6	2194900000	1023200000	1171700000	1421500000	633120000	788340000
AP-1 complex subunit beta-1 (Fragment);AP-1 complex subunit beta-1	AP-1 complex subunit beta-1 (Fragment);AP-1 complex subunit beta-1	1;1	1;1	1;1	>tr|C9J1E7|C9J1E7_HUMAN AP-1 complex subunit beta-1 (Fragment) OS=Homo sapiens GN=AP1B1 PE=1 SV=1;>sp|Q10567|AP1B1_HUMAN AP-1 complex subunit beta-1 OS=Homo sapiens GN=AP1B1 PE=1 SV=2	2	1	1	1	1	0	1	0	1	0	2.6	2.6	2.6	65.314	578	578;949	1	-2	NaN	NaN	NaN	0	0	Median	NaN	NaN	NaN	0	0	Median	NaN	NaN	NaN	0	0	Median	2.6	0	263170	0	263170	263170	0	263170
Arf-GAP with coiled-coil, ANK repeat and PH domain-containing protein 1	Arf-GAP with coiled-coil, ANK repeat and PH domain-containing protein 1	2	2	2	>sp|Q15027|ACAP1_HUMAN Arf-GAP with coiled-coil, ANK repeat and PH domain-containing protein 1 OS=Homo sapiens GN=ACAP1 PE=1 SV=1	1	2	2	2	1	1	1	1	1	1	4.6	4.6	4.6	81.535	740	740	0.0016	10.403	0.81645	0.75511	16.697	2	0	Median	NaN	NaN	NaN	1	0	Median	NaN	NaN	NaN	1	0	Median	1.4	3.2	1819400	1046200	773210	735100	455440	279660
Aromatic-L-amino-acid decarboxylase (Fragment);Aromatic-L-amino-acid decarboxylase	Aromatic-L-amino-acid decarboxylase (Fragment);Aromatic-L-amino-acid decarboxylase	1;1	1;1	1;1	>tr|C9JMP0|C9JMP0_HUMAN Aromatic-L-amino-acid decarboxylase (Fragment) OS=Homo sapiens GN=DDC PE=4 SV=4;>sp|P20711|DDC_HUMAN Aromatic-L-amino-acid decarboxylase OS=Homo sapiens GN=DDC PE=1 SV=2	2	1	1	1	1	0	1	0	1	0	60	60	60	3.6321	30	30;480	1	-2	NaN	NaN	NaN	0	0	Median	NaN	NaN	NaN	0	0	Median	NaN	NaN	NaN	0	0	Median	60	0	0	0	0	0	0	0
Ataxin-10	Ataxin-10	1	1	1	>sp|Q9UBB4|ATX10_HUMAN Ataxin-10 OS=Homo sapiens GN=ATXN10 PE=1 SV=1	1	1	1	1	0	1	0	1	0	1	3.2	3.2	3.2	53.488	475	475	0.0014641	7.3412	NaN	NaN	NaN	0	0	Median	NaN	NaN	NaN	0	0	Median	NaN	NaN	NaN	0	0	Median	0	3.2	72409	0	72409	0	0	0
Ataxin-2	Ataxin-2	4	4	4	>sp|Q99700|ATX2_HUMAN Ataxin-2 OS=Homo sapiens GN=ATXN2 PE=1 SV=2	1	4	4	4	4	4	4	4	4	4	4.6	4.6	4.6	140.28	1313	1313	0	52.989	1.0455	0.9753	19.316	7	0	Median	1.2373	1.0897	17.934	3	0	Median	1.0316	0.96184	21.253	4	0	Median	4.6	4.6	2387500	1059500	1328000	1191400	439320	752040
Ataxin-2-like protein	Ataxin-2-like protein	5	5	5	>sp|Q8WWM7|ATX2L_HUMAN Ataxin-2-like protein OS=Homo sapiens GN=ATXN2L PE=1 SV=2	1	5	5	5	5	3	5	3	5	3	8.1	8.1	8.1	113.37	1075	1075	0	37.241	1.166	1.0641	18.827	2	0	Median	NaN	NaN	NaN	1	0	Median	NaN	NaN	NaN	1	0	Median	8.1	4.9	1671800	807660	864120	922700	459280	463420
AT-hook DNA-binding motif-containing protein 1	AT-hook DNA-binding motif-containing protein 1	1	1	1	>sp|Q5TGY3|AHDC1_HUMAN AT-hook DNA-binding motif-containing protein 1 OS=Homo sapiens GN=AHDC1 PE=1 SV=1	1	1	1	1	0	1	0	1	0	1	1.2	1.2	1.2	168.35	1603	1603	0.0015823	10.033	NaN	NaN	NaN	1	0	Median	NaN	NaN	NaN	0	0	Median	NaN	NaN	NaN	1	0	Median	0	1.2	242460	149050	93415	0	0	0
ATPase family AAA domain-containing protein 5	ATPase family AAA domain-containing protein 5	26	26	26	>sp|Q96QE3|ATAD5_HUMAN ATPase family AAA domain-containing protein 5 OS=Homo sapiens GN=ATAD5 PE=1 SV=4	1	26	26	26	21	18	21	18	21	18	19.5	19.5	19.5	207.57	1844	1844	0	318.86	1.0079	0.9313	16.651	25	0	Median	1.1236	1.0226	13.019	13	0	Median	0.85294	0.79686	12.756	12	0	Median	16.4	12.3	11763000	6365600	5397600	5963200	3259600	2703600
ATP-binding cassette sub-family A member 3	ATP-binding cassette sub-family A member 3	1	1	1	>sp|Q99758|ABCA3_HUMAN ATP-binding cassette sub-family A member 3 OS=Homo sapiens GN=ABCA3 PE=1 SV=2	1	1	1	1	1	0	1	0	1	0	0.5	0.5	0.5	191.36	1704	1704	1	-2	NaN	NaN	NaN	1	0	Median	NaN	NaN	NaN	1	0	Median	NaN	NaN	NaN	0	0	Median	0.5	0	2486000	1283900	1202100	2486000	1283900	1202100
ATP-binding cassette sub-family F member 1 (Fragment);ATP-binding cassette sub-family F member 1	ATP-binding cassette sub-family F member 1 (Fragment);ATP-binding cassette sub-family F member 1	1;1	1;1	1;1	>tr|Q5STZ8|Q5STZ8_HUMAN ATP-binding cassette sub-family F member 1 (Fragment) OS=Homo sapiens GN=ABCF1 PE=1 SV=5;>sp|Q8NE71|ABCF1_HUMAN ATP-binding cassette sub-family F member 1 OS=Homo sapiens GN=ABCF1 PE=1 SV=2	2	1	1	1	1	0	1	0	1	0	3.2	3.2	3.2	38.318	339	339;845	0.0014409	6.7367	NaN	NaN	NaN	1	0	Median	NaN	NaN	NaN	1	0	Median	NaN	NaN	NaN	0	0	Median	3.2	0	185870	81668	104200	185870	81668	104200
ATP-binding cassette sub-family F member 2;ATP-binding cassette sub-family F member 2 (Fragment)	ATP-binding cassette sub-family F member 2	14;4	14;4	14;4	>sp|Q9UG63|ABCF2_HUMAN ATP-binding cassette sub-family F member 2 OS=Homo sapiens GN=ABCF2 PE=1 SV=2	2	14	14	14	10	13	10	13	10	13	24.7	24.7	24.7	71.289	623	623;287	0	122.57	0.92401	0.86629	18.738	20	0	Median	1.0577	0.9578	18.422	8	0	Median	0.86925	0.80843	14.529	12	0	Median	17.8	24.7	18760000	9527000	9233200	7782700	3662400	4120200
ATP-dependent RNA helicase A	ATP-dependent RNA helicase A	70	70	70	>sp|Q08211|DHX9_HUMAN ATP-dependent RNA helicase A OS=Homo sapiens GN=DHX9 PE=1 SV=4	1	70	70	70	66	66	66	66	66	66	56.8	56.8	56.8	140.96	1270	1270	0	323.31	1.2761	1.2088	19.631	140	0	Median	1.6409	1.5038	14.043	67	0	Median	1.1454	1.0686	8.9061	73	0	Median	56.1	54.5	450600000	183950000	266650000	257390000	95015000	162380000
ATP-dependent RNA helicase DDX1	ATP-dependent RNA helicase DDX1	2	2	2	>sp|Q92499|DDX1_HUMAN ATP-dependent RNA helicase DDX1 OS=Homo sapiens GN=DDX1 PE=1 SV=2	1	2	2	2	2	0	2	0	2	0	5	5	5	82.431	740	740	0	12.832	NaN	NaN	NaN	1	0	Median	NaN	NaN	NaN	1	0	Median	NaN	NaN	NaN	0	0	Median	5	0	191230	178480	12756	191230	178480	12756
ATP-dependent RNA helicase DDX18;ATP-dependent RNA helicase DDX18 (Fragment)	ATP-dependent RNA helicase DDX18	27;8	27;8	27;8	>sp|Q9NVP1|DDX18_HUMAN ATP-dependent RNA helicase DDX18 OS=Homo sapiens GN=DDX18 PE=1 SV=2	2	27	27	27	25	22	25	22	25	22	52.7	52.7	52.7	75.406	670	670;214	0	267.75	1.3372	1.2421	16.903	47	0	Median	1.4099	1.3039	20.638	23	0	Median	1.293	1.2041	10.106	24	0	Median	49.7	47.5	110570000	46025000	64542000	55991000	22740000	33251000
ATP-dependent RNA helicase DDX19A;ATP-dependent RNA helicase DDX19B;ATP-dependent RNA helicase DDX19B (Fragment);ATP-dependent RNA helicase DDX19A (Fragment)	ATP-dependent RNA helicase DDX19A;ATP-dependent RNA helicase DDX19B	6;3;2;2	6;3;2;2	6;3;2;2	>sp|Q9NUU7|DD19A_HUMAN ATP-dependent RNA helicase DDX19A OS=Homo sapiens GN=DDX19A PE=1 SV=1;>sp|Q9UMR2|DD19B_HUMAN ATP-dependent RNA helicase DDX19B OS=Homo sapiens GN=DDX19B PE=1 SV=1	4	6	6	6	2	4	2	4	2	4	18.8	18.8	18.8	53.974	478	478;479;233;396	0	46.675	0.78607	0.73815	9.2856	3	0	Median	0.78306	0.73072	13.106	2	0	Median	NaN	NaN	NaN	1	0	Median	6.5	15.5	869130	487760	381370	363010	182590	180420
ATP-dependent RNA helicase DDX24	ATP-dependent RNA helicase DDX24	44	44	44	>sp|Q9GZR7|DDX24_HUMAN ATP-dependent RNA helicase DDX24 OS=Homo sapiens GN=DDX24 PE=1 SV=1	1	44	44	44	41	38	41	38	41	38	58.9	58.9	58.9	96.331	859	859	0	323.31	1.1577	1.0718	11.442	68	0	Median	1.2324	1.1513	12.96	32	0	Median	1.1288	1.0527	9.2348	36	0	Median	57.2	49.9	104820000	46205000	58616000	55830000	23666000	32164000
ATP-dependent RNA helicase DDX3X;ATP-dependent RNA helicase DDX3Y;ATP-dependent RNA helicase DDX3X (Fragment);ATP-dependent RNA helicase DDX3Y (Fragment);Probable ATP-dependent RNA helicase DDX4	ATP-dependent RNA helicase DDX3X;ATP-dependent RNA helicase DDX3Y	27;19;4;3;2	26;18;4;3;2	26;18;4;3;2	>sp|O00571|DDX3X_HUMAN ATP-dependent RNA helicase DDX3X OS=Homo sapiens GN=DDX3X PE=1 SV=3;>sp|O15523|DDX3Y_HUMAN ATP-dependent RNA helicase DDX3Y OS=Homo sapiens GN=DDX3Y PE=1 SV=2	5	27	26	26	21	22	20	21	20	21	49.1	49.1	49.1	73.243	662	662;660;138;250;724	0	270.97	1.0477	0.94686	20.945	33	0	Median	1.2877	1.1476	17.555	16	0	Median	0.91313	0.85463	11.991	17	0	Median	38.2	40.9	22609000	10709000	11901000	10658000	4052300	6605200
ATP-dependent RNA helicase DDX50	ATP-dependent RNA helicase DDX50	19	17	17	>sp|Q9BQ39|DDX50_HUMAN ATP-dependent RNA helicase DDX50 OS=Homo sapiens GN=DDX50 PE=1 SV=1	1	19	17	17	19	6	17	4	17	4	33	31.3	31.3	82.564	737	737	0	135.97	1.2097	1.1245	10.622	16	0	Median	1.2717	1.1477	6.8946	13	0	Median	1.0013	0.93004	9.6106	3	0	Median	33	10.9	8628200	3825000	4803200	7905500	3404100	4501400
ATP-dependent RNA helicase DDX51	ATP-dependent RNA helicase DDX51	24	24	24	>sp|Q8N8A6|DDX51_HUMAN ATP-dependent RNA helicase DDX51 OS=Homo sapiens GN=DDX51 PE=1 SV=3	1	24	24	24	23	17	23	17	23	17	52.4	52.4	52.4	72.456	666	666	0	231.43	1.5002	1.3568	17.437	29	0	Median	1.6547	1.4734	14.334	15	0	Median	1.3311	1.2334	12.984	14	0	Median	49.4	41.1	26887000	9087400	17800000	15941000	4691200	11250000
ATP-dependent RNA helicase DDX54;ATP-dependent RNA helicase DDX54 (Fragment)	ATP-dependent RNA helicase DDX54	48;6	48;6	48;6	>sp|Q8TDD1|DDX54_HUMAN ATP-dependent RNA helicase DDX54 OS=Homo sapiens GN=DDX54 PE=1 SV=2	2	48	48	48	48	42	48	42	48	42	62	62	62	98.594	881	881;160	0	323.31	1.3633	1.2647	11.478	89	0	Median	1.3723	1.27	10.307	48	0	Median	1.3518	1.2618	12.846	41	0	Median	62	56.1	162870000	68369000	94503000	102910000	43055000	59850000
ATP-dependent RNA helicase DDX55	ATP-dependent RNA helicase DDX55	12	12	12	>sp|Q8NHQ9|DDX55_HUMAN ATP-dependent RNA helicase DDX55 OS=Homo sapiens GN=DDX55 PE=1 SV=3	1	12	12	12	4	11	4	11	4	11	30.3	30.3	30.3	68.546	600	600	0	122.68	0.98196	0.90103	41.767	13	0	Median	1.0102	0.90947	68.702	4	0	Median	0.95967	0.88682	22.053	9	0	Median	8.8	28.5	8362400	4248100	4114200	2123900	805810	1318000
ATP-dependent RNA helicase DHX36;ATP-dependent RNA helicase DHX36 (Fragment)	ATP-dependent RNA helicase DHX36	10;1	10;1	10;1	>sp|Q9H2U1|DHX36_HUMAN ATP-dependent RNA helicase DHX36 OS=Homo sapiens GN=DHX36 PE=1 SV=2	2	10	10	10	10	5	10	5	10	5	16.4	16.4	16.4	114.76	1008	1008;187	0	131.64	1.1325	0.99236	19.261	11	0	Median	0.95385	0.86928	14.498	7	0	Median	1.1889	1.1145	10.52	4	0	Median	16.4	8.2	9599500	4487600	5111900	7329600	3541200	3788400
BAG family molecular chaperone regulator 1	BAG family molecular chaperone regulator 1	1	1	1	>sp|Q99933|BAG1_HUMAN BAG family molecular chaperone regulator 1 OS=Homo sapiens GN=BAG1 PE=1 SV=4	1	1	1	1	1	1	1	1	1	1	6.4	6.4	6.4	38.778	345	345	0.0015221	8.4868	NaN	NaN	NaN	1	0	Median	NaN	NaN	NaN	1	0	Median	NaN	NaN	NaN	0	0	Median	6.4	6.4	1014800	532430	482380	888920	406540	482380
BAG family molecular chaperone regulator 2	BAG family molecular chaperone regulator 2	1	1	1	>sp|O95816|BAG2_HUMAN BAG family molecular chaperone regulator 2 OS=Homo sapiens GN=BAG2 PE=1 SV=1	1	1	1	1	1	1	1	1	1	1	5.2	5.2	5.2	23.772	211	211	0.0015361	8.7261	NaN	NaN	NaN	0	0	Median	NaN	NaN	NaN	0	0	Median	NaN	NaN	NaN	0	0	Median	5.2	5.2	385720	0	385720	259950	0	259950
Bcl-2-associated transcription factor 1;Bcl-2-associated transcription factor 1 (Fragment)	Bcl-2-associated transcription factor 1;Bcl-2-associated transcription factor 1 (Fragment)	20;18	20;18	20;18	>sp|Q9NYF8|BCLF1_HUMAN Bcl-2-associated transcription factor 1 OS=Homo sapiens GN=BCLAF1 PE=1 SV=2;>tr|E9PK09|E9PK09_HUMAN Bcl-2-associated transcription factor 1 (Fragment) OS=Homo sapiens GN=BCLAF1 PE=1 SV=4	2	20	20	20	16	17	16	17	16	17	27.5	27.5	27.5	106.12	920	920;725	0	177.24	0.89349	0.84105	26.564	25	0	Median	1.0117	0.92689	21.336	13	0	Median	0.74048	0.68017	23.029	12	0	Median	20.9	24.7	21532000	11431000	10101000	13735000	6873300	6862100
Beta-actin-like protein 2	Beta-actin-like protein 2	7	1	1	>sp|Q562R1|ACTBL_HUMAN Beta-actin-like protein 2 OS=Homo sapiens GN=ACTBL2 PE=1 SV=2	1	7	1	1	7	6	1	1	1	1	18.4	4.8	4.8	42.003	376	376	0.0015873	10.108	0.48839	0.4881	28.517	2	0	Median	NaN	NaN	NaN	1	0	Median	NaN	NaN	NaN	1	0	Median	18.4	18.4	35762000	23905000	11857000	16488000	10542000	5946100
Bifunctional lysine-specific demethylase and histidyl-hydroxylase MINA;Bifunctional lysine-specific demethylase and histidyl-hydroxylase MINA (Fragment)	Bifunctional lysine-specific demethylase and histidyl-hydroxylase MINA	8;1	8;1	8;1	>sp|Q8IUF8|MINA_HUMAN Bifunctional lysine-specific demethylase and histidyl-hydroxylase MINA OS=Homo sapiens GN=MINA PE=1 SV=1	2	8	8	8	7	5	7	5	7	5	25.2	25.2	25.2	52.8	465	465;108	0	66.651	1.0703	1.0049	25.336	9	0	Median	0.92719	0.85376	31.455	5	0	Median	1.0936	1.0331	7.8881	4	0	Median	23	13.8	5120600	2538100	2582500	2849800	1425900	1423900
Bifunctional lysine-specific demethylase and histidyl-hydroxylase NO66	Bifunctional lysine-specific demethylase and histidyl-hydroxylase NO66	15	15	15	>sp|Q9H6W3|NO66_HUMAN Bifunctional lysine-specific demethylase and histidyl-hydroxylase NO66 OS=Homo sapiens GN=NO66 PE=1 SV=2	1	15	15	15	11	15	11	15	11	15	40.4	40.4	40.4	71.085	641	641	0	132.85	1.0979	1.013	22.7	17	0	Median	1.5656	1.3938	13.015	6	0	Median	1.0283	0.95315	12.907	11	0	Median	30.3	40.4	22959000	9922800	13036000	9320400	3193800	6126600
Bloom syndrome protein	Bloom syndrome protein	42	42	42	>sp|P54132|BLM_HUMAN Bloom syndrome protein OS=Homo sapiens GN=BLM PE=1 SV=1	1	42	42	42	38	33	38	33	38	33	46.9	46.9	46.9	159	1417	1417	0	323.31	1.1545	1.0498	17.084	62	0	Median	1.3009	1.154	13.496	30	0	Median	1.0121	0.94563	14.434	32	0	Median	43.5	37.5	62058000	27843000	34215000	36698000	15415000	21282000
Bone marrow stromal antigen 2	Bone marrow stromal antigen 2	2	2	2	>sp|Q10589|BST2_HUMAN Bone marrow stromal antigen 2 OS=Homo sapiens GN=BST2 PE=1 SV=1	1	2	2	2	2	0	2	0	2	0	13.9	13.9	13.9	19.769	180	180	0	12.418	NaN	NaN	NaN	0	0	Median	NaN	NaN	NaN	0	0	Median	NaN	NaN	NaN	0	0	Median	13.9	0	361170	361170	0	361170	361170	0
Borealin	Borealin	1	1	1	>sp|Q53HL2|BOREA_HUMAN Borealin OS=Homo sapiens GN=CDCA8 PE=1 SV=2	1	1	1	1	1	1	1	1	1	1	5	5	5	31.323	280	280	0	17.685	NaN	NaN	NaN	0	0	Median	NaN	NaN	NaN	0	0	Median	NaN	NaN	NaN	0	0	Median	5	5	119120	119120	0	32666	32666	0
Bromodomain adjacent to zinc finger domain protein 1A	Bromodomain adjacent to zinc finger domain protein 1A	4	4	4	>sp|Q9NRL2|BAZ1A_HUMAN Bromodomain adjacent to zinc finger domain protein 1A OS=Homo sapiens GN=BAZ1A PE=1 SV=2	1	4	4	4	3	3	3	3	3	3	3.8	3.8	3.8	178.7	1556	1556	0	42.241	0.91268	0.85553	19.112	5	0	Median	1.0485	0.96405	19.507	3	0	Median	0.79819	0.74551	19.467	2	0	Median	2.9	2.8	1105300	687390	417950	566790	284450	282340
Bromodomain-containing protein 9	Bromodomain-containing protein 9	2	2	2	>sp|Q9H8M2|BRD9_HUMAN Bromodomain-containing protein 9 OS=Homo sapiens GN=BRD9 PE=1 SV=2	1	2	2	2	0	2	0	2	0	2	6	6	6	66.999	597	597	0.0016051	10.468	NaN	NaN	NaN	1	0	Median	NaN	NaN	NaN	0	0	Median	NaN	NaN	NaN	1	0	Median	0	6	27609	15976	11633	0	0	0
Bystin;Bystin (Fragment)	Bystin	7;1	7;1	7;1	>sp|Q13895|BYST_HUMAN Bystin OS=Homo sapiens GN=BYSL PE=1 SV=3	2	7	7	7	5	6	5	6	5	6	24.3	24.3	24.3	49.601	437	437;183	0	63.039	1.0812	1.0154	31.896	7	0	Median	0.93408	0.84442	38.719	4	0	Median	1.2071	1.1109	5.5911	3	0	Median	17.2	20.1	4424600	1833400	2591300	2592900	1312500	1280400
Calcium homeostasis endoplasmic reticulum protein	Calcium homeostasis endoplasmic reticulum protein	4	4	4	>sp|Q8IWX8|CHERP_HUMAN Calcium homeostasis endoplasmic reticulum protein OS=Homo sapiens GN=CHERP PE=1 SV=3	1	4	4	4	3	2	3	2	3	2	6.6	6.6	6.6	103.7	916	916	0	22.759	1.1217	1.0599	31.458	4	0	Median	1.1391	1.0271	51.817	2	0	Median	1.1217	1.0599	16.554	2	0	Median	5.2	2.9	1063700	462420	601240	641680	265920	375760
Calcium/calmodulin-dependent 3',5'-cyclic nucleotide phosphodiesterase 1A	Calcium/calmodulin-dependent 3',5'-cyclic nucleotide phosphodiesterase 1A	1	1	1	>sp|P54750|PDE1A_HUMAN Calcium/calmodulin-dependent 3,5-cyclic nucleotide phosphodiesterase 1A OS=Homo sapiens GN=PDE1A PE=2 SV=2	1	1	1	1	1	1	1	1	1	1	2.8	2.8	2.8	61.251	535	535	1	-2	0.95185	0.86541	22.622	2	0	Median	NaN	NaN	NaN	1	0	Median	NaN	NaN	NaN	1	0	Median	2.8	2.8	984750	430880	553880	665930	258980	406950
Calmodulin;Calmodulin (Fragment)	Calmodulin;Calmodulin (Fragment)	1;1	1;1	1;1	>sp|P62158|CALM_HUMAN Calmodulin OS=Homo sapiens GN=CALM1 PE=1 SV=2;>tr|H0Y7A7|H0Y7A7_HUMAN Calmodulin (Fragment) OS=Homo sapiens GN=CALM2 PE=1 SV=1	2	1	1	1	1	1	1	1	1	1	20.1	20.1	20.1	16.837	149	149;187	0	12.834	0.44276	0.43528	3.8423	2	0	Median	NaN	NaN	NaN	1	0	Median	NaN	NaN	NaN	1	0	Median	20.1	20.1	625630	420960	204670	418470	288620	129840
Calponin (Fragment);Calponin;Calponin-2	Calponin (Fragment);Calponin;Calponin-2	1;1;1	1;1;1	1;1;1	>tr|H3BVI6|H3BVI6_HUMAN Calponin (Fragment) OS=Homo sapiens GN=CNN2 PE=1 SV=1;>tr|B4DDF4|B4DDF4_HUMAN Calponin OS=Homo sapiens GN=CNN2 PE=2 SV=1;>sp|Q99439|CNN2_HUMAN Calponin-2 OS=Homo sapiens GN=CNN2 PE=1 SV=4	3	1	1	1	1	0	1	0	1	0	6.4	6.4	6.4	23.851	218	218;298;309	0.0057225	6.4852	NaN	NaN	NaN	0	0	Median	NaN	NaN	NaN	0	0	Median	NaN	NaN	NaN	0	0	Median	6.4	0	0	0	0	0	0	0
Capping protein (Actin filament) muscle Z-line, beta, isoform CRA_a;F-actin-capping protein subunit beta;Capping protein (Actin filament) muscle Z-line, beta, isoform CRA_d	Capping protein (Actin filament) muscle Z-line, beta, isoform CRA_a;F-actin-capping protein subunit beta;Capping protein (Actin filament) muscle Z-line, beta, isoform CRA_d	3;3;3	3;3;3	3;3;3	>tr|B1AK87|B1AK87_HUMAN Capping protein (Actin filament) muscle Z-line, beta, isoform CRA_a OS=Homo sapiens GN=CAPZB PE=1 SV=1;>sp|P47756|CAPZB_HUMAN F-actin-capping protein subunit beta OS=Homo sapiens GN=CAPZB PE=1 SV=4;>tr|B1AK88|B1AK88_HUMAN Capping pr	3	3	3	3	3	1	3	1	3	1	15.4	15.4	15.4	29.295	260	260;277;301	0	20.058	0.78951	0.73313	41.928	2	0	Median	0.78951	0.73313	41.928	2	0	Median	NaN	NaN	NaN	0	0	Median	15.4	7.7	1463800	968940	494850	1260300	765420	494850
Caprin-1;Caprin-1 (Fragment)	Caprin-1;Caprin-1 (Fragment)	13;8	13;8	13;8	>sp|Q14444|CAPR1_HUMAN Caprin-1 OS=Homo sapiens GN=CAPRIN1 PE=1 SV=2;>tr|E9PLA9|E9PLA9_HUMAN Caprin-1 (Fragment) OS=Homo sapiens GN=CAPRIN1 PE=1 SV=1	2	13	13	13	11	9	11	9	11	9	27.6	27.6	27.6	78.365	709	709;186	0	102.72	1.2937	1.1429	31.142	17	0	Median	1.5364	1.4607	13.863	9	0	Median	0.87308	0.80919	6.872	8	0	Median	21.9	23.4	21110000	9046800	12063000	11800000	4441500	7359000
CCAAT/enhancer-binding protein beta	CCAAT/enhancer-binding protein beta	1	1	1	>sp|P17676|CEBPB_HUMAN CCAAT/enhancer-binding protein beta OS=Homo sapiens GN=CEBPB PE=1 SV=2	1	1	1	1	1	0	1	0	1	0	5.2	5.2	5.2	36.105	345	345	0.001497	8.1589	NaN	NaN	NaN	0	0	Median	NaN	NaN	NaN	0	0	Median	NaN	NaN	NaN	0	0	Median	5.2	0	143600	0	143600	143600	0	143600
CCAAT/enhancer-binding protein zeta;CCAAT/enhancer-binding protein zeta (Fragment)	CCAAT/enhancer-binding protein zeta	39;6	39;6	39;6	>sp|Q03701|CEBPZ_HUMAN CCAAT/enhancer-binding protein zeta OS=Homo sapiens GN=CEBPZ PE=1 SV=3	2	39	39	39	31	35	31	35	31	35	41.2	41.2	41.2	120.97	1054	1054;146	0	323.31	1.6903	1.5103	21.03	61	0	Median	2.0838	1.892	16.486	29	0	Median	1.4205	1.3208	15.68	32	0	Median	34	38.5	61444000	20803000	40641000	31986000	9290100	22696000
CD59 glycoprotein;CD59 glycoprotein (Fragment)	CD59 glycoprotein	3;1	3;1	3;1	>sp|P13987|CD59_HUMAN CD59 glycoprotein OS=Homo sapiens GN=CD59 PE=1 SV=1	2	3	3	3	3	3	3	3	3	3	25	25	25	14.177	128	128;52	0	21.483	0.37374	0.33293	54.287	2	0	Median	NaN	NaN	NaN	1	0	Median	NaN	NaN	NaN	1	0	Median	25	25	3141700	2572400	569310	1525200	1206000	319240
Cdc42 effector protein 1	Cdc42 effector protein 1	2	2	2	>sp|Q00587|BORG5_HUMAN Cdc42 effector protein 1 OS=Homo sapiens GN=CDC42EP1 PE=1 SV=1	1	2	2	2	2	2	2	2	2	2	12	12	12	40.294	391	391	0	14.731	1.1113	1.0297	14.767	3	0	Median	1.1595	1.0461	2.2375	2	0	Median	NaN	NaN	NaN	1	0	Median	12	12	1003300	580740	422580	643840	311510	332340
CDKN2A-interacting protein	CDKN2A-interacting protein	1	1	1	>sp|Q9NXV6|CARF_HUMAN CDKN2A-interacting protein OS=Homo sapiens GN=CDKN2AIP PE=1 SV=3	1	1	1	1	1	0	1	0	1	0	2.9	2.9	2.9	61.124	580	580	0	15.338	NaN	NaN	NaN	0	0	Median	NaN	NaN	NaN	0	0	Median	NaN	NaN	NaN	0	0	Median	2.9	0	0	0	0	0	0	0
Cell division cycle 5-like protein	Cell division cycle 5-like protein	19	19	19	>sp|Q99459|CDC5L_HUMAN Cell division cycle 5-like protein OS=Homo sapiens GN=CDC5L PE=1 SV=2	1	19	19	19	18	10	18	10	18	10	33.7	33.7	33.7	92.25	802	802	0	155.11	1.0748	0.994	14.603	24	0	Median	1.0226	0.90258	14.565	14	0	Median	1.0963	1.0175	13.054	10	0	Median	31.8	19.3	13489000	6133000	7355800	8757800	4088400	4669400
Cell division cycle and apoptosis regulator protein 1	Cell division cycle and apoptosis regulator protein 1	1	1	1	>sp|Q8IX12|CCAR1_HUMAN Cell division cycle and apoptosis regulator protein 1 OS=Homo sapiens GN=CCAR1 PE=1 SV=2	1	1	1	1	1	1	1	1	1	1	1.5	1.5	1.5	132.82	1150	1150	0.0014663	7.3475	NaN	NaN	NaN	1	0	Median	NaN	NaN	NaN	1	0	Median	NaN	NaN	NaN	0	0	Median	1.5	1.5	282270	68580	213690	176460	68580	107880
Cell division cycle-associated protein 2	Cell division cycle-associated protein 2	3	3	3	>sp|Q69YH5|CDCA2_HUMAN Cell division cycle-associated protein 2 OS=Homo sapiens GN=CDCA2 PE=1 SV=2	1	3	3	3	3	1	3	1	3	1	7.1	7.1	7.1	112.68	1023	1023	0	19.955	1.1201	1.0266	37.339	3	0	Median	1.2549	1.1573	16.953	2	0	Median	NaN	NaN	NaN	1	0	Median	7.1	2.3	1331000	715930	615050	889060	462550	426510
Cell growth-regulating nucleolar protein;Cell growth-regulating nucleolar protein (Fragment)	Cell growth-regulating nucleolar protein	21;6	21;6	21;6	>sp|Q9NX58|LYAR_HUMAN Cell growth-regulating nucleolar protein OS=Homo sapiens GN=LYAR PE=1 SV=2	2	21	21	21	17	20	17	20	17	20	52.8	52.8	52.8	43.614	379	379;79	0	216.65	1.3652	1.2817	11.744	38	0	Median	1.4751	1.3623	12.042	17	0	Median	1.3211	1.2205	9.8791	21	0	Median	43.3	49.9	57672000	23131000	34541000	30001000	12101000	17900000
Centromere protein V	Centromere protein V	10	10	10	>sp|Q7Z7K6|CENPV_HUMAN Centromere protein V OS=Homo sapiens GN=CENPV PE=1 SV=1	1	10	10	10	9	10	9	10	9	10	45.5	45.5	45.5	29.946	275	275	0	137.7	1.1695	1.0875	18.999	18	0	Median	1.2406	1.158	16.631	8	0	Median	1.12	1.0636	21.343	10	0	Median	42.2	45.5	58695000	26526000	32168000	32489000	14358000	18132000
Chromatin target of PRMT1 protein	Chromatin target of PRMT1 protein	7	7	7	>sp|Q9Y3Y2|CHTOP_HUMAN Chromatin target of PRMT1 protein OS=Homo sapiens GN=CHTOP PE=1 SV=2	1	7	7	7	6	7	6	7	6	7	30.2	30.2	30.2	26.396	248	248	0	94.786	0.95155	0.89299	8.5445	11	0	Median	0.9508	0.86164	9.9659	4	0	Median	0.97627	0.89326	7.36	7	0	Median	29.8	30.2	11940000	5315500	6624900	6994300	3125000	3869400
Chromodomain-helicase-DNA-binding protein 2	Chromodomain-helicase-DNA-binding protein 2	1	1	1	>sp|O14647|CHD2_HUMAN Chromodomain-helicase-DNA-binding protein 2 OS=Homo sapiens GN=CHD2 PE=1 SV=2	1	1	1	1	1	0	1	0	1	0	1.8	1.8	1.8	211.34	1828	1828	0.0014493	7.0689	NaN	NaN	NaN	1	0	Median	NaN	NaN	NaN	1	0	Median	NaN	NaN	NaN	0	0	Median	1.8	0	266800	153730	113070	266800	153730	113070
Chromodomain-helicase-DNA-binding protein 3	Chromodomain-helicase-DNA-binding protein 3	11	11	6	>sp|Q12873|CHD3_HUMAN Chromodomain-helicase-DNA-binding protein 3 OS=Homo sapiens GN=CHD3 PE=1 SV=3	1	11	11	6	8	5	8	5	4	2	9.2	9.2	5.2	226.59	2000	2000	0	101.72	0.83811	0.77114	19.398	8	0	Median	1.0023	0.88398	22.068	4	0	Median	0.73213	0.69942	12.544	4	0	Median	6.9	4	3187200	1529900	1657300	1998700	872680	1126000
Chromodomain-helicase-DNA-binding protein 4;Chromodomain-helicase-DNA-binding protein 5 (Fragment);Chromodomain-helicase-DNA-binding protein 4 (Fragment)	Chromodomain-helicase-DNA-binding protein 4	11;5;1	7;2;1	4;0;1	>sp|Q14839|CHD4_HUMAN Chromodomain-helicase-DNA-binding protein 4 OS=Homo sapiens GN=CHD4 PE=1 SV=2	3	11	7	4	9	5	5	3	3	1	8.8	5.4	3.7	218	1912	1912;1060;354	0	43.809	0.74432	0.66068	24.562	7	0	Median	0.91158	0.81307	29.04	4	0	Median	0.69668	0.64974	11.734	3	0	Median	7.1	4.3	1679900	955510	724410	1091700	580730	510970
Chromodomain-helicase-DNA-binding protein 7;Chromodomain-helicase-DNA-binding protein 8 (Fragment);Chromodomain-helicase-DNA-binding protein 9 (Fragment);Chromodomain-helicase-DNA-binding protein 8;Chromodomain-helicase-DNA-binding protein 6;Chromodomain-helicase-DNA-binding protein 9	Chromodomain-helicase-DNA-binding protein 7	8;1;1;1;1;1	8;1;1;1;1;1	8;1;1;1;1;1	>sp|Q9P2D1|CHD7_HUMAN Chromodomain-helicase-DNA-binding protein 7 OS=Homo sapiens GN=CHD7 PE=1 SV=3	6	8	8	8	5	5	5	5	5	5	4.2	4.2	4.2	335.92	2997	2997;873;1098;2581;2715;2897	0	67.657	0.96439	0.89734	15.327	6	0	Median	0.98425	0.89891	8.475	4	0	Median	0.82578	0.76892	21.969	2	0	Median	2.7	2.6	3050000	1654400	1395600	1563000	562700	1000300
Chromosome 14 open reading frame 111, isoform CRA_a;rRNA-processing protein FCF1 homolog;rRNA-processing protein FCF1 homolog (Fragment)	Chromosome 14 open reading frame 111, isoform CRA_a;rRNA-processing protein FCF1 homolog	4;4;1	4;4;1	4;4;1	>tr|G3V1S4|G3V1S4_HUMAN Chromosome 14 open reading frame 111, isoform CRA_a OS=Homo sapiens GN=FCF1 PE=4 SV=1;>sp|Q9Y324|FCF1_HUMAN rRNA-processing protein FCF1 homolog OS=Homo sapiens GN=FCF1 PE=2 SV=1	3	4	4	4	3	3	3	3	3	3	18.8	18.8	18.8	21.948	186	186;198;61	0	36.154	1.3783	1.2289	23.639	5	0	Median	1.6884	1.5287	30.872	2	0	Median	1.2	1.1069	11.51	3	0	Median	18.3	11.3	1196000	458850	737160	722900	260510	462390
Chromosome transmission fidelity protein 8 homolog isoform 2	Chromosome transmission fidelity protein 8 homolog isoform 2	2	2	2	>sp|P0CG12|CTF8A_HUMAN Chromosome transmission fidelity protein 8 homolog isoform 2 OS=Homo sapiens GN=CHTF8 PE=1 SV=1	1	2	2	2	2	1	2	1	2	1	6.7	6.7	6.7	51.391	524	524	0	26.092	1.1802	1.0576	1.6981	3	0	Median	1.1928	1.0615	2.3817	2	0	Median	NaN	NaN	NaN	1	0	Median	6.7	4.4	919000	426690	492310	645810	299590	346210
Cirhin;Cirhin (Fragment)	Cirhin	7;1	7;1	7;1	>sp|Q969X6|CIR1A_HUMAN Cirhin OS=Homo sapiens GN=CIRH1A PE=1 SV=1	2	7	7	7	7	6	7	6	7	6	15.3	15.3	15.3	76.889	686	686;78	0	74.742	1.1896	1.0814	13.089	10	0	Median	1.2693	1.1195	6.0929	4	0	Median	1.0712	1.0024	15.363	6	0	Median	15.3	13.6	6192700	2679600	3513100	3043400	1309700	1733700
Clathrin interactor 1	Clathrin interactor 1	1	1	1	>sp|Q14677|EPN4_HUMAN Clathrin interactor 1 OS=Homo sapiens GN=CLINT1 PE=1 SV=1	1	1	1	1	1	1	1	1	1	1	2.2	2.2	2.2	68.259	625	625	0.0016234	11.187	NaN	NaN	NaN	1	0	Median	NaN	NaN	NaN	1	0	Median	NaN	NaN	NaN	0	0	Median	2.2	2.2	129580	52377	77199	129580	52377	77199
CLIP-associating protein 2	CLIP-associating protein 2	1	1	1	>sp|O75122|CLAP2_HUMAN CLIP-associating protein 2 OS=Homo sapiens GN=CLASP2 PE=1 SV=2	1	1	1	1	1	0	1	0	1	0	1.2	1.2	1.2	141.13	1294	1294	0	15.038	NaN	NaN	NaN	0	0	Median	NaN	NaN	NaN	0	0	Median	NaN	NaN	NaN	0	0	Median	1.2	0	0	0	0	0	0	0
C-Mpl binding protein;La-related protein 4;LARP4 protein	C-Mpl binding protein;La-related protein 4	3;3;1	3;3;1	3;3;1	>tr|Q96J85|Q96J85_HUMAN C-Mpl binding protein OS=Homo sapiens GN=LARP4 PE=2 SV=1;>sp|Q71RC2|LARP4_HUMAN La-related protein 4 OS=Homo sapiens GN=LARP4 PE=1 SV=3	3	3	3	3	3	2	3	2	3	2	13.6	13.6	13.6	42.504	375	375;724;188	0	22.065	1.1066	0.99645	14.788	5	0	Median	1.1066	0.99645	13.1	3	0	Median	1.1205	1.0545	20.605	2	0	Median	13.6	7.7	1239400	654570	584860	860720	462970	397750
Coiled-coil domain-containing protein 137;Coiled-coil domain-containing protein 137 (Fragment)	Coiled-coil domain-containing protein 137;Coiled-coil domain-containing protein 137 (Fragment)	12;12	12;12	12;12	>sp|Q6PK04|CC137_HUMAN Coiled-coil domain-containing protein 137 OS=Homo sapiens GN=CCDC137 PE=1 SV=1;>tr|I3L0U5|I3L0U5_HUMAN Coiled-coil domain-containing protein 137 (Fragment) OS=Homo sapiens GN=CCDC137 PE=1 SV=1	2	12	12	12	10	9	10	9	10	9	45.7	45.7	45.7	33.231	289	289;292	0	104.34	1.1274	1.0326	20.413	18	0	Median	1.0935	0.97206	8.9546	9	0	Median	1.3017	1.2327	26.139	9	0	Median	39.4	36	22957000	10945000	12012000	12587000	6320700	6266400
Coiled-coil domain-containing protein 180	Coiled-coil domain-containing protein 180	2	2	2	>sp|Q9P1Z9|CC180_HUMAN Coiled-coil domain-containing protein 180 OS=Homo sapiens GN=CCDC180 PE=2 SV=2	1	2	2	2	2	0	2	0	2	0	1.5	1.5	1.5	191.1	1646	1646	0.0015974	10.393	NaN	NaN	NaN	0	0	Median	NaN	NaN	NaN	0	0	Median	NaN	NaN	NaN	0	0	Median	1.5	0	0	0	0	0	0	0
Coiled-coil domain-containing protein 86;Coiled-coil domain-containing protein 86 (Fragment)	Coiled-coil domain-containing protein 86	10;3	10;3	10;3	>sp|Q9H6F5|CCD86_HUMAN Coiled-coil domain-containing protein 86 OS=Homo sapiens GN=CCDC86 PE=1 SV=1	2	10	10	10	7	10	7	10	7	10	39.7	39.7	39.7	40.235	360	360;88	0	83.55	0.97277	0.91224	7.0025	12	0	Median	0.97351	0.88141	8.9536	5	0	Median	0.97202	0.91233	5.9143	7	0	Median	24.2	39.7	11731000	5752100	5979000	5287800	2459700	2828100
Coilin	Coilin	14	14	14	>sp|P38432|COIL_HUMAN Coilin OS=Homo sapiens GN=COIL PE=1 SV=1	1	14	14	14	11	11	11	11	11	11	26.2	26.2	26.2	62.608	576	576	0	153.23	1.6277	1.5081	11.883	19	0	Median	1.6584	1.4481	14.266	10	0	Median	1.6277	1.5428	9.3272	9	0	Median	23.1	22	21310000	7696200	13614000	8811300	3090600	5720800
Collagen alpha-1(V) chain;Collagen alpha-1(V) chain (Fragment)	Collagen alpha-1(V) chain;Collagen alpha-1(V) chain (Fragment)	2;1	2;1	2;1	>sp|P20908|CO5A1_HUMAN Collagen alpha-1(V) chain OS=Homo sapiens GN=COL5A1 PE=1 SV=3;>tr|H7BY82|H7BY82_HUMAN Collagen alpha-1(V) chain (Fragment) OS=Homo sapiens GN=COL5A1 PE=4 SV=1	2	2	2	2	2	1	2	1	2	1	2.6	2.6	2.6	183.56	1838	1838;210	0	34.029	1.0747	1.0007	16.164	3	0	Median	1.1237	1.0235	3.1899	2	0	Median	NaN	NaN	NaN	1	0	Median	2.6	1.6	1080100	498520	581620	746630	313550	433070
Collagen alpha-1(XXVII) chain	Collagen alpha-1(XXVII) chain	1	1	1	>sp|Q8IZC6|CORA1_HUMAN Collagen alpha-1(XXVII) chain OS=Homo sapiens GN=COL27A1 PE=2 SV=1	1	1	1	1	1	0	1	0	1	0	1	1	1	186.89	1860	1860	1	-2	NaN	NaN	NaN	0	0	Median	NaN	NaN	NaN	0	0	Median	NaN	NaN	NaN	0	0	Median	1	0	718870	718870	0	718870	718870	0
Complement decay-accelerating factor (Fragment);Complement decay-accelerating factor;CD55 antigen, decay accelerating factor for complement (Cromer blood group), isoform CRA_d	Complement decay-accelerating factor (Fragment);Complement decay-accelerating factor;CD55 antigen, decay accelerating factor for complement (Cromer blood group), isoform CRA_d	11;11;6	11;11;6	11;11;6	>tr|H3BLV0|H3BLV0_HUMAN Complement decay-accelerating factor (Fragment) OS=Homo sapiens GN=CD55 PE=1 SV=1;>sp|P08174|DAF_HUMAN Complement decay-accelerating factor OS=Homo sapiens GN=CD55 PE=1 SV=4;>tr|B1AP15|B1AP15_HUMAN CD55 antigen, decay accelerating f	3	11	11	11	9	8	9	8	9	8	48.2	48.2	48.2	35.695	326	326;381;317	0	71.494	0.42748	0.37657	28.59	7	0	Median	0.43103	0.38771	16.899	6	0	Median	NaN	NaN	NaN	1	0	Median	42	39	12305000	9483700	2820900	8419700	5866000	2553700
CON__ENSEMBL:ENSBTAP00000013050	CON__ENSEMBL:ENSBTAP00000013050	1	1	1	>ENSEMBL:ENSBTAP00000013050 (Bos taurus) hypothetical protein	1	1	1	1	1	0	1	0	1	0	4.6	4.6	4.6	51.988	452	452	1	-2	NaN	NaN	NaN	0	0	Median	NaN	NaN	NaN	0	0	Median	NaN	NaN	NaN	0	0	Median	4.6	0	0	0	0	0	0	0
CON__P00761	CON__P00761	4	4	4	>P00761 SWISS-PROT:P00761|TRYP_PIG Trypsin - Sus scrofa (Pig).	1	4	4	4	3	4	3	4	3	4	25.1	25.1	25.1	24.409	231	231	0	33.848	NaN	NaN	NaN	0	0	Median	NaN	NaN	NaN	0	0	Median	NaN	NaN	NaN	0	0	Median	20.8	25.1	29660000	29660000	0	13493000	13493000	0
Keratin, type I cytoskeletal 14;CON__P02533;CON__A2A4G1;Keratin, type I cytoskeletal 17;CON__Q04695;CON__Q9QWL7;Keratin, type I cytoskeletal 15;CON__P19012;Keratin, type I cytoskeletal 17 (Fragment);CON__P08730-1;CON__Q6IFX2;CON__Q61782;CON__ENSEMBL:ENSP00000377550;Keratin, type I cytoskeletal 13;Keratin, type I cytoskeletal 15 (Fragment);Keratin, type I cytoskeletal 20;CON__P35900;CON__Q9D312;CO…	Keratin, type I cytoskeletal 14;CON__P02533;CON__A2A4G1;Keratin, type I cytoskeletal 17;CON__Q04695;CON__Q9QWL7;Keratin, type I cytoskeletal 15;CON__P19012	8;8;6;4;4;4;4;4;3;3;3;2;2;2;1;1;1;1;1;1;1;1;1	2;2;0;0;0;0;0;0;0;0;0;1;0;0;0;0;0;0;0;0;0;0;0	2;2;0;0;0;0;0;0;0;0;0;1;0;0;0;0;0;0;0;0;0;0;0	>sp|P02533|K1C14_HUMAN Keratin, type I cytoskeletal 14 OS=Homo sapiens GN=KRT14 PE=1 SV=4;>P02533 SWISS-PROT:P02533 Tax_Id=9606 Gene_Symbol=KRT14 Keratin, type I cytoskeletal 14;>A2A4G1 TREMBL:A2A4G1 Tax_Id=10090 Gene_Symbol=Krt15 Keratin complex 1, acidic	23	8	2	2	4	8	0	2	0	2	18.2	8.7	8.7	51.561	472	472;472;456;432;432;433;456;456;231;437;452;93;420;458;220;424;424;431;458;468;468;494;494	0	18.373	NaN	NaN	NaN	0	0	Median	NaN	NaN	NaN	0	0	Median	NaN	NaN	NaN	0	0	Median	7.2	18.2	573890	573890	0	0	0	0
CON__P02662	CON__P02662	4	4	4	>P02662 SWISS-PROT:P02662 Alpha-S1-casein - Bos taurus (Bovine).	1	4	4	4	4	4	4	4	4	4	28.1	28.1	28.1	22.975	199	199	0	43.853	NaN	NaN	NaN	0	0	Median	NaN	NaN	NaN	0	0	Median	NaN	NaN	NaN	0	0	Median	28.1	28.1	11118000	11118000	0	6172600	6172600	0
CON__P02663	CON__P02663	3	3	3	>P02663 SWISS-PROT:P02663 Alpha-S2-casein [Contains: Casocidin-1 - Bos taurus (Bovine).	1	3	3	3	1	3	1	3	1	3	19.8	19.8	19.8	24.348	207	207	0	29.709	NaN	NaN	NaN	0	0	Median	NaN	NaN	NaN	0	0	Median	NaN	NaN	NaN	0	0	Median	5.3	19.8	996210	996210	0	357960	357960	0
CON__P02666	CON__P02666	1	1	1	>P02666 SWISS-PROT:P02666 Beta-casein - Bos taurus (Bovine).	1	1	1	1	1	1	1	1	1	1	9.1	9.1	9.1	23.583	209	209	0.0015456	9.013	NaN	NaN	NaN	0	0	Median	NaN	NaN	NaN	0	0	Median	NaN	NaN	NaN	0	0	Median	9.1	9.1	4030200	4030200	0	1811700	1811700	0
CON__P02668	CON__P02668	3	3	3	>P02668 SWISS-PROT:P02668 Kappa-casein [Contains: Casoxin C; Casoxin 6; Casoxin A; Casoxin B; Casoplatelin] - Bos taurus (Bovine).	1	3	3	3	2	2	2	2	2	2	23.1	23.1	23.1	18.974	169	169	0	25.457	NaN	NaN	NaN	0	0	Median	NaN	NaN	NaN	0	0	Median	NaN	NaN	NaN	0	0	Median	12.4	16.6	1703000	1703000	0	955590	955590	0
CON__P02769;Albumin, isoform CRA_k;Serum albumin (Fragment);Serum albumin;CON__P02768-1	CON__P02769	26;1;1;1;1	26;1;1;1;1	26;1;1;1;1	>P02769 SWISS-PROT:P02769 (Bos taurus) Bovine serum albumin precursor	5	26	26	26	21	22	21	22	21	22	55.2	55.2	55.2	69.293	607	607;417;454;609;609	0	259.96	NaN	NaN	NaN	0	0	Median	NaN	NaN	NaN	0	0	Median	NaN	NaN	NaN	0	0	Median	47.1	48.3	38046000	38046000	0	16123000	16123000	0
Keratin, type II cytoskeletal 8;CON__P05787;CON__H-INV:HIT000292931;Keratin, type II cytoskeletal 8 (Fragment);CON__Q9H552;CON__Q8VED5;CON__Q9DCV7;CON__H-INV:HIT000016045;CON__REFSEQ:XP_092267;Keratin, type II cytoskeletal 72;CON__Q14CN4-1;CON__Q6IME9;Keratin, type II cytoskeletal 71;CON__Q3SY84;Tau-tubulin kinase;Keratin, type II cytoskeletal 72 (Fragment);Keratin, type II cuticular Hb6 (Fragmen…	Keratin, type II cytoskeletal 8;CON__P05787	31;31;15;12;5;4;3;2;2;2;2;2;2;2;2;1;1;1;1;1;1;1;1;1;1;1;1;1	28;28;15;9;4;1;1;1;2;0;0;0;0;0;2;0;1;1;1;1;1;1;1;1;1;1;1;1	25;25;13;8;4;0;0;1;2;0;0;0;0;0;0;0;0;0;0;0;0;0;0;0;0;0;0;0	>sp|P05787|K2C8_HUMAN Keratin, type II cytoskeletal 8 OS=Homo sapiens GN=KRT8 PE=1 SV=7;>P05787 SWISS-PROT:P05787 Tax_Id=9606 Gene_Symbol=KRT8 Keratin, type II cytoskeletal 8	28	31	28	25	28	27	26	24	23	22	63.4	59.4	54.2	53.704	483	483;483;443;289;499;531;457;99;213;511;511;520;523;523;1649;143;143;432;479;486;486;493;493;493;505;505;507;507	0	263.45	0.98786	0.92458	23.09	38	0	Median	1.1505	1.0513	19.034	19	0	Median	0.83081	0.76961	15.093	19	0	Median	61.1	55.7	37351000	18443000	18908000	22726000	10764000	11962000
Keratin, type II cytoskeletal 7;CON__Q3KNV1;CON__P08729	Keratin, type II cytoskeletal 7;CON__Q3KNV1;CON__P08729	4;4;4	1;1;1	1;1;1	>sp|P08729|K2C7_HUMAN Keratin, type II cytoskeletal 7 OS=Homo sapiens GN=KRT7 PE=1 SV=5;>Q3KNV1 TREMBL:Q3KNV1;Q96GE1 Tax_Id=9606 Gene_Symbol=KRT7 keratin 7;>P08729 SWISS-PROT:P08729 Tax_Id=9606 Gene_Symbol=KRT7 Keratin, type II cytoskeletal 7	3	4	1	1	3	2	1	0	1	0	6	2.6	2.6	51.385	469	469;469;469	0	12.703	NaN	NaN	NaN	0	0	Median	NaN	NaN	NaN	0	0	Median	NaN	NaN	NaN	0	0	Median	6	1.9	324000	0	324000	324000	0	324000
Keratin, type I cytoskeletal 16;CON__P08779;CON__Q9Z2K1;CON__Q3ZAW8	Keratin, type I cytoskeletal 16;CON__P08779;CON__Q9Z2K1;CON__Q3ZAW8	9;9;5;5	5;5;3;3	3;3;2;2	>sp|P08779|K1C16_HUMAN Keratin, type I cytoskeletal 16 OS=Homo sapiens GN=KRT16 PE=1 SV=4;>P08779 SWISS-PROT:P08779 Tax_Id=9606 Gene_Symbol=KRT16 Keratin, type I cytoskeletal 16;>Q9Z2K1 SWISS-PROT:Q9Z2K1 Tax_Id=10090 Gene_Symbol=Krt16 Keratin, type I cytos	4	9	5	3	4	9	1	5	0	3	21.1	15.9	11.6	51.267	473	473;473;469;474	0	42.615	NaN	NaN	NaN	0	0	Median	NaN	NaN	NaN	0	0	Median	NaN	NaN	NaN	0	0	Median	7.2	21.1	1032500	1032500	0	102680	102680	0
Keratin, type I cytoskeletal 10;CON__P13645;CON__P02535-1;Keratin, type I cytoskeletal 28;CON__Q148H6;CON__Q7Z3Y7;Keratin, type I cytoskeletal 25;CON__Q7Z3Z0;Keratin, type I cytoskeletal 27;CON__Q7Z3Y8	Keratin, type I cytoskeletal 10;CON__P13645	21;21;5;3;3;3;2;2;2;2	21;21;5;3;3;3;2;2;2;2	17;17;3;1;1;1;1;1;1;1	>sp|P13645|K1C10_HUMAN Keratin, type I cytoskeletal 10 OS=Homo sapiens GN=KRT10 PE=1 SV=6;>P13645 SWISS-PROT:P13645 Tax_Id=9606 Gene_Symbol=KRT10 Keratin, type I cytoskeletal 10	10	21	21	17	17	20	17	20	14	16	47.1	47.1	42.8	58.826	584	584;593;570;464;464;486;450;450;459;459	0	275.74	0.19309	0.17404	113.26	3	0	Median	NaN	NaN	NaN	1	0	Median	0.35024	0.32748	151.64	2	0	Median	41.6	46.1	78160000	77002000	1157800	35346000	34761000	585050
Keratin, type II cytoskeletal 5;CON__P13647	Keratin, type II cytoskeletal 5;CON__P13647	15;15	10;10	3;3	>sp|P13647|K2C5_HUMAN Keratin, type II cytoskeletal 5 OS=Homo sapiens GN=KRT5 PE=1 SV=3;>P13647 SWISS-PROT:P13647 Tax_Id=9606 Gene_Symbol=KRT5 Keratin, type II cytoskeletal 5	2	15	10	3	7	14	3	10	2	3	20.2	14.4	5.1	62.378	590	590;590	0	73.774	NaN	NaN	NaN	0	0	Median	NaN	NaN	NaN	0	0	Median	NaN	NaN	NaN	0	0	Median	11.2	19	4296500	4296500	0	578050	578050	0
Keratin, type I cytoskeletal 9;CON__P35527	Keratin, type I cytoskeletal 9;CON__P35527	24;24	24;24	24;24	>sp|P35527|K1C9_HUMAN Keratin, type I cytoskeletal 9 OS=Homo sapiens GN=KRT9 PE=1 SV=3;>P35527 SWISS-PROT:P35527 Tax_Id=9606 Gene_Symbol=KRT9 Keratin, type I cytoskeletal 9	2	24	24	24	14	23	14	23	14	23	55.7	55.7	55.7	62.064	623	623;623	0	236.98	NaN	NaN	NaN	0	0	Median	NaN	NaN	NaN	0	0	Median	NaN	NaN	NaN	0	0	Median	40.9	55.2	41978000	41978000	0	10503000	10503000	0
Keratin, type II cytoskeletal 6C;CON__P48668;Keratin, type II cytoskeletal 6A;CON__P02538;Keratin, type II cytoskeletal 5 (Fragment);CON__P07744;Keratin, type II cytoskeletal 74;CON__Q7RTS7;Keratin, type II cytoskeletal 73;CON__Q32MB2;Keratin, type II cytoskeletal 78;CON__Q8N1N4-2;CON__Q7RTT2;Keratin, type II cytoskeletal 4;CON__P19013;Keratin, type II cytoskeletal 73 (Fragment)	Keratin, type II cytoskeletal 6C;CON__P48668;Keratin, type II cytoskeletal 6A;CON__P02538	14;14;13;13;6;4;3;3;3;3;2;2;2;2;2;1	5;5;4;4;0;0;0;0;0;0;0;0;0;0;0;0	1;1;1;1;0;0;0;0;0;0;0;0;0;0;0;0	>sp|P48668|K2C6C_HUMAN Keratin, type II cytoskeletal 6C OS=Homo sapiens GN=KRT6C PE=1 SV=3;>P48668 SWISS-PROT:P48668 Tax_Id=9606 Gene_Symbol=KRT6C Keratin, type II cytoskeletal 6C;>sp|P02538|K2C6A_HUMAN Keratin, type II cytoskeletal 6A OS=Homo sapiens GN=K	16	14	5	1	6	13	0	5	0	1	23	10.5	3	60.024	564	564;564;564;564;178;525;529;529;540;540;520;521;521;534;594;285	0	40.849	NaN	NaN	NaN	0	0	Median	NaN	NaN	NaN	0	0	Median	NaN	NaN	NaN	0	0	Median	9.2	21.8	1657000	1657000	0	0	0	0
Hornerin;CON__Q86YZ3	Hornerin;CON__Q86YZ3	2;2	2;2	2;2	>sp|Q86YZ3|HORN_HUMAN Hornerin OS=Homo sapiens GN=HRNR PE=1 SV=2;>Q86YZ3 SWISS-PROT:Q86YZ3 Tax_Id=9606 Gene_Symbol=HRNR Hornerin	2	2	2	2	1	2	1	2	1	2	3.6	3.6	3.6	282.39	2850	2850;2850	0	12.151	NaN	NaN	NaN	0	0	Median	NaN	NaN	NaN	0	0	Median	NaN	NaN	NaN	0	0	Median	2.7	3.6	115790	115790	0	79742	79742	0
CON__Streptavidin	CON__Streptavidin	6	6	6	>Streptavidin (S.avidinii)	1	6	6	6	6	6	6	6	6	6	49.4	49.4	49.4	16.622	160	160	0	178.25	NaN	NaN	NaN	0	0	Median	NaN	NaN	NaN	0	0	Median	NaN	NaN	NaN	0	0	Median	49.4	49.4	1620200000	1620200000	0	778650000	778650000	0
Constitutive coactivator of PPAR-gamma-like protein 1	Constitutive coactivator of PPAR-gamma-like protein 1	10	10	10	>sp|Q9NZB2|F120A_HUMAN Constitutive coactivator of PPAR-gamma-like protein 1 OS=Homo sapiens GN=FAM120A PE=1 SV=2	1	10	10	10	7	9	7	9	7	9	14.8	14.8	14.8	121.89	1118	1118	0	92.728	1.0154	0.92445	6.9445	6	0	Median	1.0064	0.88909	6.4805	3	0	Median	1.0244	0.94826	6.5731	3	0	Median	10.3	14	4768000	2496400	2271600	2212500	1162100	1050400
Copine-3 (Fragment);Copine-3	Copine-3 (Fragment);Copine-3	1;1	1;1	1;1	>tr|A0A087WXR6|A0A087WXR6_HUMAN Copine-3 (Fragment) OS=Homo sapiens GN=CPNE3 PE=1 SV=1;>sp|O75131|CPNE3_HUMAN Copine-3 OS=Homo sapiens GN=CPNE3 PE=1 SV=1	2	1	1	1	1	0	1	0	1	0	7.9	7.9	7.9	15.595	139	139;537	1	-2	NaN	NaN	NaN	0	0	Median	NaN	NaN	NaN	0	0	Median	NaN	NaN	NaN	0	0	Median	7.9	0	157930	0	157930	157930	0	157930
Crooked neck-like protein 1	Crooked neck-like protein 1	1	1	1	>sp|Q9BZJ0|CRNL1_HUMAN Crooked neck-like protein 1 OS=Homo sapiens GN=CRNKL1 PE=1 SV=4	1	1	1	1	0	1	0	1	0	1	1.7	1.7	1.7	100.45	848	848	0.0015949	10.342	NaN	NaN	NaN	1	0	Median	NaN	NaN	NaN	0	0	Median	NaN	NaN	NaN	1	0	Median	0	1.7	254130	141270	112860	0	0	0
Cyclic nucleotide-binding domain-containing protein 2	Cyclic nucleotide-binding domain-containing protein 2	1	1	1	>sp|Q96M20|CNBD2_HUMAN Cyclic nucleotide-binding domain-containing protein 2 OS=Homo sapiens GN=CNBD2 PE=2 SV=2	1	1	1	1	0	1	0	1	0	1	3.1	3.1	3.1	67.511	576	576	1	-2	NaN	NaN	NaN	0	0	Median	NaN	NaN	NaN	0	0	Median	NaN	NaN	NaN	0	0	Median	0	3.1	372210	372210	0	0	0	0
Cyclin-dependent kinase 1 (Fragment);Cyclin-dependent kinase 1;Cyclin-dependent kinase 3 (Fragment);Cyclin-dependent kinase 4 (Fragment);Cyclin-dependent-like kinase 5;Cell division cycle 2, G1 to S and G2 to M, isoform CRA_a;Cyclin-dependent kinase 2;Cyclin-dependent kinase 4;Cyclin-dependent kinase 3;CDC2L5 protein;Cyclin-dependent kinase 6;Cyclin-dependent kinase 9;Cyclin-dependent kinase 15;C…	Cyclin-dependent kinase 1 (Fragment);Cyclin-dependent kinase 1;Cyclin-dependent kinase 3 (Fragment);Cyclin-dependent kinase 4 (Fragment);Cyclin-dependent-like kinase 5;Cell division cycle 2, G1 to S and G2 to M, isoform CRA_a;Cyclin-dependent kinase 2;Cyclin-dependent kinase 4;Cyclin-dependent kinase 3;CDC2L5 protein;Cyclin-dependent kinase 6;Cyclin-dependent kinase 9;Cyclin-dependent kinase 15;C…	2;2;1;1;1;1;1;1;1;1;1;1;1;1;1;1;1;1;1;1	2;2;1;1;1;1;1;1;1;1;1;1;1;1;1;1;1;1;1;1	2;2;1;1;1;1;1;1;1;1;1;1;1;1;1;1;1;1;1;1	>tr|E5RIU6|E5RIU6_HUMAN Cyclin-dependent kinase 1 (Fragment) OS=Homo sapiens GN=CDK1 PE=1 SV=2;>sp|P06493|CDK1_HUMAN Cyclin-dependent kinase 1 OS=Homo sapiens GN=CDK1 PE=1 SV=3;>tr|K7ELV5|K7ELV5_HUMAN Cyclin-dependent kinase 3 (Fragment) OS=Homo sapiens GN	20	2	2	2	2	1	2	1	2	1	10.6	10.6	10.6	21.738	189	189;297;164;170;292;297;298;303;305;324;326;372;435;469;472;496;523;1201;1490;1512	0.0016367	11.498	0.83954	0.78019	16.13	2	0	Median	NaN	NaN	NaN	1	0	Median	NaN	NaN	NaN	1	0	Median	10.6	4.2	483020	225180	257840	293460	77152	216310
Cyclin-K	Cyclin-K	1	1	1	>sp|O75909|CCNK_HUMAN Cyclin-K OS=Homo sapiens GN=CCNK PE=1 SV=2	1	1	1	1	1	0	1	0	1	0	2.8	2.8	2.8	64.239	580	580	0.0015625	9.3092	NaN	NaN	NaN	1	0	Median	NaN	NaN	NaN	1	0	Median	NaN	NaN	NaN	0	0	Median	2.8	0	63024	34396	28628	63024	34396	28628
D-3-phosphoglycerate dehydrogenase	D-3-phosphoglycerate dehydrogenase	3	3	3	>sp|O43175|SERA_HUMAN D-3-phosphoglycerate dehydrogenase OS=Homo sapiens GN=PHGDH PE=1 SV=4	1	3	3	3	2	2	2	2	2	2	9	9	9	56.65	533	533	0	21.167	0.8896	0.79057	41.955	3	0	Median	1.178	1.0841	44.649	2	0	Median	NaN	NaN	NaN	1	0	Median	6.9	6.2	477160	312620	164540	335780	195720	140060
DBIRD complex subunit ZNF326	DBIRD complex subunit ZNF326	5	5	5	>sp|Q5BKZ1|ZN326_HUMAN DBIRD complex subunit ZNF326 OS=Homo sapiens GN=ZNF326 PE=1 SV=2	1	5	5	5	4	5	4	5	4	5	12.7	12.7	12.7	65.653	582	582	0	45.701	1.1661	1.0809	10.976	7	0	Median	1.1115	0.98629	14.45	3	0	Median	1.1939	1.1048	9.5751	4	0	Median	10.7	12.7	2789000	1095900	1693000	1234500	409780	824680
DDB1- and CUL4-associated factor 13;DDB1- and CUL4-associated factor 13 (Fragment)	DDB1- and CUL4-associated factor 13;DDB1- and CUL4-associated factor 13 (Fragment)	9;5	9;5	9;5	>sp|Q9NV06|DCA13_HUMAN DDB1- and CUL4-associated factor 13 OS=Homo sapiens GN=DCAF13 PE=1 SV=2;>tr|A0A087X1F8|A0A087X1F8_HUMAN DDB1- and CUL4-associated factor 13 (Fragment) OS=Homo sapiens GN=DCAF13 PE=4 SV=1	2	9	9	9	8	7	8	7	8	7	28.1	28.1	28.1	51.402	445	445;204	0	90.788	1.1096	1.0264	15.542	9	0	Median	1.3842	1.2208	15.915	5	0	Median	1.0049	0.93469	6.7828	4	0	Median	25.6	22.2	3942300	1585900	2356400	2256600	728270	1528300
DDX6 protein;Probable ATP-dependent RNA helicase DDX6	DDX6 protein;Probable ATP-dependent RNA helicase DDX6	1;1	1;1	1;1	>tr|Q8IV96|Q8IV96_HUMAN DDX6 protein OS=Homo sapiens GN=DDX6 PE=2 SV=1;>sp|P26196|DDX6_HUMAN Probable ATP-dependent RNA helicase DDX6 OS=Homo sapiens GN=DDX6 PE=1 SV=2	2	1	1	1	0	1	0	1	0	1	12.8	12.8	12.8	20.426	187	187;483	0.0015408	8.8074	NaN	NaN	NaN	0	0	Median	NaN	NaN	NaN	0	0	Median	NaN	NaN	NaN	0	0	Median	0	12.8	190070	190070	0	0	0	0
DEAD (Asp-Glu-Ala-Asp) box polypeptide 46, isoform CRA_b;Probable ATP-dependent RNA helicase DDX46	DEAD (Asp-Glu-Ala-Asp) box polypeptide 46, isoform CRA_b;Probable ATP-dependent RNA helicase DDX46	1;1	1;1	1;1	>tr|D6RJA6|D6RJA6_HUMAN DEAD (Asp-Glu-Ala-Asp) box polypeptide 46, isoform CRA_b OS=Homo sapiens GN=DDX46 PE=4 SV=1;>sp|Q7L014|DDX46_HUMAN Probable ATP-dependent RNA helicase DDX46 OS=Homo sapiens GN=DDX46 PE=1 SV=2	2	1	1	1	1	1	1	1	1	1	2.1	2.1	2.1	53.964	471	471;1031	0.0014925	8.0765	0.77304	0.7233	35.936	2	0	Median	NaN	NaN	NaN	1	0	Median	NaN	NaN	NaN	1	0	Median	2.1	2.1	176490	96097	80393	70959	44230	26729
DENN domain-containing protein 3 (Fragment)	DENN domain-containing protein 3 (Fragment)	1	1	1	>tr|E5RJ42|E5RJ42_HUMAN DENN domain-containing protein 3 (Fragment) OS=Homo sapiens GN=DENND3 PE=4 SV=4	1	1	1	1	1	0	1	0	1	0	10.5	10.5	10.5	13.711	124	124	1	-2	NaN	NaN	NaN	0	0	Median	NaN	NaN	NaN	0	0	Median	NaN	NaN	NaN	0	0	Median	10.5	0	0	0	0	0	0	0
Deoxynucleotidyltransferase terminal-interacting protein 1;Deoxynucleotidyltransferase terminal-interacting protein 1 (Fragment)	Deoxynucleotidyltransferase terminal-interacting protein 1;Deoxynucleotidyltransferase terminal-interacting protein 1 (Fragment)	2;1	2;1	2;1	>sp|Q9H147|TDIF1_HUMAN Deoxynucleotidyltransferase terminal-interacting protein 1 OS=Homo sapiens GN=DNTTIP1 PE=1 SV=2;>tr|F2Z2A4|F2Z2A4_HUMAN Deoxynucleotidyltransferase terminal-interacting protein 1 (Fragment) OS=Homo sapiens GN=DNTTIP1 PE=1 SV=1	2	2	2	2	2	1	2	1	2	1	13.1	13.1	13.1	37.013	329	329;145	0	29.76	NaN	NaN	NaN	0	0	Median	NaN	NaN	NaN	0	0	Median	NaN	NaN	NaN	0	0	Median	13.1	7.6	393450	0	393450	393450	0	393450
Deoxynucleotidyltransferase terminal-interacting protein 2;Deoxynucleotidyltransferase terminal-interacting protein 2 (Fragment)	Deoxynucleotidyltransferase terminal-interacting protein 2	17;3	17;3	17;3	>sp|Q5QJE6|TDIF2_HUMAN Deoxynucleotidyltransferase terminal-interacting protein 2 OS=Homo sapiens GN=DNTTIP2 PE=1 SV=2	2	17	17	17	13	15	13	15	13	15	34.5	34.5	34.5	84.468	756	756;161	0	189.65	1.0129	0.93032	15.546	25	0	Median	1.1374	1.013	10.933	13	0	Median	0.9179	0.84943	17.141	12	0	Median	29.8	29.2	23309000	11525000	11784000	12765000	6068200	6696800
Dermcidin	Dermcidin	1	1	1	>sp|P81605|DCD_HUMAN Dermcidin OS=Homo sapiens GN=DCD PE=1 SV=2	1	1	1	1	0	1	0	1	0	1	12.7	12.7	12.7	11.284	110	110	0.0015552	9.255	NaN	NaN	NaN	0	0	Median	NaN	NaN	NaN	0	0	Median	NaN	NaN	NaN	0	0	Median	0	12.7	501080	501080	0	0	0	0
Desmoglein-2	Desmoglein-2	7	7	7	>sp|Q14126|DSG2_HUMAN Desmoglein-2 OS=Homo sapiens GN=DSG2 PE=1 SV=2	1	7	7	7	6	4	6	4	6	4	14.8	14.8	14.8	122.29	1118	1118	0	61.179	0.52653	0.46563	17.609	5	0	Median	0.52653	0.46563	7.0354	3	0	Median	0.50308	0.46467	33.704	2	0	Median	12.4	8.2	2681800	1978600	703240	1874700	1370700	503970
Desmoplakin	Desmoplakin	2	2	2	>sp|P15924|DESP_HUMAN Desmoplakin OS=Homo sapiens GN=DSP PE=1 SV=3	1	2	2	2	1	1	1	1	1	1	1.1	1.1	1.1	331.77	2871	2871	0	20.269	0.78759	0.72657	23.29	2	0	Median	NaN	NaN	NaN	1	0	Median	NaN	NaN	NaN	1	0	Median	0.8	0.3	990890	526050	464850	90210	39231	50979
DNA mismatch repair protein Msh6	DNA mismatch repair protein Msh6	1	1	1	>sp|P52701|MSH6_HUMAN DNA mismatch repair protein Msh6 OS=Homo sapiens GN=MSH6 PE=1 SV=2	1	1	1	1	1	0	1	0	1	0	0.9	0.9	0.9	152.78	1360	1360	0.0085592	6.4421	NaN	NaN	NaN	1	0	Median	NaN	NaN	NaN	1	0	Median	NaN	NaN	NaN	0	0	Median	0.9	0	12419	5439.2	6980.2	12419	5439.2	6980.2
DNA polymerase zeta catalytic subunit (Fragment)	DNA polymerase zeta catalytic subunit (Fragment)	1	1	1	>tr|H0Y5T4|H0Y5T4_HUMAN DNA polymerase zeta catalytic subunit (Fragment) OS=Homo sapiens GN=REV3L PE=4 SV=1	1	1	1	1	1	0	1	0	1	0	7.1	7.1	7.1	20.758	184	184	1	-2	NaN	NaN	NaN	0	0	Median	NaN	NaN	NaN	0	0	Median	NaN	NaN	NaN	0	0	Median	7.1	0	0	0	0	0	0	0
DNA topoisomerase 1;DNA topoisomerase I, mitochondrial;DNA topoisomerase I, mitochondrial (Fragment)	DNA topoisomerase 1	55;5;4	55;5;4	55;5;4	>sp|P11387|TOP1_HUMAN DNA topoisomerase 1 OS=Homo sapiens GN=TOP1 PE=1 SV=2	3	55	55	55	50	49	50	49	50	49	58	58	58	90.725	765	765;601;376	0	323.31	1.3767	1.3063	15.024	109	0	Median	1.4721	1.4451	15.105	57	0	Median	1.327	1.2351	11.137	52	0	Median	54.4	53.3	330810000	136950000	193860000	185820000	74499000	111320000
DNA topoisomerase 2-alpha;DNA topoisomerase 2-alpha (Fragment)	DNA topoisomerase 2-alpha	118;6	118;6	95;1	>sp|P11388|TOP2A_HUMAN DNA topoisomerase 2-alpha OS=Homo sapiens GN=TOP2A PE=1 SV=3	2	118	118	95	106	99	106	99	84	79	60.9	60.9	52.5	174.38	1531	1531;147	0	323.31	0.78237	0.72051	17.648	238	0	Median	0.87049	0.81837	12.868	116	0	Median	0.66194	0.62571	12.248	122	0	Median	58.2	56.5	681150000	386840000	294300000	376500000	200650000	175850000
DNA topoisomerase 2-beta;DNA topoisomerase 2 (Fragment);DNA topoisomerase 2-beta (Fragment)	DNA topoisomerase 2-beta;DNA topoisomerase 2 (Fragment)	86;73;2	63;50;2	63;50;2	>sp|Q02880|TOP2B_HUMAN DNA topoisomerase 2-beta OS=Homo sapiens GN=TOP2B PE=1 SV=3;>tr|E9PCY5|E9PCY5_HUMAN DNA topoisomerase 2 (Fragment) OS=Homo sapiens GN=TOP2B PE=1 SV=1	3	86	63	63	80	70	58	50	58	50	52.5	44.5	44.5	183.26	1626	1626;1150;70	0	323.31	0.7199	0.65916	27.038	99	0	Median	0.867	0.78669	21.186	52	0	Median	0.61599	0.57052	20.839	47	0	Median	50.6	45.9	136080000	76877000	59203000	72383000	37687000	34695000
DNA-binding protein SMUBP-2	DNA-binding protein SMUBP-2	7	7	7	>sp|P38935|SMBP2_HUMAN DNA-binding protein SMUBP-2 OS=Homo sapiens GN=IGHMBP2 PE=1 SV=3	1	7	7	7	7	5	7	5	7	5	13.8	13.8	13.8	109.15	993	993	0	68.207	1.0864	1.0007	17.741	10	0	Median	1.127	1.0577	8.402	5	0	Median	0.93237	0.87774	19.387	5	0	Median	13.8	10.2	3447900	1519300	1928600	1933800	717170	1216600
DNA-dependent protein kinase catalytic subunit	DNA-dependent protein kinase catalytic subunit	2	2	2	>sp|P78527|PRKDC_HUMAN DNA-dependent protein kinase catalytic subunit OS=Homo sapiens GN=PRKDC PE=1 SV=3	1	2	2	2	2	0	2	0	2	0	0.8	0.8	0.8	469.08	4128	4128	0	15.586	NaN	NaN	NaN	1	0	Median	NaN	NaN	NaN	1	0	Median	NaN	NaN	NaN	0	0	Median	0.8	0	201810	165590	36225	201810	165590	36225
DNA-directed RNA polymerase I subunit RPA1	DNA-directed RNA polymerase I subunit RPA1	6	6	6	>sp|O95602|RPA1_HUMAN DNA-directed RNA polymerase I subunit RPA1 OS=Homo sapiens GN=POLR1A PE=1 SV=2	1	6	6	6	5	5	5	5	5	5	5.5	5.5	5.5	194.81	1720	1720	0	71.79	0.98119	0.91915	14.92	5	0	Median	0.9979	0.92964	8.3724	4	0	Median	NaN	NaN	NaN	1	0	Median	4.8	4.9	2412000	1565200	846770	1290200	659880	630310
DNA-directed RNA polymerase I subunit RPA2;DNA-directed RNA polymerase I subunit RPA2 (Fragment)	DNA-directed RNA polymerase I subunit RPA2	4;1	4;1	4;1	>sp|Q9H9Y6|RPA2_HUMAN DNA-directed RNA polymerase I subunit RPA2 OS=Homo sapiens GN=POLR1B PE=1 SV=2	2	4	4	4	4	2	4	2	4	2	4.4	4.4	4.4	128.23	1135	1135;114	0	36.299	0.92459	0.8238	28.478	5	0	Median	1.3178	1.2243	25.952	3	0	Median	0.79238	0.74514	4.7341	2	0	Median	4.4	2.2	1021300	474040	547290	721670	302180	419490
DNA-directed RNA polymerase I subunit RPA34	DNA-directed RNA polymerase I subunit RPA34	10	10	10	>sp|O15446|RPA34_HUMAN DNA-directed RNA polymerase I subunit RPA34 OS=Homo sapiens GN=CD3EAP PE=1 SV=1	1	10	10	10	10	4	10	4	10	4	37.1	37.1	37.1	54.985	510	510	0	109.86	1.1089	0.99774	14.86	11	0	Median	1.1391	1.0446	9.3374	7	0	Median	0.92145	0.85704	8.9488	4	0	Median	37.1	13.1	10104000	4640700	5463700	8690700	3926700	4764000
DNA-directed RNA polymerase I subunit RPA49	DNA-directed RNA polymerase I subunit RPA49	11	11	11	>sp|Q9GZS1|RPA49_HUMAN DNA-directed RNA polymerase I subunit RPA49 OS=Homo sapiens GN=POLR1E PE=1 SV=2	1	11	11	11	9	9	9	9	9	9	23.7	23.7	23.7	53.961	481	481	0	98.703	0.98113	0.88406	16.594	17	0	Median	1.1876	1.0579	13.534	8	0	Median	0.84508	0.79791	10.089	9	0	Median	18.9	21.6	7385500	3528100	3857400	3769900	1585200	2184700
DNA-directed RNA polymerases I and III subunit RPAC1	DNA-directed RNA polymerases I and III subunit RPAC1	1	1	1	>sp|O15160|RPAC1_HUMAN DNA-directed RNA polymerases I and III subunit RPAC1 OS=Homo sapiens GN=POLR1C PE=1 SV=1	1	1	1	1	0	1	0	1	0	1	6.1	6.1	6.1	39.249	346	346	0.0015291	8.5332	NaN	NaN	NaN	1	0	Median	NaN	NaN	NaN	0	0	Median	NaN	NaN	NaN	1	0	Median	0	6.1	145450	76493	68956	0	0	0
DnaJ homolog subfamily C member 9	DnaJ homolog subfamily C member 9	5	5	5	>sp|Q8WXX5|DNJC9_HUMAN DnaJ homolog subfamily C member 9 OS=Homo sapiens GN=DNAJC9 PE=1 SV=1	1	5	5	5	5	2	5	2	5	2	33.5	33.5	33.5	29.909	260	260	0	62.113	1.3396	1.1827	17.89	5	0	Median	1.106	1.0058	13.326	3	0	Median	1.4465	1.3502	4.5624	2	0	Median	33.5	18.1	3140100	1175600	1964500	2071800	769160	1302700
Double-stranded RNA-binding protein Staufen homolog 1;Double-stranded RNA-binding protein Staufen homolog 1 (Fragment)	Double-stranded RNA-binding protein Staufen homolog 1	7;1	7;1	6;1	>sp|O95793|STAU1_HUMAN Double-stranded RNA-binding protein Staufen homolog 1 OS=Homo sapiens GN=STAU1 PE=1 SV=2	2	7	7	6	4	5	4	5	4	4	16.5	16.5	15.3	63.182	577	577;199	0	72.808	1.008	0.90997	24.925	7	0	Median	0.99836	0.8907	21.917	4	0	Median	1.0133	0.94449	33.721	3	0	Median	9.2	12.5	2201800	1109900	1091900	1177300	624770	552560
Double-stranded RNA-binding protein Staufen homolog 2	Double-stranded RNA-binding protein Staufen homolog 2	7	6	6	>sp|Q9NUL3|STAU2_HUMAN Double-stranded RNA-binding protein Staufen homolog 2 OS=Homo sapiens GN=STAU2 PE=1 SV=1	1	7	6	6	6	5	6	4	6	4	16.1	14.9	14.9	62.64	570	570	0	51.134	1.1351	1.0351	21.697	4	0	Median	1.2848	1.1409	15.319	2	0	Median	0.95611	0.8872	23.343	2	0	Median	14.9	11.2	1724200	553830	1170300	1027400	287320	740100
Double-stranded RNA-specific adenosine deaminase;Double-stranded RNA-specific adenosine deaminase (Fragment)	Double-stranded RNA-specific adenosine deaminase;Double-stranded RNA-specific adenosine deaminase (Fragment)	20;19	20;19	20;19	>sp|P55265|DSRAD_HUMAN Double-stranded RNA-specific adenosine deaminase OS=Homo sapiens GN=ADAR PE=1 SV=4;>tr|H0YCK3|H0YCK3_HUMAN Double-stranded RNA-specific adenosine deaminase (Fragment) OS=Homo sapiens GN=ADAR PE=1 SV=1	2	20	20	20	16	13	16	13	16	13	24.1	24.1	24.1	136.06	1226	1226;1195	0	185.43	1.2034	1.092	17.768	19	0	Median	1.1265	0.99467	11.414	12	0	Median	1.2904	1.2093	19.605	7	0	Median	18.9	16.2	9845400	3972700	5872700	6195300	2613800	3581500
Double-stranded RNA-specific editase 1	Double-stranded RNA-specific editase 1	3	3	3	>sp|P78563|RED1_HUMAN Double-stranded RNA-specific editase 1 OS=Homo sapiens GN=ADARB1 PE=1 SV=1	1	3	3	3	3	0	3	0	3	0	8.1	8.1	8.1	80.762	741	741	0	19.525	0.9127	0.84519	17.236	2	0	Median	0.9127	0.84519	17.236	2	0	Median	NaN	NaN	NaN	0	0	Median	8.1	0	525030	239490	285550	525030	239490	285550
Double-stranded RNA-specific editase B2	Double-stranded RNA-specific editase B2	1	1	1	>sp|Q9NS39|RED2_HUMAN Double-stranded RNA-specific editase B2 OS=Homo sapiens GN=ADARB2 PE=1 SV=1	1	1	1	1	1	1	1	1	1	1	1.6	1.6	1.6	80.621	739	739	0.0014771	7.6472	0.93137	0.87606	87.608	2	0	Median	NaN	NaN	NaN	1	0	Median	NaN	NaN	NaN	1	0	Median	1.6	1.6	160920	80468	80451	60075	25274	34801
Drebrin	Drebrin	2	2	2	>sp|Q16643|DREB_HUMAN Drebrin OS=Homo sapiens GN=DBN1 PE=1 SV=4	1	2	2	2	2	1	2	1	2	1	5.2	5.2	5.2	71.428	649	649	0	25.609	0.49712	0.44955	12.126	3	0	Median	0.53642	0.4781	16.395	2	0	Median	NaN	NaN	NaN	1	0	Median	5.2	2.8	2588000	1715900	872070	1944500	1381500	563060
E3 SUMO-protein ligase RanBP2	E3 SUMO-protein ligase RanBP2	3	3	3	>sp|P49792|RBP2_HUMAN E3 SUMO-protein ligase RanBP2 OS=Homo sapiens GN=RANBP2 PE=1 SV=2	1	3	3	3	2	1	2	1	2	1	2.7	2.7	2.7	358.2	3224	3224	0	27.639	1.0673	0.99671	12.26	2	0	Median	NaN	NaN	NaN	1	0	Median	NaN	NaN	NaN	1	0	Median	1.6	1.1	289480	121360	168110	160370	66460	93908
E3 ubiquitin-protein ligase TRIP12;E3 ubiquitin-protein ligase TRIP12 (Fragment)	E3 ubiquitin-protein ligase TRIP12	40;5	40;5	40;5	>sp|Q14669|TRIPC_HUMAN E3 ubiquitin-protein ligase TRIP12 OS=Homo sapiens GN=TRIP12 PE=1 SV=1	2	40	40	40	35	33	35	33	35	33	27.8	27.8	27.8	220.43	1992	1992;190	0	323.31	0.97415	0.88962	17.567	61	0	Median	1.0807	0.96252	15.902	32	0	Median	0.86911	0.80796	16.571	29	0	Median	24.1	23.9	41929000	20026000	21903000	23665000	10930000	12735000
HCG2042749, isoform CRA_d;E3 ubiquitin-protein ligase ZFP91;Protein ZFP91-CNTF (Fragment)	HCG2042749, isoform CRA_d;E3 ubiquitin-protein ligase ZFP91	3;3;1	3;3;1	3;3;1	>tr|A0A0A6YYC7|A0A0A6YYC7_HUMAN HCG2042749, isoform CRA_d OS=Homo sapiens GN=ZFP91-CNTF PE=4 SV=1;>sp|Q96JP5|ZFP91_HUMAN E3 ubiquitin-protein ligase ZFP91 OS=Homo sapiens GN=ZFP91 PE=1 SV=1	3	3	3	3	3	2	3	2	3	2	10.2	10.2	10.2	59.57	529	529;570;354	0	26.332	0.91349	0.80973	26.858	3	0	Median	1.014	0.91619	17.469	2	0	Median	NaN	NaN	NaN	1	0	Median	10.2	8.9	2230500	1255200	975310	1744500	879760	864780
Probable rRNA-processing protein EBP2;EBNA1 binding protein 2, isoform CRA_d	Probable rRNA-processing protein EBP2;EBNA1 binding protein 2, isoform CRA_d	20;20	20;20	20;20	>sp|Q99848|EBP2_HUMAN Probable rRNA-processing protein EBP2 OS=Homo sapiens GN=EBNA1BP2 PE=1 SV=2;>tr|H7C2Q8|H7C2Q8_HUMAN EBNA1 binding protein 2, isoform CRA_d OS=Homo sapiens GN=EBNA1BP2 PE=4 SV=1	2	20	20	20	16	18	16	18	16	18	45.8	45.8	45.8	34.852	306	306;361	0	167.26	1.4197	1.3214	16.878	25	0	Median	1.2271	1.1597	9.5479	12	0	Median	1.5828	1.479	13.757	13	0	Median	43.1	43.5	73356000	31400000	41957000	39023000	17520000	21503000
ELAV-like protein 1	ELAV-like protein 1	6	6	6	>sp|Q15717|ELAV1_HUMAN ELAV-like protein 1 OS=Homo sapiens GN=ELAVL1 PE=1 SV=2	1	6	6	6	6	5	6	5	6	5	24.5	24.5	24.5	36.091	326	326	0	55.469	1.1784	1.0775	13.459	7	0	Median	1.2437	1.0775	7.2693	3	0	Median	1.1658	1.0937	16.422	4	0	Median	24.5	19.3	4616300	2262300	2354100	3030400	1622500	1408000
ELM2 and SANT domain-containing protein 1;ELM2 and SANT domain-containing protein 1 (Fragment)	ELM2 and SANT domain-containing protein 1;ELM2 and SANT domain-containing protein 1 (Fragment)	15;14	15;14	15;14	>sp|Q6PJG2|EMSA1_HUMAN ELM2 and SANT domain-containing protein 1 OS=Homo sapiens GN=ELMSAN1 PE=1 SV=2;>tr|A0A0A0MSU2|A0A0A0MSU2_HUMAN ELM2 and SANT domain-containing protein 1 (Fragment) OS=Homo sapiens GN=ELMSAN1 PE=4 SV=2	2	15	15	15	13	12	13	12	13	12	23.9	23.9	23.9	114.99	1045	1045;1018	0	148.02	0.93706	0.8645	22.704	21	0	Median	1.0098	0.91347	26.39	12	0	Median	0.87914	0.83507	16.834	9	0	Median	21	19.7	8460300	3982100	4478200	4917400	2250200	2667200
Putative elongation factor 1-alpha-like 3;Elongation factor 1-alpha 1;Elongation factor 1-alpha;Elongation factor 1-alpha 2;Elongation factor 1-alpha 1 (Fragment)	Putative elongation factor 1-alpha-like 3;Elongation factor 1-alpha 1;Elongation factor 1-alpha;Elongation factor 1-alpha 2	7;7;4;4;1	7;7;4;4;1	7;7;4;4;1	>sp|Q5VTE0|EF1A3_HUMAN Putative elongation factor 1-alpha-like 3 OS=Homo sapiens GN=EEF1A1P5 PE=5 SV=1;>sp|P68104|EF1A1_HUMAN Elongation factor 1-alpha 1 OS=Homo sapiens GN=EEF1A1 PE=1 SV=1;>tr|A0A087WV01|A0A087WV01_HUMAN Elongation factor 1-alpha OS=Homo	5	7	7	7	7	5	7	5	7	5	22.5	22.5	22.5	50.184	462	462;462;426;463;106	0	48.244	0.92009	0.85297	17.796	10	0	Median	1.1096	0.98867	11.686	5	0	Median	0.81042	0.75749	4.4045	5	0	Median	22.5	14.1	14062000	6715900	7346400	6046300	2275900	3770500
Elongation factor 2	Elongation factor 2	4	4	4	>sp|P13639|EF2_HUMAN Elongation factor 2 OS=Homo sapiens GN=EEF2 PE=1 SV=4	1	4	4	4	3	1	3	1	3	1	7.9	7.9	7.9	95.337	858	858	0	24.964	1.0244	0.94351	5.9194	3	0	Median	1.028	0.95787	8.28	2	0	Median	NaN	NaN	NaN	1	0	Median	5.8	2.1	660710	301920	358790	257650	86575	171080
Enhancer of rudimentary homolog	Enhancer of rudimentary homolog	1	1	1	>sp|P84090|ERH_HUMAN Enhancer of rudimentary homolog OS=Homo sapiens GN=ERH PE=1 SV=1	1	1	1	1	1	1	1	1	1	1	16.3	16.3	16.3	12.259	104	104	0	16.104	0.77132	0.71208	24.757	2	0	Median	NaN	NaN	NaN	1	0	Median	NaN	NaN	NaN	1	0	Median	16.3	16.3	619090	360280	258820	456090	259230	196860
ESF1 homolog	ESF1 homolog	8	8	8	>sp|Q9H501|ESF1_HUMAN ESF1 homolog OS=Homo sapiens GN=ESF1 PE=1 SV=1	1	8	8	8	4	5	4	5	4	5	12.3	12.3	12.3	98.795	851	851	0	66.002	1.0131	0.9407	31.523	8	0	Median	1.2627	1.1162	31.944	3	0	Median	0.82441	0.79277	34.916	5	0	Median	6.5	7.8	2829200	1434800	1394400	1520800	807850	712900
Estrogen receptor	Estrogen receptor	1	1	1	>sp|P03372|ESR1_HUMAN Estrogen receptor OS=Homo sapiens GN=ESR1 PE=1 SV=2	1	1	1	1	1	0	1	0	1	0	2.2	2.2	2.2	66.215	595	595	1	-2	NaN	NaN	NaN	1	0	Median	NaN	NaN	NaN	1	0	Median	NaN	NaN	NaN	0	0	Median	2.2	0	205920	121980	83937	205920	121980	83937
Eukaryotic initiation factor 4A-I;Eukaryotic initiation factor 4A-II;Eukaryotic initiation factor 4A-I (Fragment);Eukaryotic initiation factor 4A-II (Fragment)	Eukaryotic initiation factor 4A-I;Eukaryotic initiation factor 4A-II	13;7;5;2	13;7;5;2	11;5;4;1	>sp|P60842|IF4A1_HUMAN Eukaryotic initiation factor 4A-I OS=Homo sapiens GN=EIF4A1 PE=1 SV=1;>sp|Q14240|IF4A2_HUMAN Eukaryotic initiation factor 4A-II OS=Homo sapiens GN=EIF4A2 PE=1 SV=2	4	13	13	11	8	12	8	12	6	11	42.9	42.9	36.9	46.153	406	406;407;187;98	0	122.01	0.71953	0.6615	18.998	19	0	Median	0.72277	0.6615	25.035	9	0	Median	0.70455	0.66271	12.834	10	0	Median	28.8	40.9	17889000	10602000	7286800	6906100	3913400	2992700
Eukaryotic initiation factor 4A-III;Eukaryotic initiation factor 4A-III (Fragment)	Eukaryotic initiation factor 4A-III	8;2	6;1	6;1	>sp|P38919|IF4A3_HUMAN Eukaryotic initiation factor 4A-III OS=Homo sapiens GN=EIF4A3 PE=1 SV=4	2	8	6	6	5	6	3	5	3	5	24.3	18.5	18.5	46.871	411	411;125	0	38.691	0.97384	0.91184	13.469	2	0	Median	NaN	NaN	NaN	1	0	Median	NaN	NaN	NaN	1	0	Median	15.1	19.5	1262300	523700	738550	507890	320930	186960
Eukaryotic translation initiation factor 2 subunit 1;Eukaryotic translation initiation factor 2 subunit 1 (Fragment)	Eukaryotic translation initiation factor 2 subunit 1	3;1	3;1	3;1	>sp|P05198|IF2A_HUMAN Eukaryotic translation initiation factor 2 subunit 1 OS=Homo sapiens GN=EIF2S1 PE=1 SV=3	2	3	3	3	2	1	2	1	2	1	14.3	14.3	14.3	36.112	315	315;252	0	20.382	NaN	NaN	NaN	1	0	Median	NaN	NaN	NaN	0	0	Median	NaN	NaN	NaN	1	0	Median	11.1	3.2	294050	60345	233700	164180	0	164180
Putative eukaryotic translation initiation factor 2 subunit 3-like protein;Eukaryotic translation initiation factor 2 subunit 3	Putative eukaryotic translation initiation factor 2 subunit 3-like protein;Eukaryotic translation initiation factor 2 subunit 3	2;2	2;2	2;2	>sp|Q2VIR3|IF2GL_HUMAN Putative eukaryotic translation initiation factor 2 subunit 3-like protein OS=Homo sapiens GN=EIF2S3L PE=5 SV=2;>sp|P41091|IF2G_HUMAN Eukaryotic translation initiation factor 2 subunit 3 OS=Homo sapiens GN=EIF2S3 PE=1 SV=3	2	2	2	2	1	2	1	2	1	2	6.4	6.4	6.4	51.228	472	472;472	0	15.904	1.1043	1.0123	11.607	2	0	Median	NaN	NaN	NaN	1	0	Median	NaN	NaN	NaN	1	0	Median	3	6.4	828210	431970	396230	345240	165640	179600
Eukaryotic translation initiation factor 3 subunit D	Eukaryotic translation initiation factor 3 subunit D	1	1	1	>sp|O15371|EIF3D_HUMAN Eukaryotic translation initiation factor 3 subunit D OS=Homo sapiens GN=EIF3D PE=1 SV=1	1	1	1	1	1	1	1	1	1	1	3.6	3.6	3.6	63.972	548	548	0	32.771	NaN	NaN	NaN	1	0	Median	NaN	NaN	NaN	0	0	Median	NaN	NaN	NaN	1	0	Median	3.6	3.6	339780	133980	205810	88903	0	88903
Eukaryotic translation initiation factor 4 gamma 1;Eukaryotic translation initiation factor 4 gamma 3	Eukaryotic translation initiation factor 4 gamma 1	6;2	6;2	6;2	>sp|Q04637|IF4G1_HUMAN Eukaryotic translation initiation factor 4 gamma 1 OS=Homo sapiens GN=EIF4G1 PE=1 SV=4	2	6	6	6	4	5	4	5	4	5	5.5	5.5	5.5	175.49	1599	1599;1585	0	57.353	0.99472	0.93617	17.792	5	0	Median	0.96458	0.89089	22.449	2	0	Median	0.99472	0.93617	19.427	3	0	Median	3.7	4.3	3971000	1706800	2264200	2228900	931000	1297900
Eukaryotic translation initiation factor 6;Eukaryotic translation initiation factor 6 (Fragment)	Eukaryotic translation initiation factor 6	8;3	8;3	8;3	>sp|P56537|IF6_HUMAN Eukaryotic translation initiation factor 6 OS=Homo sapiens GN=EIF6 PE=1 SV=1	2	8	8	8	7	8	7	8	7	8	60	60	60	26.599	245	245;108	0	91.831	1.2137	1.0764	16.97	13	0	Median	1.2693	1.0886	16.664	6	0	Median	1.1007	1.0324	17.447	7	0	Median	56.7	60	24204000	11158000	13046000	14026000	6135800	7890500
Exosome complex component CSL4;Exosome complex component CSL4 (Fragment)	Exosome complex component CSL4;Exosome complex component CSL4 (Fragment)	2;1	2;1	2;1	>sp|Q9Y3B2|EXOS1_HUMAN Exosome complex component CSL4 OS=Homo sapiens GN=EXOSC1 PE=1 SV=1;>tr|R4GMQ7|R4GMQ7_HUMAN Exosome complex component CSL4 (Fragment) OS=Homo sapiens GN=EXOSC1 PE=1 SV=1	2	2	2	2	2	1	2	1	2	1	13.8	13.8	13.8	21.452	195	195;143	0	41.985	0.89012	0.88144	30.315	3	0	Median	1.1927	1.1015	31.515	2	0	Median	NaN	NaN	NaN	1	0	Median	13.8	8.2	1759900	816760	943130	939340	367200	572140
Exosome complex component MTR3	Exosome complex component MTR3	4	4	4	>sp|Q5RKV6|EXOS6_HUMAN Exosome complex component MTR3 OS=Homo sapiens GN=EXOSC6 PE=1 SV=1	1	4	4	4	4	1	4	1	4	1	25.7	25.7	25.7	28.235	272	272	0	31.782	1.1532	1.0044	32.085	4	0	Median	1.1532	1.0044	32.085	4	0	Median	NaN	NaN	NaN	0	0	Median	25.7	10.3	1915300	919400	995880	1766700	770790	995880
Exosome complex component RRP4;Exosome complex component RRP4 (Fragment)	Exosome complex component RRP4;Exosome complex component RRP4 (Fragment)	4;3	4;3	4;3	>sp|Q13868|EXOS2_HUMAN Exosome complex component RRP4 OS=Homo sapiens GN=EXOSC2 PE=1 SV=2;>tr|A3KFL1|A3KFL1_HUMAN Exosome complex component RRP4 (Fragment) OS=Homo sapiens GN=EXOSC2 PE=1 SV=1	2	4	4	4	4	2	4	2	4	2	19.1	19.1	19.1	32.789	293	293;200	0	34.652	1.1022	0.97554	28.412	4	0	Median	1.23	1.1021	26.975	3	0	Median	NaN	NaN	NaN	1	0	Median	19.1	11.3	1636200	867200	769050	1327300	625270	702060
Exosome complex component RRP40	Exosome complex component RRP40	2	2	2	>sp|Q9NQT5|EXOS3_HUMAN Exosome complex component RRP40 OS=Homo sapiens GN=EXOSC3 PE=1 SV=3	1	2	2	2	2	1	2	1	2	1	21.8	21.8	21.8	29.572	275	275	0	15.43	1.2025	1.0703	34.87	3	0	Median	1.3366	1.2044	16.69	2	0	Median	NaN	NaN	NaN	1	0	Median	21.8	13.5	2635200	1113000	1522200	1919000	791960	1127000
Exosome complex component RRP41;Exosome complex component RRP41 (Fragment)	Exosome complex component RRP41;Exosome complex component RRP41 (Fragment)	1;1	1;1	1;1	>sp|Q9NPD3|EXOS4_HUMAN Exosome complex component RRP41 OS=Homo sapiens GN=EXOSC4 PE=1 SV=3;>tr|E9PI41|E9PI41_HUMAN Exosome complex component RRP41 (Fragment) OS=Homo sapiens GN=EXOSC4 PE=1 SV=4	2	1	1	1	1	1	1	1	1	1	4.1	4.1	4.1	26.383	245	245;261	0.0014535	7.1173	NaN	NaN	NaN	0	0	Median	NaN	NaN	NaN	0	0	Median	NaN	NaN	NaN	0	0	Median	4.1	4.1	195640	0	195640	195640	0	195640
Exosome complex component RRP42	Exosome complex component RRP42	3	3	3	>sp|Q15024|EXOS7_HUMAN Exosome complex component RRP42 OS=Homo sapiens GN=EXOSC7 PE=1 SV=3	1	3	3	3	2	2	2	2	2	2	17.5	17.5	17.5	31.821	291	291	0	47.866	0.93767	0.87934	49.972	2	0	Median	NaN	NaN	NaN	1	0	Median	NaN	NaN	NaN	1	0	Median	12.4	12.7	1468700	996190	472510	440430	180290	260140
Exosome complex component RRP43	Exosome complex component RRP43	1	1	1	>sp|Q96B26|EXOS8_HUMAN Exosome complex component RRP43 OS=Homo sapiens GN=EXOSC8 PE=1 SV=1	1	1	1	1	1	1	1	1	1	1	6.9	6.9	6.9	30.039	276	276	0	29.709	NaN	NaN	NaN	1	0	Median	NaN	NaN	NaN	1	0	Median	NaN	NaN	NaN	0	0	Median	6.9	6.9	359070	232780	126290	230550	104260	126290
Exosome complex component RRP45	Exosome complex component RRP45	1	1	1	>sp|Q06265|EXOS9_HUMAN Exosome complex component RRP45 OS=Homo sapiens GN=EXOSC9 PE=1 SV=3	1	1	1	1	0	1	0	1	0	1	2.5	2.5	2.5	48.948	439	439	0.0014556	7.1571	NaN	NaN	NaN	0	0	Median	NaN	NaN	NaN	0	0	Median	NaN	NaN	NaN	0	0	Median	0	2.5	103690	103690	0	0	0	0
Exosome component 10	Exosome component 10	20	20	20	>sp|Q01780|EXOSX_HUMAN Exosome component 10 OS=Homo sapiens GN=EXOSC10 PE=1 SV=2	1	20	20	20	18	13	18	13	18	13	32.4	32.4	32.4	100.83	885	885	0	211.68	0.99588	0.89899	31.303	22	0	Median	1.3187	1.1675	15.334	12	0	Median	0.68996	0.64174	11.194	10	0	Median	29.6	23.8	13194000	6281900	6911800	7743500	3093400	4650100
Exportin-1;Exportin-1 (Fragment)	Exportin-1;Exportin-1 (Fragment)	2;1	2;1	2;1	>sp|O14980|XPO1_HUMAN Exportin-1 OS=Homo sapiens GN=XPO1 PE=1 SV=1;>tr|C9IZS4|C9IZS4_HUMAN Exportin-1 (Fragment) OS=Homo sapiens GN=XPO1 PE=1 SV=1	2	2	2	2	2	1	2	1	2	1	2.8	2.8	2.8	123.38	1071	1071;94	0	15.544	1.0525	0.99963	43.665	3	0	Median	1.1502	1.0736	61.476	2	0	Median	NaN	NaN	NaN	1	0	Median	2.8	1.1	276570	144070	132500	156160	80680	75483
Exportin-5	Exportin-5	1	1	1	>sp|Q9HAV4|XPO5_HUMAN Exportin-5 OS=Homo sapiens GN=XPO5 PE=1 SV=1	1	1	1	1	0	1	0	1	0	1	1.7	1.7	1.7	136.31	1204	1204	0.0014948	8.1065	NaN	NaN	NaN	1	0	Median	NaN	NaN	NaN	0	0	Median	NaN	NaN	NaN	1	0	Median	0	1.7	104870	68004	36864	0	0	0
Ezrin	Ezrin	7	2	2	>sp|P15311|EZRI_HUMAN Ezrin OS=Homo sapiens GN=EZR PE=1 SV=4	1	7	2	2	6	7	1	2	1	2	15.5	5.8	5.8	69.412	586	586	0	17.466	NaN	NaN	NaN	1	0	Median	NaN	NaN	NaN	0	0	Median	NaN	NaN	NaN	1	0	Median	12.3	15.5	343540	315410	28123	164410	164410	0
FACT complex subunit SPT16	FACT complex subunit SPT16	6	6	6	>sp|Q9Y5B9|SP16H_HUMAN FACT complex subunit SPT16 OS=Homo sapiens GN=SUPT16H PE=1 SV=1	1	6	6	6	5	4	5	4	5	4	9.2	9.2	9.2	119.91	1047	1047	0	45.84	1.131	0.99813	35.514	7	0	Median	1.6081	1.5432	29.797	4	0	Median	0.86954	0.85841	12.207	3	0	Median	7.5	5.4	2425500	758210	1667300	1830500	529210	1301300
FACT complex subunit SSRP1;FACT complex subunit SSRP1 (Fragment)	FACT complex subunit SSRP1	3;1	3;1	3;1	>sp|Q08945|SSRP1_HUMAN FACT complex subunit SSRP1 OS=Homo sapiens GN=SSRP1 PE=1 SV=1	2	3	3	3	3	0	3	0	3	0	6.1	6.1	6.1	81.074	709	709;154	0	16.879	NaN	NaN	NaN	1	0	Median	NaN	NaN	NaN	1	0	Median	NaN	NaN	NaN	0	0	Median	6.1	0	288580	54495	234080	288580	54495	234080
F-actin-capping protein subunit alpha-1;F-actin-capping protein subunit alpha-2	F-actin-capping protein subunit alpha-1	4;1	4;1	4;1	>sp|P52907|CAZA1_HUMAN F-actin-capping protein subunit alpha-1 OS=Homo sapiens GN=CAPZA1 PE=1 SV=3	2	4	4	4	3	1	3	1	3	1	19.9	19.9	19.9	32.922	286	286;286	0	26.315	NaN	NaN	NaN	1	0	Median	NaN	NaN	NaN	1	0	Median	NaN	NaN	NaN	0	0	Median	13.6	6.3	585580	515640	69932	482180	412250	69932
Far upstream element-binding protein 3	Far upstream element-binding protein 3	4	4	4	>sp|Q96I24|FUBP3_HUMAN Far upstream element-binding protein 3 OS=Homo sapiens GN=FUBP3 PE=1 SV=2	1	4	4	4	2	4	2	4	2	4	13.1	13.1	13.1	61.64	572	572	0	39.181	1.0134	0.92965	28.249	5	0	Median	1.1688	1.0659	22.697	2	0	Median	1.0134	0.92965	29.85	3	0	Median	8.2	13.1	1764600	847550	917060	599840	263860	335970
F-box only protein 11;F-box only protein 11 (Fragment)	F-box only protein 11	7;2	7;2	7;2	>sp|Q86XK2|FBX11_HUMAN F-box only protein 11 OS=Homo sapiens GN=FBXO11 PE=1 SV=3	2	7	7	7	7	6	7	6	7	6	13.4	13.4	13.4	103.58	927	927;562	0	97.806	1.2351	1.1368	31.852	7	0	Median	1.4027	1.2232	43.822	4	0	Median	1.1958	1.1158	12.755	3	0	Median	13.4	11.1	3270600	1825900	1444700	2143800	1153000	990820
Flotillin-1;Flotillin-1 (Fragment)	Flotillin-1	3;1	3;1	3;1	>sp|O75955|FLOT1_HUMAN Flotillin-1 OS=Homo sapiens GN=FLOT1 PE=1 SV=3	2	3	3	3	2	3	2	3	2	3	10.1	10.1	10.1	47.355	427	427;252	0	32.955	NaN	NaN	NaN	0	0	Median	NaN	NaN	NaN	0	0	Median	NaN	NaN	NaN	0	0	Median	7.5	10.1	465410	387220	78192	172810	94618	78192
Formin-binding protein 4	Formin-binding protein 4	1	1	1	>sp|Q8N3X1|FNBP4_HUMAN Formin-binding protein 4 OS=Homo sapiens GN=FNBP4 PE=1 SV=3	1	1	1	1	1	0	1	0	1	0	2	2	2	110.26	1017	1017	0	19.424	NaN	NaN	NaN	1	0	Median	NaN	NaN	NaN	1	0	Median	NaN	NaN	NaN	0	0	Median	2	0	146950	62268	84681	146950	62268	84681
Fragile X mental retardation 1, isoform CRA_e;Fragile X mental retardation 1;FMR1 protein;Fragile X mental retardation protein 1 (Fragment)	Fragile X mental retardation 1, isoform CRA_e;Fragile X mental retardation 1;FMR1 protein	18;12;10;5	16;10;9;4	2;0;0;0	>tr|G3V0J0|G3V0J0_HUMAN Fragile X mental retardation 1, isoform CRA_e OS=Homo sapiens GN=FMR1 PE=4 SV=1;>tr|R9WNI0|R9WNI0_HUMAN Fragile X mental retardation 1 OS=Homo sapiens GN=FMR1 PE=1 SV=1;>tr|Q8IXW7|Q8IXW7_HUMAN FMR1 protein OS=Homo sapiens GN=FMR1 PE	4	18	16	2	12	17	10	15	2	2	35.6	31.1	4.4	66.785	592	592;544;297;102	0	138.16	0.95014	0.91783	31.649	22	0	Median	1.3987	1.3042	16.686	10	0	Median	0.75641	0.69964	16.314	12	0	Median	27.7	35.6	10701000	5233300	5467800	4483600	1827200	2656400
Fragile X mental retardation syndrome-related protein 1;Fragile X mental retardation syndrome-related protein 1 (Fragment)	Fragile X mental retardation syndrome-related protein 1	22;4	19;4	19;4	>sp|P51114|FXR1_HUMAN Fragile X mental retardation syndrome-related protein 1 OS=Homo sapiens GN=FXR1 PE=1 SV=3	2	22	19	19	18	20	15	17	15	17	40.7	37.4	37.4	69.72	621	621;246	0	206.25	0.88825	0.85415	31.657	31	0	Median	1.3332	1.219	10.926	13	0	Median	0.70905	0.66736	16.214	18	0	Median	37.2	38.6	34950000	18685000	16266000	14382000	6708400	7673900
Fragile X mental retardation syndrome-related protein 2;Fragile X mental retardation syndrome-related protein 2 (Fragment)	Fragile X mental retardation syndrome-related protein 2	31;8	31;8	27;8	>sp|P51116|FXR2_HUMAN Fragile X mental retardation syndrome-related protein 2 OS=Homo sapiens GN=FXR2 PE=1 SV=2	2	31	31	27	30	22	30	22	26	18	58.5	58.5	52.6	74.222	673	673;118	0	323.31	1.1156	1.038	26.954	51	0	Median	1.2302	1.112	17.935	31	0	Median	0.75015	0.70065	13.317	20	0	Median	58.5	48	92063000	44190000	47874000	67039000	29391000	37648000
FUSIP1 protein;Serine/arginine-rich-splicing factor 10;Serine/arginine-rich splicing factor 10	FUSIP1 protein;Serine/arginine-rich-splicing factor 10;Serine/arginine-rich splicing factor 10	3;3;3	3;3;3	3;3;3	>tr|Q6IQ42|Q6IQ42_HUMAN FUSIP1 protein OS=Homo sapiens GN=FUSIP1 PE=2 SV=1;>tr|Q5JRI1|Q5JRI1_HUMAN Serine/arginine-rich-splicing factor 10 OS=Homo sapiens GN=SRSF10 PE=1 SV=1;>sp|O75494|SRS10_HUMAN Serine/arginine-rich splicing factor 10 OS=Homo sapiens GN	3	3	3	3	2	2	2	2	2	2	59.4	59.4	59.4	8.3294	69	69;172;262	0	24.162	0.9096	0.9063	32.238	2	0	Median	NaN	NaN	NaN	0	0	Median	0.9096	0.9063	32.238	2	0	Median	40.6	42	1759100	853690	905390	672070	313200	358870
G patch domain-containing protein 4;G patch domain-containing protein 4 (Fragment)	G patch domain-containing protein 4;G patch domain-containing protein 4 (Fragment)	15;8	15;8	15;8	>sp|Q5T3I0|GPTC4_HUMAN G patch domain-containing protein 4 OS=Homo sapiens GN=GPATCH4 PE=1 SV=2;>tr|F8W895|F8W895_HUMAN G patch domain-containing protein 4 (Fragment) OS=Homo sapiens GN=GPATCH4 PE=1 SV=1	2	15	15	15	12	12	12	12	12	12	44.2	44.2	44.2	50.381	446	446;264	0	195.47	1.2663	1.1798	14.159	20	0	Median	1.3293	1.2519	16.165	11	0	Median	1.1863	1.1289	7.9866	9	0	Median	38.8	35.7	33081000	14093000	18988000	18879000	7544100	11335000
Gap junction protein;Gap junction alpha-9 protein	Gap junction protein;Gap junction alpha-9 protein	1;1	1;1	1;1	>tr|C9IYK1|C9IYK1_HUMAN Gap junction protein OS=Homo sapiens GN=GJA9-MYCBP PE=3 SV=1;>sp|P57773|CXA9_HUMAN Gap junction alpha-9 protein OS=Homo sapiens GN=GJA9 PE=2 SV=2	2	1	1	1	0	1	0	1	0	1	1.9	1.9	1.9	58.977	514	514;515	1	-2	NaN	NaN	NaN	0	0	Median	NaN	NaN	NaN	0	0	Median	NaN	NaN	NaN	0	0	Median	0	1.9	0	0	0	0	0	0
Gem-associated protein 4	Gem-associated protein 4	1	1	1	>sp|P57678|GEMI4_HUMAN Gem-associated protein 4 OS=Homo sapiens GN=GEMIN4 PE=1 SV=2	1	1	1	1	1	0	1	0	1	0	1.6	1.6	1.6	120.04	1058	1058	0.0015649	9.3445	NaN	NaN	NaN	1	0	Median	NaN	NaN	NaN	1	0	Median	NaN	NaN	NaN	0	0	Median	1.6	0	173910	74425	99485	173910	74425	99485
General transcription factor 3C polypeptide 1	General transcription factor 3C polypeptide 1	4	4	4	>sp|Q12789|TF3C1_HUMAN General transcription factor 3C polypeptide 1 OS=Homo sapiens GN=GTF3C1 PE=1 SV=4	1	4	4	4	2	4	2	4	2	4	2.7	2.7	2.7	238.87	2109	2109	0	28.223	0.78818	0.71813	27.106	2	0	Median	NaN	NaN	NaN	1	0	Median	NaN	NaN	NaN	1	0	Median	1.2	2.7	864470	346570	517900	288800	101740	187050
General transcription factor 3C polypeptide 2	General transcription factor 3C polypeptide 2	1	1	1	>sp|Q8WUA4|TF3C2_HUMAN General transcription factor 3C polypeptide 2 OS=Homo sapiens GN=GTF3C2 PE=1 SV=2	1	1	1	1	0	1	0	1	0	1	2.3	2.3	2.3	100.68	911	911	0.0043103	6.6187	NaN	NaN	NaN	1	0	Median	NaN	NaN	NaN	0	0	Median	NaN	NaN	NaN	1	0	Median	0	2.3	425570	220820	204750	0	0	0
General transcription factor 3C polypeptide 3	General transcription factor 3C polypeptide 3	2	2	2	>sp|Q9Y5Q9|TF3C3_HUMAN General transcription factor 3C polypeptide 3 OS=Homo sapiens GN=GTF3C3 PE=1 SV=1	1	2	2	2	2	0	2	0	2	0	3.2	3.2	3.2	101.27	886	886	0	14.489	NaN	NaN	NaN	0	0	Median	NaN	NaN	NaN	0	0	Median	NaN	NaN	NaN	0	0	Median	3.2	0	32943	32943	0	32943	32943	0
General transcription factor 3C polypeptide 5 (Fragment);General transcription factor 3C polypeptide 5	General transcription factor 3C polypeptide 5 (Fragment);General transcription factor 3C polypeptide 5	1;1	1;1	1;1	>tr|Q5T7U0|Q5T7U0_HUMAN General transcription factor 3C polypeptide 5 (Fragment) OS=Homo sapiens GN=GTF3C5 PE=1 SV=1;>sp|Q9Y5Q8|TF3C5_HUMAN General transcription factor 3C polypeptide 5 OS=Homo sapiens GN=GTF3C5 PE=1 SV=2	2	1	1	1	0	1	0	1	0	1	8	8	8	26.267	224	224;519	0.0015723	9.7838	NaN	NaN	NaN	1	0	Median	NaN	NaN	NaN	0	0	Median	NaN	NaN	NaN	1	0	Median	0	8	472150	240210	231940	0	0	0
Glioma tumor suppressor candidate region gene 2 protein;Glioma tumor suppressor candidate region gene 2 protein (Fragment)	Glioma tumor suppressor candidate region gene 2 protein	11;4	11;4	11;4	>sp|Q9NZM5|GSCR2_HUMAN Glioma tumor suppressor candidate region gene 2 protein OS=Homo sapiens GN=GLTSCR2 PE=1 SV=2	2	11	11	11	6	10	6	10	6	10	27.2	27.2	27.2	54.389	478	478;200	0	119.87	0.9332	0.86675	21.91	14	0	Median	1.1344	1.0019	13.078	5	0	Median	0.74365	0.71711	14.664	9	0	Median	16.1	24.9	11228000	6619800	4608300	2936700	1214400	1722300
Glutamate-rich WD repeat-containing protein 1;Glutamate-rich WD repeat-containing protein 1 (Fragment)	Glutamate-rich WD repeat-containing protein 1	18;8	18;8	18;8	>sp|Q9BQ67|GRWD1_HUMAN Glutamate-rich WD repeat-containing protein 1 OS=Homo sapiens GN=GRWD1 PE=1 SV=1	2	18	18	18	14	16	14	16	14	16	54.7	54.7	54.7	49.419	446	446;228	0	217.66	1.1436	1.0564	8.7905	27	0	Median	1.2114	1.0874	6.773	12	0	Median	1.105	1.0419	8.7943	15	0	Median	48	47.3	62646000	26977000	35670000	31996000	12862000	19133000
Glyceraldehyde-3-phosphate dehydrogenase	Glyceraldehyde-3-phosphate dehydrogenase	1	1	1	>sp|P04406|G3P_HUMAN Glyceraldehyde-3-phosphate dehydrogenase OS=Homo sapiens GN=GAPDH PE=1 SV=3	1	1	1	1	1	0	1	0	1	0	5.1	5.1	5.1	36.053	335	335	0.0014728	7.6184	NaN	NaN	NaN	0	0	Median	NaN	NaN	NaN	0	0	Median	NaN	NaN	NaN	0	0	Median	5.1	0	191800	0	191800	191800	0	191800
Guanine nucleotide-binding protein G(I)/G(S)/G(T) subunit beta-1;Guanine nucleotide-binding protein G(I)/G(S)/G(T) subunit beta-1 (Fragment)	Guanine nucleotide-binding protein G(I)/G(S)/G(T) subunit beta-1;Guanine nucleotide-binding protein G(I)/G(S)/G(T) subunit beta-1 (Fragment)	3;2	3;2	2;2	>sp|P62873|GBB1_HUMAN Guanine nucleotide-binding protein G(I)/G(S)/G(T) subunit beta-1 OS=Homo sapiens GN=GNB1 PE=1 SV=3;>tr|B1AKQ8|B1AKQ8_HUMAN Guanine nucleotide-binding protein G(I)/G(S)/G(T) subunit beta-1 (Fragment) OS=Homo sapiens GN=GNB1 PE=1 SV=4	2	3	3	2	3	1	3	1	2	1	17.6	17.6	10.9	37.377	340	340;107	0	34.982	0.34997	0.32622	29.037	2	0	Median	0.34997	0.32622	29.037	2	0	Median	NaN	NaN	NaN	0	0	Median	17.6	5.3	706730	477810	228920	566340	393830	172520
Guanine nucleotide-binding protein G(I)/G(S)/G(T) subunit beta-2;Guanine nucleotide-binding protein G(I)/G(S)/G(T) subunit beta-2 (Fragment);Guanine nucleotide-binding protein subunit beta-4	Guanine nucleotide-binding protein G(I)/G(S)/G(T) subunit beta-2;Guanine nucleotide-binding protein G(I)/G(S)/G(T) subunit beta-2 (Fragment);Guanine nucleotide-binding protein subunit beta-4	2;1;1	1;1;1	1;1;1	>sp|P62879|GBB2_HUMAN Guanine nucleotide-binding protein G(I)/G(S)/G(T) subunit beta-2 OS=Homo sapiens GN=GNB2 PE=1 SV=3;>tr|C9JZN1|C9JZN1_HUMAN Guanine nucleotide-binding protein G(I)/G(S)/G(T) subunit beta-2 (Fragment) OS=Homo sapiens GN=GNB2 PE=1 SV=1;>	3	2	1	1	2	0	1	0	1	0	10.9	4.1	4.1	37.331	340	340;152;340	0.001506	8.2741	NaN	NaN	NaN	1	0	Median	NaN	NaN	NaN	1	0	Median	NaN	NaN	NaN	0	0	Median	10.9	0	2338000	2077400	260630	2338000	2077400	260630
Guanine nucleotide-binding protein-like 3;Guanine nucleotide-binding protein-like 3 (Fragment)	Guanine nucleotide-binding protein-like 3	32;7	32;7	32;7	>sp|Q9BVP2|GNL3_HUMAN Guanine nucleotide-binding protein-like 3 OS=Homo sapiens GN=GNL3 PE=1 SV=2	2	32	32	32	27	29	27	29	27	29	53	53	53	61.992	549	549;134	0	323.31	0.94201	0.88605	17.158	58	0	Median	1.096	1.0208	19.392	29	0	Median	0.90918	0.85072	10.803	29	0	Median	50.8	47.4	80119000	37932000	42188000	33894000	14993000	18901000
Guanine nucleotide-binding protein-like 3-like protein	Guanine nucleotide-binding protein-like 3-like protein	5	5	5	>sp|Q9NVN8|GNL3L_HUMAN Guanine nucleotide-binding protein-like 3-like protein OS=Homo sapiens GN=GNL3L PE=1 SV=1	1	5	5	5	2	5	2	5	2	5	12.2	12.2	12.2	65.572	582	582	0	47.316	0.83674	0.77737	20.604	5	0	Median	NaN	NaN	NaN	1	0	Median	0.78444	0.72922	20.006	4	0	Median	3.6	12.2	2381000	1361500	1019500	476080	328310	147770
H/ACA ribonucleoprotein complex subunit 1	H/ACA ribonucleoprotein complex subunit 1	8	8	8	>sp|Q9NY12|GAR1_HUMAN H/ACA ribonucleoprotein complex subunit 1 OS=Homo sapiens GN=GAR1 PE=1 SV=1	1	8	8	8	8	7	8	7	8	7	29.5	29.5	29.5	22.348	217	217	0	73.162	1.4757	1.3889	18.928	16	0	Median	1.5326	1.4924	6.4654	9	0	Median	1.173	1.0967	8.3107	7	0	Median	29.5	25.3	76402000	32140000	44263000	47124000	18413000	28710000
H/ACA ribonucleoprotein complex subunit 2;H/ACA ribonucleoprotein complex subunit 2 (Fragment)	H/ACA ribonucleoprotein complex subunit 2;H/ACA ribonucleoprotein complex subunit 2 (Fragment)	9;6	9;6	9;6	>sp|Q9NX24|NHP2_HUMAN H/ACA ribonucleoprotein complex subunit 2 OS=Homo sapiens GN=NHP2 PE=1 SV=1;>tr|D6RC52|D6RC52_HUMAN H/ACA ribonucleoprotein complex subunit 2 (Fragment) OS=Homo sapiens GN=NHP2 PE=1 SV=1	2	9	9	9	9	7	9	7	9	7	79.7	79.7	79.7	17.201	153	153;132	0	164.87	1.4353	1.2532	18.444	21	0	Median	1.5054	1.399	15.806	11	0	Median	1.1824	1.1063	16.794	10	0	Median	79.7	75.2	96559000	39914000	56645000	47111000	17705000	29406000
H/ACA ribonucleoprotein complex subunit 3	H/ACA ribonucleoprotein complex subunit 3	5	5	5	>sp|Q9NPE3|NOP10_HUMAN H/ACA ribonucleoprotein complex subunit 3 OS=Homo sapiens GN=NOP10 PE=1 SV=1	1	5	5	5	4	3	4	3	4	3	84.4	84.4	84.4	7.7059	64	64	0	34.531	1.4723	1.3566	10.495	9	0	Median	1.4723	1.3566	7.4617	5	0	Median	1.4145	1.3346	14.811	4	0	Median	67.2	70.3	8512200	2986900	5525300	4742400	1908200	2834200
H/ACA ribonucleoprotein complex subunit 4;H/ACA ribonucleoprotein complex subunit 4 (Fragment)	H/ACA ribonucleoprotein complex subunit 4	42;19	42;19	42;19	>sp|O60832|DKC1_HUMAN H/ACA ribonucleoprotein complex subunit 4 OS=Homo sapiens GN=DKC1 PE=1 SV=3	2	42	42	42	39	40	39	40	39	40	77.2	77.2	77.2	57.673	514	514;258	0	323.31	1.3305	1.2442	19.165	100	0	Median	1.5108	1.4432	13.891	51	0	Median	1.1631	1.0953	14.062	49	0	Median	69.5	77.2	500170000	212860000	287310000	275020000	108290000	166730000
HCG1642748, isoform CRA_b;Retrotransposon-derived protein PEG10	HCG1642748, isoform CRA_b;Retrotransposon-derived protein PEG10	1;1	1;1	1;1	>tr|B4DSP0|B4DSP0_HUMAN HCG1642748, isoform CRA_b OS=Homo sapiens GN=PEG10 PE=2 SV=1;>sp|Q86TG7|PEG10_HUMAN Retrotransposon-derived protein PEG10 OS=Homo sapiens GN=PEG10 PE=1 SV=2	2	1	1	1	1	0	1	0	1	0	6.5	6.5	6.5	45.073	401	401;708	0.0085227	6.4063	NaN	NaN	NaN	0	0	Median	NaN	NaN	NaN	0	0	Median	NaN	NaN	NaN	0	0	Median	6.5	0	146500	0	146500	146500	0	146500
HCG2044799;Heterogeneous nuclear ribonucleoprotein U-like protein 2	HCG2044799;Heterogeneous nuclear ribonucleoprotein U-like protein 2	1;1	1;1	1;1	>tr|H3BQZ7|H3BQZ7_HUMAN HCG2044799 OS=Homo sapiens GN=HNRNPUL2-BSCL2 PE=4 SV=1;>sp|Q1KMD3|HNRL2_HUMAN Heterogeneous nuclear ribonucleoprotein U-like protein 2 OS=Homo sapiens GN=HNRNPUL2 PE=1 SV=1	2	1	1	1	0	1	0	1	0	1	2	2	2	84.69	746	746;747	0.0014472	7.0634	NaN	NaN	NaN	0	0	Median	NaN	NaN	NaN	0	0	Median	NaN	NaN	NaN	0	0	Median	0	2	68071	0	68071	0	0	0
HEAT repeat-containing protein 1	HEAT repeat-containing protein 1	26	26	26	>sp|Q9H583|HEAT1_HUMAN HEAT repeat-containing protein 1 OS=Homo sapiens GN=HEATR1 PE=1 SV=3	1	26	26	26	23	22	23	22	23	22	17.4	17.4	17.4	242.37	2144	2144	0	281.78	1.2507	1.1221	15.973	34	0	Median	1.3194	1.2298	18.011	16	0	Median	1.1394	1.057	12.674	18	0	Median	15.9	14.8	16981000	7514200	9467000	8991600	3795800	5195900
Heat shock 70 kDa protein 1A/1B;Heat shock 70 kDa protein 1-like	Heat shock 70 kDa protein 1A/1B	7;3	6;2	3;1	>sp|P08107|HSP71_HUMAN Heat shock 70 kDa protein 1A/1B OS=Homo sapiens GN=HSPA1A PE=1 SV=5	2	7	6	3	1	7	1	6	0	3	17.6	15.6	8.7	70.051	641	641;641	0	45.514	0.99735	0.93008	11.142	6	0	Median	NaN	NaN	NaN	0	0	Median	0.99735	0.93008	11.142	6	0	Median	2.5	17.6	3421400	2128300	1293100	399910	399910	0
Heat shock 70 kDa protein 6;Putative heat shock 70 kDa protein 7	Heat shock 70 kDa protein 6;Putative heat shock 70 kDa protein 7	5;4	1;1	1;1	>sp|P17066|HSP76_HUMAN Heat shock 70 kDa protein 6 OS=Homo sapiens GN=HSPA6 PE=1 SV=2;>sp|P48741|HSP77_HUMAN Putative heat shock 70 kDa protein 7 OS=Homo sapiens GN=HSPA7 PE=5 SV=2	2	5	1	1	1	5	0	1	0	1	10.6	1.7	1.7	71.027	643	643;367	0.0015083	8.2851	NaN	NaN	NaN	1	0	Median	NaN	NaN	NaN	0	0	Median	NaN	NaN	NaN	1	0	Median	2.5	10.6	775060	394730	380330	0	0	0
Heat shock cognate 71 kDa protein;Heat shock-related 70 kDa protein 2;Heat shock cognate 71 kDa protein (Fragment)	Heat shock cognate 71 kDa protein	14;4;1	14;4;1	13;3;1	>sp|P11142|HSP7C_HUMAN Heat shock cognate 71 kDa protein OS=Homo sapiens GN=HSPA8 PE=1 SV=1	3	14	14	13	7	14	7	14	7	13	27.1	27.1	25.1	70.897	646	646;639;150	0	124.84	1.0903	0.99392	11.848	13	0	Median	1.1791	1.0786	2.1509	3	0	Median	1.0509	0.99095	12.529	10	0	Median	14.7	27.1	9411200	4305800	5105300	1501200	642740	858470
Heat shock protein HSP 90-beta;Heat shock protein HSP 90-alpha;Putative heat shock protein HSP 90-alpha A2;Putative heat shock protein HSP 90-beta 2;Putative heat shock protein HSP 90-beta-3	Heat shock protein HSP 90-beta	5;2;1;1;1	5;2;1;1;1	5;2;1;1;1	>sp|P08238|HS90B_HUMAN Heat shock protein HSP 90-beta OS=Homo sapiens GN=HSP90AB1 PE=1 SV=4	5	5	5	5	5	0	5	0	5	0	8.1	8.1	8.1	83.263	724	724;732;343;381;597	0	39.11	1.142	1.0617	18.7	3	0	Median	1.142	1.0617	18.7	3	0	Median	NaN	NaN	NaN	0	0	Median	8.1	0	1221400	593910	627510	1221400	593910	627510
Hermansky-Pudlak syndrome 5 protein (Fragment)	Hermansky-Pudlak syndrome 5 protein (Fragment)	1	1	1	>tr|F5GWM5|F5GWM5_HUMAN Hermansky-Pudlak syndrome 5 protein (Fragment) OS=Homo sapiens GN=HPS5 PE=4 SV=1	1	1	1	1	1	0	1	0	1	0	7.5	7.5	7.5	18.254	160	160	1	-2	NaN	NaN	NaN	1	0	Median	NaN	NaN	NaN	1	0	Median	NaN	NaN	NaN	0	0	Median	7.5	0	451020	268920	182100	451020	268920	182100
Heterochromatin protein 1-binding protein 3;Heterochromatin protein 1-binding protein 3 (Fragment)	Heterochromatin protein 1-binding protein 3;Heterochromatin protein 1-binding protein 3 (Fragment)	17;13	17;13	17;13	>sp|Q5SSJ5|HP1B3_HUMAN Heterochromatin protein 1-binding protein 3 OS=Homo sapiens GN=HP1BP3 PE=1 SV=1;>tr|B0QZK4|B0QZK4_HUMAN Heterochromatin protein 1-binding protein 3 (Fragment) OS=Homo sapiens GN=HP1BP3 PE=1 SV=1	2	17	17	17	15	15	15	15	15	15	31.8	31.8	31.8	61.206	553	553;253	0	151.71	1.0546	0.98891	15.304	24	0	Median	0.97671	0.90828	12.57	12	0	Median	1.1689	1.0765	14.062	12	0	Median	26.4	28.9	25906000	12002000	13904000	13271000	6474900	6796000
Heterogeneous nuclear ribonucleoprotein A/B	Heterogeneous nuclear ribonucleoprotein A/B	2	2	2	>sp|Q99729|ROAA_HUMAN Heterogeneous nuclear ribonucleoprotein A/B OS=Homo sapiens GN=HNRNPAB PE=1 SV=2	1	2	2	2	2	1	2	1	2	1	6.3	6.3	6.3	36.224	332	332	0	19.523	1.8305	1.7417	30.346	3	0	Median	1.7562	1.6152	10.662	2	0	Median	NaN	NaN	NaN	1	0	Median	6.3	2.4	624860	200840	424030	516450	172760	343690
Heterogeneous nuclear ribonucleoprotein A0	Heterogeneous nuclear ribonucleoprotein A0	8	8	8	>sp|Q13151|ROA0_HUMAN Heterogeneous nuclear ribonucleoprotein A0 OS=Homo sapiens GN=HNRNPA0 PE=1 SV=1	1	8	8	8	7	4	7	4	7	4	41.6	41.6	41.6	30.84	305	305	0	75.303	1.187	1.0441	15.569	7	0	Median	1.1777	1.0363	12.532	4	0	Median	1.187	1.127	22.156	3	0	Median	30.8	27.5	6423700	2748300	3675300	4259600	1933100	2326400
Heterogeneous nuclear ribonucleoprotein A1;Heterogeneous nuclear ribonucleoprotein A1 (Fragment);Heterogeneous nuclear ribonucleoprotein A1-like 2	Heterogeneous nuclear ribonucleoprotein A1;Heterogeneous nuclear ribonucleoprotein A1 (Fragment);Heterogeneous nuclear ribonucleoprotein A1-like 2	9;5;5	9;5;5	9;5;5	>sp|P09651|ROA1_HUMAN Heterogeneous nuclear ribonucleoprotein A1 OS=Homo sapiens GN=HNRNPA1 PE=1 SV=5;>tr|F8VZ49|F8VZ49_HUMAN Heterogeneous nuclear ribonucleoprotein A1 (Fragment) OS=Homo sapiens GN=HNRNPA1 PE=1 SV=1;>sp|Q32P51|RA1L2_HUMAN Heterogeneous nu	3	9	9	9	6	6	6	6	6	6	31.5	31.5	31.5	38.746	372	372;231;320	0	83.962	1.6631	1.5359	16.483	7	0	Median	1.6851	1.5399	11.919	4	0	Median	1.4478	1.3598	17.016	3	0	Median	22.6	21.8	8856100	3111200	5744900	7138200	2550500	4587700
Heterogeneous nuclear ribonucleoprotein A3 (Fragment);Heterogeneous nuclear ribonucleoprotein A3	Heterogeneous nuclear ribonucleoprotein A3 (Fragment);Heterogeneous nuclear ribonucleoprotein A3	1;1	1;1	1;1	>tr|H7C1J8|H7C1J8_HUMAN Heterogeneous nuclear ribonucleoprotein A3 (Fragment) OS=Homo sapiens GN=HNRNPA3 PE=1 SV=1;>sp|P51991|ROA3_HUMAN Heterogeneous nuclear ribonucleoprotein A3 OS=Homo sapiens GN=HNRNPA3 PE=1 SV=2	2	1	1	1	1	1	1	1	1	1	19.1	19.1	19.1	11.298	115	115;378	0	33.218	1.8185	1.6199	2.6307	2	0	Median	NaN	NaN	NaN	1	0	Median	NaN	NaN	NaN	1	0	Median	19.1	19.1	1896200	633420	1262800	1351700	433730	917950
Heterogeneous nuclear ribonucleoprotein D0;Heterogeneous nuclear ribonucleoprotein D0 (Fragment);Heterogeneous nuclear ribonucleoprotein D-like	Heterogeneous nuclear ribonucleoprotein D0;Heterogeneous nuclear ribonucleoprotein D0 (Fragment)	9;6;1	9;6;1	9;6;1	>sp|Q14103|HNRPD_HUMAN Heterogeneous nuclear ribonucleoprotein D0 OS=Homo sapiens GN=HNRNPD PE=1 SV=1;>tr|D6RF44|D6RF44_HUMAN Heterogeneous nuclear ribonucleoprotein D0 (Fragment) OS=Homo sapiens GN=HNRNPD PE=1 SV=4	3	9	9	9	8	4	8	4	8	4	30.1	30.1	30.1	38.434	355	355;111;420	0	56.509	1.0294	0.94779	15.211	7	0	Median	1.0179	0.91553	12.799	5	0	Median	1.2092	1.1189	15.352	2	0	Median	27.3	12.7	4504500	2193100	2311400	3073000	1422200	1650800
Heterogeneous nuclear ribonucleoprotein F	Heterogeneous nuclear ribonucleoprotein F	10	8	8	>sp|P52597|HNRPF_HUMAN Heterogeneous nuclear ribonucleoprotein F OS=Homo sapiens GN=HNRNPF PE=1 SV=3	1	10	8	8	9	10	7	8	7	8	40.7	34.2	34.2	45.671	415	415	0	101.18	0.98666	0.9091	20.794	12	0	Median	1.2497	1.1081	30.783	5	0	Median	0.97636	0.90761	11.653	7	0	Median	36.1	40.7	13795000	7006000	6789400	3747500	1550600	2196900
Heterogeneous nuclear ribonucleoprotein H;Heterogeneous nuclear ribonucleoprotein H (Fragment)	Heterogeneous nuclear ribonucleoprotein H;Heterogeneous nuclear ribonucleoprotein H (Fragment)	12;6	12;6	7;3	>sp|P31943|HNRH1_HUMAN Heterogeneous nuclear ribonucleoprotein H OS=Homo sapiens GN=HNRNPH1 PE=1 SV=4;>tr|H0YBD7|H0YBD7_HUMAN Heterogeneous nuclear ribonucleoprotein H (Fragment) OS=Homo sapiens GN=HNRNPH1 PE=1 SV=4	2	12	12	7	11	11	11	11	6	7	45.2	45.2	29	49.229	449	449;194	0	165.86	1.084	1.0057	10.601	25	0	Median	1.1121	1.0288	12.229	13	0	Median	1.0657	0.987	8.0592	12	0	Median	39.2	41.4	76440000	36176000	40263000	40915000	19180000	21736000
Heterogeneous nuclear ribonucleoprotein H2	Heterogeneous nuclear ribonucleoprotein H2	8	4	4	>sp|P55795|HNRH2_HUMAN Heterogeneous nuclear ribonucleoprotein H2 OS=Homo sapiens GN=HNRNPH2 PE=1 SV=1	1	8	4	4	8	5	4	2	4	2	26.3	13.8	13.8	49.263	449	449	0	47.005	1.0392	0.92455	12.018	4	0	Median	1.0444	0.95277	13.427	3	0	Median	NaN	NaN	NaN	1	0	Median	26.3	15.4	4204800	1922400	2282300	3084400	1366700	1717700
Heterogeneous nuclear ribonucleoprotein K;Heterogeneous nuclear ribonucleoprotein K (Fragment)	Heterogeneous nuclear ribonucleoprotein K;Heterogeneous nuclear ribonucleoprotein K (Fragment)	11;9	11;9	11;9	>sp|P61978|HNRPK_HUMAN Heterogeneous nuclear ribonucleoprotein K OS=Homo sapiens GN=HNRNPK PE=1 SV=1;>tr|Q5T6W2|Q5T6W2_HUMAN Heterogeneous nuclear ribonucleoprotein K (Fragment) OS=Homo sapiens GN=HNRNPK PE=1 SV=1	2	11	11	11	7	10	7	10	7	10	34.1	34.1	34.1	50.976	463	463;379	0	125.76	0.756	0.72527	16.892	17	0	Median	0.85536	0.81302	16.152	7	0	Median	0.70327	0.65193	11.201	10	0	Median	25.3	30.5	13398000	7290300	6108000	5589400	2873800	2715600
Heterogeneous nuclear ribonucleoprotein L	Heterogeneous nuclear ribonucleoprotein L	2	2	2	>sp|P14866|HNRPL_HUMAN Heterogeneous nuclear ribonucleoprotein L OS=Homo sapiens GN=HNRNPL PE=1 SV=2	1	2	2	2	1	1	1	1	1	1	11.2	11.2	11.2	64.132	589	589	0.001634	11.414	NaN	NaN	NaN	0	0	Median	NaN	NaN	NaN	0	0	Median	NaN	NaN	NaN	0	0	Median	5.9	5.3	1087300	0	1087300	210730	0	210730
Heterogeneous nuclear ribonucleoprotein M;Heterogeneous nuclear ribonucleoprotein M (Fragment)	Heterogeneous nuclear ribonucleoprotein M	31;9	31;9	31;9	>sp|P52272|HNRPM_HUMAN Heterogeneous nuclear ribonucleoprotein M OS=Homo sapiens GN=HNRNPM PE=1 SV=3	2	31	31	31	27	29	27	29	27	29	52.1	52.1	52.1	77.515	730	730;275	0	275.64	0.95451	0.87342	14.341	60	0	Median	0.92295	0.80202	13.305	25	0	Median	0.96858	0.90026	13.584	35	0	Median	45.8	49.5	89221000	44307000	44914000	31649000	15424000	16225000
Heterogeneous nuclear ribonucleoprotein Q;Heterogeneous nuclear ribonucleoprotein Q (Fragment)	Heterogeneous nuclear ribonucleoprotein Q	22;8	16;6	16;6	>sp|O60506|HNRPQ_HUMAN Heterogeneous nuclear ribonucleoprotein Q OS=Homo sapiens GN=SYNCRIP PE=1 SV=2	2	22	16	16	15	19	12	14	12	14	45.6	36.1	36.1	69.602	623	623;185	0	203.61	1.3369	1.2299	19.689	20	0	Median	1.2419	1.1086	20.611	10	0	Median	1.4364	1.3344	11.513	10	0	Median	32.9	40.4	20895000	8857200	12038000	9043400	4238600	4804800
Heterogeneous nuclear ribonucleoprotein R	Heterogeneous nuclear ribonucleoprotein R	25	25	19	>sp|O43390|HNRPR_HUMAN Heterogeneous nuclear ribonucleoprotein R OS=Homo sapiens GN=HNRNPR PE=1 SV=1	1	25	25	19	21	20	21	20	18	15	45.5	45.5	36.2	70.942	633	633	0	223.75	1.4577	1.3524	14.032	34	0	Median	1.3522	1.2369	16.973	17	0	Median	1.5072	1.417	6.7643	17	0	Median	40.9	37	55065000	19987000	35079000	21403000	8861000	12542000
Heterogeneous nuclear ribonucleoprotein U;Heterogeneous nuclear ribonucleoprotein U (Fragment)	Heterogeneous nuclear ribonucleoprotein U	18;4	18;4	18;4	>sp|Q00839|HNRPU_HUMAN Heterogeneous nuclear ribonucleoprotein U OS=Homo sapiens GN=HNRNPU PE=1 SV=6	2	18	18	18	16	14	16	14	16	14	25.7	25.7	25.7	90.583	825	825;241	0	150.25	1.0485	1.0174	19.089	26	0	Median	1.1938	1.1198	15.952	15	0	Median	0.9298	0.87724	14.775	11	0	Median	22.8	21.5	31479000	15022000	16458000	18470000	8033300	10437000
Heterogeneous nuclear ribonucleoprotein U-like protein 1;Heterogeneous nuclear ribonucleoprotein U-like protein 1 (Fragment)	Heterogeneous nuclear ribonucleoprotein U-like protein 1;Heterogeneous nuclear ribonucleoprotein U-like protein 1 (Fragment)	27;17	27;17	27;17	>sp|Q9BUJ2|HNRL1_HUMAN Heterogeneous nuclear ribonucleoprotein U-like protein 1 OS=Homo sapiens GN=HNRNPUL1 PE=1 SV=2;>tr|M0QYZ0|M0QYZ0_HUMAN Heterogeneous nuclear ribonucleoprotein U-like protein 1 (Fragment) OS=Homo sapiens GN=HNRNPUL1 PE=1 SV=1	2	27	27	27	26	19	26	19	26	19	43.6	43.6	43.6	95.737	856	856;371	0	279.63	0.98147	0.91992	12.02	42	0	Median	1.0022	0.93745	13.213	25	0	Median	0.96444	0.90148	10.407	17	0	Median	41.5	28.7	65721000	31802000	33919000	39292000	19023000	20269000
Heterogeneous nuclear ribonucleoproteins A2/B1	Heterogeneous nuclear ribonucleoproteins A2/B1	3	3	3	>sp|P22626|ROA2_HUMAN Heterogeneous nuclear ribonucleoproteins A2/B1 OS=Homo sapiens GN=HNRNPA2B1 PE=1 SV=2	1	3	3	3	3	2	3	2	3	2	14.2	14.2	14.2	37.429	353	353	0	29.32	1.3877	1.2525	26.833	4	0	Median	1.3099	1.1549	30.632	3	0	Median	NaN	NaN	NaN	1	0	Median	14.2	11.3	2894800	1129700	1765100	1973800	932290	1041500
Heterogeneous nuclear ribonucleoproteins C1/C2;Heterogeneous nuclear ribonucleoproteins C1/C2 (Fragment);Heterogeneous nuclear ribonucleoprotein C-like 4;Heterogeneous nuclear ribonucleoprotein C-like 3;Heterogeneous nuclear ribonucleoprotein C-like 2;Heterogeneous nuclear ribonucleoprotein C-like 1;RNA-binding Raly-like protein (Fragment);RNA-binding Raly-like protein	Heterogeneous nuclear ribonucleoproteins C1/C2;Heterogeneous nuclear ribonucleoproteins C1/C2 (Fragment)	14;10;5;5;5;5;1;1	14;10;5;5;5;5;1;1	14;10;5;5;5;5;1;1	>sp|P07910|HNRPC_HUMAN Heterogeneous nuclear ribonucleoproteins C1/C2 OS=Homo sapiens GN=HNRNPC PE=1 SV=4;>tr|G3V575|G3V575_HUMAN Heterogeneous nuclear ribonucleoproteins C1/C2 (Fragment) OS=Homo sapiens GN=HNRNPC PE=1 SV=1	8	14	14	14	13	9	13	9	13	9	41.5	41.5	41.5	33.67	306	306;187;293;293;293;293;85;291	0	143.76	0.7101	0.68038	56.477	21	0	Median	0.65415	0.61521	9.6982	12	0	Median	1.9824	1.8997	13.712	9	0	Median	41.5	35.3	26132000	12982000	13150000	14679000	9225200	5453900
High mobility group protein 20A	High mobility group protein 20A	1	1	1	>sp|Q9NP66|HM20A_HUMAN High mobility group protein 20A OS=Homo sapiens GN=HMG20A PE=1 SV=1	1	1	1	1	0	1	0	1	0	1	5.8	5.8	5.8	40.143	347	347	0	14.58	NaN	NaN	NaN	1	0	Median	NaN	NaN	NaN	0	0	Median	NaN	NaN	NaN	1	0	Median	0	5.8	569070	187770	381300	0	0	0
Histone acetyltransferase KAT7;Histone acetyltransferase KAT8;Histone acetyltransferase KAT6B	Histone acetyltransferase KAT7;Histone acetyltransferase KAT8;Histone acetyltransferase KAT6B	2;1;1	2;1;1	2;1;1	>sp|O95251|KAT7_HUMAN Histone acetyltransferase KAT7 OS=Homo sapiens GN=KAT7 PE=1 SV=1;>sp|Q9H7Z6|KAT8_HUMAN Histone acetyltransferase KAT8 OS=Homo sapiens GN=KAT8 PE=1 SV=2;>sp|Q8WYB5|KAT6B_HUMAN Histone acetyltransferase KAT6B OS=Homo sapiens GN=KAT6B PE	3	2	2	2	0	2	0	2	0	2	3.6	3.6	3.6	70.642	611	611;458;2073	0	12.362	NaN	NaN	NaN	1	0	Median	NaN	NaN	NaN	0	0	Median	NaN	NaN	NaN	1	0	Median	0	3.6	93003	81500	11503	0	0	0
Histone deacetylase 1	Histone deacetylase 1	5	2	2	>sp|Q13547|HDAC1_HUMAN Histone deacetylase 1 OS=Homo sapiens GN=HDAC1 PE=1 SV=1	1	5	2	2	4	5	1	2	1	2	15.1	7.5	7.5	55.102	482	482	0	27.375	NaN	NaN	NaN	1	0	Median	NaN	NaN	NaN	0	0	Median	NaN	NaN	NaN	1	0	Median	11.6	15.1	704720	317700	387020	193220	0	193220
Histone deacetylase 2;Histone deacetylase 1 (Fragment);Histone deacetylase 2 (Fragment)	Histone deacetylase 2;Histone deacetylase 1 (Fragment)	6;3;2	6;3;2	3;0;0	>sp|Q92769|HDAC2_HUMAN Histone deacetylase 2 OS=Homo sapiens GN=HDAC2 PE=1 SV=2;>tr|Q5TEE2|Q5TEE2_HUMAN Histone deacetylase 1 (Fragment) OS=Homo sapiens GN=HDAC1 PE=1 SV=1	3	6	6	3	6	6	6	6	3	3	19.7	19.7	12.1	55.364	488	488;211;109	0	70.509	0.96924	0.88405	12.164	8	0	Median	1.0172	0.90176	14.395	5	0	Median	0.92591	0.86933	6.0427	3	0	Median	19.7	19.7	4502900	2362900	2140000	2063400	1032800	1030700
Histone H1.1	Histone H1.1	9	4	4	>sp|Q02539|H11_HUMAN Histone H1.1 OS=Homo sapiens GN=HIST1H1A PE=1 SV=3	1	9	4	4	7	8	4	3	4	3	34.9	23.7	23.7	21.842	215	215	0	30.879	1.067	1.0278	17.345	7	0	Median	1.0057	0.92119	8.33	5	0	Median	1.3173	1.2345	25.918	2	0	Median	30.7	34.9	5801000	2750800	3050200	3939300	1898000	2041300
Histone H1.2;Histone H1.3;Histone H1t	Histone H1.2;Histone H1.3	15;10;5	15;10;5	5;0;0	>sp|P16403|H12_HUMAN Histone H1.2 OS=Homo sapiens GN=HIST1H1C PE=1 SV=2;>sp|P16402|H13_HUMAN Histone H1.3 OS=Homo sapiens GN=HIST1H1D PE=1 SV=2	3	15	15	5	13	13	13	13	5	4	38	38	15	21.364	213	213;221;207	0	135.4	1.1101	1.1045	8.3039	34	0	Median	1.075	1.065	5.999	19	0	Median	1.2301	1.1609	6.4726	15	0	Median	33.8	36.2	372960000	172610000	200350000	215090000	103080000	112010000
Histone H1.4	Histone H1.4	13	3	3	>sp|P10412|H14_HUMAN Histone H1.4 OS=Homo sapiens GN=HIST1H1E PE=1 SV=2	1	13	3	3	11	12	3	3	3	3	32	9.6	9.6	21.865	219	219	0	39.955	1.188	1.1518	6.9519	6	0	Median	1.1263	1.068	4.7411	3	0	Median	1.2831	1.1939	0.41275	3	0	Median	27.9	31.1	20947000	9501200	11446000	13295000	6295500	6999400
Histone H1.5	Histone H1.5	11	10	10	>sp|P16401|H15_HUMAN Histone H1.5 OS=Homo sapiens GN=HIST1H1B PE=1 SV=3	1	11	10	10	8	10	8	9	8	9	29.6	25.7	25.7	22.58	226	226	0	106.31	1.1306	1.1	11.089	20	0	Median	1.0422	1.0062	9.7145	10	0	Median	1.2314	1.1737	7.258	10	0	Median	23.9	29.6	60785000	28614000	32171000	40585000	19749000	20836000
Histone H1x	Histone H1x	7	7	7	>sp|Q92522|H1X_HUMAN Histone H1x OS=Homo sapiens GN=H1FX PE=1 SV=1	1	7	7	7	6	4	6	4	6	4	31.9	31.9	31.9	22.487	213	213	0	61.597	0.94512	0.93636	15.462	9	0	Median	0.90465	0.87212	13.282	4	0	Median	1.1249	1.0298	13.908	5	0	Median	31.5	18.3	14146000	7251900	6893600	9865700	5295600	4570200
Histone H2A type 1-J;Histone H2A type 1-H;Histone H2A.J;Histone H2A type 2-C;Histone H2A type 2-A;Histone H2A type 1-D;Histone H2A type 1	Histone H2A type 1-J;Histone H2A type 1-H;Histone H2A.J;Histone H2A type 2-C;Histone H2A type 2-A;Histone H2A type 1-D;Histone H2A type 1	6;6;6;6;6;6;6	6;6;6;6;6;6;6	2;2;2;2;2;2;2	>sp|Q99878|H2A1J_HUMAN Histone H2A type 1-J OS=Homo sapiens GN=HIST1H2AJ PE=1 SV=3;>sp|Q96KK5|H2A1H_HUMAN Histone H2A type 1-H OS=Homo sapiens GN=HIST1H2AH PE=1 SV=3;>sp|Q9BTM1|H2AJ_HUMAN Histone H2A.J OS=Homo sapiens GN=H2AFJ PE=1 SV=1;>sp|Q16777|H2A2C_HU	7	6	6	2	6	5	6	5	2	1	35.9	35.9	14.1	13.936	128	128;128;129;129;130;130;130	0	63.544	1.0611	0.98683	12.956	9	0	Median	1.0573	1.0291	14.851	4	0	Median	1.0611	0.98683	11.944	5	0	Median	35.9	35.9	41046000	19531000	21515000	20477000	9971000	10506000
Histone H2A type 3;Histone H2A type 1-C;Histone H2A type 1-B/E	Histone H2A type 3;Histone H2A type 1-C;Histone H2A type 1-B/E	5;5;5	1;1;1	1;1;1	>sp|Q7L7L0|H2A3_HUMAN Histone H2A type 3 OS=Homo sapiens GN=HIST3H2A PE=1 SV=3;>sp|Q93077|H2A1C_HUMAN Histone H2A type 1-C OS=Homo sapiens GN=HIST1H2AC PE=1 SV=3;>sp|P04908|H2A1B_HUMAN Histone H2A type 1-B/E OS=Homo sapiens GN=HIST1H2AB PE=1 SV=2	3	5	1	1	5	5	1	1	1	1	35.4	8.5	8.5	14.121	130	130;130;130	0.0014706	7.4471	NaN	NaN	NaN	1	0	Median	NaN	NaN	NaN	1	0	Median	NaN	NaN	NaN	0	0	Median	35.4	35.4	738620	259560	479060	523430	259560	263870
Histone H2B type F-S;Histone H2B type 2-F;Histone H2B type 1-N;Histone H2B type 1-M;Histone H2B type 1-L;Histone H2B type 1-K;Histone H2B type 1-H;Histone H2B type 1-D;Histone H2B type 1-C/E/F/G/I;Histone H2B;Histone H2B type 1-A	Histone H2B type F-S;Histone H2B type 2-F;Histone H2B type 1-N;Histone H2B type 1-M;Histone H2B type 1-L;Histone H2B type 1-K;Histone H2B type 1-H;Histone H2B type 1-D;Histone H2B type 1-C/E/F/G/I;Histone H2B;Histone H2B type 1-A	6;6;6;6;6;6;6;6;6;6;3	2;2;2;2;2;2;2;2;2;2;0	2;2;2;2;2;2;2;2;2;2;0	>sp|P57053|H2BFS_HUMAN Histone H2B type F-S OS=Homo sapiens GN=H2BFS PE=1 SV=2;>sp|Q5QNW6|H2B2F_HUMAN Histone H2B type 2-F OS=Homo sapiens GN=HIST2H2BF PE=1 SV=3;>sp|Q99877|H2B1N_HUMAN Histone H2B type 1-N OS=Homo sapiens GN=HIST1H2BN PE=1 SV=3;>sp|Q99879|	11	6	2	2	5	6	1	2	1	2	41.3	7.9	7.9	13.944	126	126;126;126;126;126;126;126;126;126;166;127	0	12.783	1.0678	0.99198	4.419	3	0	Median	NaN	NaN	NaN	1	0	Median	1.0891	1.0149	3.2281	2	0	Median	41.3	41.3	10936000	5132100	5804000	4127700	1974900	2152900
Histone H2B type 2-E;Histone H2B type 1-O;Histone H2B type 1-J;Histone H2B type 1-B;Histone H2B type 3-B;Putative histone H2B type 2-D;Putative histone H2B type 2-C	Histone H2B type 2-E;Histone H2B type 1-O;Histone H2B type 1-J;Histone H2B type 1-B;Histone H2B type 3-B	6;6;6;6;5;2;2	6;6;6;6;5;2;2	2;2;2;2;2;2;2	>sp|Q16778|H2B2E_HUMAN Histone H2B type 2-E OS=Homo sapiens GN=HIST2H2BE PE=1 SV=3;>sp|P23527|H2B1O_HUMAN Histone H2B type 1-O OS=Homo sapiens GN=HIST1H2BO PE=1 SV=3;>sp|P06899|H2B1J_HUMAN Histone H2B type 1-J OS=Homo sapiens GN=HIST1H2BJ PE=1 SV=3;>sp|P33	7	6	6	2	6	6	6	6	2	2	41.3	41.3	7.9	13.92	126	126;126;126;126;126;164;193	0	63.766	1.1192	1.0436	10.299	11	0	Median	1.1116	1.0405	9.1271	5	0	Median	1.1322	1.0555	11.83	6	0	Median	41.3	41.3	23302000	10937000	12365000	10692000	4852100	5839600
Histone H3;Histone H3 (Fragment);Histone H3.3;Histone H3.2;Histone H3.1t;Histone H3.1;Histone H3.3 (Fragment);Histone H3.3C	Histone H3;Histone H3 (Fragment);Histone H3.3;Histone H3.2;Histone H3.1t;Histone H3.1;Histone H3.3 (Fragment);Histone H3.3C	3;3;3;3;3;3;3;2	3;3;3;3;3;3;3;2	3;3;3;3;3;3;3;2	>tr|B4DEB1|B4DEB1_HUMAN Histone H3 OS=Homo sapiens GN=H3F3A PE=2 SV=1;>tr|K7EK07|K7EK07_HUMAN Histone H3 (Fragment) OS=Homo sapiens GN=H3F3B PE=1 SV=1;>sp|P84243|H33_HUMAN Histone H3.3 OS=Homo sapiens GN=H3F3A PE=1 SV=2;>sp|Q71DI3|H32_HUMAN Histone H3.2 OS	8	3	3	3	3	2	3	2	3	2	22	22	22	14.052	123	123;132;136;136;136;136;151;135	0	17.38	1.1544	1.069	13.188	5	0	Median	1.0425	0.92096	16.264	3	0	Median	1.1834	1.1079	5.0474	2	0	Median	22	14.6	4702800	1974600	2728200	3011400	1274000	1737500
Histone H4	Histone H4	6	6	6	>sp|P62805|H4_HUMAN Histone H4 OS=Homo sapiens GN=HIST1H4A PE=1 SV=2	1	6	6	6	6	4	6	4	6	4	52.4	52.4	52.4	11.367	103	103	0	47.408	1.3091	1.2055	10.27	6	0	Median	1.4335	1.3521	12.963	3	0	Median	1.2625	1.192	3.6338	3	0	Median	52.4	41.7	9722600	4575000	5147600	5783600	2820500	2963100
Histone lysine demethylase PHF8	Histone lysine demethylase PHF8	3	3	2	>sp|Q9UPP1|PHF8_HUMAN Histone lysine demethylase PHF8 OS=Homo sapiens GN=PHF8 PE=1 SV=3	1	3	3	2	3	2	3	2	2	2	4.5	4.5	3.2	117.86	1060	1060	0	44.711	1.0244	0.9301	0.16401	2	0	Median	NaN	NaN	NaN	1	0	Median	NaN	NaN	NaN	1	0	Median	4.5	3.2	1179200	371030	808160	873530	141310	732220
Histone-binding protein RBBP4;Histone-binding protein RBBP4 (Fragment)	Histone-binding protein RBBP4;Histone-binding protein RBBP4 (Fragment)	3;2	3;2	1;0	>sp|Q09028|RBBP4_HUMAN Histone-binding protein RBBP4 OS=Homo sapiens GN=RBBP4 PE=1 SV=3;>tr|H0YF10|H0YF10_HUMAN Histone-binding protein RBBP4 (Fragment) OS=Homo sapiens GN=RBBP4 PE=1 SV=1	2	3	3	1	2	3	2	3	0	1	7.3	7.3	3.3	47.655	425	425;207	0	19.835	1.0692	0.99184	2.7681	4	0	Median	1.07	0.99184	1.8378	2	0	Median	1.0521	0.98644	4.3947	2	0	Median	4	7.3	1516300	647320	869020	418290	184110	234190
Histone-lysine N-methyltransferase 2A	Histone-lysine N-methyltransferase 2A	3	3	3	>sp|Q03164|KMT2A_HUMAN Histone-lysine N-methyltransferase 2A OS=Homo sapiens GN=KMT2A PE=1 SV=5	1	3	3	3	2	1	2	1	2	1	1	1	1	431.76	3969	3969	0	18.307	1.3442	1.2664	42.486	2	0	Median	NaN	NaN	NaN	1	0	Median	NaN	NaN	NaN	1	0	Median	0.7	0.4	85100	31115	53985	70214	24072	46142
Histone-lysine N-methyltransferase NSD2;Histone-lysine N-methyltransferase NSD2 (Fragment)	Histone-lysine N-methyltransferase NSD2	28;3	28;3	28;3	>sp|O96028|NSD2_HUMAN Histone-lysine N-methyltransferase NSD2 OS=Homo sapiens GN=WHSC1 PE=1 SV=1	2	28	28	28	23	24	23	24	23	24	29.9	29.9	29.9	152.26	1365	1365;199	0	243.05	1.2012	1.09	26.003	35	0	Median	1.2012	1.09	18.447	19	0	Median	1.1718	1.0898	33.012	16	0	Median	23.8	26.2	21611000	9657200	11954000	12492000	4748100	7743500
Histone-lysine N-methyltransferase NSD3	Histone-lysine N-methyltransferase NSD3	2	2	2	>sp|Q9BZ95|NSD3_HUMAN Histone-lysine N-methyltransferase NSD3 OS=Homo sapiens GN=WHSC1L1 PE=1 SV=1	1	2	2	2	1	1	1	1	1	1	3.4	3.4	3.4	161.61	1437	1437	0	12.379	1.0085	0.93459	20.829	2	0	Median	NaN	NaN	NaN	1	0	Median	NaN	NaN	NaN	1	0	Median	1.8	1.6	480540	247470	233070	348170	172320	175850
Histone-lysine N-methyltransferase, H3 lysine-36 and H4 lysine-20 specific	Histone-lysine N-methyltransferase, H3 lysine-36 and H4 lysine-20 specific	12	12	12	>sp|Q96L73|NSD1_HUMAN Histone-lysine N-methyltransferase, H3 lysine-36 and H4 lysine-20 specific OS=Homo sapiens GN=NSD1 PE=1 SV=1	1	12	12	12	8	7	8	7	8	7	7.2	7.2	7.2	296.65	2696	2696	0	91.745	1.0561	0.95761	30.38	8	0	Median	1.153	1.0296	37.671	4	0	Median	0.99772	0.94867	26.948	4	0	Median	4.9	5.1	3314200	1385200	1929000	1793100	771150	1021900
HMG box transcription factor BBX	HMG box transcription factor BBX	7	7	7	>sp|Q8WY36|BBX_HUMAN HMG box transcription factor BBX OS=Homo sapiens GN=BBX PE=1 SV=1	1	7	7	7	5	6	5	6	5	6	11.8	11.8	11.8	105.13	941	941	0	87.956	0.93983	0.86101	22.446	7	0	Median	1.1116	1.0039	2.2534	3	0	Median	0.76512	0.71374	19.503	4	0	Median	9.1	9.7	4627900	1921000	2706900	2283800	822310	1461500
Holliday junction recognition protein;Holliday junction recognition protein (Fragment)	Holliday junction recognition protein;Holliday junction recognition protein (Fragment)	6;5	6;5	6;5	>sp|Q8NCD3|HJURP_HUMAN Holliday junction recognition protein OS=Homo sapiens GN=HJURP PE=1 SV=2;>tr|C9JWC4|C9JWC4_HUMAN Holliday junction recognition protein (Fragment) OS=Homo sapiens GN=HJURP PE=1 SV=1	2	6	6	6	4	4	4	4	4	4	14.3	14.3	14.3	83.538	748	748;570	0	45.131	1.1126	0.99089	17.017	8	0	Median	1.1214	0.99089	22.293	4	0	Median	1.068	0.99634	13.196	4	0	Median	8.7	9.9	2884200	1433300	1450900	1790900	876880	914050
Importin subunit alpha-1;Importin subunit alpha-1 (Fragment)	Importin subunit alpha-1	13;6	13;6	13;6	>sp|P52292|IMA1_HUMAN Importin subunit alpha-1 OS=Homo sapiens GN=KPNA2 PE=1 SV=1	2	13	13	13	13	8	13	8	13	8	31.9	31.9	31.9	57.861	529	529;134	0	171.41	1.175	1.0729	12.657	20	0	Median	1.2319	1.1078	9.2414	12	0	Median	0.98215	0.90593	7.6972	8	0	Median	31.9	24.4	20147000	9402900	10744000	11245000	4884900	6360400
Importin subunit alpha-3;Importin subunit alpha-4	Importin subunit alpha-3;Importin subunit alpha-4	2;1	2;1	2;1	>sp|O00629|IMA3_HUMAN Importin subunit alpha-3 OS=Homo sapiens GN=KPNA4 PE=1 SV=1;>sp|O00505|IMA4_HUMAN Importin subunit alpha-4 OS=Homo sapiens GN=KPNA3 PE=1 SV=2	2	2	2	2	2	0	2	0	2	0	4.6	4.6	4.6	57.886	521	521;521	0	16.633	NaN	NaN	NaN	0	0	Median	NaN	NaN	NaN	0	0	Median	NaN	NaN	NaN	0	0	Median	4.6	0	263460	0	263460	263460	0	263460
Importin subunit alpha-5;Importin subunit alpha-5 (Fragment);Importin subunit alpha-7 (Fragment);Importin subunit alpha-7	Importin subunit alpha-5;Importin subunit alpha-5 (Fragment);Importin subunit alpha-7 (Fragment);Importin subunit alpha-7	2;1;1;1	2;1;1;1	2;1;1;1	>sp|P52294|IMA5_HUMAN Importin subunit alpha-5 OS=Homo sapiens GN=KPNA1 PE=1 SV=3;>tr|C9J352|C9J352_HUMAN Importin subunit alpha-5 (Fragment) OS=Homo sapiens GN=KPNA1 PE=1 SV=1;>tr|Q5TFJ7|Q5TFJ7_HUMAN Importin subunit alpha-7 (Fragment) OS=Homo sapiens GN=	4	2	2	2	0	2	0	2	0	2	4.3	4.3	4.3	60.221	538	538;169;321;536	0	18.46	NaN	NaN	NaN	0	0	Median	NaN	NaN	NaN	0	0	Median	NaN	NaN	NaN	0	0	Median	0	4.3	140590	140590	0	0	0	0
Importin subunit beta-1 (Fragment);Importin subunit beta-1	Importin subunit beta-1 (Fragment);Importin subunit beta-1	1;1	1;1	1;1	>tr|J3QR48|J3QR48_HUMAN Importin subunit beta-1 (Fragment) OS=Homo sapiens GN=KPNB1 PE=1 SV=4;>sp|Q14974|IMB1_HUMAN Importin subunit beta-1 OS=Homo sapiens GN=KPNB1 PE=1 SV=2	2	1	1	1	1	0	1	0	1	0	10.1	10.1	10.1	16.398	148	148;876	0.0016129	10.759	NaN	NaN	NaN	1	0	Median	NaN	NaN	NaN	1	0	Median	NaN	NaN	NaN	0	0	Median	10.1	0	162590	61752	100840	162590	61752	100840
Inner centromere protein	Inner centromere protein	2	2	2	>sp|Q9NQS7|INCE_HUMAN Inner centromere protein OS=Homo sapiens GN=INCENP PE=1 SV=3	1	2	2	2	1	2	1	2	1	2	2.8	2.8	2.8	105.43	918	918	0	12.364	0.84793	0.79954	67.773	3	0	Median	NaN	NaN	NaN	1	0	Median	0.53065	0.50001	66.384	2	0	Median	1.6	2.8	243580	134480	109100	130000	52553	77442
Insulin-like growth factor 2 mRNA-binding protein 1	Insulin-like growth factor 2 mRNA-binding protein 1	16	16	14	>sp|Q9NZI8|IF2B1_HUMAN Insulin-like growth factor 2 mRNA-binding protein 1 OS=Homo sapiens GN=IGF2BP1 PE=1 SV=2	1	16	16	14	13	15	13	15	11	13	33.4	33.4	29.5	63.48	577	577	0	206.46	1.073	0.99137	9.7159	23	0	Median	1.0106	0.89099	10.261	10	0	Median	1.0918	1.0113	6.9496	13	0	Median	29.8	32.1	27707000	12401000	15306000	9432000	4156000	5276000
Insulin-like growth factor 2 mRNA-binding protein 2	Insulin-like growth factor 2 mRNA-binding protein 2	5	4	4	>sp|Q9Y6M1|IF2B2_HUMAN Insulin-like growth factor 2 mRNA-binding protein 2 OS=Homo sapiens GN=IGF2BP2 PE=1 SV=2	1	5	4	4	1	5	0	4	0	4	13	10.9	10.9	66.121	599	599	0	38.876	1.1694	1.0904	3.6091	3	0	Median	NaN	NaN	NaN	0	0	Median	1.1694	1.0904	3.6091	3	0	Median	2.2	13	1038200	413390	624810	0	0	0
Insulin-like growth factor 2 mRNA-binding protein 3	Insulin-like growth factor 2 mRNA-binding protein 3	15	13	13	>sp|O00425|IF2B3_HUMAN Insulin-like growth factor 2 mRNA-binding protein 3 OS=Homo sapiens GN=IGF2BP3 PE=1 SV=2	1	15	13	13	14	15	12	13	12	13	35.2	31.3	31.3	63.704	579	579	0	143.68	1.0835	0.97248	17.041	16	0	Median	0.93728	0.83401	15.543	7	0	Median	1.1179	1.033	13.682	9	0	Median	30.9	35.2	16623000	6707100	9916300	5570100	2498000	3072100
Integrator complex subunit 6	Integrator complex subunit 6	1	1	1	>sp|Q9UL03|INT6_HUMAN Integrator complex subunit 6 OS=Homo sapiens GN=INTS6 PE=1 SV=1	1	1	1	1	0	1	0	1	0	1	0.8	0.8	0.8	100.39	887	887	1	-2	NaN	NaN	NaN	1	0	Median	NaN	NaN	NaN	0	0	Median	NaN	NaN	NaN	1	0	Median	0	0.8	3134100	1518700	1615300	0	0	0
Integrin-alpha FG-GAP repeat-containing protein 2	Integrin-alpha FG-GAP repeat-containing protein 2	1	1	1	>sp|Q969R8|ITFG2_HUMAN Integrin-alpha FG-GAP repeat-containing protein 2 OS=Homo sapiens GN=ITFG2 PE=1 SV=1	1	1	1	1	0	1	0	1	0	1	2	2	2	49.312	447	447	1	-2	NaN	NaN	NaN	0	0	Median	NaN	NaN	NaN	0	0	Median	NaN	NaN	NaN	0	0	Median	0	2	0	0	0	0	0	0
Inter-alpha-trypsin inhibitor heavy chain H4 (Fragment);Inter-alpha-trypsin inhibitor heavy chain H4;ITIH4 protein	Inter-alpha-trypsin inhibitor heavy chain H4 (Fragment);Inter-alpha-trypsin inhibitor heavy chain H4;ITIH4 protein	1;1;1	1;1;1	1;1;1	>tr|H7C0L5|H7C0L5_HUMAN Inter-alpha-trypsin inhibitor heavy chain H4 (Fragment) OS=Homo sapiens GN=ITIH4 PE=1 SV=1;>sp|Q14624|ITIH4_HUMAN Inter-alpha-trypsin inhibitor heavy chain H4 OS=Homo sapiens GN=ITIH4 PE=1 SV=4;>tr|B7ZKJ8|B7ZKJ8_HUMAN ITIH4 protein	3	1	1	1	0	1	0	1	0	1	2.2	2.2	2.2	79.952	719	719;930;935	1	-2	NaN	NaN	NaN	0	0	Median	NaN	NaN	NaN	0	0	Median	NaN	NaN	NaN	0	0	Median	0	2.2	0	0	0	0	0	0
Interferon-inducible double-stranded RNA-dependent protein kinase activator A	Interferon-inducible double-stranded RNA-dependent protein kinase activator A	1	1	1	>sp|O75569|PRKRA_HUMAN Interferon-inducible double-stranded RNA-dependent protein kinase activator A OS=Homo sapiens GN=PRKRA PE=1 SV=1	1	1	1	1	0	1	0	1	0	1	6.1	6.1	6.1	34.404	313	313	0.0015798	10.018	NaN	NaN	NaN	1	0	Median	NaN	NaN	NaN	0	0	Median	NaN	NaN	NaN	1	0	Median	0	6.1	139710	65356	74358	0	0	0
Interferon-stimulated 20 kDa exonuclease-like 2	Interferon-stimulated 20 kDa exonuclease-like 2	3	3	3	>sp|Q9H9L3|I20L2_HUMAN Interferon-stimulated 20 kDa exonuclease-like 2 OS=Homo sapiens GN=ISG20L2 PE=1 SV=1	1	3	3	3	2	2	2	2	2	2	11.9	11.9	11.9	39.153	353	353	0	31.273	0.95591	0.89603	19.423	4	0	Median	1.1082	1.0212	18.31	2	0	Median	0.84274	0.80442	15.064	2	0	Median	8.2	7.1	1216600	602700	613930	756820	365840	390980
Interleukin enhancer-binding factor 2;Interleukin enhancer-binding factor 2 (Fragment)	Interleukin enhancer-binding factor 2	13;6	13;6	13;6	>sp|Q12905|ILF2_HUMAN Interleukin enhancer-binding factor 2 OS=Homo sapiens GN=ILF2 PE=1 SV=2	2	13	13	13	11	12	11	12	11	12	58.5	58.5	58.5	43.062	390	390;115	0	119.76	1.1975	1.0706	16.352	13	0	Median	1.2021	1.0706	16.756	7	0	Median	1.1672	1.0791	17.45	6	0	Median	48.7	58.5	20129000	6120400	14009000	9962700	3074200	6888500
Interleukin enhancer-binding factor 3;Interleukin enhancer-binding factor 3 (Fragment)	Interleukin enhancer-binding factor 3	24;5	24;5	21;5	>sp|Q12906|ILF3_HUMAN Interleukin enhancer-binding factor 3 OS=Homo sapiens GN=ILF3 PE=1 SV=3	2	24	24	21	24	16	24	16	21	14	41.7	41.7	37.6	95.337	894	894;161	0	226.83	1.1213	1.015	12.638	26	0	Median	1.1063	0.98177	13.065	17	0	Median	1.2018	1.1288	9.8717	9	0	Median	41.7	31.3	32646000	15334000	17312000	26087000	12093000	13994000
Intestinal-type alkaline phosphatase	Intestinal-type alkaline phosphatase	8	8	4	>sp|P09923|PPBI_HUMAN Intestinal-type alkaline phosphatase OS=Homo sapiens GN=ALPI PE=1 SV=2	1	8	8	4	7	8	7	8	3	4	19.1	19.1	10.8	56.811	528	528	0	78.409	0.3714	0.34166	34.267	6	0	Median	0.44933	0.40267	24.999	4	0	Median	0.25192	0.2355	30.171	2	0	Median	17.6	19.1	6230600	5261600	969000	2711800	1980900	730990
IQ domain-containing protein D	IQ domain-containing protein D	1	1	1	>sp|Q96DY2|IQCD_HUMAN IQ domain-containing protein D OS=Homo sapiens GN=IQCD PE=2 SV=2	1	1	1	1	0	1	0	1	0	1	2	2	2	52.359	449	449	1	-2	NaN	NaN	NaN	1	0	Median	NaN	NaN	NaN	0	0	Median	NaN	NaN	NaN	1	0	Median	0	2	92025	54256	37769	0	0	0
Jerky protein homolog-like	Jerky protein homolog-like	1	1	1	>sp|Q9Y4A0|JERKL_HUMAN Jerky protein homolog-like OS=Homo sapiens GN=JRKL PE=2 SV=2	1	1	1	1	1	0	1	0	1	0	2.3	2.3	2.3	59.911	524	524	1	-2	NaN	NaN	NaN	1	0	Median	NaN	NaN	NaN	1	0	Median	NaN	NaN	NaN	0	0	Median	2.3	0	564100	262120	301980	564100	262120	301980
Junction plakoglobin;Junction plakoglobin (Fragment);Catenin beta-1	Junction plakoglobin	6;2;2	6;2;2	6;2;2	>sp|P14923|PLAK_HUMAN Junction plakoglobin OS=Homo sapiens GN=JUP PE=1 SV=3	3	6	6	6	5	5	5	5	5	5	10.1	10.1	10.1	81.744	745	745;295;781	0	40.592	0.48951	0.45731	28.668	3	0	Median	0.60879	0.55671	27.814	2	0	Median	NaN	NaN	NaN	1	0	Median	9	8.1	958020	793670	164360	547050	406450	140590
Keratin, type I cytoskeletal 18;CON__P05784;CON__H-INV:HIT000015463;CON__Q92764;Keratin, type I cuticular Ha5;CON__Q497I4;Keratin, type I cytoskeletal 13 (Fragment);Keratin, type I cuticular Ha3-II;CON__Q14525;Keratin, type I cuticular Ha1;CON__Q9UE12;CON__Q15323;CON__A2A5Y0;Keratin, type I cuticular Ha2;CON__Q14532;Keratin, type I cuticular Ha7;CON__A2AB72;Keratin, type I cuticular Ha8;CON__O760…	Keratin, type I cytoskeletal 18	20;4;2;2;2;2;1;1;1;1;1;1;1;1;1;1;1;1;1;1;1;1;1;1;1	19;3;2;1;1;1;0;0;0;0;0;0;0;0;0;0;0;0;0;0;0;0;0;0;0	18;2;2;1;1;1;0;0;0;0;0;0;0;0;0;0;0;0;0;0;0;0;0;0;0	>sp|P05783|K1C18_HUMAN Keratin, type I cytoskeletal 18 OS=Homo sapiens GN=KRT18 PE=1 SV=2	25	20	19	18	19	12	18	11	17	10	47.2	45.6	43.5	48.057	430	430;423;295;425;455;455;165;404;404;416;416;416;416;448;448;449;453;456;456;467;467;471;476;525;525	0	179.97	1.0922	0.98926	16.11	18	0	Median	1.1819	1.0333	11.008	12	0	Median	0.85552	0.79006	3.4841	6	0	Median	47.2	30.9	22185000	10546000	11638000	16558000	7296600	9261600
Keratin, type II cytoskeletal 1;CON__P04264	Keratin, type II cytoskeletal 1;CON__P04264	34;32	32;30	23;21	>sp|P04264|K2C1_HUMAN Keratin, type II cytoskeletal 1 OS=Homo sapiens GN=KRT1 PE=1 SV=6;>P04264 SWISS-PROT:P04264 Tax_Id=9606 Gene_Symbol=KRT1 Keratin, type II cytoskeletal 1	2	34	32	23	24	34	22	32	14	23	48.9	47.7	39.1	66.038	644	644;644	0	323.31	0.062507	0.061122	84.411	2	0	Median	NaN	NaN	NaN	1	0	Median	NaN	NaN	NaN	1	0	Median	39.9	48.9	83870000	83623000	247090	22074000	21845000	229480
Keratin, type II cytoskeletal 2 epidermal;CON__P35908;CON__Q6NXH9	Keratin, type II cytoskeletal 2 epidermal;CON__P35908	35;34;4	35;34;4	24;23;0	>sp|P35908|K22E_HUMAN Keratin, type II cytoskeletal 2 epidermal OS=Homo sapiens GN=KRT2 PE=1 SV=2;>P35908 SWISS-PROT:P35908 Tax_Id=9606 Gene_Symbol=KRT2 Keratin, type II cytoskeletal 2 epidermal	3	35	35	24	25	32	25	32	17	21	65.7	65.7	50.7	65.432	639	639;645;539	0	323.31	0.3665	0.33763	54.387	2	0	Median	NaN	NaN	NaN	1	0	Median	NaN	NaN	NaN	1	0	Median	49	60.3	69952000	69350000	602460	30270000	29861000	408640
KH domain-containing, RNA-binding, signal transduction-associated protein 1;KH domain-containing, RNA-binding, signal transduction-associated protein 2	KH domain-containing, RNA-binding, signal transduction-associated protein 1	8;1	8;1	8;1	>sp|Q07666|KHDR1_HUMAN KH domain-containing, RNA-binding, signal transduction-associated protein 1 OS=Homo sapiens GN=KHDRBS1 PE=1 SV=1	2	8	8	8	7	8	7	8	7	8	18.5	18.5	18.5	48.227	443	443;349	0	68.93	0.88491	0.83597	11.946	17	0	Median	1.0255	0.91784	11.336	6	0	Median	0.85935	0.81509	10.907	11	0	Median	16.3	18.5	12746000	6601000	6145300	4755400	2310500	2444900
Kinesin light chain 1	Kinesin light chain 1	1	1	1	>sp|Q07866|KLC1_HUMAN Kinesin light chain 1 OS=Homo sapiens GN=KLC1 PE=1 SV=2	1	1	1	1	0	1	0	1	0	1	1.7	1.7	1.7	65.309	573	573	1	-2	NaN	NaN	NaN	0	0	Median	NaN	NaN	NaN	0	0	Median	NaN	NaN	NaN	0	0	Median	0	1.7	330620	0	330620	0	0	0
Kinesin-like protein KIF23	Kinesin-like protein KIF23	3	3	3	>sp|Q02241|KIF23_HUMAN Kinesin-like protein KIF23 OS=Homo sapiens GN=KIF23 PE=1 SV=3	1	3	3	3	1	3	1	3	1	3	4.8	4.8	4.8	110.06	960	960	0	22.203	0.8341	0.77514	50.914	2	0	Median	NaN	NaN	NaN	1	0	Median	NaN	NaN	NaN	1	0	Median	1.2	4.8	630560	221430	409130	331830	168550	163270
KRR1 small subunit processome component homolog	KRR1 small subunit processome component homolog	15	15	15	>sp|Q13601|KRR1_HUMAN KRR1 small subunit processome component homolog OS=Homo sapiens GN=KRR1 PE=1 SV=4	1	15	15	15	11	12	11	12	11	12	39.4	39.4	39.4	43.664	381	381	0	120.5	1.3104	1.22	17.056	16	0	Median	1.2944	1.2047	9.9686	6	0	Median	1.3104	1.22	20.419	10	0	Median	31.5	32.8	37594000	16362000	21231000	15637000	6752800	8884600
Krueppel-like factor 16	Krueppel-like factor 16	1	1	1	>sp|Q9BXK1|KLF16_HUMAN Krueppel-like factor 16 OS=Homo sapiens GN=KLF16 PE=1 SV=1	1	1	1	1	1	0	1	0	1	0	10.3	10.3	10.3	25.43	252	252	0.001548	9.0662	NaN	NaN	NaN	0	0	Median	NaN	NaN	NaN	0	0	Median	NaN	NaN	NaN	0	0	Median	10.3	0	70895	0	70895	70895	0	70895
Lamina-associated polypeptide 2, isoform alpha;Lamina-associated polypeptide 2, isoforms beta/gamma;Lamina-associated polypeptide 2, isoform alpha (Fragment)	Lamina-associated polypeptide 2, isoform alpha	10;4;3	10;4;3	10;4;3	>sp|P42166|LAP2A_HUMAN Lamina-associated polypeptide 2, isoform alpha OS=Homo sapiens GN=TMPO PE=1 SV=2	3	10	10	10	8	10	8	10	8	10	22	22	22	75.491	694	694;454;237	0	99.839	0.85171	0.78625	21.112	10	0	Median	0.96612	0.89441	17.361	4	0	Median	0.8017	0.74673	20.53	6	0	Median	17	22	6836700	3765700	3071100	2971300	1644900	1326400
La-related protein 1;La-related protein 1 (Fragment);La-related protein 1B	La-related protein 1;La-related protein 1 (Fragment)	9;6;1	9;6;1	9;6;1	>sp|Q6PKG0|LARP1_HUMAN La-related protein 1 OS=Homo sapiens GN=LARP1 PE=1 SV=2;>tr|E5RH50|E5RH50_HUMAN La-related protein 1 (Fragment) OS=Homo sapiens GN=LARP1 PE=1 SV=4	3	9	9	9	7	6	7	6	7	6	13	13	13	123.51	1096	1096;610;914	0	61.474	1.1653	1.0731	35.622	7	0	Median	0.77683	0.69603	21.544	3	0	Median	1.3213	1.2394	21.529	4	0	Median	10.8	8.1	3750700	1914500	1836200	1876800	943040	933720
La-related protein 4B (Fragment);La-related protein 4B	La-related protein 4B (Fragment);La-related protein 4B	1;1	1;1	1;1	>tr|H0Y641|H0Y641_HUMAN La-related protein 4B (Fragment) OS=Homo sapiens GN=LARP4B PE=1 SV=2;>sp|Q92615|LAR4B_HUMAN La-related protein 4B OS=Homo sapiens GN=LARP4B PE=1 SV=3	2	1	1	1	1	0	1	0	1	0	8.9	8.9	8.9	20.293	190	190;738	0.001462	7.2775	NaN	NaN	NaN	0	0	Median	NaN	NaN	NaN	0	0	Median	NaN	NaN	NaN	0	0	Median	8.9	0	184190	0	184190	184190	0	184190
La-related protein 7;La-related protein 7 (Fragment)	La-related protein 7	5;2	5;2	5;2	>sp|Q4G0J3|LARP7_HUMAN La-related protein 7 OS=Homo sapiens GN=LARP7 PE=1 SV=1	2	5	5	5	1	5	1	5	1	5	12	12	12	66.898	582	582;299	0	50.769	1.0668	1.0041	25.375	3	0	Median	NaN	NaN	NaN	1	0	Median	1.2638	1.1802	22.859	2	0	Median	2.1	12	1142200	432400	709760	263890	147990	115900
Leucine zipper protein 1	Leucine zipper protein 1	3	3	3	>sp|Q86V48|LUZP1_HUMAN Leucine zipper protein 1 OS=Homo sapiens GN=LUZP1 PE=1 SV=2	1	3	3	3	3	0	3	0	3	0	3.6	3.6	3.6	120.27	1076	1076	0	19.192	NaN	NaN	NaN	1	0	Median	NaN	NaN	NaN	1	0	Median	NaN	NaN	NaN	0	0	Median	3.6	0	351200	241980	109220	351200	241980	109220
Leucine-rich repeat-containing protein 71	Leucine-rich repeat-containing protein 71	1	1	1	>sp|Q8N4P6|LRC71_HUMAN Leucine-rich repeat-containing protein 71 OS=Homo sapiens GN=LRRC71 PE=2 SV=1	1	1	1	1	0	1	0	1	0	1	2.9	2.9	2.9	61.824	559	559	1	-2	NaN	NaN	NaN	1	0	Median	NaN	NaN	NaN	0	0	Median	NaN	NaN	NaN	1	0	Median	0	2.9	351410	175100	176310	0	0	0
Leydig cell tumor 10 kDa protein homolog (Fragment);Leydig cell tumor 10 kDa protein homolog	Leydig cell tumor 10 kDa protein homolog (Fragment);Leydig cell tumor 10 kDa protein homolog	2;2	2;2	2;2	>tr|A0A0A0MQS3|A0A0A0MQS3_HUMAN Leydig cell tumor 10 kDa protein homolog (Fragment) OS=Homo sapiens GN=C19orf53 PE=4 SV=1;>sp|Q9UNZ5|L10K_HUMAN Leydig cell tumor 10 kDa protein homolog OS=Homo sapiens GN=C19orf53 PE=1 SV=1	2	2	2	2	2	2	2	2	2	2	12.5	12.5	12.5	8.8733	80	80;99	0	13.089	1.1811	1.1696	19.808	3	0	Median	NaN	NaN	NaN	1	0	Median	1.1196	1.0871	27.369	2	0	Median	12.5	12.5	341860	125440	216430	237210	75567	161640
LIM domain and actin-binding protein 1	LIM domain and actin-binding protein 1	11	11	11	>sp|Q9UHB6|LIMA1_HUMAN LIM domain and actin-binding protein 1 OS=Homo sapiens GN=LIMA1 PE=1 SV=1	1	11	11	11	11	3	11	3	11	3	21.1	21.1	21.1	85.225	759	759	0	94.516	0.59139	0.5299	15.049	9	0	Median	0.57726	0.52611	16.024	8	0	Median	NaN	NaN	NaN	1	0	Median	21.1	5	4349700	2708900	1640800	3929600	2342900	1586700
LIM domain only protein 7	LIM domain only protein 7	2	2	1	>sp|Q8WWI1|LMO7_HUMAN LIM domain only protein 7 OS=Homo sapiens GN=LMO7 PE=1 SV=3	1	2	2	1	1	2	1	2	1	1	1.7	1.7	0.9	192.69	1683	1683	0	20.679	NaN	NaN	NaN	1	0	Median	NaN	NaN	NaN	0	0	Median	NaN	NaN	NaN	1	0	Median	0.9	1.7	86892	39890	47001	0	0	0
LIM domain only protein 7 (Fragment)	LIM domain only protein 7 (Fragment)	2	1	1	>tr|E9PK58|E9PK58_HUMAN LIM domain only protein 7 (Fragment) OS=Homo sapiens GN=LMO7 PE=1 SV=4	1	2	1	1	1	2	1	1	1	1	18.2	9.7	9.7	19.748	165	165	0	16.029	NaN	NaN	NaN	1	0	Median	NaN	NaN	NaN	1	0	Median	NaN	NaN	NaN	0	0	Median	9.7	18.2	335100	198050	137050	256680	119630	137050
LUC7-like (S. cerevisiae);Putative RNA-binding protein Luc7-like 1	LUC7-like (S. cerevisiae);Putative RNA-binding protein Luc7-like 1	1;1	1;1	1;1	>tr|A8MYV2|A8MYV2_HUMAN LUC7-like (S. cerevisiae) OS=Homo sapiens GN=LUC7L PE=4 SV=1;>sp|Q9NQ29|LUC7L_HUMAN Putative RNA-binding protein Luc7-like 1 OS=Homo sapiens GN=LUC7L PE=1 SV=1	2	1	1	1	1	0	1	0	1	0	5.5	5.5	5.5	32.447	272	272;371	0.001642	11.753	NaN	NaN	NaN	0	0	Median	NaN	NaN	NaN	0	0	Median	NaN	NaN	NaN	0	0	Median	5.5	0	0	0	0	0	0	0
Lupus La protein (Fragment);Lupus La protein	Lupus La protein (Fragment);Lupus La protein	1;1	1;1	1;1	>tr|E7ERC4|E7ERC4_HUMAN Lupus La protein (Fragment) OS=Homo sapiens GN=SSB PE=1 SV=1;>sp|P05455|LA_HUMAN Lupus La protein OS=Homo sapiens GN=SSB PE=1 SV=2	2	1	1	1	1	1	1	1	1	1	7.6	7.6	7.6	21.442	184	184;408	0.0016103	10.583	0.9251	0.85203	13.145	2	0	Median	NaN	NaN	NaN	1	0	Median	NaN	NaN	NaN	1	0	Median	7.6	7.6	666170	343900	322280	321350	167260	154090
Lysine-rich nucleolar protein 1;Lysine-rich nucleolar protein 1 (Fragment)	Lysine-rich nucleolar protein 1	33;5	33;5	33;5	>sp|Q1ED39|KNOP1_HUMAN Lysine-rich nucleolar protein 1 OS=Homo sapiens GN=KNOP1 PE=1 SV=1	2	33	33	33	24	28	24	28	24	28	67.5	67.5	67.5	51.588	458	458;79	0	323.31	1.2801	1.2028	14.846	42	0	Median	1.4792	1.3398	13.616	17	0	Median	1.2205	1.1612	11.063	25	0	Median	58.5	63.8	63614000	25090000	38524000	30852000	11667000	19184000
Lysine-specific demethylase PHF2	Lysine-specific demethylase PHF2	2	1	1	>sp|O75151|PHF2_HUMAN Lysine-specific demethylase PHF2 OS=Homo sapiens GN=PHF2 PE=1 SV=4	1	2	1	1	2	0	1	0	1	0	2.6	1.3	1.3	120.77	1096	1096	0.008547	6.4205	NaN	NaN	NaN	0	0	Median	NaN	NaN	NaN	0	0	Median	NaN	NaN	NaN	0	0	Median	2.6	0	111000	0	111000	111000	0	111000
Macoilin	Macoilin	1	1	1	>sp|Q8N5G2|MACOI_HUMAN Macoilin OS=Homo sapiens GN=TMEM57 PE=1 SV=1	1	1	1	1	1	0	1	0	1	0	3	3	3	76.177	664	664	1	-2	NaN	NaN	NaN	0	0	Median	NaN	NaN	NaN	0	0	Median	NaN	NaN	NaN	0	0	Median	3	0	0	0	0	0	0	0
MAP7 domain-containing protein 3 (Fragment);MAP7 domain-containing protein 3	MAP7 domain-containing protein 3 (Fragment);MAP7 domain-containing protein 3	1;1	1;1	1;1	>tr|A0A0A0MRP0|A0A0A0MRP0_HUMAN MAP7 domain-containing protein 3 (Fragment) OS=Homo sapiens GN=MAP7D3 PE=4 SV=1;>sp|Q8IWC1|MA7D3_HUMAN MAP7 domain-containing protein 3 OS=Homo sapiens GN=MAP7D3 PE=1 SV=2	2	1	1	1	1	0	1	0	1	0	1.9	1.9	1.9	90.131	802	802;876	0.0015432	8.9704	NaN	NaN	NaN	1	0	Median	NaN	NaN	NaN	1	0	Median	NaN	NaN	NaN	0	0	Median	1.9	0	108360	47533	60826	108360	47533	60826
Matrin-3;Matrin-3 (Fragment)	Matrin-3	16;2	16;2	16;2	>sp|P43243|MATR3_HUMAN Matrin-3 OS=Homo sapiens GN=MATR3 PE=1 SV=2	2	16	16	16	15	12	15	12	15	12	25.9	25.9	25.9	94.622	847	847;124	0	189.49	1.0477	0.94211	22.059	22	0	Median	1.0099	0.90864	7.3661	13	0	Median	1.291	1.1961	29.244	9	0	Median	25.9	21.4	17172000	7719200	9453100	9382800	4587000	4795800
MCM10 minichromosome maintenance deficient 10 (S. cerevisiae), isoform CRA_b;Protein MCM10 homolog	MCM10 minichromosome maintenance deficient 10 (S. cerevisiae), isoform CRA_b;Protein MCM10 homolog	2;2	2;2	2;2	>tr|Q5T670|Q5T670_HUMAN MCM10 minichromosome maintenance deficient 10 (S. cerevisiae), isoform CRA_b OS=Homo sapiens GN=MCM10 PE=4 SV=1;>sp|Q7L590|MCM10_HUMAN Protein MCM10 homolog OS=Homo sapiens GN=MCM10 PE=1 SV=2	2	2	2	2	1	1	1	1	1	1	3.7	3.7	3.7	96.122	855	855;875	0	12.347	NaN	NaN	NaN	1	0	Median	NaN	NaN	NaN	1	0	Median	NaN	NaN	NaN	0	0	Median	2.1	1.6	517350	268280	249070	517350	268280	249070
Mediator of DNA damage checkpoint protein 1	Mediator of DNA damage checkpoint protein 1	19	19	19	>sp|Q14676|MDC1_HUMAN Mediator of DNA damage checkpoint protein 1 OS=Homo sapiens GN=MDC1 PE=1 SV=3	1	19	19	19	19	14	19	14	19	14	19.9	19.9	19.9	226.66	2089	2089	0	197.68	0.96353	0.88614	14.553	28	0	Median	1.0281	0.91802	13.174	13	0	Median	0.92633	0.8605	15.884	15	0	Median	19.9	14	21246000	10941000	10305000	12515000	6510800	6004400
Melanoma-associated antigen B2;Melanoma-associated antigen B4;Melanoma-associated antigen B10;Melanoma-associated antigen B1;Melanoma-associated antigen C2	Melanoma-associated antigen B2	7;1;1;1;1	7;1;1;1;1	7;1;1;1;1	>sp|O15479|MAGB2_HUMAN Melanoma-associated antigen B2 OS=Homo sapiens GN=MAGEB2 PE=1 SV=3	5	7	7	7	5	7	5	7	5	7	19.4	19.4	19.4	35.277	319	319;346;347;347;373	0	78.826	0.93957	0.85079	25.564	10	0	Median	1.1965	1.1211	15.414	5	0	Median	0.85367	0.79391	19.921	5	0	Median	13.5	19.4	13950000	6691400	7258700	6990500	3132600	3858000
Mesencephalic astrocyte-derived neurotrophic factor	Mesencephalic astrocyte-derived neurotrophic factor	1	1	1	>sp|P55145|MANF_HUMAN Mesencephalic astrocyte-derived neurotrophic factor OS=Homo sapiens GN=MANF PE=1 SV=3	1	1	1	1	1	0	1	0	1	0	4.4	4.4	4.4	20.7	182	182	1	-2	NaN	NaN	NaN	1	0	Median	NaN	NaN	NaN	1	0	Median	NaN	NaN	NaN	0	0	Median	4.4	0	502590	268690	233890	502590	268690	233890
Metastasis-associated protein MTA2	Metastasis-associated protein MTA2	2	2	2	>sp|O94776|MTA2_HUMAN Metastasis-associated protein MTA2 OS=Homo sapiens GN=MTA2 PE=1 SV=1	1	2	2	2	0	2	0	2	0	2	4.3	4.3	4.3	75.022	668	668	0	12.859	NaN	NaN	NaN	1	0	Median	NaN	NaN	NaN	0	0	Median	NaN	NaN	NaN	1	0	Median	0	4.3	263000	101270	161730	0	0	0
Methyl-CpG-binding domain protein 4	Methyl-CpG-binding domain protein 4	3	3	3	>sp|O95243|MBD4_HUMAN Methyl-CpG-binding domain protein 4 OS=Homo sapiens GN=MBD4 PE=1 SV=1	1	3	3	3	0	3	0	3	0	3	6.9	6.9	6.9	66.05	580	580	0	21.272	0.85536	0.79898	33.416	2	0	Median	NaN	NaN	NaN	0	0	Median	0.85536	0.79898	33.416	2	0	Median	0	6.9	676880	403580	273290	0	0	0
MKI67 FHA domain-interacting nucleolar phosphoprotein;MKI67 FHA domain-interacting nucleolar phosphoprotein (Fragment)	MKI67 FHA domain-interacting nucleolar phosphoprotein;MKI67 FHA domain-interacting nucleolar phosphoprotein (Fragment)	15;8	15;8	15;8	>sp|Q9BYG3|MK67I_HUMAN MKI67 FHA domain-interacting nucleolar phosphoprotein OS=Homo sapiens GN=NIFK PE=1 SV=1;>tr|C9J808|C9J808_HUMAN MKI67 FHA domain-interacting nucleolar phosphoprotein (Fragment) OS=Homo sapiens GN=NIFK PE=1 SV=4	2	15	15	15	13	10	13	10	13	10	59	59	59	34.222	293	293;164	0	188.47	1.1096	1.0176	11.194	22	0	Median	1.2201	1.1273	10.522	12	0	Median	1.0259	0.97067	8.7575	10	0	Median	51.2	43	19740000	8864900	10875000	11324000	4814100	6509600
Moesin;Radixin;Moesin (Fragment);Radixin (Fragment)	Moesin	18;6;2;1	18;6;2;1	13;1;1;0	>sp|P26038|MOES_HUMAN Moesin OS=Homo sapiens GN=MSN PE=1 SV=3	4	18	18	13	9	17	9	17	4	12	36.4	36.4	26.5	67.819	577	577;583;103;116	0	137.33	0.54684	0.52275	22.373	17	0	Median	0.68185	0.63714	30.826	6	0	Median	0.50131	0.46894	14.845	11	0	Median	18.9	35	9020100	6755800	2264300	3479700	2560900	918810
Molybdenum cofactor sulfurase	Molybdenum cofactor sulfurase	1	1	1	>sp|Q96EN8|MOCOS_HUMAN Molybdenum cofactor sulfurase OS=Homo sapiens GN=MOCOS PE=1 SV=2	1	1	1	1	0	1	0	1	0	1	1.7	1.7	1.7	98.119	888	888	1	-2	NaN	NaN	NaN	1	0	Median	NaN	NaN	NaN	0	0	Median	NaN	NaN	NaN	1	0	Median	0	1.7	1304600	632580	671980	0	0	0
mRNA export factor (Fragment);mRNA export factor	mRNA export factor (Fragment);mRNA export factor	1;1	1;1	1;1	>tr|B0QZ36|B0QZ36_HUMAN mRNA export factor (Fragment) OS=Homo sapiens GN=RAE1 PE=4 SV=1;>sp|P78406|RAE1L_HUMAN mRNA export factor OS=Homo sapiens GN=RAE1 PE=1 SV=1	2	1	1	1	0	1	0	1	0	1	14.6	14.6	14.6	14.726	137	137;368	0.0015175	8.3965	NaN	NaN	NaN	1	0	Median	NaN	NaN	NaN	0	0	Median	NaN	NaN	NaN	1	0	Median	0	14.6	538120	161050	377070	0	0	0
mRNA turnover protein 4 homolog	mRNA turnover protein 4 homolog	14	14	14	>sp|Q9UKD2|MRT4_HUMAN mRNA turnover protein 4 homolog OS=Homo sapiens GN=MRTO4 PE=1 SV=2	1	14	14	14	14	13	14	13	14	13	59	59	59	27.56	239	239	0	150.17	0.93293	0.84643	13.269	27	0	Median	0.88617	0.79932	9.9653	17	0	Median	1.0743	1.0055	9.6569	10	0	Median	59	52.7	52184000	26084000	26100000	36953000	18829000	18124000
Multiple myeloma tumor-associated protein 2	Multiple myeloma tumor-associated protein 2	4	4	4	>sp|Q9BU76|MMTA2_HUMAN Multiple myeloma tumor-associated protein 2 OS=Homo sapiens GN=MMTAG2 PE=1 SV=1	1	4	4	4	3	1	3	1	3	1	19.4	19.4	19.4	29.411	263	263	0	29.488	0.66954	0.59458	75.685	2	0	Median	0.66954	0.59458	75.685	2	0	Median	NaN	NaN	NaN	0	0	Median	14.4	4.9	901790	364620	537170	812090	364620	447480
Muscleblind-like protein 1;MBNL1 protein;Muscleblind-like 2 (Drosophila), isoform CRA_b;Muscleblind-like protein 3;Muscleblind-like protein 2	Muscleblind-like protein 1;MBNL1 protein	6;4;2;2;2	6;4;2;2;2	6;4;2;2;2	>sp|Q9NR56|MBNL1_HUMAN Muscleblind-like protein 1 OS=Homo sapiens GN=MBNL1 PE=1 SV=2;>tr|Q86VM6|Q86VM6_HUMAN MBNL1 protein OS=Homo sapiens GN=MBNL1 PE=2 SV=1	5	6	6	6	3	4	3	4	3	4	23.5	23.5	23.5	41.817	388	388;343;255;354;373	0	54.427	0.88411	0.8054	23.135	6	0	Median	0.99055	0.90125	20.077	2	0	Median	0.86709	0.8054	24.351	4	0	Median	16.2	14.2	2631400	1464700	1166700	1244900	679700	565200
Myb-binding protein 1A;Myb-binding protein 1A (Fragment)	Myb-binding protein 1A;Myb-binding protein 1A (Fragment)	68;62	68;62	68;62	>sp|Q9BQG0|MBB1A_HUMAN Myb-binding protein 1A OS=Homo sapiens GN=MYBBP1A PE=1 SV=2;>tr|I3L1L3|I3L1L3_HUMAN Myb-binding protein 1A (Fragment) OS=Homo sapiens GN=MYBBP1A PE=1 SV=1	2	68	68	68	63	60	63	60	63	60	53.5	53.5	53.5	148.85	1328	1328;1252	0	323.31	1.5046	1.4078	17.223	129	0	Median	1.3889	1.2699	16.421	66	0	Median	1.6704	1.5499	12.883	63	0	Median	50.7	49.5	242530000	91832000	150700000	125820000	50206000	75616000
Myosin light polypeptide 6;Myosin light chain 6B	Myosin light polypeptide 6	5;2	5;2	5;2	>sp|P60660|MYL6_HUMAN Myosin light polypeptide 6 OS=Homo sapiens GN=MYL6 PE=1 SV=2	2	5	5	5	3	3	3	3	3	3	41.7	41.7	41.7	16.93	151	151;208	0	36.727	0.36465	0.33848	20.883	3	0	Median	0.42506	0.38661	18.805	2	0	Median	NaN	NaN	NaN	1	0	Median	29.1	21.2	1690200	1214800	475430	766890	552340	214550
Myosin phosphatase Rho-interacting protein	Myosin phosphatase Rho-interacting protein	4	4	4	>sp|Q6WCQ1|MPRIP_HUMAN Myosin phosphatase Rho-interacting protein OS=Homo sapiens GN=MPRIP PE=1 SV=3	1	4	4	4	2	2	2	2	2	2	7.4	7.4	7.4	116.53	1025	1025	0	47.608	NaN	NaN	NaN	0	0	Median	NaN	NaN	NaN	0	0	Median	NaN	NaN	NaN	0	0	Median	2.9	4.5	422020	422020	0	244540	244540	0
Myosin regulatory light chain 12A;Myosin regulatory light chain 12B;Myosin regulatory light polypeptide 9	Myosin regulatory light chain 12A;Myosin regulatory light chain 12B	4;4;1	4;4;1	4;4;1	>sp|P19105|ML12A_HUMAN Myosin regulatory light chain 12A OS=Homo sapiens GN=MYL12A PE=1 SV=2;>sp|O14950|ML12B_HUMAN Myosin regulatory light chain 12B OS=Homo sapiens GN=MYL12B PE=1 SV=2	3	4	4	4	2	4	2	4	2	4	39.8	39.8	39.8	19.794	171	171;172;172	0	69.568	0.50749	0.46288	19.17	2	0	Median	NaN	NaN	NaN	1	0	Median	NaN	NaN	NaN	1	0	Median	17.5	39.8	2867100	2180200	686910	1226200	882280	343920
Myosin-10;Myosin-10 (Fragment)	Myosin-10	88;11	71;8	66;8	>sp|P35580|MYH10_HUMAN Myosin-10 OS=Homo sapiens GN=MYH10 PE=1 SV=3	2	88	71	66	81	62	64	51	61	47	50.8	44.5	41.5	229	1976	1976;187	0	323.31	0.40788	0.37393	19.224	86	0	Median	0.44473	0.39331	13.41	53	0	Median	0.32767	0.30899	16.855	33	0	Median	48	40.8	92547000	67126000	25421000	56133000	39327000	16805000
Myosin-14;Myosin-14 (Fragment)	Myosin-14;Myosin-14 (Fragment)	8;5	1;1	1;1	>sp|Q7Z406|MYH14_HUMAN Myosin-14 OS=Homo sapiens GN=MYH14 PE=1 SV=2;>tr|M0QY43|M0QY43_HUMAN Myosin-14 (Fragment) OS=Homo sapiens GN=MYH14 PE=1 SV=4	2	8	1	1	7	6	1	1	1	1	4	0.6	0.6	227.87	1995	1995;1002	0.0014881	7.8977	NaN	NaN	NaN	1	0	Median	NaN	NaN	NaN	1	0	Median	NaN	NaN	NaN	0	0	Median	3.6	2.9	3473500	2529300	944200	2642300	1698100	944200
Myosin-9;MYH9 protein;Myosin-9 (Fragment);MYH14 protein;REV__Apoptotic chromatin condensation inducer in the nucleus	Myosin-9	118;15;8;2;1	118;15;8;2;1	97;12;6;0;1	>sp|P35579|MYH9_HUMAN Myosin-9 OS=Homo sapiens GN=MYH9 PE=1 SV=4	5	118	118	97	112	85	112	85	91	71	56.3	56.3	48.1	226.53	1960	1960;218;103;638;1341	0	323.31	0.4475	0.4168	19.771	168	0	Median	0.49508	0.45385	14.921	100	0	Median	0.37445	0.35295	13.252	68	0	Median	53.9	47.9	312640000	218370000	94271000	188830000	125610000	63218000
N-acetyltransferase 10;N-acetyltransferase 10 (Fragment)	N-acetyltransferase 10	62;11	62;11	62;11	>sp|Q9H0A0|NAT10_HUMAN N-acetyltransferase 10 OS=Homo sapiens GN=NAT10 PE=1 SV=2	2	62	62	62	60	57	60	57	60	57	60	60	60	115.73	1025	1025;145	0	323.31	1.3027	1.2087	16.713	131	0	Median	1.4406	1.3368	11.058	69	0	Median	1.1256	1.0417	13.092	62	0	Median	58.2	59	519280000	232930000	286350000	270240000	115630000	154610000
N-acetyltransferase ESCO2;N-acetyltransferase ESCO2 (Fragment)	N-acetyltransferase ESCO2;N-acetyltransferase ESCO2 (Fragment)	2;1	2;1	2;1	>sp|Q56NI9|ESCO2_HUMAN N-acetyltransferase ESCO2 OS=Homo sapiens GN=ESCO2 PE=1 SV=1;>tr|E5RFP7|E5RFP7_HUMAN N-acetyltransferase ESCO2 (Fragment) OS=Homo sapiens GN=ESCO2 PE=1 SV=1	2	2	2	2	0	2	0	2	0	2	5.2	5.2	5.2	68.306	601	601;133	0	14.901	NaN	NaN	NaN	0	0	Median	NaN	NaN	NaN	0	0	Median	NaN	NaN	NaN	0	0	Median	0	5.2	325220	325220	0	0	0	0
N-acylneuraminate cytidylyltransferase;N-acylneuraminate cytidylyltransferase (Fragment)	N-acylneuraminate cytidylyltransferase	5;1	5;1	5;1	>sp|Q8NFW8|NEUA_HUMAN N-acylneuraminate cytidylyltransferase OS=Homo sapiens GN=CMAS PE=1 SV=2	2	5	5	5	5	4	5	4	5	4	19.8	19.8	19.8	48.379	434	434;97	0	46.588	1.0185	0.9329	18.782	6	0	Median	1.1355	1.0129	23.578	4	0	Median	0.91597	0.85229	1.7402	2	0	Median	19.8	16.4	3716900	2706100	1010700	1750100	1137600	612490
Negative elongation factor E (Fragment);Negative elongation factor E	Negative elongation factor E (Fragment);Negative elongation factor E	1;1	1;1	1;1	>tr|E9PD43|E9PD43_HUMAN Negative elongation factor E (Fragment) OS=Homo sapiens GN=NELFE PE=1 SV=1;>sp|P18615|NELFE_HUMAN Negative elongation factor E OS=Homo sapiens GN=NELFE PE=1 SV=3	2	1	1	1	1	0	1	0	1	0	6.9	6.9	6.9	30.064	260	260;380	0.0015015	8.2188	NaN	NaN	NaN	0	0	Median	NaN	NaN	NaN	0	0	Median	NaN	NaN	NaN	0	0	Median	6.9	0	0	0	0	0	0	0
Nesprin-2	Nesprin-2	2	2	2	>sp|Q8WXH0|SYNE2_HUMAN Nesprin-2 OS=Homo sapiens GN=SYNE2 PE=1 SV=3	1	2	2	2	2	0	2	0	2	0	0.3	0.3	0.3	796.43	6885	6885	0.0016181	10.98	1.1956	1.0991	0.64158	2	0	Median	1.1956	1.0991	0.64158	2	0	Median	NaN	NaN	NaN	0	0	Median	0.3	0	660430	297220	363210	660430	297220	363210
Neuroguidin;Neuroguidin (Fragment)	Neuroguidin;Neuroguidin (Fragment)	4;2	4;2	4;2	>sp|Q8NEJ9|NGDN_HUMAN Neuroguidin OS=Homo sapiens GN=NGDN PE=1 SV=1;>tr|G3V4G1|G3V4G1_HUMAN Neuroguidin (Fragment) OS=Homo sapiens GN=NGDN PE=1 SV=4	2	4	4	4	2	3	2	3	2	3	15.2	15.2	15.2	35.894	315	315;141	0	48.446	1.3233	1.223	12.316	4	0	Median	NaN	NaN	NaN	1	0	Median	1.3037	1.2036	2.9759	3	0	Median	7.6	12.1	2809200	1220900	1588300	958080	426660	531420
NF-kappa-B-repressing factor	NF-kappa-B-repressing factor	16	16	16	>sp|O15226|NKRF_HUMAN NF-kappa-B-repressing factor OS=Homo sapiens GN=NKRF PE=1 SV=2	1	16	16	16	14	13	14	13	14	13	33.3	33.3	33.3	77.672	690	690	0	133.32	1.2612	1.1539	20.389	21	0	Median	1.2971	1.1539	20.32	11	0	Median	1.2497	1.1575	20.878	10	0	Median	30.4	27.8	14249000	5996800	8252100	8200500	3304300	4896200
NHP2-like protein 1	NHP2-like protein 1	6	6	6	>sp|P55769|NH2L1_HUMAN NHP2-like protein 1 OS=Homo sapiens GN=NHP2L1 PE=1 SV=3	1	6	6	6	6	6	6	6	6	6	45.3	45.3	45.3	14.173	128	128	0	59.079	1.4943	1.3906	13.123	9	0	Median	1.6932	1.6196	12.679	3	0	Median	1.4526	1.3607	5.7305	6	0	Median	45.3	45.3	20208000	7202700	13005000	8860700	2447000	6413800
Nicotinamide mononucleotide adenylyltransferase 1;Nicotinamide mononucleotide adenylyltransferase 1 (Fragment)	Nicotinamide mononucleotide adenylyltransferase 1	14;2	14;2	14;2	>sp|Q9HAN9|NMNA1_HUMAN Nicotinamide mononucleotide adenylyltransferase 1 OS=Homo sapiens GN=NMNAT1 PE=1 SV=1	2	14	14	14	14	8	14	8	14	8	60.6	60.6	60.6	31.932	279	279;42	0	166.03	0.90404	0.83214	18.704	20	0	Median	0.92193	0.85462	20.113	13	0	Median	0.79497	0.72535	12.549	7	0	Median	60.6	38.4	34869000	18659000	16209000	25425000	13343000	12082000
Non-canonical poly(A) RNA polymerase PAPD5 (Fragment);Non-canonical poly(A) RNA polymerase PAPD5	Non-canonical poly(A) RNA polymerase PAPD5 (Fragment);Non-canonical poly(A) RNA polymerase PAPD5	2;2	2;2	2;2	>tr|E9PC61|E9PC61_HUMAN Non-canonical poly(A) RNA polymerase PAPD5 (Fragment) OS=Homo sapiens GN=PAPD5 PE=4 SV=2;>sp|Q8NDF8|PAPD5_HUMAN Non-canonical poly(A) RNA polymerase PAPD5 OS=Homo sapiens GN=PAPD5 PE=1 SV=2	2	2	2	2	0	2	0	2	0	2	10.6	10.6	10.6	34.286	303	303;572	0.001626	11.331	NaN	NaN	NaN	1	0	Median	NaN	NaN	NaN	0	0	Median	NaN	NaN	NaN	1	0	Median	0	10.6	276520	19880	256640	0	0	0
Non-POU domain-containing octamer-binding protein (Fragment);Non-POU domain-containing octamer-binding protein	Non-POU domain-containing octamer-binding protein (Fragment);Non-POU domain-containing octamer-binding protein	1;1	1;1	1;1	>tr|C9JYS8|C9JYS8_HUMAN Non-POU domain-containing octamer-binding protein (Fragment) OS=Homo sapiens GN=NONO PE=1 SV=4;>sp|Q15233|NONO_HUMAN Non-POU domain-containing octamer-binding protein OS=Homo sapiens GN=NONO PE=1 SV=4	2	1	1	1	1	1	1	1	1	1	5.7	5.7	5.7	29.508	247	247;471	0.001443	6.8679	1.0294	0.94457	29.585	2	0	Median	NaN	NaN	NaN	1	0	Median	NaN	NaN	NaN	1	0	Median	5.7	5.7	428800	210750	218050	186000	73722	112280
Notchless protein homolog 1;Notchless protein homolog 1 (Fragment)	Notchless protein homolog 1;Notchless protein homolog 1 (Fragment)	3;2	3;2	3;2	>sp|Q9NVX2|NLE1_HUMAN Notchless protein homolog 1 OS=Homo sapiens GN=NLE1 PE=1 SV=4;>tr|K7EN33|K7EN33_HUMAN Notchless protein homolog 1 (Fragment) OS=Homo sapiens GN=NLE1 PE=4 SV=1	2	3	3	3	2	2	2	2	2	2	10.1	10.1	10.1	53.32	485	485;304	0	19.802	0.94907	0.84499	49.248	3	0	Median	NaN	NaN	NaN	1	0	Median	0.99498	0.91827	69.316	2	0	Median	5.4	7.6	930260	450640	479620	409850	173450	236400
Nuclear body protein SP140-like protein	Nuclear body protein SP140-like protein	2	2	2	>sp|Q9H930|SP14L_HUMAN Nuclear body protein SP140-like protein OS=Homo sapiens GN=SP140L PE=2 SV=3	1	2	2	2	1	2	1	2	1	2	1.6	1.6	1.6	67.005	580	580	0.0016393	11.622	1.1464	1.0593	0.67073	3	0	Median	NaN	NaN	NaN	1	0	Median	1.1297	1.0654	0.81592	2	0	Median	1.6	1.6	15607000	7672900	7933800	9296400	4719100	4577200
Nuclear cap-binding protein subunit 1	Nuclear cap-binding protein subunit 1	10	10	10	>sp|Q09161|NCBP1_HUMAN Nuclear cap-binding protein subunit 1 OS=Homo sapiens GN=NCBP1 PE=1 SV=1	1	10	10	10	7	8	7	8	7	8	20.1	20.1	20.1	91.838	790	790	0	84.047	1.0472	0.92063	43.555	13	0	Median	0.99942	0.89675	51.378	6	0	Median	1.1736	1.0795	32.868	7	0	Median	15.2	16.1	6599800	2952200	3647600	3056800	1429600	1627300
Nuclear fragile X mental retardation-interacting protein 2	Nuclear fragile X mental retardation-interacting protein 2	7	7	7	>sp|Q7Z417|NUFP2_HUMAN Nuclear fragile X mental retardation-interacting protein 2 OS=Homo sapiens GN=NUFIP2 PE=1 SV=1	1	7	7	7	7	0	7	0	7	0	17.7	17.7	17.7	76.12	695	695	0	60.721	1.1485	1.0218	10.538	4	0	Median	1.1485	1.0218	10.538	4	0	Median	NaN	NaN	NaN	0	0	Median	17.7	0	2212200	924080	1288100	2212200	924080	1288100
Nuclear mitotic apparatus protein 1;Nuclear mitotic apparatus protein 1 (Fragment)	Nuclear mitotic apparatus protein 1	87;6	87;6	87;6	>sp|Q14980|NUMA1_HUMAN Nuclear mitotic apparatus protein 1 OS=Homo sapiens GN=NUMA1 PE=1 SV=2	2	87	87	87	69	74	69	74	69	74	49.4	49.4	49.4	238.26	2115	2115;159	0	323.31	1.2029	1.0816	18.429	126	0	Median	1.2365	1.1013	22.743	62	0	Median	1.1233	1.0519	12.993	64	0	Median	42.6	44.3	107790000	48367000	59420000	58876000	26287000	32589000
Nuclear pore complex protein Nup153	Nuclear pore complex protein Nup153	5	5	5	>sp|P49790|NU153_HUMAN Nuclear pore complex protein Nup153 OS=Homo sapiens GN=NUP153 PE=1 SV=2	1	5	5	5	4	4	4	4	4	4	6	6	6	153.94	1475	1475	0	56.18	1.312	1.2076	28.435	5	0	Median	1.312	1.2076	33.758	3	0	Median	1.2318	1.1555	30.136	2	0	Median	4.9	4.7	1935100	778030	1157100	1087700	486330	601350
Nuclear pore complex protein Nup214	Nuclear pore complex protein Nup214	8	8	8	>sp|P35658|NU214_HUMAN Nuclear pore complex protein Nup214 OS=Homo sapiens GN=NUP214 PE=1 SV=2	1	8	8	8	7	5	7	5	7	5	7.9	7.9	7.9	213.62	2090	2090	0	68.238	0.65054	0.61828	30.06	5	0	Median	1.0866	1.0049	7.9459	2	0	Median	0.64142	0.58652	5.424	3	0	Median	6.9	4.6	2798200	1224300	1573900	1405200	296520	1108700
Nuclear pore complex protein Nup98-Nup96	Nuclear pore complex protein Nup98-Nup96	2	2	2	>sp|P52948|NUP98_HUMAN Nuclear pore complex protein Nup98-Nup96 OS=Homo sapiens GN=NUP98 PE=1 SV=4	1	2	2	2	1	1	1	1	1	1	1.3	1.3	1.3	197.58	1817	1817	0	15.249	NaN	NaN	NaN	1	0	Median	NaN	NaN	NaN	0	0	Median	NaN	NaN	NaN	1	0	Median	0.6	0.7	317400	221040	96359	106220	106220	0
Nuclear valosin-containing protein-like;Nuclear valosin-containing protein-like (Fragment)	Nuclear valosin-containing protein-like	7;2	7;2	7;2	>sp|O15381|NVL_HUMAN Nuclear valosin-containing protein-like OS=Homo sapiens GN=NVL PE=1 SV=1	2	7	7	7	7	2	7	2	7	2	10.7	10.7	10.7	95.05	856	856;180	0	72.048	1.2321	1.0962	26.362	6	0	Median	1.444	1.2762	26.239	4	0	Median	1.0074	0.92948	12.429	2	0	Median	10.7	3.4	3349900	1479300	1870600	2608800	1156400	1452400
Nuclease-sensitive element-binding protein 1;Nuclease-sensitive element-binding protein 1 (Fragment);Y-box-binding protein 2	Nuclease-sensitive element-binding protein 1;Nuclease-sensitive element-binding protein 1 (Fragment)	18;9;3	18;9;3	13;8;0	>sp|P67809|YBOX1_HUMAN Nuclease-sensitive element-binding protein 1 OS=Homo sapiens GN=YBX1 PE=1 SV=3;>tr|C9J5V9|C9J5V9_HUMAN Nuclease-sensitive element-binding protein 1 (Fragment) OS=Homo sapiens GN=YBX1 PE=1 SV=1	3	18	18	13	18	14	18	14	13	10	50.6	50.6	43.2	35.924	324	324;216;364	0	233.93	0.8653	0.83023	20.549	36	0	Median	0.84687	0.77139	23.236	23	0	Median	0.91686	0.91054	9.9487	13	0	Median	50.6	47.8	230270000	126410000	103860000	157430000	89749000	67681000
Nucleolar and coiled-body phosphoprotein 1 (Fragment);Nucleolar and coiled-body phosphoprotein 1	Nucleolar and coiled-body phosphoprotein 1 (Fragment);Nucleolar and coiled-body phosphoprotein 1	25;24	25;24	25;24	>tr|A0A0A0MRM9|A0A0A0MRM9_HUMAN Nucleolar and coiled-body phosphoprotein 1 (Fragment) OS=Homo sapiens GN=NOLC1 PE=4 SV=1;>sp|Q14978|NOLC1_HUMAN Nucleolar and coiled-body phosphoprotein 1 OS=Homo sapiens GN=NOLC1 PE=1 SV=2	2	25	25	25	20	17	20	17	20	17	35.7	35.7	35.7	74.543	708	708;699	0	225.65	1.9923	1.8862	25.947	33	0	Median	2.2761	2.1274	24.308	16	0	Median	1.7703	1.6516	22.81	17	0	Median	33.2	22.9	39315000	14492000	24823000	24176000	8995300	15180000
Nucleolar complex protein 2 homolog	Nucleolar complex protein 2 homolog	20	20	20	>sp|Q9Y3T9|NOC2L_HUMAN Nucleolar complex protein 2 homolog OS=Homo sapiens GN=NOC2L PE=1 SV=4	1	20	20	20	18	12	18	12	18	12	24.6	24.6	24.6	84.918	749	749	0	162.64	1.6247	1.4358	20.496	23	0	Median	1.8556	1.6556	13.362	13	0	Median	1.2734	1.1781	11.714	10	0	Median	23.4	16	23041000	7604900	15436000	17422000	4999600	12423000
Nucleolar complex protein 3 homolog	Nucleolar complex protein 3 homolog	12	12	12	>sp|Q8WTT2|NOC3L_HUMAN Nucleolar complex protein 3 homolog OS=Homo sapiens GN=NOC3L PE=1 SV=1	1	12	12	12	9	10	9	10	9	10	21.6	21.6	21.6	92.547	800	800	0	117.42	1.4667	1.3187	16.374	15	0	Median	1.5294	1.3661	16.109	9	0	Median	1.3217	1.2528	12.751	6	0	Median	15.8	17.6	10586000	3517700	7067900	5698400	1865500	3832900
Nucleolar complex protein 4 homolog;Nucleolar complex protein 4 homolog (Fragment)	Nucleolar complex protein 4 homolog	9;3	9;3	9;3	>sp|Q9BVI4|NOC4L_HUMAN Nucleolar complex protein 4 homolog OS=Homo sapiens GN=NOC4L PE=1 SV=1	2	9	9	9	8	8	8	8	8	8	26	26	26	58.467	516	516;270	0	112.16	1.1511	1.035	16.163	10	0	Median	1.1301	0.99803	21.146	4	0	Median	1.1574	1.0713	12.192	6	0	Median	23.3	24.2	6233300	2904800	3328500	2766100	1164300	1601800
Nucleolar GTP-binding protein 1;Nucleolar GTP-binding protein 1 (Fragment)	Nucleolar GTP-binding protein 1	30;10	30;10	30;10	>sp|Q9BZE4|NOG1_HUMAN Nucleolar GTP-binding protein 1 OS=Homo sapiens GN=GTPBP4 PE=1 SV=3	2	30	30	30	23	27	23	27	23	27	50.2	50.2	50.2	73.964	634	634;140	0	266.63	1.1941	1.1062	16.668	44	0	Median	1.2581	1.1699	20.396	19	0	Median	1.1608	1.1005	13.422	25	0	Median	44.5	45.3	51099000	24238000	26860000	20722000	9606400	11115000
Nucleolar GTP-binding protein 2;Nucleolar GTP-binding protein 2 (Fragment)	Nucleolar GTP-binding protein 2	13;5	13;5	13;5	>sp|Q13823|NOG2_HUMAN Nucleolar GTP-binding protein 2 OS=Homo sapiens GN=GNL2 PE=1 SV=1	2	13	13	13	11	9	11	9	11	9	20.4	20.4	20.4	83.654	731	731;233	0	98.671	1.1196	1.021	14.037	14	0	Median	1.2098	1.0935	11.284	8	0	Median	1.0009	0.94519	12.316	6	0	Median	16.7	17	7355800	3045600	4310200	4580700	1783500	2797200
Nucleolar MIF4G domain-containing protein 1	Nucleolar MIF4G domain-containing protein 1	8	8	8	>sp|Q5C9Z4|NOM1_HUMAN Nucleolar MIF4G domain-containing protein 1 OS=Homo sapiens GN=NOM1 PE=1 SV=1	1	8	8	8	7	4	7	4	7	4	13.5	13.5	13.5	96.256	860	860	0	64.395	1.002	0.88301	15.49	7	0	Median	1.0217	0.90666	12.381	4	0	Median	0.78618	0.74038	19.704	3	0	Median	12.1	6.2	2090100	1007100	1083000	1178600	542770	635800
Nucleolar pre-ribosomal-associated protein 1	Nucleolar pre-ribosomal-associated protein 1	48	48	48	>sp|O60287|NPA1P_HUMAN Nucleolar pre-ribosomal-associated protein 1 OS=Homo sapiens GN=URB1 PE=1 SV=4	1	48	48	48	46	42	46	42	46	42	30	30	30	254.39	2271	2271	0	323.31	1.3841	1.2515	18.307	68	0	Median	1.5948	1.4387	15.264	32	0	Median	1.2654	1.1694	14.286	36	0	Median	28.7	27.2	96829000	39497000	57332000	50589000	19013000	31577000
Nucleolar protein 10;Nucleolar protein 10 (Fragment)	Nucleolar protein 10	17;4	17;4	17;4	>sp|Q9BSC4|NOL10_HUMAN Nucleolar protein 10 OS=Homo sapiens GN=NOL10 PE=1 SV=1	2	17	17	17	12	16	12	16	12	16	40.8	40.8	40.8	80.301	688	688;252	0	162.3	1.2113	1.1206	21.546	21	0	Median	1.3318	1.1842	32.042	9	0	Median	1.1261	1.0445	9.6688	12	0	Median	31.1	39.4	23135000	10737000	12399000	9484600	4172900	5311700
Nucleolar protein 14	Nucleolar protein 14	8	8	8	>sp|P78316|NOP14_HUMAN Nucleolar protein 14 OS=Homo sapiens GN=NOP14 PE=1 SV=3	1	8	8	8	6	5	6	5	6	5	13	13	13	97.667	857	857	0	88.31	1.0785	1.0276	14.03	5	0	Median	1.0785	1.0276	13.016	3	0	Median	1.0233	0.94751	16.314	2	0	Median	9.8	8.5	3595000	853120	2741800	2489000	410490	2078500
Nucleolar protein 16	Nucleolar protein 16	11	11	11	>sp|Q9Y3C1|NOP16_HUMAN Nucleolar protein 16 OS=Homo sapiens GN=NOP16 PE=1 SV=2	1	11	11	11	10	10	10	10	10	10	59	59	59	21.188	178	178	0	111.89	1.0076	0.94372	26.697	18	0	Median	1.1563	1.0404	25.94	10	0	Median	0.79251	0.7493	16.564	8	0	Median	55.1	55.1	17946000	8696000	9249600	10685000	4626400	6058700
Nucleolar protein 56;Nucleolar protein 56 (Fragment)	Nucleolar protein 56	37;15	37;15	37;15	>sp|O00567|NOP56_HUMAN Nucleolar protein 56 OS=Homo sapiens GN=NOP56 PE=1 SV=4	2	37	37	37	33	36	33	36	33	36	60.8	60.8	60.8	66.049	594	594;281	0	323.31	1.3805	1.2842	15.522	84	0	Median	1.6348	1.4872	12.509	36	0	Median	1.3073	1.2258	10.919	48	0	Median	58.8	60.8	374330000	152570000	221760000	160020000	60622000	99400000
Nucleolar protein 58;Nucleolar protein 58 (Fragment)	Nucleolar protein 58	31;8	31;8	31;8	>sp|Q9Y2X3|NOP58_HUMAN Nucleolar protein 58 OS=Homo sapiens GN=NOP58 PE=1 SV=1	2	31	31	31	27	29	27	29	27	29	64.3	64.3	64.3	59.578	529	529;187	0	323.31	1.4374	1.3351	19.517	74	0	Median	1.6475	1.5636	10.585	33	0	Median	1.334	1.2473	17.949	41	0	Median	54.8	57.8	347350000	139280000	208070000	167840000	62723000	105120000
Nucleolar protein 6	Nucleolar protein 6	20	20	20	>sp|Q9H6R4|NOL6_HUMAN Nucleolar protein 6 OS=Homo sapiens GN=NOL6 PE=1 SV=2	1	20	20	20	19	17	19	17	19	17	30.2	30.2	30.2	127.59	1146	1146	0	208.15	1.5283	1.3765	17.702	32	0	Median	1.7166	1.535	10.768	18	0	Median	1.2367	1.1629	6.3357	14	0	Median	27.3	26.4	42843000	16894000	25949000	25727000	9188700	16538000
Nucleolar protein 7;Nucleolar protein 7 (Fragment)	Nucleolar protein 7;Nucleolar protein 7 (Fragment)	4;2	4;2	4;2	>sp|Q9UMY1|NOL7_HUMAN Nucleolar protein 7 OS=Homo sapiens GN=NOL7 PE=1 SV=2;>tr|H7C2B1|H7C2B1_HUMAN Nucleolar protein 7 (Fragment) OS=Homo sapiens GN=NOL7 PE=4 SV=1	2	4	4	4	3	4	3	4	3	4	20.2	20.2	20.2	29.426	257	257;83	0	32.79	1.2632	1.1107	16.83	5	0	Median	1.3009	1.1619	6.3737	2	0	Median	1.1592	1.0723	21.87	3	0	Median	14.8	20.2	2580300	815030	1765300	828010	367010	461000
Nucleolar protein 8;Nucleolar protein 8 (Fragment)	Nucleolar protein 8;Nucleolar protein 8 (Fragment)	42;37	42;37	42;37	>sp|Q76FK4|NOL8_HUMAN Nucleolar protein 8 OS=Homo sapiens GN=NOL8 PE=1 SV=1;>tr|F8WE42|F8WE42_HUMAN Nucleolar protein 8 (Fragment) OS=Homo sapiens GN=NOL8 PE=1 SV=4	2	42	42	42	31	31	31	31	31	31	40.4	40.4	40.4	131.61	1167	1167;969	0	323.31	1.4357	1.3298	24.614	45	0	Median	1.8408	1.6761	14.655	22	0	Median	1.265	1.2245	18.566	23	0	Median	32.1	32.3	44876000	15789000	29087000	25923000	7911300	18011000
Nucleolar protein 9	Nucleolar protein 9	3	3	3	>sp|Q86U38|NOP9_HUMAN Nucleolar protein 9 OS=Homo sapiens GN=NOP9 PE=1 SV=1	1	3	3	3	1	3	1	3	1	3	6.4	6.4	6.4	69.437	636	636	0	34.784	0.98115	0.90567	20.418	3	0	Median	NaN	NaN	NaN	1	0	Median	1.1395	1.0579	25.941	2	0	Median	2.4	6.4	523020	243850	279180	109140	51728	57411
Nucleolar RNA helicase 2	Nucleolar RNA helicase 2	64	64	62	>sp|Q9NR30|DDX21_HUMAN Nucleolar RNA helicase 2 OS=Homo sapiens GN=DDX21 PE=1 SV=5	1	64	64	62	60	56	60	56	58	54	66.8	66.8	63.3	87.343	783	783	0	323.31	1.2193	1.1292	17.62	148	0	Median	1.3375	1.2565	8.8825	81	0	Median	1.0238	0.96406	12.228	67	0	Median	66.5	66.4	1209300000	528250000	681030000	896290000	378840000	517460000
Nucleolar transcription factor 1;Nucleolar transcription factor 1 (Fragment)	Nucleolar transcription factor 1	19;2	19;2	19;2	>sp|P17480|UBF1_HUMAN Nucleolar transcription factor 1 OS=Homo sapiens GN=UBTF PE=1 SV=1	2	19	19	19	18	13	18	13	18	13	26.6	26.6	26.6	89.405	764	764;194	0	157.08	0.2396	0.22267	127.8	13	0	Median	0.21097	0.18702	39.974	9	0	Median	2.5522	2.3918	16.79	4	0	Median	24.3	18.2	16136000	10185000	5950500	10953000	9710800	1242500
Nucleolin	Nucleolin	47	47	19	>sp|P19338|NUCL_HUMAN Nucleolin OS=Homo sapiens GN=NCL PE=1 SV=3	1	47	47	19	47	39	47	39	19	16	41.8	41.8	19	76.613	710	710	0	323.31	1.09	1.03	19.513	112	0	Median	0.93558	0.90848	11.702	60	0	Median	1.3048	1.236	10.211	52	0	Median	41.8	39.9	756680000	363730000	392950000	464410000	239470000	224940000
Nucleolin (Fragment)	Nucleolin (Fragment)	29	1	1	>tr|H7BY16|H7BY16_HUMAN Nucleolin (Fragment) OS=Homo sapiens GN=NCL PE=1 SV=4	1	29	1	1	29	23	1	0	1	0	63.9	3.4	3.4	32.389	296	296	1	-2	NaN	NaN	NaN	1	0	Median	NaN	NaN	NaN	1	0	Median	NaN	NaN	NaN	0	0	Median	63.9	60.5	111870	31180	80693	111870	31180	80693
Nucleophosmin;Nucleophosmin (Fragment)	Nucleophosmin	20;1	20;1	20;1	>sp|P06748|NPM_HUMAN Nucleophosmin OS=Homo sapiens GN=NPM1 PE=1 SV=2	2	20	20	20	19	16	19	16	19	16	58.2	58.2	58.2	32.575	294	294;59	0	216.52	1.1579	1.1079	14.271	64	0	Median	1.1121	1.0422	15.037	38	0	Median	1.2409	1.1609	10.684	26	0	Median	55.8	48.3	1130000000	507860000	622130000	697900000	325730000	372170000
Nucleoplasmin-3	Nucleoplasmin-3	4	4	4	>sp|O75607|NPM3_HUMAN Nucleoplasmin-3 OS=Homo sapiens GN=NPM3 PE=1 SV=3	1	4	4	4	3	4	3	4	3	4	41	41	41	19.343	178	178	0	68.226	1.2696	1.1136	16.749	6	0	Median	1.2086	1.035	10.283	3	0	Median	1.3387	1.2445	23.257	3	0	Median	32.6	41	5353000	2210100	3142900	2250800	1034600	1216100
Nucleosome assembly protein 1-like 1 (Fragment);Nucleosome assembly protein 1-like 1	Nucleosome assembly protein 1-like 1 (Fragment);Nucleosome assembly protein 1-like 1	3;3	3;3	3;3	>tr|F8VY35|F8VY35_HUMAN Nucleosome assembly protein 1-like 1 (Fragment) OS=Homo sapiens GN=NAP1L1 PE=1 SV=1;>sp|P55209|NP1L1_HUMAN Nucleosome assembly protein 1-like 1 OS=Homo sapiens GN=NAP1L1 PE=1 SV=1	2	3	3	3	0	3	0	3	0	3	17.4	17.4	17.4	31.02	264	264;391	0	23.396	0.87133	0.80519	14.778	3	0	Median	NaN	NaN	NaN	0	0	Median	0.87133	0.80519	14.778	3	0	Median	0	17.4	1836700	969940	866730	0	0	0
Olfactory receptor 3A3;Olfactory receptor 3A2	Olfactory receptor 3A3;Olfactory receptor 3A2	1;1	1;1	1;1	>sp|P47888|OR3A3_HUMAN Olfactory receptor 3A3 OS=Homo sapiens GN=OR3A3 PE=2 SV=3;>sp|P47893|OR3A2_HUMAN Olfactory receptor 3A2 OS=Homo sapiens GN=OR3A2 PE=2 SV=3	2	1	1	1	1	1	1	1	1	1	4.7	4.7	4.7	34.963	321	321;321	0.004298	6.5256	NaN	NaN	NaN	0	0	Median	NaN	NaN	NaN	0	0	Median	NaN	NaN	NaN	0	0	Median	4.7	4.7	279170	279170	0	159710	159710	0
Oral-facial-digital syndrome 1 protein	Oral-facial-digital syndrome 1 protein	1	1	1	>sp|O75665|OFD1_HUMAN Oral-facial-digital syndrome 1 protein OS=Homo sapiens GN=OFD1 PE=1 SV=1	1	1	1	1	0	1	0	1	0	1	1	1	1	116.67	1012	1012	1	-2	NaN	NaN	NaN	1	0	Median	NaN	NaN	NaN	0	0	Median	NaN	NaN	NaN	1	0	Median	0	1	483210	222280	260930	0	0	0
Origin recognition complex subunit 1	Origin recognition complex subunit 1	1	1	1	>sp|Q13415|ORC1_HUMAN Origin recognition complex subunit 1 OS=Homo sapiens GN=ORC1 PE=1 SV=2	1	1	1	1	0	1	0	1	0	1	1.7	1.7	1.7	97.349	861	861	0.0015504	9.0767	NaN	NaN	NaN	0	0	Median	NaN	NaN	NaN	0	0	Median	NaN	NaN	NaN	0	0	Median	0	1.7	158290	158290	0	0	0	0
Origin recognition complex subunit 3	Origin recognition complex subunit 3	1	1	1	>sp|Q9UBD5|ORC3_HUMAN Origin recognition complex subunit 3 OS=Homo sapiens GN=ORC3 PE=1 SV=1	1	1	1	1	0	1	0	1	0	1	1.7	1.7	1.7	82.253	711	711	0	30.335	NaN	NaN	NaN	0	0	Median	NaN	NaN	NaN	0	0	Median	NaN	NaN	NaN	0	0	Median	0	1.7	35561	35561	0	0	0	0
p21-activated protein kinase-interacting protein 1	p21-activated protein kinase-interacting protein 1	11	11	11	>sp|Q9NWT1|PK1IP_HUMAN p21-activated protein kinase-interacting protein 1 OS=Homo sapiens GN=PAK1IP1 PE=1 SV=2	1	11	11	11	8	11	8	11	8	11	37.2	37.2	37.2	43.963	392	392	0	95.312	1.1493	1.0817	20.432	16	0	Median	1.2702	1.1495	23.506	7	0	Median	1.1099	1.0371	17.075	9	0	Median	26.8	37.2	13241000	5686000	7554700	6285900	2698000	3587900
PDZ and LIM domain protein 3	PDZ and LIM domain protein 3	1	1	1	>sp|Q53GG5|PDLI3_HUMAN PDZ and LIM domain protein 3 OS=Homo sapiens GN=PDLIM3 PE=1 SV=1	1	1	1	1	1	0	1	0	1	0	5.8	5.8	5.8	39.232	364	364	1	-2	NaN	NaN	NaN	1	0	Median	NaN	NaN	NaN	1	0	Median	NaN	NaN	NaN	0	0	Median	5.8	0	1485100	687660	797400	1485100	687660	797400
Periodic tryptophan protein 1 homolog;Periodic tryptophan protein 1 homolog (Fragment)	Periodic tryptophan protein 1 homolog	10;1	10;1	10;1	>sp|Q13610|PWP1_HUMAN Periodic tryptophan protein 1 homolog OS=Homo sapiens GN=PWP1 PE=1 SV=1	2	10	10	10	10	8	10	8	10	8	29.3	29.3	29.3	55.827	501	501;98	0	98.747	1.1586	1.0899	21.281	16	0	Median	1.2111	1.1147	25.381	8	0	Median	1.1559	1.0686	15.574	8	0	Median	29.3	27.3	14564000	6112000	8452000	6424300	2540000	3884300
Periodic tryptophan protein 2 homolog;Periodic tryptophan protein 2 homolog (Fragment)	Periodic tryptophan protein 2 homolog	21;3	21;3	21;3	>sp|Q15269|PWP2_HUMAN Periodic tryptophan protein 2 homolog OS=Homo sapiens GN=PWP2 PE=1 SV=2	2	21	21	21	20	11	20	11	20	11	32.2	32.2	32.2	102.45	919	919;186	0	211.25	1.3098	1.1293	29.478	27	0	Median	1.4136	1.2573	26.797	17	0	Median	0.9331	0.88472	17.086	10	0	Median	30.1	19.3	26161000	10454000	15707000	18728000	6751800	11977000
PERQ amino acid-rich with GYF domain-containing protein 2	PERQ amino acid-rich with GYF domain-containing protein 2	8	8	8	>sp|Q6Y7W6|PERQ2_HUMAN PERQ amino acid-rich with GYF domain-containing protein 2 OS=Homo sapiens GN=GIGYF2 PE=1 SV=1	1	8	8	8	5	6	5	6	5	6	10.7	10.7	10.7	150.07	1299	1299	0	122.54	0.99931	0.89758	29.798	9	0	Median	1.2196	1.1188	12.882	5	0	Median	0.73585	0.68924	21.801	4	0	Median	7.3	8.9	3325500	1857100	1468400	1574400	667210	907150
Pescadillo homolog;Pescadillo homolog (Fragment)	Pescadillo homolog	13;3	13;3	13;3	>sp|O00541|PESC_HUMAN Pescadillo homolog OS=Homo sapiens GN=PES1 PE=1 SV=1	2	13	13	13	10	13	10	13	10	13	24.7	24.7	24.7	68.002	588	588;194	0	133.15	1.0961	1.0126	17.994	18	0	Median	1.2495	1.1078	24.671	7	0	Median	1.0212	0.97294	11.706	11	0	Median	18.5	24.7	8350300	4749100	3601200	2611000	1259800	1351200
PHD finger protein 14	PHD finger protein 14	16	16	16	>sp|O94880|PHF14_HUMAN PHD finger protein 14 OS=Homo sapiens GN=PHF14 PE=1 SV=2	1	16	16	16	13	12	13	12	13	12	23.4	23.4	23.4	100.05	888	888	0	142.94	1.6046	1.4685	15.015	14	0	Median	1.7471	1.5275	17.053	7	0	Median	1.426	1.3426	10.608	7	0	Median	19.6	18.5	10148000	2974200	7173900	6290100	1575600	4714500
PHD finger-like domain-containing protein 5A	PHD finger-like domain-containing protein 5A	1	1	1	>sp|Q7RTV0|PHF5A_HUMAN PHD finger-like domain-containing protein 5A OS=Homo sapiens GN=PHF5A PE=1 SV=1	1	1	1	1	1	0	1	0	1	0	11.8	11.8	11.8	12.405	110	110	0	18.383	NaN	NaN	NaN	1	0	Median	NaN	NaN	NaN	1	0	Median	NaN	NaN	NaN	0	0	Median	11.8	0	423220	265020	158200	423220	265020	158200
PIN2/TERF1-interacting telomerase inhibitor 1;PIN2/TERF1-interacting telomerase inhibitor 1 (Fragment)	PIN2/TERF1-interacting telomerase inhibitor 1;PIN2/TERF1-interacting telomerase inhibitor 1 (Fragment)	9;6	9;6	9;6	>sp|Q96BK5|PINX1_HUMAN PIN2/TERF1-interacting telomerase inhibitor 1 OS=Homo sapiens GN=PINX1 PE=1 SV=2;>tr|E5RGR1|E5RGR1_HUMAN PIN2/TERF1-interacting telomerase inhibitor 1 (Fragment) OS=Homo sapiens GN=PINX1 PE=1 SV=1	2	9	9	9	6	9	6	9	6	9	38.4	38.4	38.4	37.034	328	328;198	0	86	1.4957	1.3682	13.236	13	0	Median	1.5666	1.4563	6.9859	5	0	Median	1.3978	1.3526	14.888	8	0	Median	33.5	38.4	6842500	2472200	4370300	3451600	1204500	2247100
Pinin	Pinin	3	3	3	>sp|Q9H307|PININ_HUMAN Pinin OS=Homo sapiens GN=PNN PE=1 SV=4	1	3	3	3	2	1	2	1	2	1	5.4	5.4	5.4	81.613	717	717	0	19.56	1.0275	0.95061	27.401	2	0	Median	1.0275	0.95061	27.401	2	0	Median	NaN	NaN	NaN	0	0	Median	3.9	1.5	338370	154710	183660	338370	154710	183660
Plasmalemma vesicle-associated protein	Plasmalemma vesicle-associated protein	1	1	1	>sp|Q9BX97|PLVAP_HUMAN Plasmalemma vesicle-associated protein OS=Homo sapiens GN=PLVAP PE=2 SV=1	1	1	1	1	1	1	1	1	1	1	2.9	2.9	2.9	50.594	442	442	1	-2	1.2023	1.1348	8.2199	3	0	Median	1.1585	1.0968	4.8125	2	0	Median	NaN	NaN	NaN	1	0	Median	2.9	2.9	8018400	3669200	4349200	6975200	3199200	3776000
Plasminogen activator inhibitor 1 RNA-binding protein	Plasminogen activator inhibitor 1 RNA-binding protein	1	1	1	>sp|Q8NC51|PAIRB_HUMAN Plasminogen activator inhibitor 1 RNA-binding protein OS=Homo sapiens GN=SERBP1 PE=1 SV=2	1	1	1	1	1	0	1	0	1	0	3.9	3.9	3.9	44.965	408	408	0	13.176	NaN	NaN	NaN	1	0	Median	NaN	NaN	NaN	1	0	Median	NaN	NaN	NaN	0	0	Median	3.9	0	64785	32038	32747	64785	32038	32747
Plectin	Plectin	4	4	4	>sp|Q15149|PLEC_HUMAN Plectin OS=Homo sapiens GN=PLEC PE=1 SV=3	1	4	4	4	4	0	4	0	4	0	2	2	2	531.78	4684	4684	0	26.624	1.0867	0.99924	5.5452	2	0	Median	1.0867	0.99924	5.5452	2	0	Median	NaN	NaN	NaN	0	0	Median	2	0	782480	511270	271200	782480	511270	271200
Pleiotropic regulator 1;Pleiotropic regulator 1 (Fragment)	Pleiotropic regulator 1	6;2	6;2	6;2	>sp|O43660|PLRG1_HUMAN Pleiotropic regulator 1 OS=Homo sapiens GN=PLRG1 PE=1 SV=1	2	6	6	6	6	5	6	5	6	5	23.7	23.7	23.7	57.193	514	514;212	0	72.573	0.93838	0.82533	23.193	9	0	Median	0.98754	0.8596	19.893	6	0	Median	0.87533	0.80985	30.591	3	0	Median	23.7	20.4	7017700	3219800	3797900	4522400	2258500	2263900
Poly (ADP-ribose) polymerase family, member 2, isoform CRA_a;Poly [ADP-ribose] polymerase 2	Poly (ADP-ribose) polymerase family, member 2, isoform CRA_a;Poly [ADP-ribose] polymerase 2	1;1	1;1	1;1	>tr|G3V167|G3V167_HUMAN Poly (ADP-ribose) polymerase family, member 2, isoform CRA_a OS=Homo sapiens GN=PARP2 PE=4 SV=1;>sp|Q9UGN5|PARP2_HUMAN Poly [ADP-ribose] polymerase 2 OS=Homo sapiens GN=PARP2 PE=1 SV=2	2	1	1	1	0	1	0	1	0	1	2.4	2.4	2.4	60.214	531	531;583	0	13.625	NaN	NaN	NaN	1	0	Median	NaN	NaN	NaN	0	0	Median	NaN	NaN	NaN	1	0	Median	0	2.4	152530	56389	96142	0	0	0
Poly [ADP-ribose] polymerase 1	Poly [ADP-ribose] polymerase 1	1	1	1	>sp|P09874|PARP1_HUMAN Poly [ADP-ribose] polymerase 1 OS=Homo sapiens GN=PARP1 PE=1 SV=4	1	1	1	1	1	0	1	0	1	0	1.3	1.3	1.3	113.08	1014	1014	0.0015601	9.2967	NaN	NaN	NaN	0	0	Median	NaN	NaN	NaN	0	0	Median	NaN	NaN	NaN	0	0	Median	1.3	0	339440	0	339440	339440	0	339440
Poly(A) binding protein, cytoplasmic 4 (Inducible form), isoform CRA_e;Polyadenylate-binding protein 4;Polyadenylate-binding protein 4 (Fragment)	Poly(A) binding protein, cytoplasmic 4 (Inducible form), isoform CRA_e;Polyadenylate-binding protein 4;Polyadenylate-binding protein 4 (Fragment)	21;21;16	12;12;10	11;11;10	>tr|B1ANR0|B1ANR0_HUMAN Poly(A) binding protein, cytoplasmic 4 (Inducible form), isoform CRA_e OS=Homo sapiens GN=PABPC4 PE=4 SV=1;>sp|Q13310|PABP4_HUMAN Polyadenylate-binding protein 4 OS=Homo sapiens GN=PABPC4 PE=1 SV=1;>tr|H0Y5F5|H0Y5F5_HUMAN Polyadenyl	3	21	12	11	18	21	9	12	9	11	42.3	26.7	25.2	67.97	615	615;644;550	0	103.67	1.217	1.0948	19.483	19	0	Median	1.1476	1.0251	10.453	7	0	Median	1.2533	1.1965	20.496	12	0	Median	35.9	42.3	17490000	8401400	9088600	6198500	3121600	3076900
Poly(rC)-binding protein 1	Poly(rC)-binding protein 1	7	7	5	>sp|Q15365|PCBP1_HUMAN Poly(rC)-binding protein 1 OS=Homo sapiens GN=PCBP1 PE=1 SV=2	1	7	7	5	5	7	5	7	3	5	30.3	30.3	21.6	37.497	356	356	0	94.398	0.83945	0.74568	11.376	11	0	Median	0.92961	0.79755	11.716	5	0	Median	0.79548	0.73135	9.9908	6	0	Median	22.8	30.3	10637000	5831400	4805700	5108800	2561200	2547600
Poly(rC)-binding protein 2;Poly(rC)-binding protein 3 (Fragment);Poly(rC)-binding protein 3;Poly(rC)-binding protein 2 (Fragment)	Poly(rC)-binding protein 2;Poly(rC)-binding protein 3 (Fragment);Poly(rC)-binding protein 3	6;3;3;1	4;1;1;0	4;1;1;0	>sp|Q15366|PCBP2_HUMAN Poly(rC)-binding protein 2 OS=Homo sapiens GN=PCBP2 PE=1 SV=1;>tr|J3QT27|J3QT27_HUMAN Poly(rC)-binding protein 3 (Fragment) OS=Homo sapiens GN=PCBP3 PE=4 SV=1;>sp|P57721|PCBP3_HUMAN Poly(rC)-binding protein 3 OS=Homo sapiens GN=PCBP3	4	6	4	4	6	6	4	4	4	4	23.3	14.8	14.8	38.58	365	365;322;371;64	0	36.588	0.8946	0.80318	7.5706	8	0	Median	0.8946	0.80318	5.4627	4	0	Median	0.89439	0.82045	10.067	4	0	Median	23.3	23.3	7826300	4124200	3702100	4348400	2231700	2116700
Poly(U)-binding-splicing factor PUF60	Poly(U)-binding-splicing factor PUF60	1	1	1	>sp|Q9UHX1|PUF60_HUMAN Poly(U)-binding-splicing factor PUF60 OS=Homo sapiens GN=PUF60 PE=1 SV=1	1	1	1	1	0	1	0	1	0	1	3.9	3.9	3.9	59.875	559	559	0.0014837	7.8841	NaN	NaN	NaN	0	0	Median	NaN	NaN	NaN	0	0	Median	NaN	NaN	NaN	0	0	Median	0	3.9	280090	280090	0	0	0	0
Polyadenylate-binding protein 1;Polyadenylate-binding protein 3;Polyadenylate-binding protein 1 (Fragment);Polyadenylate-binding protein 1-like;Polyadenylate-binding protein 5	Polyadenylate-binding protein 1	27;11;9;5;2	27;11;9;5;2	17;8;3;3;2	>sp|P11940|PABP1_HUMAN Polyadenylate-binding protein 1 OS=Homo sapiens GN=PABPC1 PE=1 SV=2	5	27	27	17	23	26	23	26	13	16	43.2	43.2	26.4	70.67	636	636;631;174;614;382	0	313.99	1.1757	1.1209	21.438	50	0	Median	1.0828	0.98638	25.217	22	0	Median	1.2794	1.1994	10.123	28	0	Median	37.7	43.2	115060000	53277000	61782000	41357000	19181000	22176000
Polymerase delta-interacting protein 3;POLDIP3 protein;Polymerase delta interacting protein 46	Polymerase delta-interacting protein 3;POLDIP3 protein	3;2;1	3;2;1	3;2;1	>sp|Q9BY77|PDIP3_HUMAN Polymerase delta-interacting protein 3 OS=Homo sapiens GN=POLDIP3 PE=1 SV=2;>tr|Q8WUT1|Q8WUT1_HUMAN POLDIP3 protein OS=Homo sapiens GN=POLDIP3 PE=2 SV=1	3	3	3	3	3	2	3	2	3	2	11.9	11.9	11.9	46.089	421	421;229;185	0	32.594	0.89982	0.81678	26.966	4	0	Median	0.89982	0.81165	26.628	2	0	Median	0.95883	0.88664	37.34	2	0	Median	11.9	7.4	1644500	716050	928440	941230	322700	618530
Polymerase I and transcript release factor	Polymerase I and transcript release factor	1	1	1	>sp|Q6NZI2|PTRF_HUMAN Polymerase I and transcript release factor OS=Homo sapiens GN=PTRF PE=1 SV=1	1	1	1	1	1	1	1	1	1	1	4.6	4.6	4.6	43.476	390	390	0	24.981	NaN	NaN	NaN	0	0	Median	NaN	NaN	NaN	0	0	Median	NaN	NaN	NaN	0	0	Median	4.6	4.6	868000	491620	376380	470950	279360	191580
Polynucleotide 5'-hydroxyl-kinase NOL9	Polynucleotide 5'-hydroxyl-kinase NOL9	16	16	16	>sp|Q5SY16|NOL9_HUMAN Polynucleotide 5-hydroxyl-kinase NOL9 OS=Homo sapiens GN=NOL9 PE=1 SV=1	1	16	16	16	14	14	14	14	14	14	40.3	40.3	40.3	79.322	702	702	0	144.38	1.3748	1.2813	7.2191	18	0	Median	1.4257	1.3064	7.5792	11	0	Median	1.335	1.2347	6.6671	7	0	Median	33.5	34.2	16325000	5743700	10581000	9483200	3225700	6257500
Polypyrimidine tract-binding protein 1;Polypyrimidine tract binding protein 1, isoform CRA_b;Polypyrimidine tract-binding protein 1 (Fragment);Polypyrimidine tract-binding protein 3 (Fragment)	Polypyrimidine tract-binding protein 1;Polypyrimidine tract binding protein 1, isoform CRA_b	14;13;6;1	14;13;6;1	12;11;5;0	>sp|P26599|PTBP1_HUMAN Polypyrimidine tract-binding protein 1 OS=Homo sapiens GN=PTBP1 PE=1 SV=1;>tr|A6NLN1|A6NLN1_HUMAN Polypyrimidine tract binding protein 1, isoform CRA_b OS=Homo sapiens GN=PTBP1 PE=4 SV=4	4	14	14	12	13	8	13	8	11	7	46.3	46.3	44.8	57.221	531	531;527;237;182	0	142.03	0.98209	0.8952	14.302	16	0	Median	0.97425	0.86054	9.4919	10	0	Median	0.99022	0.9206	19.98	6	0	Median	41.2	27.3	16382000	8236800	8145200	8910100	4194300	4715800
Polypyrimidine tract-binding protein 3	Polypyrimidine tract-binding protein 3	3	1	1	>sp|O95758|PTBP3_HUMAN Polypyrimidine tract-binding protein 3 OS=Homo sapiens GN=PTBP3 PE=1 SV=2	1	3	1	1	3	2	1	1	1	1	6.2	2.9	2.9	59.689	552	552	0.0015773	9.8732	NaN	NaN	NaN	1	0	Median	NaN	NaN	NaN	1	0	Median	NaN	NaN	NaN	0	0	Median	6.2	4.3	297890	203930	93959	180080	86124	93959
POU domain, class 2, transcription factor 3	POU domain, class 2, transcription factor 3	1	1	1	>sp|Q9UKI9|PO2F3_HUMAN POU domain, class 2, transcription factor 3 OS=Homo sapiens GN=POU2F3 PE=2 SV=3	1	1	1	1	1	0	1	0	1	0	2.8	2.8	2.8	47.432	436	436	1	-2	NaN	NaN	NaN	0	0	Median	NaN	NaN	NaN	0	0	Median	NaN	NaN	NaN	0	0	Median	2.8	0	0	0	0	0	0	0
Prelamin-A/C	Prelamin-A/C	1	1	1	>sp|P02545|LMNA_HUMAN Prelamin-A/C OS=Homo sapiens GN=LMNA PE=1 SV=1	1	1	1	1	0	1	0	1	0	1	2.1	2.1	2.1	74.139	664	664	0.0028777	6.6374	NaN	NaN	NaN	0	0	Median	NaN	NaN	NaN	0	0	Median	NaN	NaN	NaN	0	0	Median	0	2.1	0	0	0	0	0	0
Pre-mRNA-processing factor 19;Pre-mRNA-processing factor 19 (Fragment)	Pre-mRNA-processing factor 19	12;5	12;5	12;5	>sp|Q9UMS4|PRP19_HUMAN Pre-mRNA-processing factor 19 OS=Homo sapiens GN=PRPF19 PE=1 SV=1	2	12	12	12	12	10	12	10	12	10	42.7	42.7	42.7	55.18	504	504;252	0	139.69	1.1269	1.0241	13.351	21	0	Median	1.2686	1.1212	16.997	11	0	Median	1.0934	1.0122	7.206	10	0	Median	42.7	39.3	32560000	14653000	17907000	19247000	8265300	10982000
Pre-mRNA-processing-splicing factor 8;Pre-mRNA-processing-splicing factor 8 (Fragment)	Pre-mRNA-processing-splicing factor 8;Pre-mRNA-processing-splicing factor 8 (Fragment)	12;7	12;7	12;7	>sp|Q6P2Q9|PRP8_HUMAN Pre-mRNA-processing-splicing factor 8 OS=Homo sapiens GN=PRPF8 PE=1 SV=2;>tr|I3L0J9|I3L0J9_HUMAN Pre-mRNA-processing-splicing factor 8 (Fragment) OS=Homo sapiens GN=PRPF8 PE=1 SV=4	2	12	12	12	7	9	7	9	7	9	7.4	7.4	7.4	273.6	2335	2335;1012	0	150.94	0.97698	0.90536	23.395	13	0	Median	0.81263	0.7595	21.142	6	0	Median	1.0478	0.99694	18.132	7	0	Median	4.5	6.1	4773900	2273100	2500800	2495800	1340700	1155000
Pre-mRNA-splicing factor SPF27	Pre-mRNA-splicing factor SPF27	3	3	3	>sp|O75934|SPF27_HUMAN Pre-mRNA-splicing factor SPF27 OS=Homo sapiens GN=BCAS2 PE=1 SV=1	1	3	3	3	3	2	3	2	3	2	21.8	21.8	21.8	26.131	225	225	0	30.062	1.2683	1.1419	33.933	5	0	Median	0.90941	0.80263	30.9	3	0	Median	1.4137	1.3236	6.3281	2	0	Median	21.8	14.7	1350200	613000	737200	877710	420010	457700
pre-rRNA processing protein FTSJ3;pre-rRNA-processing protein FTSJ3	pre-rRNA processing protein FTSJ3	30;2	30;2	30;2	>sp|Q8IY81|SPB1_HUMAN pre-rRNA processing protein FTSJ3 OS=Homo sapiens GN=FTSJ3 PE=1 SV=2	2	30	30	30	27	28	27	28	27	28	48.1	48.1	48.1	96.557	847	847;67	0	323.31	1.2391	1.1421	12.237	53	0	Median	1.3276	1.2073	8.9863	25	0	Median	1.1554	1.0795	12.414	28	0	Median	44	47.2	119070000	51840000	67231000	62033000	25797000	36236000
Pre-rRNA-processing protein TSR1 homolog	Pre-rRNA-processing protein TSR1 homolog	1	1	1	>sp|Q2NL82|TSR1_HUMAN Pre-rRNA-processing protein TSR1 homolog OS=Homo sapiens GN=TSR1 PE=1 SV=1	1	1	1	1	0	1	0	1	0	1	1.4	1.4	1.4	91.809	804	804	0.0015337	8.6894	NaN	NaN	NaN	0	0	Median	NaN	NaN	NaN	0	0	Median	NaN	NaN	NaN	0	0	Median	0	1.4	91883	91883	0	0	0	0
Probable 28S rRNA (cytosine(4447)-C(5))-methyltransferase;Probable 28S rRNA (cytosine(4447)-C(5))-methyltransferase (Fragment)	Probable 28S rRNA (cytosine(4447)-C(5))-methyltransferase	41;9	41;9	41;9	>sp|P46087|NOP2_HUMAN Probable 28S rRNA (cytosine(4447)-C(5))-methyltransferase OS=Homo sapiens GN=NOP2 PE=1 SV=2	2	41	41	41	39	35	39	35	39	35	53.8	53.8	53.8	89.301	812	812;176	0	323.31	1.1415	1.1128	12.464	83	0	Median	1.0582	0.99955	11.881	41	0	Median	1.2571	1.173	7.5298	42	0	Median	49.3	51.4	439020000	203420000	235600000	230270000	110430000	119840000
Probable ATP-dependent RNA helicase DDX10	Probable ATP-dependent RNA helicase DDX10	20	20	20	>sp|Q13206|DDX10_HUMAN Probable ATP-dependent RNA helicase DDX10 OS=Homo sapiens GN=DDX10 PE=1 SV=2	1	20	20	20	17	17	17	17	17	17	31.1	31.1	31.1	100.89	875	875	0	152.36	1.2309	1.0772	35.405	21	0	Median	1.2811	1.157	9.4163	8	0	Median	1.0766	1.0209	43.869	13	0	Median	26.7	26.6	12302000	4826200	7475800	7262800	2559300	4703600
Probable ATP-dependent RNA helicase DDX17	Probable ATP-dependent RNA helicase DDX17	36	26	26	>sp|Q92841|DDX17_HUMAN Probable ATP-dependent RNA helicase DDX17 OS=Homo sapiens GN=DDX17 PE=1 SV=2	1	36	26	26	28	34	18	25	18	25	50.3	41	41	80.272	729	729	0	257.99	0.78617	0.72061	18.986	40	0	Median	0.98869	0.8781	13.736	15	0	Median	0.71723	0.67456	16.156	25	0	Median	44.6	48.3	68475000	36813000	31662000	19707000	9515600	10192000
Probable ATP-dependent RNA helicase DDX23	Probable ATP-dependent RNA helicase DDX23	6	6	6	>sp|Q9BUQ8|DDX23_HUMAN Probable ATP-dependent RNA helicase DDX23 OS=Homo sapiens GN=DDX23 PE=1 SV=3	1	6	6	6	5	1	5	1	5	1	9.6	9.6	9.6	95.581	820	820	0	48.222	1.072	0.96998	16.543	4	0	Median	1.072	0.96998	16.543	4	0	Median	NaN	NaN	NaN	0	0	Median	8.5	1.1	1111600	478520	633080	1111600	478520	633080
Probable ATP-dependent RNA helicase DDX27;Probable ATP-dependent RNA helicase DDX27 (Fragment)	Probable ATP-dependent RNA helicase DDX27	18;6	18;6	18;6	>sp|Q96GQ7|DDX27_HUMAN Probable ATP-dependent RNA helicase DDX27 OS=Homo sapiens GN=DDX27 PE=1 SV=2	2	18	18	18	18	7	18	7	18	7	27.5	27.5	27.5	89.834	796	796;275	0	138.54	1.3015	1.1729	10.974	18	0	Median	1.3247	1.1817	10.119	14	0	Median	1.1466	1.0676	14.025	4	0	Median	27.5	10.3	8895900	3271200	5624700	7990700	3005400	4985300
Probable ATP-dependent RNA helicase DDX31	Probable ATP-dependent RNA helicase DDX31	28	28	28	>sp|Q9H8H2|DDX31_HUMAN Probable ATP-dependent RNA helicase DDX31 OS=Homo sapiens GN=DDX31 PE=1 SV=2	1	28	28	28	22	22	22	22	22	22	40	40	40	94.086	851	851	0	236.27	1.3151	1.2078	14.607	42	0	Median	1.3124	1.1876	13.54	21	0	Median	1.3345	1.2346	15.938	21	0	Median	31.5	33.4	32844000	14052000	18792000	13683000	5820100	7863200
Probable ATP-dependent RNA helicase DDX47;Probable ATP-dependent RNA helicase DDX47 (Fragment)	Probable ATP-dependent RNA helicase DDX47	20;9	20;9	20;9	>sp|Q9H0S4|DDX47_HUMAN Probable ATP-dependent RNA helicase DDX47 OS=Homo sapiens GN=DDX47 PE=1 SV=1	2	20	20	20	15	18	15	18	15	18	54.7	54.7	54.7	50.646	455	455;196	0	191.58	1.4649	1.3009	16.647	29	0	Median	1.71	1.5484	9.8276	15	0	Median	1.2921	1.1936	11.248	14	0	Median	42.9	50.8	33570000	13573000	19997000	16499000	5803400	10696000
Probable ATP-dependent RNA helicase DDX5;Probable ATP-dependent RNA helicase DDX5 (Fragment)	Probable ATP-dependent RNA helicase DDX5	42;18	42;18	32;15	>sp|P17844|DDX5_HUMAN Probable ATP-dependent RNA helicase DDX5 OS=Homo sapiens GN=DDX5 PE=1 SV=1	2	42	42	32	30	39	30	39	20	30	57	57	45.8	69.147	614	614;212	0	323.31	0.89293	0.84283	18.867	66	0	Median	1.0917	1.004	10.586	27	0	Median	0.83094	0.77277	14.395	39	0	Median	45.6	52.1	125490000	63018000	62474000	52197000	23759000	28437000
Probable ATP-dependent RNA helicase DDX52;Probable ATP-dependent RNA helicase DDX52 (Fragment)	Probable ATP-dependent RNA helicase DDX52	18;2	18;2	18;2	>sp|Q9Y2R4|DDX52_HUMAN Probable ATP-dependent RNA helicase DDX52 OS=Homo sapiens GN=DDX52 PE=1 SV=3	2	18	18	18	13	18	13	18	13	18	44.1	44.1	44.1	67.497	599	599;115	0	302.35	1.1185	1.0277	17.622	38	0	Median	1.2774	1.1884	20.86	17	0	Median	1.0724	1.0086	11.573	21	0	Median	37.9	44.1	51946000	23878000	28067000	17547000	7375900	10171000
Probable ATP-dependent RNA helicase DDX56;DEAD (Asp-Glu-Ala-Asp) box polypeptide 56, isoform CRA_a;Probable ATP-dependent RNA helicase DDX56 (Fragment)	Probable ATP-dependent RNA helicase DDX56;DEAD (Asp-Glu-Ala-Asp) box polypeptide 56, isoform CRA_a	19;14;4	19;14;4	19;14;4	>sp|Q9NY93|DDX56_HUMAN Probable ATP-dependent RNA helicase DDX56 OS=Homo sapiens GN=DDX56 PE=1 SV=1;>tr|G3V0G3|G3V0G3_HUMAN DEAD (Asp-Glu-Ala-Asp) box polypeptide 56, isoform CRA_a OS=Homo sapiens GN=DDX56 PE=4 SV=1	3	19	19	19	15	16	15	16	15	16	43	43	43	61.589	547	547;375;182	0	159.64	1.1177	1.0163	11.319	27	0	Median	1.1312	1.0124	11.665	14	0	Median	1.0956	1.0163	10.961	13	0	Median	38	39.7	22573000	10046000	12527000	12074000	5449000	6625300
Probable ATP-dependent RNA helicase DHX37	Probable ATP-dependent RNA helicase DHX37	9	9	9	>sp|Q8IY37|DHX37_HUMAN Probable ATP-dependent RNA helicase DHX37 OS=Homo sapiens GN=DHX37 PE=1 SV=1	1	9	9	9	7	5	7	5	7	5	10.3	10.3	10.3	129.54	1157	1157	0	87.063	1.0901	0.9975	21.507	8	0	Median	1.2036	1.103	10.623	4	0	Median	0.87461	0.81366	13.512	4	0	Median	7.6	6.2	3660200	1563000	2097200	2391300	841840	1549500
Probable ATP-dependent RNA helicase YTHDC2	Probable ATP-dependent RNA helicase YTHDC2	2	2	2	>sp|Q9H6S0|YTDC2_HUMAN Probable ATP-dependent RNA helicase YTHDC2 OS=Homo sapiens GN=YTHDC2 PE=1 SV=2	1	2	2	2	1	1	1	1	1	1	1.7	1.7	1.7	160.25	1430	1430	0.0016287	11.355	0.68459	0.63693	0.35668	2	0	Median	NaN	NaN	NaN	1	0	Median	NaN	NaN	NaN	1	0	Median	1	0.8	536290	281050	255240	358080	164690	193390
Probable dimethyladenosine transferase	Probable dimethyladenosine transferase	7	7	7	>sp|Q9UNQ2|DIM1_HUMAN Probable dimethyladenosine transferase OS=Homo sapiens GN=DIMT1 PE=1 SV=1	1	7	7	7	7	5	7	5	7	5	30.7	30.7	30.7	35.236	313	313	0	60.779	1.0528	0.96415	11.674	12	0	Median	1.0415	0.94226	9.5465	7	0	Median	1.0862	0.99508	10.526	5	0	Median	30.7	20.1	8735300	4151400	4583900	4949000	2405700	2543400
Probable global transcription activator SNF2L2;Helicase SRCAP (Fragment);Helicase SRCAP	Probable global transcription activator SNF2L2	5;1;1	1;0;0	1;0;0	>sp|P51531|SMCA2_HUMAN Probable global transcription activator SNF2L2 OS=Homo sapiens GN=SMARCA2 PE=1 SV=2	3	5	1	1	4	4	1	0	1	0	3.6	0.4	0.4	181.28	1590	1590;1610;3230	1	-2	NaN	NaN	NaN	0	0	Median	NaN	NaN	NaN	0	0	Median	NaN	NaN	NaN	0	0	Median	3.1	3.2	0	0	0	0	0	0
Probable ribosome biogenesis protein RLP24;Probable ribosome biogenesis protein RLP24 (Fragment)	Probable ribosome biogenesis protein RLP24;Probable ribosome biogenesis protein RLP24 (Fragment)	3;2	3;2	3;2	>sp|Q9UHA3|RLP24_HUMAN Probable ribosome biogenesis protein RLP24 OS=Homo sapiens GN=RSL24D1 PE=1 SV=1;>tr|H3BMQ2|H3BMQ2_HUMAN Probable ribosome biogenesis protein RLP24 (Fragment) OS=Homo sapiens GN=RSL24D1 PE=4 SV=1	2	3	3	3	3	2	3	2	3	2	23.3	23.3	23.3	19.621	163	163;66	0	28.395	1.1357	1.026	10.521	4	0	Median	1.0739	0.94008	8.7579	2	0	Median	1.1794	1.0929	5.3286	2	0	Median	23.3	18.4	2852700	1313800	1539000	1562000	722990	838990
Probable RNA-binding protein 19;Probable RNA-binding protein 19 (Fragment)	Probable RNA-binding protein 19	8;1	8;1	8;1	>sp|Q9Y4C8|RBM19_HUMAN Probable RNA-binding protein 19 OS=Homo sapiens GN=RBM19 PE=1 SV=3	2	8	8	8	8	4	8	4	8	4	12.7	12.7	12.7	107.33	960	960;110	0	74.771	0.95648	0.88529	10.172	11	0	Median	0.96443	0.82799	12.605	7	0	Median	0.95628	0.89068	4.4997	4	0	Median	12.7	5.1	5056300	2603600	2452700	3399800	1722800	1677000
Probable U3 small nucleolar RNA-associated protein 11	Probable U3 small nucleolar RNA-associated protein 11	1	1	1	>sp|Q9Y3A2|UTP11_HUMAN Probable U3 small nucleolar RNA-associated protein 11 OS=Homo sapiens GN=UTP11L PE=1 SV=2	1	1	1	1	1	1	1	1	1	1	7.9	7.9	7.9	30.446	253	253	0.0015038	8.2482	1.2971	1.1702	6.9392	2	0	Median	NaN	NaN	NaN	1	0	Median	NaN	NaN	NaN	1	0	Median	7.9	7.9	683940	292710	391230	387390	138350	249040
Proline-, glutamic acid- and leucine-rich protein 1;Proline-, glutamic acid- and leucine-rich protein 1 (Fragment)	Proline-, glutamic acid- and leucine-rich protein 1	26;3	26;3	26;3	>sp|Q8IZL8|PELP1_HUMAN Proline-, glutamic acid- and leucine-rich protein 1 OS=Homo sapiens GN=PELP1 PE=1 SV=2	2	26	26	26	21	26	21	26	21	26	37.1	37.1	37.1	119.7	1130	1130;99	0	279.4	1.4293	1.2958	22.927	44	0	Median	1.4369	1.2506	21.425	20	0	Median	1.429	1.3214	24.144	24	0	Median	33.4	37.1	53726000	22375000	31351000	23908000	10092000	13816000
Protein AATF;Protein AATF (Fragment)	Protein AATF	9;3	9;3	9;3	>sp|Q9NY61|AATF_HUMAN Protein AATF OS=Homo sapiens GN=AATF PE=1 SV=1	2	9	9	9	9	3	9	3	9	3	24.1	24.1	24.1	63.132	560	560;98	0	111.85	1.409	1.2383	8.5624	8	0	Median	1.4477	1.2814	7.8189	6	0	Median	1.2118	1.126	4.2146	2	0	Median	24.1	8	6549400	3118300	3431100	4990100	2375300	2614800
Protein C11orf98	Protein C11orf98	1	1	1	>tr|E9PRG8|E9PRG8_HUMAN Protein C11orf98 OS=Homo sapiens GN=C11orf98 PE=4 SV=1	1	1	1	1	1	1	1	1	1	1	10.7	10.7	10.7	13.798	122	122	0.0015848	10.099	0.98488	0.88096	4.6821	2	0	Median	NaN	NaN	NaN	1	0	Median	NaN	NaN	NaN	1	0	Median	10.7	10.7	1856700	979400	877310	717820	373960	343860
Protein CMSS1	Protein CMSS1	6	6	6	>sp|Q9BQ75|CMS1_HUMAN Protein CMSS1 OS=Homo sapiens GN=CMSS1 PE=1 SV=2	1	6	6	6	5	3	5	3	5	3	26.5	26.5	26.5	31.884	279	279	0	32.66	0.8005	0.73675	12.238	5	0	Median	0.88958	0.80471	12.479	2	0	Median	0.73237	0.6791	12.456	3	0	Median	20.4	13.6	2627500	1414100	1213300	1260800	685860	574910
Protein ECT2	Protein ECT2	2	2	2	>sp|Q9H8V3|ECT2_HUMAN Protein ECT2 OS=Homo sapiens GN=ECT2 PE=1 SV=4	1	2	2	2	1	1	1	1	1	1	3.9	3.9	3.9	103.5	914	914	0.0016447	11.997	NaN	NaN	NaN	0	0	Median	NaN	NaN	NaN	0	0	Median	NaN	NaN	NaN	0	0	Median	1.3	2.6	211230	0	211230	90907	0	90907
Protein ELYS;Protein ELYS (Fragment)	Protein ELYS	33;5	33;5	33;5	>sp|Q8WYP5|ELYS_HUMAN Protein ELYS OS=Homo sapiens GN=AHCTF1 PE=1 SV=3	2	33	33	33	27	28	27	28	27	28	19.8	19.8	19.8	252.5	2266	2266;80	0	323.31	0.96406	0.8968	13.255	53	0	Median	1.0269	0.96826	10.71	25	0	Median	0.86462	0.8088	9.6021	28	0	Median	16.8	18.1	42458000	21772000	20686000	24777000	12231000	12546000
Protein FAM193A	Protein FAM193A	2	2	2	>sp|P78312|F193A_HUMAN Protein FAM193A OS=Homo sapiens GN=FAM193A PE=1 SV=2	1	2	2	2	0	2	0	2	0	2	2.9	2.9	2.9	139.99	1265	1265	0.0016313	11.385	NaN	NaN	NaN	1	0	Median	NaN	NaN	NaN	0	0	Median	NaN	NaN	NaN	1	0	Median	0	2.9	1465700	24149	1441600	0	0	0
Protein FAM60A;Protein FAM60A (Fragment)	Protein FAM60A	3;1	3;1	3;1	>sp|Q9NP50|FA60A_HUMAN Protein FAM60A OS=Homo sapiens GN=FAM60A PE=1 SV=1	2	3	3	3	3	2	3	2	3	2	20.8	20.8	20.8	24.852	221	221;126	0	35.1	1.064	0.97221	7.2885	3	0	Median	NaN	NaN	NaN	1	0	Median	1.021	0.94912	3.3988	2	0	Median	20.8	15.4	2221200	1370100	851180	1054900	807320	247580
Protein FAM98A;Protein FAM98A (Fragment)	Protein FAM98A	3;1	3;1	3;1	>sp|Q8NCA5|FA98A_HUMAN Protein FAM98A OS=Homo sapiens GN=FAM98A PE=1 SV=1	2	3	3	3	2	3	2	3	2	3	9.1	9.1	9.1	55.4	519	519;68	0	34.31	1.1081	1.0237	7.8371	4	0	Median	1.1218	0.98678	12.265	2	0	Median	1.1081	1.0237	4.5097	2	0	Median	7.1	9.1	2351000	1183400	1167600	906220	411940	494290
Protein flightless-1 homolog	Protein flightless-1 homolog	1	1	1	>sp|Q13045|FLII_HUMAN Protein flightless-1 homolog OS=Homo sapiens GN=FLII PE=1 SV=2	1	1	1	1	1	1	1	1	1	1	1.9	1.9	1.9	144.75	1269	1269	0	15.664	NaN	NaN	NaN	1	0	Median	NaN	NaN	NaN	1	0	Median	NaN	NaN	NaN	0	0	Median	1.9	1.9	197160	168500	28664	106010	77346	28664
Protein FRG1	Protein FRG1	1	1	1	>sp|Q14331|FRG1_HUMAN Protein FRG1 OS=Homo sapiens GN=FRG1 PE=1 SV=1	1	1	1	1	1	1	1	1	1	1	5	5	5	29.172	258	258	0.0015152	8.3853	0.94643	0.8555	15.866	2	0	Median	NaN	NaN	NaN	1	0	Median	NaN	NaN	NaN	1	0	Median	5	5	669850	376640	293210	329600	188470	141130
Protein KRI1 homolog;Protein KRI1 homolog (Fragment)	Protein KRI1 homolog	27;6	27;6	27;6	>sp|Q8N9T8|KRI1_HUMAN Protein KRI1 homolog OS=Homo sapiens GN=KRI1 PE=1 SV=3	2	27	27	27	26	20	26	20	26	20	41.5	41.5	41.5	82.597	703	703;194	0	297.49	1.4056	1.3236	16.264	42	0	Median	1.4415	1.3721	16.239	24	0	Median	1.3639	1.2823	16.398	18	0	Median	41.4	30.7	93710000	36922000	56788000	58820000	22629000	36192000
Protein LLP homolog	Protein LLP homolog	3	3	3	>sp|Q9BRT6|LLPH_HUMAN Protein LLP homolog OS=Homo sapiens GN=LLPH PE=2 SV=1	1	3	3	3	2	2	2	2	2	2	29.5	29.5	29.5	15.225	129	129	0	27.991	0.98237	0.92252	32.455	4	0	Median	1.3458	1.2192	27.539	2	0	Median	0.80308	0.76407	14.75	2	0	Median	23.3	29.5	4282500	2125600	2156800	1925500	864200	1061300
Protein MAK16 homolog;Protein MAK16 homolog (Fragment)	Protein MAK16 homolog;Protein MAK16 homolog (Fragment)	11;6	11;6	11;6	>sp|Q9BXY0|MAK16_HUMAN Protein MAK16 homolog OS=Homo sapiens GN=MAK16 PE=1 SV=2;>tr|H0YBV6|H0YBV6_HUMAN Protein MAK16 homolog (Fragment) OS=Homo sapiens GN=MAK16 PE=1 SV=1	2	11	11	11	11	11	11	11	11	11	41.3	41.3	41.3	35.368	300	300;137	0	149.81	1.4425	1.3218	14.652	21	0	Median	1.5264	1.3561	8.877	11	0	Median	1.2172	1.137	15.763	10	0	Median	41.3	41.3	23642000	10123000	13519000	11805000	4979800	6825200
Protein phosphatase 1 regulatory subunit 12A;Protein phosphatase 1 regulatory subunit 12A (Fragment)	Protein phosphatase 1 regulatory subunit 12A;Protein phosphatase 1 regulatory subunit 12A (Fragment)	2;1	2;1	2;1	>sp|O14974|MYPT1_HUMAN Protein phosphatase 1 regulatory subunit 12A OS=Homo sapiens GN=PPP1R12A PE=1 SV=1;>tr|F8VZN8|F8VZN8_HUMAN Protein phosphatase 1 regulatory subunit 12A (Fragment) OS=Homo sapiens GN=PPP1R12A PE=1 SV=1	2	2	2	2	2	0	2	0	2	0	3	3	3	115.28	1030	1030;692	0	17.313	NaN	NaN	NaN	0	0	Median	NaN	NaN	NaN	0	0	Median	NaN	NaN	NaN	0	0	Median	3	0	199910	199910	0	199910	199910	0
Protein polybromo-1	Protein polybromo-1	1	1	1	>sp|Q86U86|PB1_HUMAN Protein polybromo-1 OS=Homo sapiens GN=PBRM1 PE=1 SV=1	1	1	1	1	1	0	1	0	1	0	1.1	1.1	1.1	192.95	1689	1689	0.0015699	9.5557	NaN	NaN	NaN	1	0	Median	NaN	NaN	NaN	1	0	Median	NaN	NaN	NaN	0	0	Median	1.1	0	13525	5374.6	8150.3	13525	5374.6	8150.3
Suppressor of SWI4 1 homolog;Protein PPAN-P2RY11;HCG2033702, isoform CRA_a;Suppressor of SWI4 1 homolog (Fragment)	Suppressor of SWI4 1 homolog;Protein PPAN-P2RY11;HCG2033702, isoform CRA_a	14;14;11;5	14;14;11;5	14;14;11;5	>sp|Q9NQ55|SSF1_HUMAN Suppressor of SWI4 1 homolog OS=Homo sapiens GN=PPAN PE=1 SV=1;>tr|A0A0A6YYI3|A0A0A6YYI3_HUMAN Protein PPAN-P2RY11 OS=Homo sapiens GN=PPAN-P2RY11 PE=4 SV=1;>tr|A8MV53|A8MV53_HUMAN HCG2033702, isoform CRA_a OS=Homo sapiens GN=PPAN PE=4	4	14	14	14	12	13	12	13	12	13	38.7	38.7	38.7	53.193	473	473;520;420;210	0	158.94	1.2969	1.1766	24.287	24	0	Median	1.3115	1.1556	33.5	12	0	Median	1.2836	1.1889	8.5937	12	0	Median	35.1	36.6	31180000	13618000	17562000	16608000	7338400	9270000
Protein PRRC2A	Protein PRRC2A	3	3	3	>sp|P48634|PRC2A_HUMAN Protein PRRC2A OS=Homo sapiens GN=PRRC2A PE=1 SV=3	1	3	3	3	3	3	3	3	3	3	3.4	3.4	3.4	228.86	2157	2157	0	32.295	0.90255	0.8423	14.829	4	0	Median	NaN	NaN	NaN	1	0	Median	0.8473	0.79914	17.953	3	0	Median	3.4	3.4	3508000	1473900	2034100	1525900	501360	1024600
Protein PRRC2C;Protein PRRC2C (Fragment)	Protein PRRC2C	8;2	8;2	8;2	>sp|Q9Y520|PRC2C_HUMAN Protein PRRC2C OS=Homo sapiens GN=PRRC2C PE=1 SV=4	2	8	8	8	7	3	7	3	7	3	5.9	5.9	5.9	316.91	2896	2896;1300	0	57.345	1.067	0.96258	23.481	7	0	Median	1.0867	1.0082	21.642	6	0	Median	NaN	NaN	NaN	1	0	Median	5.4	1.7	4171800	1788200	2383500	3697600	1525300	2172200
Protein RRP5 homolog	Protein RRP5 homolog	89	89	89	>sp|Q14690|RRP5_HUMAN Protein RRP5 homolog OS=Homo sapiens GN=PDCD11 PE=1 SV=3	1	89	89	89	83	74	83	74	83	74	54	54	54	208.7	1871	1871	0	323.31	1.5307	1.4034	18.846	141	0	Median	1.7717	1.6342	13.96	75	0	Median	1.3115	1.2175	11.113	66	0	Median	50	45.8	255280000	96341000	158940000	144560000	49904000	94653000
Protein SCAF11;Splicing factor, arginine/serine-rich 19	Protein SCAF11	16;1	16;1	16;1	>sp|Q99590|SCAFB_HUMAN Protein SCAF11 OS=Homo sapiens GN=SCAF11 PE=1 SV=2	2	16	16	16	14	11	14	11	14	11	15.4	15.4	15.4	164.65	1463	1463;1312	0	118.83	1.0608	0.97347	17.895	17	0	Median	1.0812	0.99127	15.778	10	0	Median	0.87399	0.82703	16.236	7	0	Median	13.7	10.9	8501500	4571200	3930300	5037500	2636200	2401400
Protein SDA1 homolog	Protein SDA1 homolog	18	18	18	>sp|Q9NVU7|SDA1_HUMAN Protein SDA1 homolog OS=Homo sapiens GN=SDAD1 PE=1 SV=3	1	18	18	18	18	12	18	12	18	12	27.4	27.4	27.4	79.87	687	687	0	171.61	0.97223	0.88233	14.677	23	0	Median	0.96842	0.87973	13.823	17	0	Median	1.0386	0.98019	13.378	6	0	Median	27.4	18.8	18185000	9068900	9115600	13704000	7053100	6651200
Protein SPT2 homolog	Protein SPT2 homolog	14	14	14	>sp|Q68D10|SPT2_HUMAN Protein SPT2 homolog OS=Homo sapiens GN=SPTY2D1 PE=1 SV=3	1	14	14	14	14	5	14	5	14	5	30.5	30.5	30.5	75.598	685	685	0	89.352	1.1054	0.997	32.283	19	0	Median	1.1272	1.0285	27.584	14	0	Median	0.71519	0.76782	28.732	5	0	Median	30.5	15.5	11531000	5622300	5908500	9707700	4566500	5141200
Protoporphyrinogen oxidase	Protoporphyrinogen oxidase	1	1	1	>sp|P50336|PPOX_HUMAN Protoporphyrinogen oxidase OS=Homo sapiens GN=PPOX PE=1 SV=1	1	1	1	1	1	0	1	0	1	0	3.6	3.6	3.6	50.765	477	477	1	-2	NaN	NaN	NaN	0	0	Median	NaN	NaN	NaN	0	0	Median	NaN	NaN	NaN	0	0	Median	3.6	0	0	0	0	0	0	0
Pumilio domain-containing protein KIAA0020;Pumilio domain-containing protein KIAA0020 (Fragment)	Pumilio domain-containing protein KIAA0020	10;1	10;1	10;1	>sp|Q15397|K0020_HUMAN Pumilio domain-containing protein KIAA0020 OS=Homo sapiens GN=KIAA0020 PE=1 SV=3	2	10	10	10	3	10	3	10	3	10	20.1	20.1	20.1	73.584	648	648;49	0	112.31	1.0906	1.0007	24.049	11	0	Median	0.8705	0.78778	28.868	2	0	Median	1.1912	1.1045	19.744	9	0	Median	8.5	20.1	5416000	2374100	3041900	1300400	292170	1008200
Pumilio homolog 1 (Fragment);Pumilio homolog 1	Pumilio homolog 1 (Fragment);Pumilio homolog 1	5;4	5;4	4;3	>tr|H0YDK8|H0YDK8_HUMAN Pumilio homolog 1 (Fragment) OS=Homo sapiens GN=PUM1 PE=1 SV=1;>sp|Q14671|PUM1_HUMAN Pumilio homolog 1 OS=Homo sapiens GN=PUM1 PE=1 SV=3	2	5	5	4	4	3	4	3	3	3	7.6	7.6	6.3	95.696	900	900;1186	0	33.804	1.1416	1.0228	13.315	6	0	Median	1.2135	1.0716	11.696	4	0	Median	0.9704	0.91353	2.384	2	0	Median	6.6	4.4	2557100	1147300	1409800	1744300	746080	998260
Putative ATP-dependent RNA helicase DHX30	Putative ATP-dependent RNA helicase DHX30	17	17	17	>sp|Q7L2E3|DHX30_HUMAN Putative ATP-dependent RNA helicase DHX30 OS=Homo sapiens GN=DHX30 PE=1 SV=1	1	17	17	17	14	16	14	16	14	16	19.3	19.3	19.3	133.94	1194	1194	0	131.7	1.0048	0.91517	14.285	24	0	Median	0.9984	0.88954	14.376	11	0	Median	1.0113	0.94595	14.792	13	0	Median	15.7	17.9	11031000	5321000	5709700	6026700	2944900	3081700
Putative ATP-dependent RNA helicase DHX33;DEAH (Asp-Glu-Ala-His) box polypeptide 33, isoform CRA_c;Putative ATP-dependent RNA helicase DHX33 (Fragment)	Putative ATP-dependent RNA helicase DHX33;DEAH (Asp-Glu-Ala-His) box polypeptide 33, isoform CRA_c	9;5;4	9;5;4	9;5;4	>sp|Q9H6R0|DHX33_HUMAN Putative ATP-dependent RNA helicase DHX33 OS=Homo sapiens GN=DHX33 PE=1 SV=2;>tr|Q05BE5|Q05BE5_HUMAN DEAH (Asp-Glu-Ala-His) box polypeptide 33, isoform CRA_c OS=Homo sapiens GN=DHX33 PE=2 SV=1	3	9	9	9	2	9	2	9	2	9	17.3	17.3	17.3	78.873	707	707;483;617	0	79.479	1.048	0.96806	22.835	9	0	Median	0.93381	0.84301	52.56	2	0	Median	1.048	0.96806	11.445	7	0	Median	4.2	17.3	2673300	1216100	1457200	618760	296580	322180
Putative helicase MOV-10;Mov10, Moloney leukemia virus 10, homolog (Mouse), isoform CRA_a	Putative helicase MOV-10;Mov10, Moloney leukemia virus 10, homolog (Mouse), isoform CRA_a	22;21	22;21	22;21	>sp|Q9HCE1|MOV10_HUMAN Putative helicase MOV-10 OS=Homo sapiens GN=MOV10 PE=1 SV=2;>tr|Q5JR04|Q5JR04_HUMAN Mov10, Moloney leukemia virus 10, homolog (Mouse), isoform CRA_a OS=Homo sapiens GN=MOV10 PE=4 SV=1	2	22	22	22	20	19	20	19	20	19	32.8	32.8	32.8	113.67	1003	1003;947	0	266.41	1.0963	0.98971	18.389	28	0	Median	1.0935	0.95915	17.566	16	0	Median	1.1372	1.053	20.016	12	0	Median	29.7	29.1	23904000	10965000	12939000	14323000	6620300	7702800
Putative methyltransferase C9orf114;Putative methyltransferase C9orf114 (Fragment)	Putative methyltransferase C9orf114	14;3	14;3	14;3	>sp|Q5T280|CI114_HUMAN Putative methyltransferase C9orf114 OS=Homo sapiens GN=C9orf114 PE=1 SV=3	2	14	14	14	14	9	14	9	14	9	48.4	48.4	48.4	42.008	376	376;87	0	129.33	1.1176	1.0403	10.792	19	0	Median	1.0893	0.98845	12.145	10	0	Median	1.1631	1.0996	8.448	9	0	Median	48.4	35.1	41683000	18391000	23292000	17319000	6994100	10325000
Putative oxidoreductase GLYR1;Putative oxidoreductase GLYR1 (Fragment)	Putative oxidoreductase GLYR1	22;9	22;9	22;9	>sp|Q49A26|GLYR1_HUMAN Putative oxidoreductase GLYR1 OS=Homo sapiens GN=GLYR1 PE=1 SV=3	2	22	22	22	21	21	21	21	21	21	52.4	52.4	52.4	60.556	553	553;185	0	260.1	1.2499	1.1619	13.571	43	0	Median	1.2718	1.2146	8.9688	19	0	Median	1.2033	1.1424	16.314	24	0	Median	51	50.8	68216000	30766000	37450000	31621000	14497000	17124000
Putative pre-mRNA-splicing factor ATP-dependent RNA helicase DHX15;Putative pre-mRNA-splicing factor ATP-dependent RNA helicase DHX16;ATP-dependent RNA helicase DHX8	Putative pre-mRNA-splicing factor ATP-dependent RNA helicase DHX15	36;1;1	36;1;1	36;1;1	>sp|O43143|DHX15_HUMAN Putative pre-mRNA-splicing factor ATP-dependent RNA helicase DHX15 OS=Homo sapiens GN=DHX15 PE=1 SV=2	3	36	36	36	34	22	34	22	34	22	49.8	49.8	49.8	90.932	795	795;1041;1220	0	323.31	1.2627	1.1617	18.888	51	0	Median	1.3025	1.1664	19.08	29	0	Median	1.2036	1.1163	18.959	22	0	Median	48.1	33	46573000	20056000	26517000	33124000	14255000	18870000
Rac GTPase-activating protein 1	Rac GTPase-activating protein 1	1	1	1	>sp|Q9H0H5|RGAP1_HUMAN Rac GTPase-activating protein 1 OS=Homo sapiens GN=RACGAP1 PE=1 SV=1	1	1	1	1	0	1	0	1	0	1	2.5	2.5	2.5	71.026	632	632	0.0015528	9.2492	NaN	NaN	NaN	0	0	Median	NaN	NaN	NaN	0	0	Median	NaN	NaN	NaN	0	0	Median	0	2.5	80367	0	80367	0	0	0
Ras GTPase-activating protein-binding protein 1;Ras GTPase-activating protein-binding protein 1 (Fragment)	Ras GTPase-activating protein-binding protein 1;Ras GTPase-activating protein-binding protein 1 (Fragment)	4;2	4;2	3;1	>sp|Q13283|G3BP1_HUMAN Ras GTPase-activating protein-binding protein 1 OS=Homo sapiens GN=G3BP1 PE=1 SV=1;>tr|E5RH42|E5RH42_HUMAN Ras GTPase-activating protein-binding protein 1 (Fragment) OS=Homo sapiens GN=G3BP1 PE=1 SV=1	2	4	4	3	1	3	1	3	1	2	13.1	13.1	10.5	52.164	466	466;117	0	33.233	0.87575	0.81321	9.8487	2	0	Median	NaN	NaN	NaN	0	0	Median	0.87575	0.81321	9.8487	2	0	Median	3.4	9.7	752550	274640	477920	239950	0	239950
Ras GTPase-activating protein-binding protein 2;Ras GTPase-activating protein-binding protein 2 (Fragment)	Ras GTPase-activating protein-binding protein 2	3;1	2;0	2;0	>sp|Q9UN86|G3BP2_HUMAN Ras GTPase-activating protein-binding protein 2 OS=Homo sapiens GN=G3BP2 PE=1 SV=2	2	3	2	2	2	3	2	2	2	2	7.9	5.4	5.4	54.12	482	482;115	0	18.326	1.0866	1.0242	25.905	3	0	Median	NaN	NaN	NaN	1	0	Median	0.90434	0.84746	26.79	2	0	Median	5.4	7.9	670640	324530	346110	245830	107240	138580
Ras GTPase-activating-like protein IQGAP1	Ras GTPase-activating-like protein IQGAP1	9	9	9	>sp|P46940|IQGA1_HUMAN Ras GTPase-activating-like protein IQGAP1 OS=Homo sapiens GN=IQGAP1 PE=1 SV=1	1	9	9	9	7	7	7	7	7	7	10	10	10	189.25	1657	1657	0	93.886	0.71964	0.66951	16.79	8	0	Median	0.74954	0.67816	22.379	4	0	Median	0.70929	0.66951	12.44	4	0	Median	7.4	7.4	3496900	2152900	1344000	2354700	1319100	1035600
Regulator of nonsense transcripts 1	Regulator of nonsense transcripts 1	32	32	32	>sp|Q92900|RENT1_HUMAN Regulator of nonsense transcripts 1 OS=Homo sapiens GN=UPF1 PE=1 SV=2	1	32	32	32	30	22	30	22	30	22	39.9	39.9	39.9	124.34	1129	1129	0	274.5	1.1243	1.025	17.396	41	0	Median	1.0934	0.96722	18.278	24	0	Median	1.2006	1.1356	13.833	17	0	Median	38.4	27.5	25573000	11333000	14240000	16035000	6660400	9374100
Replication factor C subunit 1;Replication factor C subunit 1 (Fragment)	Replication factor C subunit 1	38;4	38;4	38;4	>sp|P35251|RFC1_HUMAN Replication factor C subunit 1 OS=Homo sapiens GN=RFC1 PE=1 SV=4	2	38	38	38	36	33	36	33	36	33	37.3	37.3	37.3	128.25	1148	1148;187	0	323.31	0.85018	0.76698	18.841	56	0	Median	0.9753	0.8957	14.642	29	0	Median	0.76276	0.71754	10.572	27	0	Median	35.5	34.9	70475000	37866000	32609000	37189000	18816000	18373000
Replication factor C subunit 2;Replication factor C subunit 2 (Fragment)	Replication factor C subunit 2	10;1	10;1	10;1	>sp|P35250|RFC2_HUMAN Replication factor C subunit 2 OS=Homo sapiens GN=RFC2 PE=1 SV=3	2	10	10	10	9	10	9	10	9	10	39.8	39.8	39.8	39.157	354	354;120	0	114.42	0.82557	0.72964	21.317	18	0	Median	1	0.90958	12.995	9	0	Median	0.70698	0.65227	19.731	9	0	Median	34.2	39.8	10949000	5925200	5023400	4383700	2226600	2157000
Replication factor C subunit 3;Replication factor C subunit 3 (Fragment)	Replication factor C subunit 3	17;4	17;4	17;4	>sp|P40938|RFC3_HUMAN Replication factor C subunit 3 OS=Homo sapiens GN=RFC3 PE=1 SV=2	2	17	17	17	15	13	15	13	15	13	62.6	62.6	62.6	40.556	356	356;103	0	159.49	0.88899	0.82731	15.231	25	0	Median	0.9348	0.85032	11.128	13	0	Median	0.79464	0.74268	16.759	12	0	Median	55.3	50.3	23864000	13516000	10349000	13223000	7152800	6070700
Replication factor C subunit 4;Replication factor C subunit 4 (Fragment)	Replication factor C subunit 4	17;4	17;4	17;4	>sp|P35249|RFC4_HUMAN Replication factor C subunit 4 OS=Homo sapiens GN=RFC4 PE=1 SV=2	2	17	17	17	14	13	14	13	14	13	61.7	61.7	61.7	39.681	363	363;111	0	155.69	0.87002	0.80326	17.928	23	0	Median	0.95247	0.81864	16.814	11	0	Median	0.78132	0.72479	17.649	12	0	Median	55.9	36.6	23263000	11976000	11287000	12415000	6233700	6181100
Replication factor C subunit 5;Replication factor C subunit 5 (Fragment)	Replication factor C subunit 5	14;2	14;2	14;2	>sp|P40937|RFC5_HUMAN Replication factor C subunit 5 OS=Homo sapiens GN=RFC5 PE=1 SV=1	2	14	14	14	13	11	13	11	13	11	55.6	55.6	55.6	38.496	340	340;63	0	202.82	0.89002	0.84057	17.441	19	0	Median	0.98717	0.89	15.092	9	0	Median	0.82761	0.77373	12.525	10	0	Median	55.3	43.8	23976000	12219000	11757000	11360000	5517900	5842000
Replication initiator 1;Replication initiator 1 (Fragment)	Replication initiator 1;Replication initiator 1 (Fragment)	4;3	4;3	4;3	>sp|Q9BWE0|REPI1_HUMAN Replication initiator 1 OS=Homo sapiens GN=REPIN1 PE=1 SV=1;>tr|C9JZE3|C9JZE3_HUMAN Replication initiator 1 (Fragment) OS=Homo sapiens GN=REPIN1 PE=1 SV=1	2	4	4	4	1	4	1	4	1	4	8.8	8.8	8.8	63.574	567	567;366	0	30.662	0.87182	0.84172	14.359	5	0	Median	NaN	NaN	NaN	1	0	Median	0.83132	0.78481	14.036	4	0	Median	2.8	8.8	1064700	570960	493740	223140	118380	104760
Retinoic acid-induced protein 1;Retinoic acid-induced protein 1 (Fragment)	Retinoic acid-induced protein 1	17;5	17;5	16;5	>sp|Q7Z5J4|RAI1_HUMAN Retinoic acid-induced protein 1 OS=Homo sapiens GN=RAI1 PE=1 SV=2	2	17	17	16	12	12	12	12	12	11	15.4	15.4	14.8	203.35	1906	1906;942	0	155.34	1.2505	1.1629	15.821	13	0	Median	1.5141	1.3366	13.973	5	0	Median	1.2183	1.1368	16.934	8	0	Median	11.5	11.7	5248400	1343400	3905000	2775500	556940	2218600
REV__Aladin (Fragment)	REV__Aladin (Fragment)	1	1	1	>tr|F8VUB6|F8VUB6_HUMAN Aladin (Fragment) OS=Homo sapiens GN=AAAS PE=1 SV=1	1	1	1	1	0	1	0	1	0	1	0	0	0	30.294	277	277	0.0071531	6.4637	NaN	NaN	NaN	1	0	Median	NaN	NaN	NaN	0	0	Median	NaN	NaN	NaN	1	0	Median	0	0	1374800	550160	824660	0	0	0
REV__F-box only protein 28	REV__F-box only protein 28	2	2	2	>sp|Q9NVF7|FBX28_HUMAN F-box only protein 28 OS=Homo sapiens GN=FBXO28 PE=1 SV=1	1	2	2	2	2	1	2	1	2	1	0	0	0	41.149	368	368	0.0016474	12.015	0.96206	0.88808	18.754	3	0	Median	1.1146	0.99691	24.786	2	0	Median	NaN	NaN	NaN	1	0	Median	0	0	8324700	3989500	4335200	5253500	2416000	2837500
REV__Heat shock transcription factor, X-linked	REV__Heat shock transcription factor, X-linked	1	1	1	>sp|Q9UBD0|HSFX1_HUMAN Heat shock transcription factor, X-linked OS=Homo sapiens GN=HSFX1 PE=1 SV=1	1	1	1	1	1	0	1	0	1	0	0	0	0	46.741	423	423	0.0028818	6.7305	NaN	NaN	NaN	1	0	Median	NaN	NaN	NaN	1	0	Median	NaN	NaN	NaN	0	0	Median	0	0	77241	39183	38058	77241	39183	38058
REV__Matrilin-2 (Fragment);REV__Matrilin-2	REV__Matrilin-2 (Fragment);REV__Matrilin-2	1;1	1;1	1;1	>tr|H0YBJ4|H0YBJ4_HUMAN Matrilin-2 (Fragment) OS=Homo sapiens GN=MATN2 PE=4 SV=1;>sp|O00339|MATN2_HUMAN Matrilin-2 OS=Homo sapiens GN=MATN2 PE=1 SV=4	2	1	1	1	1	1	1	1	1	1	0	0	0	80.457	720	720;956	0.0043165	6.6371	1.4446	1.439	21.89	2	0	Median	NaN	NaN	NaN	1	0	Median	NaN	NaN	NaN	1	0	Median	0	0	25225000	9922000	15303000	16739000	6295200	10444000
REV__Plasma alpha-L-fucosidase (Fragment)	REV__Plasma alpha-L-fucosidase (Fragment)	1	1	1	>tr|Q7Z6V2|Q7Z6V2_HUMAN Plasma alpha-L-fucosidase (Fragment) OS=Homo sapiens GN=FUCA2 PE=4 SV=1	1	1	1	1	1	0	1	0	1	0	0	0	0	12.258	109	109	0.0085837	6.456	NaN	NaN	NaN	1	0	Median	NaN	NaN	NaN	1	0	Median	NaN	NaN	NaN	0	0	Median	0	0	1953300	958420	994880	1953300	958420	994880
REV__Protein phosphatase 1 regulatory subunit 12A	REV__Protein phosphatase 1 regulatory subunit 12A	1	1	1	>sp|O14974|MYPT1_HUMAN Protein phosphatase 1 regulatory subunit 12A OS=Homo sapiens GN=PPP1R12A PE=1 SV=1	1	1	1	1	1	1	1	1	1	1	0	0	0	115.28	1030	1030	1	-2	1.0135	0.92311	1.902	2	0	Median	NaN	NaN	NaN	1	0	Median	NaN	NaN	NaN	1	0	Median	0	0	3899200	1852300	2046900	3368900	1568000	1801000
REV__Putative tyrosine-protein phosphatase TPTE (Fragment);REV__Putative tyrosine-protein phosphatase TPTE	REV__Putative tyrosine-protein phosphatase TPTE (Fragment);REV__Putative tyrosine-protein phosphatase TPTE	1;1	1;1	1;1	>tr|A0A087X1C4|A0A087X1C4_HUMAN Putative tyrosine-protein phosphatase TPTE (Fragment) OS=Homo sapiens GN=TPTE PE=4 SV=1;>sp|P56180|TPTE_HUMAN Putative tyrosine-protein phosphatase TPTE OS=Homo sapiens GN=TPTE PE=2 SV=3	2	1	1	1	1	1	1	1	1	1	0	0	0	15.651	140	140;551	0.0099291	6.3781	1.01	0.90814	12.442	4	0	Median	0.96137	0.83279	0.6528	2	0	Median	1.1057	1.0254	5.5765	2	0	Median	0	0	4797600	2361700	2435900	2662600	1379700	1282900
REV__Serine/threonine-protein kinase greatwall	REV__Serine/threonine-protein kinase greatwall	1	1	1	>sp|Q96GX5|GWL_HUMAN Serine/threonine-protein kinase greatwall OS=Homo sapiens GN=MASTL PE=1 SV=1	1	1	1	1	0	1	0	1	0	1	0	0	0	97.318	879	879	1	-2	NaN	NaN	NaN	1	0	Median	NaN	NaN	NaN	0	0	Median	NaN	NaN	NaN	1	0	Median	0	0	321190	178870	142320	0	0	0
REV__Spermatogenesis-associated protein 7	REV__Spermatogenesis-associated protein 7	1	1	1	>sp|Q9P0W8|SPAT7_HUMAN Spermatogenesis-associated protein 7 OS=Homo sapiens GN=SPATA7 PE=1 SV=3	1	1	1	1	1	1	1	1	1	1	0	0	0	67.718	599	599	0.0057307	6.4882	1.1854	1.1188	8.2479	3	0	Median	NaN	NaN	NaN	1	0	Median	1.1854	1.1188	0	2	0	Median	0	0	10594000	5040500	5553200	3670800	1839900	1830900
Rho GTPase-activating protein 29	Rho GTPase-activating protein 29	1	1	1	>sp|Q52LW3|RHG29_HUMAN Rho GTPase-activating protein 29 OS=Homo sapiens GN=ARHGAP29 PE=1 SV=2	1	1	1	1	1	0	1	0	1	0	1.1	1.1	1.1	142.06	1261	1261	1	-2	NaN	NaN	NaN	0	0	Median	NaN	NaN	NaN	0	0	Median	NaN	NaN	NaN	0	0	Median	1.1	0	0	0	0	0	0	0
Ribonuclease P protein subunit p29 (Fragment);Ribonuclease P protein subunit p29	Ribonuclease P protein subunit p29 (Fragment);Ribonuclease P protein subunit p29	2;2	2;2	2;2	>tr|K7ERD7|K7ERD7_HUMAN Ribonuclease P protein subunit p29 (Fragment) OS=Homo sapiens GN=POP4 PE=1 SV=1;>sp|O95707|RPP29_HUMAN Ribonuclease P protein subunit p29 OS=Homo sapiens GN=POP4 PE=1 SV=2	2	2	2	2	2	0	2	0	2	0	13.3	13.3	13.3	20.903	181	181;220	0	18.772	NaN	NaN	NaN	1	0	Median	NaN	NaN	NaN	1	0	Median	NaN	NaN	NaN	0	0	Median	13.3	0	437860	108960	328900	437860	108960	328900
Ribonuclease P protein subunit p30;Ribonuclease P protein subunit p30 (Fragment)	Ribonuclease P protein subunit p30;Ribonuclease P protein subunit p30 (Fragment)	4;3	4;3	4;3	>sp|P78346|RPP30_HUMAN Ribonuclease P protein subunit p30 OS=Homo sapiens GN=RPP30 PE=1 SV=1;>tr|Q5VU10|Q5VU10_HUMAN Ribonuclease P protein subunit p30 (Fragment) OS=Homo sapiens GN=RPP30 PE=1 SV=1	2	4	4	4	3	3	3	3	3	3	22.4	22.4	22.4	29.321	268	268;212	0	34.16	1.4058	1.3278	16.205	5	0	Median	1.37	1.179	16.894	3	0	Median	1.5361	1.4484	12.294	2	0	Median	14.9	16.8	2014100	699200	1314900	1273300	482750	790520
Ribonuclease P protein subunit p38	Ribonuclease P protein subunit p38	1	1	1	>sp|P78345|RPP38_HUMAN Ribonuclease P protein subunit p38 OS=Homo sapiens GN=RPP38 PE=1 SV=2	1	1	1	1	1	0	1	0	1	0	3.5	3.5	3.5	31.834	283	283	0.0085106	6.3808	NaN	NaN	NaN	1	0	Median	NaN	NaN	NaN	1	0	Median	NaN	NaN	NaN	0	0	Median	3.5	0	259620	102360	157250	259620	102360	157250
Ribonuclease P protein subunit p40;Ribonuclease P 40kDa subunit, isoform CRA_c	Ribonuclease P protein subunit p40;Ribonuclease P 40kDa subunit, isoform CRA_c	3;2	3;2	3;2	>sp|O75818|RPP40_HUMAN Ribonuclease P protein subunit p40 OS=Homo sapiens GN=RPP40 PE=1 SV=3;>tr|A0A087X1N3|A0A087X1N3_HUMAN Ribonuclease P 40kDa subunit, isoform CRA_c OS=Homo sapiens GN=RPP40 PE=4 SV=1	2	3	3	3	2	1	2	1	2	1	14	14	14	41.833	363	363;321	0	23.216	1.1333	1.0149	12.895	3	0	Median	1.2308	1.1184	13.736	2	0	Median	NaN	NaN	NaN	1	0	Median	10.2	3.9	616360	302830	313530	480370	222450	257910
Ribonucleases P/MRP protein subunit POP1;Ribonucleases P/MRP protein subunit POP1 (Fragment)	Ribonucleases P/MRP protein subunit POP1	32;6	32;6	32;6	>sp|Q99575|POP1_HUMAN Ribonucleases P/MRP protein subunit POP1 OS=Homo sapiens GN=POP1 PE=1 SV=2	2	32	32	32	30	27	30	27	30	27	44.4	44.4	44.4	114.71	1024	1024;183	0	323.31	1.1239	1.01	17.119	47	0	Median	1.2792	1.142	11.682	25	0	Median	0.99293	0.91306	10.405	22	0	Median	42.1	40.5	51480000	24290000	27189000	29317000	12707000	16610000
Ribosomal biogenesis protein LAS1L	Ribosomal biogenesis protein LAS1L	16	16	16	>sp|Q9Y4W2|LAS1L_HUMAN Ribosomal biogenesis protein LAS1L OS=Homo sapiens GN=LAS1L PE=1 SV=2	1	16	16	16	16	8	16	8	16	8	37.6	37.6	37.6	83.064	734	734	0	178.9	1.3761	1.2675	17.845	20	0	Median	1.3443	1.1807	15.482	14	0	Median	1.485	1.3761	19.66	6	0	Median	37.6	20.6	18625000	7415500	11210000	13885000	5471100	8413600
Ribosomal L1 domain-containing protein 1;Ribosomal L1 domain-containing protein 1 (Fragment)	Ribosomal L1 domain-containing protein 1	35;8	35;8	35;8	>sp|O76021|RL1D1_HUMAN Ribosomal L1 domain-containing protein 1 OS=Homo sapiens GN=RSL1D1 PE=1 SV=3	2	35	35	35	32	31	32	31	32	31	61	61	61	54.972	490	490;98	0	323.31	1.344	1.271	11.296	68	0	Median	1.474	1.3594	9.8431	32	0	Median	1.2972	1.2242	9.4455	36	0	Median	56.7	51.8	168440000	68059000	100380000	65863000	25906000	39957000
Ribosomal RNA processing protein 1 homolog A;Ribosomal RNA-processing protein 1 homolog A	Ribosomal RNA processing protein 1 homolog A	16;2	16;2	16;2	>sp|P56182|RRP1_HUMAN Ribosomal RNA processing protein 1 homolog A OS=Homo sapiens GN=RRP1 PE=1 SV=1	2	16	16	16	16	14	16	14	16	14	38.4	38.4	38.4	52.839	461	461;45	0	131.36	1.1878	1.0846	14.079	29	0	Median	1.295	1.1333	11.875	15	0	Median	1.1099	1.0492	13.419	14	0	Median	38.4	36.4	28290000	12292000	15998000	17567000	7226300	10340000
Ribosomal RNA processing protein 1 homolog B	Ribosomal RNA processing protein 1 homolog B	45	45	45	>sp|Q14684|RRP1B_HUMAN Ribosomal RNA processing protein 1 homolog B OS=Homo sapiens GN=RRP1B PE=1 SV=3	1	45	45	45	44	33	44	33	44	33	61.2	61.2	61.2	84.427	758	758	0	323.31	1.3699	1.2808	17.746	80	0	Median	1.4363	1.3564	12.71	47	0	Median	1.2058	1.1222	17.042	33	0	Median	57.7	56.7	262150000	107690000	154460000	204030000	82541000	121490000
Ribosomal RNA processing protein 36 homolog	Ribosomal RNA processing protein 36 homolog	3	3	3	>sp|Q96EU6|RRP36_HUMAN Ribosomal RNA processing protein 36 homolog OS=Homo sapiens GN=RRP36 PE=1 SV=1	1	3	3	3	3	0	3	0	3	0	17	17	17	29.823	259	259	0	24.964	1.223	1.1005	11.855	2	0	Median	1.223	1.1005	11.855	2	0	Median	NaN	NaN	NaN	0	0	Median	17	0	946230	398290	547930	946230	398290	547930
Ribosomal RNA small subunit methyltransferase NEP1;Ribosomal RNA small subunit methyltransferase NEP1 (Fragment)	Ribosomal RNA small subunit methyltransferase NEP1;Ribosomal RNA small subunit methyltransferase NEP1 (Fragment)	3;2	3;2	3;2	>sp|Q92979|NEP1_HUMAN Ribosomal RNA small subunit methyltransferase NEP1 OS=Homo sapiens GN=EMG1 PE=1 SV=4;>tr|A0A087WVM7|A0A087WVM7_HUMAN Ribosomal RNA small subunit methyltransferase NEP1 (Fragment) OS=Homo sapiens GN=EMG1 PE=1 SV=1	2	3	3	3	3	3	3	3	3	3	15.6	15.6	15.6	26.72	244	244;149	0	18.277	1.3836	1.2377	12.299	4	0	Median	1.3836	1.2377	3.3651	2	0	Median	1.3159	1.2335	21.032	2	0	Median	15.6	15.6	1971500	1041700	929850	1198500	802260	396230
Ribosomal RNA-processing protein 7 homolog A;Putative ribosomal RNA-processing protein 7 homolog B	Ribosomal RNA-processing protein 7 homolog A	9;2	9;2	9;2	>sp|Q9Y3A4|RRP7A_HUMAN Ribosomal RNA-processing protein 7 homolog A OS=Homo sapiens GN=RRP7A PE=1 SV=2	2	9	9	9	7	9	7	9	7	9	52.1	52.1	52.1	32.334	280	280;103	0	77.788	1.3905	1.2917	17.402	15	0	Median	1.6947	1.5546	19.553	5	0	Median	1.37	1.2668	15.445	10	0	Median	45.4	52.1	15799000	6011800	9787200	9070200	3177200	5893100
Ribosomal RNA-processing protein 8	Ribosomal RNA-processing protein 8	9	9	9	>sp|O43159|RRP8_HUMAN Ribosomal RNA-processing protein 8 OS=Homo sapiens GN=RRP8 PE=1 SV=2	1	9	9	9	6	9	6	9	6	9	33.1	33.1	33.1	50.714	456	456	0	96.92	1.2992	1.2036	26.791	10	0	Median	1.1201	0.98301	14.827	4	0	Median	1.5344	1.4243	17.018	6	0	Median	20.8	33.1	11127000	4655900	6470800	5655200	2586000	3069100
Ribosome biogenesis protein BMS1 homolog	Ribosome biogenesis protein BMS1 homolog	27	27	27	>sp|Q14692|BMS1_HUMAN Ribosome biogenesis protein BMS1 homolog OS=Homo sapiens GN=BMS1 PE=1 SV=1	1	27	27	27	24	19	24	19	24	19	31.9	31.9	31.9	145.81	1282	1282	0	209.11	1.1513	1.0565	23.878	31	0	Median	1.3178	1.1366	24.197	17	0	Median	1.0979	1.0262	21.513	14	0	Median	28.4	22.9	23170000	9485100	13685000	13260000	5291700	7968100
Ribosome biogenesis protein BOP1;Ribosome biogenesis protein BOP1 (Fragment)	Ribosome biogenesis protein BOP1	20;5	20;5	20;5	>sp|Q14137|BOP1_HUMAN Ribosome biogenesis protein BOP1 OS=Homo sapiens GN=BOP1 PE=1 SV=2	2	20	20	20	15	19	15	19	15	19	43.3	43.3	43.3	83.629	746	746;217	0	180.57	1.0831	0.9973	16.39	25	0	Median	1.1088	1.0098	18.805	11	0	Median	1.0648	0.99507	14.613	14	0	Median	34.5	43.3	18581000	7991400	10590000	8305000	3479700	4825300
Ribosome biogenesis protein BRX1 homolog	Ribosome biogenesis protein BRX1 homolog	20	20	20	>sp|Q8TDN6|BRX1_HUMAN Ribosome biogenesis protein BRX1 homolog OS=Homo sapiens GN=BRIX1 PE=1 SV=2	1	20	20	20	19	19	19	19	19	19	69.1	69.1	69.1	41.401	353	353	0	207.97	1.3718	1.3525	18.623	42	0	Median	1.2415	1.1391	8.8107	20	0	Median	1.6306	1.5302	14.036	22	0	Median	64.3	66.6	140330000	55228000	85098000	63583000	26970000	36613000
Ribosome biogenesis protein NSA2 homolog;Ribosome biogenesis protein NSA2 homolog (Fragment)	Ribosome biogenesis protein NSA2 homolog	14;4	14;4	14;4	>sp|O95478|NSA2_HUMAN Ribosome biogenesis protein NSA2 homolog OS=Homo sapiens GN=NSA2 PE=1 SV=1	2	14	14	14	13	11	13	11	13	11	58.1	58.1	58.1	30.065	260	260;98	0	98.308	1.0967	0.99389	15.352	22	0	Median	1.016	0.94401	14.44	12	0	Median	1.1447	1.0598	16.31	10	0	Median	54.2	46.5	14820000	6841200	7978600	8209400	3413600	4795800
Ribosome biogenesis protein WDR12	Ribosome biogenesis protein WDR12	10	10	10	>sp|Q9GZL7|WDR12_HUMAN Ribosome biogenesis protein WDR12 OS=Homo sapiens GN=WDR12 PE=1 SV=2	1	10	10	10	7	8	7	8	7	8	34	34	34	47.707	423	423	0	77.604	1.1395	1.0434	14.148	10	0	Median	1.235	1.099	11.648	5	0	Median	1.0567	0.98774	14.29	5	0	Median	22.7	31.4	6767400	3022400	3744900	2443200	1112700	1330500
Ribosome biogenesis regulatory protein homolog	Ribosome biogenesis regulatory protein homolog	10	10	10	>sp|Q15050|RRS1_HUMAN Ribosome biogenesis regulatory protein homolog OS=Homo sapiens GN=RRS1 PE=1 SV=2	1	10	10	10	7	8	7	8	7	8	31.8	31.8	31.8	41.193	365	365	0	109.98	1.1792	1.0713	20.243	14	0	Median	1.1451	1.035	24.632	8	0	Median	1.2061	1.1266	12.195	6	0	Median	22.5	28.2	10578000	4563800	6014000	5345200	2305000	3040100
Ribosome production factor 1	Ribosome production factor 1	4	4	4	>sp|Q9H9Y2|RPF1_HUMAN Ribosome production factor 1 OS=Homo sapiens GN=RPF1 PE=1 SV=2	1	4	4	4	2	3	2	3	2	3	14.6	14.6	14.6	40.11	349	349	0	37.274	1.1622	1.0481	1.6877	3	0	Median	NaN	NaN	NaN	1	0	Median	1.1335	1.0578	2.2654	2	0	Median	7.4	12	1842800	902290	940530	941750	406620	535130
Ribosome production factor 2 homolog;Ribosome production factor 2 homolog (Fragment)	Ribosome production factor 2 homolog;Ribosome production factor 2 homolog (Fragment)	7;6	7;6	7;6	>sp|Q9H7B2|RPF2_HUMAN Ribosome production factor 2 homolog OS=Homo sapiens GN=RPF2 PE=1 SV=2;>tr|Q5VXN0|Q5VXN0_HUMAN Ribosome production factor 2 homolog (Fragment) OS=Homo sapiens GN=RPF2 PE=1 SV=1	2	7	7	7	5	7	5	7	5	7	21.2	21.2	21.2	35.582	306	306;214	0	62.282	1.1803	1.1144	25.38	11	0	Median	1.1283	1.0533	24.872	5	0	Median	1.2059	1.1305	26.878	6	0	Median	20.6	21.2	10087000	4707600	5379400	4972700	2396500	2576100
RNA 3'-terminal phosphate cyclase-like protein;RNA 3'-terminal phosphate cyclase-like protein (Fragment)	RNA 3'-terminal phosphate cyclase-like protein;RNA 3'-terminal phosphate cyclase-like protein (Fragment)	6;3	6;3	6;3	>sp|Q9Y2P8|RCL1_HUMAN RNA 3-terminal phosphate cyclase-like protein OS=Homo sapiens GN=RCL1 PE=1 SV=3;>tr|Q5VZU2|Q5VZU2_HUMAN RNA 3-terminal phosphate cyclase-like protein (Fragment) OS=Homo sapiens GN=RCL1 PE=4 SV=4	2	6	6	6	5	4	5	4	5	4	25.2	25.2	25.2	40.842	373	373;137	0	65.694	1.1968	1.1078	13.092	5	0	Median	1.1968	1.1078	12.62	3	0	Median	1.0968	1.0194	18.498	2	0	Median	21.7	16.4	2551300	1339100	1212100	1440000	724220	715790
RNA-binding protein 10;RNA binding motif protein 10, isoform CRA_d	RNA-binding protein 10;RNA binding motif protein 10, isoform CRA_d	4;4	4;4	4;4	>sp|P98175|RBM10_HUMAN RNA-binding protein 10 OS=Homo sapiens GN=RBM10 PE=1 SV=3;>tr|A0A0A0MR66|A0A0A0MR66_HUMAN RNA binding motif protein 10, isoform CRA_d OS=Homo sapiens GN=RBM10 PE=4 SV=1	2	4	4	4	4	1	4	1	4	1	9.4	9.4	9.4	103.53	930	930;995	0	40.73	1.194	1.0987	15.611	3	0	Median	1.2734	1.1351	21.918	2	0	Median	NaN	NaN	NaN	1	0	Median	9.4	1.7	1426200	522800	903390	1129700	383620	746130
RNA exonuclease 4	RNA exonuclease 4	26	26	26	>sp|Q9GZR2|REXO4_HUMAN RNA exonuclease 4 OS=Homo sapiens GN=REXO4 PE=1 SV=2	1	26	26	26	23	23	23	23	23	23	68.7	68.7	68.7	46.671	422	422	0	228.35	1.1885	1.124	15.767	43	0	Median	1.1885	1.1132	10.311	21	0	Median	1.1885	1.1507	19.818	22	0	Median	62.6	66.8	81817000	38044000	43772000	40333000	19101000	21232000
RNA-binding motif protein, X chromosome;RNA binding motif protein, X-linked-like-1;RNA-binding motif protein, X chromosome (Fragment);RNA-binding motif protein, X-linked-like-2;RNA-binding motif protein, X-linked-like-3	RNA-binding motif protein, X chromosome;RNA binding motif protein, X-linked-like-1;RNA-binding motif protein, X chromosome (Fragment)	19;15;14;2;1	19;15;14;2;1	19;15;14;2;1	>sp|P38159|RBMX_HUMAN RNA-binding motif protein, X chromosome OS=Homo sapiens GN=RBMX PE=1 SV=3;>sp|Q96E39|RMXL1_HUMAN RNA binding motif protein, X-linked-like-1 OS=Homo sapiens GN=RBMXL1 PE=1 SV=1;>tr|H0Y6E7|H0Y6E7_HUMAN RNA-binding motif protein, X chrom	5	19	19	19	14	15	14	15	14	15	46.3	46.3	46.3	42.331	391	391;390;292;392;1067	0	149.1	1.1479	1.055	14.037	22	0	Median	1.1434	1.0145	12.812	11	0	Median	1.1627	1.0905	13.751	11	0	Median	38.1	39.4	21294000	9797600	11497000	11249000	5702700	5545900
RNA-binding motif, single-stranded-interacting protein 1 (Fragment);RNA-binding motif, single-stranded-interacting protein 1;RNA-binding motif, single-stranded-interacting protein 3	RNA-binding motif, single-stranded-interacting protein 1 (Fragment);RNA-binding motif, single-stranded-interacting protein 1;RNA-binding motif, single-stranded-interacting protein 3	1;1;1	1;1;1	1;1;1	>tr|E7EPF2|E7EPF2_HUMAN RNA-binding motif, single-stranded-interacting protein 1 (Fragment) OS=Homo sapiens GN=RBMS1 PE=1 SV=4;>sp|P29558|RBMS1_HUMAN RNA-binding motif, single-stranded-interacting protein 1 OS=Homo sapiens GN=RBMS1 PE=1 SV=3;>sp|Q6XE24|RBM	3	1	1	1	1	1	1	1	1	1	11.8	11.8	11.8	13.713	127	127;406;437	0.0014599	7.2728	NaN	NaN	NaN	0	0	Median	NaN	NaN	NaN	0	0	Median	NaN	NaN	NaN	0	0	Median	11.8	11.8	305340	0	305340	195530	0	195530
RNA-binding motif, single-stranded-interacting protein 2	RNA-binding motif, single-stranded-interacting protein 2	1	1	1	>sp|Q15434|RBMS2_HUMAN RNA-binding motif, single-stranded-interacting protein 2 OS=Homo sapiens GN=RBMS2 PE=1 SV=1	1	1	1	1	1	1	1	1	1	1	3.7	3.7	3.7	43.958	407	407	0.0015385	8.7849	NaN	NaN	NaN	1	0	Median	NaN	NaN	NaN	1	0	Median	NaN	NaN	NaN	0	0	Median	3.7	3.7	243110	82467	160650	166550	82467	84086
RNA-binding protein 14;Protein RBM14-RBM4	RNA-binding protein 14	20;3	20;3	20;3	>sp|Q96PK6|RBM14_HUMAN RNA-binding protein 14 OS=Homo sapiens GN=RBM14 PE=1 SV=2	2	20	20	20	17	18	17	18	17	18	36.2	36.2	36.2	69.491	669	669;118	0	184.32	1.0203	0.96969	16.806	33	0	Median	1.2322	1.1292	8.0201	16	0	Median	0.94394	0.8752	13.664	17	0	Median	28.7	33.3	58700000	27621000	31078000	24911000	10708000	14203000
RNA-binding protein 28;RNA-binding protein 28 (Fragment)	RNA-binding protein 28	42;7	42;7	42;7	>sp|Q9NW13|RBM28_HUMAN RNA-binding protein 28 OS=Homo sapiens GN=RBM28 PE=1 SV=3	2	42	42	42	37	36	37	36	37	36	50.1	50.1	50.1	85.737	759	759;204	0	323.31	1.1913	1.123	15.632	70	0	Median	1.1059	1.0795	11.595	34	0	Median	1.2533	1.1821	17.19	36	0	Median	44.9	46.1	145970000	64201000	81771000	83201000	37738000	45463000
RNA-binding protein 34;RNA-binding protein 34 (Fragment)	RNA-binding protein 34	13;3	13;3	13;3	>sp|P42696|RBM34_HUMAN RNA-binding protein 34 OS=Homo sapiens GN=RBM34 PE=1 SV=2	2	13	13	13	11	12	11	12	11	12	37.7	37.7	37.7	48.564	430	430;86	0	118.25	1.4604	1.3557	17.114	18	0	Median	1.4091	1.3035	9.605	9	0	Median	1.5876	1.4881	20.586	9	0	Median	34.9	37.4	17385000	6277200	11107000	10038000	3833100	6204500
RNA-binding protein 39;RNA-binding protein 39 (Fragment);Probable RNA-binding protein 23	RNA-binding protein 39;RNA-binding protein 39 (Fragment)	12;7;1	12;7;1	12;7;1	>sp|Q14498|RBM39_HUMAN RNA-binding protein 39 OS=Homo sapiens GN=RBM39 PE=1 SV=2;>tr|H0Y4X3|H0Y4X3_HUMAN RNA-binding protein 39 (Fragment) OS=Homo sapiens GN=RBM39 PE=1 SV=4	3	12	12	12	10	11	10	11	10	11	35.7	35.7	35.7	59.379	530	530;336;439	0	129.01	0.84869	0.77608	12.1	15	0	Median	0.91337	0.82559	12.336	8	0	Median	0.82318	0.76494	11.034	7	0	Median	26.2	33.8	12921000	7197600	5723400	4808400	2540400	2268000
RNA-binding protein 4;RNA-binding protein 4 (Fragment)	RNA-binding protein 4;RNA-binding protein 4 (Fragment)	2;1	2;1	2;1	>sp|Q9BWF3|RBM4_HUMAN RNA-binding protein 4 OS=Homo sapiens GN=RBM4 PE=1 SV=1;>tr|E9PB51|E9PB51_HUMAN RNA-binding protein 4 (Fragment) OS=Homo sapiens GN=RBM4 PE=1 SV=1	2	2	2	2	2	2	2	2	2	2	12.1	12.1	12.1	40.313	364	364;240	0	33.869	0.90808	0.82309	2.0581	3	0	Median	NaN	NaN	NaN	1	0	Median	0.90247	0.8316	1.4554	2	0	Median	12.1	12.1	1331500	814850	516620	515420	384240	131180
RNA-binding protein 6;RNA-binding protein 5	RNA-binding protein 6	4;1	4;1	4;1	>sp|P78332|RBM6_HUMAN RNA-binding protein 6 OS=Homo sapiens GN=RBM6 PE=1 SV=5	2	4	4	4	3	2	3	2	3	2	4.3	4.3	4.3	128.64	1123	1123;815	0	28.503	1.3358	1.2665	27.974	4	0	Median	1.2455	1.1505	44.129	2	0	Median	1.3358	1.2665	17.554	2	0	Median	3.1	2.6	612460	233770	378700	256590	101690	154900
RNA-binding protein EWS;EWS RNA-binding protein variant 6	RNA-binding protein EWS;EWS RNA-binding protein variant 6	6;5	6;5	6;5	>sp|Q01844|EWS_HUMAN RNA-binding protein EWS OS=Homo sapiens GN=EWSR1 PE=1 SV=1;>tr|C9JGE3|C9JGE3_HUMAN EWS RNA-binding protein variant 6 OS=Homo sapiens GN=EWSR1 PE=1 SV=2	2	6	6	6	5	5	5	5	5	5	16	16	16	68.477	656	656;620	0	98.624	0.96247	0.88252	16.063	10	0	Median	1.1563	1.0292	10.596	5	0	Median	0.84775	0.80896	7.993	5	0	Median	13.7	13.1	16010000	7324700	8685700	11367000	5219200	6147800
RNA-binding protein FUS	RNA-binding protein FUS	11	9	9	>sp|P35637|FUS_HUMAN RNA-binding protein FUS OS=Homo sapiens GN=FUS PE=1 SV=1	1	11	9	9	11	9	9	7	9	7	22.8	22.8	22.8	53.425	526	526	0	92.515	0.88693	0.8204	17.689	21	0	Median	1.1631	1.0925	4.5797	9	0	Median	0.82845	0.77951	7.0909	12	0	Median	22.8	16.7	55158000	27681000	27477000	24400000	11406000	12994000
RNA-binding protein PNO1	RNA-binding protein PNO1	2	2	2	>sp|Q9NRX1|PNO1_HUMAN RNA-binding protein PNO1 OS=Homo sapiens GN=PNO1 PE=1 SV=1	1	2	2	2	2	0	2	0	2	0	14.3	14.3	14.3	27.924	252	252	0	26.851	NaN	NaN	NaN	1	0	Median	NaN	NaN	NaN	1	0	Median	NaN	NaN	NaN	0	0	Median	14.3	0	768750	331680	437060	768750	331680	437060
RNA-binding protein Raly (Fragment);RNA-binding protein Raly	RNA-binding protein Raly (Fragment);RNA-binding protein Raly	1;1	1;1	1;1	>tr|Q5QPM0|Q5QPM0_HUMAN RNA-binding protein Raly (Fragment) OS=Homo sapiens GN=RALY PE=1 SV=4;>sp|Q9UKM9|RALY_HUMAN RNA-binding protein Raly OS=Homo sapiens GN=RALY PE=1 SV=1	2	1	1	1	0	1	0	1	0	1	7	7	7	18.66	171	171;306	0.0014815	7.8316	NaN	NaN	NaN	1	0	Median	NaN	NaN	NaN	0	0	Median	NaN	NaN	NaN	1	0	Median	0	7	313590	121300	192300	0	0	0
rRNA 2'-O-methyltransferase fibrillarin;rRNA 2'-O-methyltransferase fibrillarin (Fragment)	rRNA 2'-O-methyltransferase fibrillarin;rRNA 2'-O-methyltransferase fibrillarin (Fragment)	21;18	21;18	20;17	>sp|P22087|FBRL_HUMAN rRNA 2-O-methyltransferase fibrillarin OS=Homo sapiens GN=FBL PE=1 SV=2;>tr|M0R2Q4|M0R2Q4_HUMAN rRNA 2-O-methyltransferase fibrillarin (Fragment) OS=Homo sapiens GN=FBL PE=1 SV=1	2	21	21	20	21	19	21	19	20	18	69.8	69.8	66.4	33.784	321	321;273	0	221.76	1.4485	1.3726	14.763	44	0	Median	1.6465	1.525	8.7173	21	0	Median	1.309	1.2361	11.712	23	0	Median	69.8	64.8	239390000	94960000	144430000	127670000	46955000	80711000
rRNA/tRNA 2'-O-methyltransferase fibrillarin-like protein 1	rRNA/tRNA 2'-O-methyltransferase fibrillarin-like protein 1	2	1	1	>sp|A6NHQ2|FBLL1_HUMAN rRNA/tRNA 2-O-methyltransferase fibrillarin-like protein 1 OS=Homo sapiens GN=FBLL1 PE=3 SV=1	1	2	1	1	2	2	1	1	1	1	6.6	3.3	3.3	34.675	333	333	0.0014993	8.1991	1.4514	1.3439	12.244	2	0	Median	NaN	NaN	NaN	1	0	Median	NaN	NaN	NaN	1	0	Median	6.6	6.6	19934000	8119200	11815000	10030000	3884400	6145400
rRNA-processing protein UTP23 homolog	rRNA-processing protein UTP23 homolog	1	1	1	>sp|Q9BRU9|UTP23_HUMAN rRNA-processing protein UTP23 homolog OS=Homo sapiens GN=UTP23 PE=1 SV=2	1	1	1	1	0	1	0	1	0	1	4	4	4	28.402	249	249	0.0043042	6.6041	NaN	NaN	NaN	1	0	Median	NaN	NaN	NaN	0	0	Median	NaN	NaN	NaN	1	0	Median	0	4	35204	20374	14830	0	0	0
RRP12-like protein;RRP12-like protein (Fragment)	RRP12-like protein	39;6	39;6	39;6	>sp|Q5JTH9|RRP12_HUMAN RRP12-like protein OS=Homo sapiens GN=RRP12 PE=1 SV=2	2	39	39	39	34	35	34	35	34	35	40.9	40.9	40.9	143.7	1297	1297;176	0	323.31	1.2254	1.1121	19.9	53	0	Median	1.1573	1.0732	17.735	26	0	Median	1.2861	1.1863	19.678	27	0	Median	37.9	37.6	35150000	14476000	20674000	18108000	7567500	10540000
RRP15-like protein	RRP15-like protein	3	3	3	>sp|Q9Y3B9|RRP15_HUMAN RRP15-like protein OS=Homo sapiens GN=RRP15 PE=1 SV=2	1	3	3	3	3	2	3	2	3	2	13.1	13.1	13.1	31.484	282	282	0	29.132	1.1802	1.1043	5.639	4	0	Median	1.1802	1.1043	3.4442	2	0	Median	1.1783	1.1343	8.7384	2	0	Median	13.1	8.5	1185400	548400	636990	696540	339500	357050
RuvB-like 1;RuvB-like 1 (Fragment)	RuvB-like 1	5;2	5;2	5;2	>sp|Q9Y265|RUVB1_HUMAN RuvB-like 1 OS=Homo sapiens GN=RUVBL1 PE=1 SV=1	2	5	5	5	4	5	4	5	4	5	17.5	17.5	17.5	50.227	456	456;131	0	36.647	0.80168	0.73562	27.143	7	0	Median	0.78145	0.69475	30.344	4	0	Median	0.80168	0.75333	27.254	3	0	Median	14.5	17.5	3963300	1947100	2016200	2027700	1006200	1021600
RuvB-like 2;RuvB-like 2 (Fragment)	RuvB-like 2	6;1	6;1	6;1	>sp|Q9Y230|RUVB2_HUMAN RuvB-like 2 OS=Homo sapiens GN=RUVBL2 PE=1 SV=3	2	6	6	6	2	5	2	5	2	5	17.7	17.7	17.7	51.156	463	463;109	0	68.098	0.76794	0.71595	14.43	5	0	Median	NaN	NaN	NaN	1	0	Median	0.7171	0.6677	11.914	4	0	Median	6.3	15.6	1565900	702760	863180	402310	84001	318310
Ryanodine receptor 2	Ryanodine receptor 2	1	1	1	>sp|Q92736|RYR2_HUMAN Ryanodine receptor 2 OS=Homo sapiens GN=RYR2 PE=1 SV=3	1	1	1	1	0	1	0	1	0	1	0.3	0.3	0.3	564.56	4967	4967	1	-2	NaN	NaN	NaN	1	0	Median	NaN	NaN	NaN	0	0	Median	NaN	NaN	NaN	1	0	Median	0	0.3	982690	504010	478670	0	0	0
SAFB-like transcription modulator;SAFB-like transcription modulator (Fragment)	SAFB-like transcription modulator	3;1	3;1	3;1	>sp|Q9NWH9|SLTM_HUMAN SAFB-like transcription modulator OS=Homo sapiens GN=SLTM PE=1 SV=2	2	3	3	3	2	1	2	1	2	1	4.8	4.8	4.8	117.15	1034	1034;229	0	20.014	NaN	NaN	NaN	1	0	Median	NaN	NaN	NaN	1	0	Median	NaN	NaN	NaN	0	0	Median	3.7	1.2	564120	179590	384530	469030	179590	289440
Sentrin-specific protease 3;Protein SENP3-EIF4A1 (Fragment);Sentrin-specific protease 3 (Fragment)	Sentrin-specific protease 3;Protein SENP3-EIF4A1 (Fragment)	11;8;5	11;8;5	11;8;5	>sp|Q9H4L4|SENP3_HUMAN Sentrin-specific protease 3 OS=Homo sapiens GN=SENP3 PE=1 SV=2;>tr|A0A087X0R7|A0A087X0R7_HUMAN Protein SENP3-EIF4A1 (Fragment) OS=Homo sapiens GN=SENP3-EIF4A1 PE=4 SV=1	3	11	11	11	7	11	7	11	7	11	27	27	27	65.009	574	574;540;237	0	115.75	1.3604	1.2202	14.311	16	0	Median	1.324	1.183	14	7	0	Median	1.372	1.2674	14.583	9	0	Median	20.9	27	12180000	4256600	7923800	4007700	1588300	2419400
Sentrin-specific protease 5	Sentrin-specific protease 5	1	1	1	>sp|Q96HI0|SENP5_HUMAN Sentrin-specific protease 5 OS=Homo sapiens GN=SENP5 PE=1 SV=3	1	1	1	1	1	1	1	1	1	1	2.6	2.6	2.6	86.692	755	755	0.0014903	8.0634	1.1613	1.0887	4.7293	2	0	Median	NaN	NaN	NaN	1	0	Median	NaN	NaN	NaN	1	0	Median	2.6	2.6	356590	161160	195430	205330	93329	112000
Sequestosome-1 (Fragment);Sequestosome-1	Sequestosome-1 (Fragment);Sequestosome-1	1;1	1;1	1;1	>tr|E9PFW8|E9PFW8_HUMAN Sequestosome-1 (Fragment) OS=Homo sapiens GN=SQSTM1 PE=1 SV=1;>sp|Q13501|SQSTM_HUMAN Sequestosome-1 OS=Homo sapiens GN=SQSTM1 PE=1 SV=1	2	1	1	1	1	1	1	1	1	1	15.6	15.6	15.6	18.379	167	167;440	0.0015267	8.5303	0.66994	0.62757	35.221	2	0	Median	NaN	NaN	NaN	1	0	Median	NaN	NaN	NaN	1	0	Median	15.6	15.6	887670	516510	371160	425220	281640	143580
Serine protease 56	Serine protease 56	1	1	1	>sp|P0CW18|PRS56_HUMAN Serine protease 56 OS=Homo sapiens GN=PRSS56 PE=1 SV=1	1	1	1	1	0	1	0	1	0	1	2.8	2.8	2.8	64.596	603	603	0.0015198	8.4175	NaN	NaN	NaN	0	0	Median	NaN	NaN	NaN	0	0	Median	NaN	NaN	NaN	0	0	Median	0	2.8	0	0	0	0	0	0
Serine/arginine-rich splicing factor 1;Serine/arginine-rich-splicing factor 1;Serine/arginine-rich-splicing factor 1 (Fragment)	Serine/arginine-rich splicing factor 1;Serine/arginine-rich-splicing factor 1;Serine/arginine-rich-splicing factor 1 (Fragment)	6;6;4	6;6;4	6;6;4	>sp|Q07955|SRSF1_HUMAN Serine/arginine-rich splicing factor 1 OS=Homo sapiens GN=SRSF1 PE=1 SV=2;>tr|J3KTL2|J3KTL2_HUMAN Serine/arginine-rich-splicing factor 1 OS=Homo sapiens GN=SRSF1 PE=4 SV=1;>tr|J3KSR8|J3KSR8_HUMAN Serine/arginine-rich-splicing factor	3	6	6	6	6	2	6	2	6	2	29.4	29.4	29.4	27.744	248	248;253;143	0	47.079	0.7711	0.69003	17.61	8	0	Median	0.7711	0.69003	14.54	6	0	Median	0.65593	0.61011	29.709	2	0	Median	29.4	14.1	4615900	2467400	2148500	3463800	1779700	1684000
Serine/arginine-rich-splicing factor 2 (Fragment);Serine/arginine-rich splicing factor 2	Serine/arginine-rich-splicing factor 2 (Fragment);Serine/arginine-rich splicing factor 2	3;3	3;3	3;3	>tr|J3KP15|J3KP15_HUMAN Serine/arginine-rich-splicing factor 2 (Fragment) OS=Homo sapiens GN=SRSF2 PE=1 SV=4;>sp|Q01130|SRSF2_HUMAN Serine/arginine-rich splicing factor 2 OS=Homo sapiens GN=SRSF2 PE=1 SV=4	2	3	3	3	3	2	3	2	3	2	30.1	30.1	30.1	15.371	133	133;221	0	53.245	0.74959	0.66734	21.374	4	0	Median	0.70944	0.60952	24.949	3	0	Median	NaN	NaN	NaN	1	0	Median	30.1	30.1	3373700	1882400	1491300	2764600	1621700	1142900
Serine/arginine-rich splicing factor 3;Serine/arginine-rich-splicing factor 3	Serine/arginine-rich splicing factor 3;Serine/arginine-rich-splicing factor 3	6;5	5;4	5;4	>sp|P84103|SRSF3_HUMAN Serine/arginine-rich splicing factor 3 OS=Homo sapiens GN=SRSF3 PE=1 SV=1;>tr|A0A087X2D0|A0A087X2D0_HUMAN Serine/arginine-rich-splicing factor 3 OS=Homo sapiens GN=SRSF3 PE=1 SV=1	2	6	5	5	5	5	4	4	4	4	39.6	39.6	39.6	19.329	164	164;95	0	34.564	1.0066	0.92592	9.5203	5	0	Median	0.92005	0.80141	9.3032	3	0	Median	1.0148	0.94406	0.72474	2	0	Median	29.3	34.8	17811000	8620200	9191200	8233700	4135900	4097800
Serine/arginine-rich splicing factor 5;Serine/arginine-rich-splicing factor 5	Serine/arginine-rich splicing factor 5;Serine/arginine-rich-splicing factor 5	4;2	3;1	3;1	>sp|Q13243|SRSF5_HUMAN Serine/arginine-rich splicing factor 5 OS=Homo sapiens GN=SRSF5 PE=1 SV=1;>tr|B4DJK0|B4DJK0_HUMAN Serine/arginine-rich-splicing factor 5 OS=Homo sapiens GN=SRSF5 PE=2 SV=1	2	4	3	3	2	4	1	3	1	3	15.8	12.5	12.5	31.263	272	272;124	0	25.698	0.75317	0.71033	21.139	4	0	Median	NaN	NaN	NaN	1	0	Median	0.67715	0.65116	25.063	3	0	Median	7.4	15.8	2130900	1217500	913360	643750	324110	319640
Serine/arginine-rich splicing factor 6;Serine/arginine-rich splicing factor 4	Serine/arginine-rich splicing factor 6	6;1	6;1	5;0	>sp|Q13247|SRSF6_HUMAN Serine/arginine-rich splicing factor 6 OS=Homo sapiens GN=SRSF6 PE=1 SV=2	2	6	6	5	6	4	6	4	5	3	13.7	13.7	11	39.586	344	344;494	0	40.311	0.89869	0.80875	14.047	10	0	Median	0.84207	0.74575	10.238	6	0	Median	0.98831	0.92046	8.0303	4	0	Median	13.7	10.5	9266000	4718100	4547900	6059000	3161200	2897700
Serine/arginine-rich splicing factor 7;Serine/arginine-rich-splicing factor 7	Serine/arginine-rich splicing factor 7	7;3	7;3	6;3	>sp|Q16629|SRSF7_HUMAN Serine/arginine-rich splicing factor 7 OS=Homo sapiens GN=SRSF7 PE=1 SV=1	2	7	7	6	6	4	6	4	5	3	29.8	29.8	29.8	27.366	238	238;51	0	47.078	0.95951	0.86797	15.691	10	0	Median	0.92947	0.85163	18.947	6	0	Median	1.0056	0.93912	10.68	4	0	Median	23.5	22.3	7104800	3610700	3494100	4261800	2285400	1976400
Serine/threonine-protein phosphatase PP1-alpha catalytic subunit;Serine/threonine-protein phosphatase PP1-beta catalytic subunit (Fragment);Serine/threonine-protein phosphatase PP1-alpha catalytic subunit (Fragment);Serine/threonine-protein phosphatase PP1-gamma catalytic subunit (Fragment)	Serine/threonine-protein phosphatase PP1-alpha catalytic subunit	19;3;3;1	1;0;0;0	1;0;0;0	>sp|P62136|PP1A_HUMAN Serine/threonine-protein phosphatase PP1-alpha catalytic subunit OS=Homo sapiens GN=PPP1CA PE=1 SV=1	4	19	1	1	18	16	1	0	1	0	54.5	4.2	4.2	37.512	330	330;82;179;54	0.0015748	9.8093	NaN	NaN	NaN	0	0	Median	NaN	NaN	NaN	0	0	Median	NaN	NaN	NaN	0	0	Median	54.2	46.1	147740	0	147740	147740	0	147740
Serine/threonine-protein phosphatase PP1-beta catalytic subunit	Serine/threonine-protein phosphatase PP1-beta catalytic subunit	20	5	5	>sp|P62140|PP1B_HUMAN Serine/threonine-protein phosphatase PP1-beta catalytic subunit OS=Homo sapiens GN=PPP1CB PE=1 SV=3	1	20	5	5	19	19	5	5	5	5	58.7	22.6	22.6	37.186	327	327	0	46.865	1.2504	1.1664	15.013	10	0	Median	1.4715	1.3116	19.261	5	0	Median	1.2312	1.1413	11.103	5	0	Median	58.4	55.7	13090000	5496500	7593600	8416900	3502300	4914600
Serine/threonine-protein phosphatase PP1-gamma catalytic subunit	Serine/threonine-protein phosphatase PP1-gamma catalytic subunit	21	21	3	>sp|P36873|PP1G_HUMAN Serine/threonine-protein phosphatase PP1-gamma catalytic subunit OS=Homo sapiens GN=PPP1CC PE=1 SV=1	1	21	21	3	20	19	20	19	3	3	69	69	17.6	36.983	323	323	0	316.91	1.2628	1.1643	17.438	43	0	Median	1.3422	1.2346	21.957	24	0	Median	1.1722	1.0943	7.8174	19	0	Median	68.7	64.7	137140000	59919000	77220000	70327000	29727000	40600000
Serpin H1;Serpin H1 (Fragment)	Serpin H1;Serpin H1 (Fragment)	2;1	2;1	2;1	>sp|P50454|SERPH_HUMAN Serpin H1 OS=Homo sapiens GN=SERPINH1 PE=1 SV=2;>tr|E9PK86|E9PK86_HUMAN Serpin H1 (Fragment) OS=Homo sapiens GN=SERPINH1 PE=1 SV=1	2	2	2	2	1	2	1	2	1	2	6.5	6.5	6.5	46.44	418	418;247	0	19.106	0.94014	0.87259	13.843	2	0	Median	NaN	NaN	NaN	0	0	Median	0.94014	0.87259	13.843	2	0	Median	3.6	6.5	1078300	364280	714070	343440	0	343440
Serum response factor-binding protein 1	Serum response factor-binding protein 1	4	4	4	>sp|Q8NEF9|SRFB1_HUMAN Serum response factor-binding protein 1 OS=Homo sapiens GN=SRFBP1 PE=1 SV=1	1	4	4	4	2	4	2	4	2	4	10.7	10.7	10.7	48.633	429	429	0	28.471	1.033	0.95342	11.076	3	0	Median	NaN	NaN	NaN	1	0	Median	0.97098	0.91006	6.5821	2	0	Median	5.8	10.7	1887700	1192000	695700	634330	387680	246650
Shugoshin-like 2	Shugoshin-like 2	1	1	1	>sp|Q562F6|SGOL2_HUMAN Shugoshin-like 2 OS=Homo sapiens GN=SGOL2 PE=1 SV=2	1	1	1	1	0	1	0	1	0	1	1.3	1.3	1.3	144.74	1265	1265	0.0014451	6.9368	NaN	NaN	NaN	0	0	Median	NaN	NaN	NaN	0	0	Median	NaN	NaN	NaN	0	0	Median	0	1.3	0	0	0	0	0	0
Signal recognition particle 14 kDa protein	Signal recognition particle 14 kDa protein	11	11	11	>sp|P37108|SRP14_HUMAN Signal recognition particle 14 kDa protein OS=Homo sapiens GN=SRP14 PE=1 SV=2	1	11	11	11	9	10	9	10	9	10	66.9	66.9	66.9	14.57	136	136	0	141.57	1.0494	0.97443	19.065	17	0	Median	1.1546	1.0643	11.519	8	0	Median	0.88539	0.83208	18.342	9	0	Median	44.9	66.2	33933000	15977000	17956000	18655000	8525700	10129000
Signal recognition particle 19 kDa protein	Signal recognition particle 19 kDa protein	1	1	1	>sp|P09132|SRP19_HUMAN Signal recognition particle 19 kDa protein OS=Homo sapiens GN=SRP19 PE=1 SV=3	1	1	1	1	1	0	1	0	1	0	10.4	10.4	10.4	16.156	144	144	0.0014859	7.8901	NaN	NaN	NaN	0	0	Median	NaN	NaN	NaN	0	0	Median	NaN	NaN	NaN	0	0	Median	10.4	0	41379	41379	0	41379	41379	0
Signal recognition particle 9 kDa protein	Signal recognition particle 9 kDa protein	2	2	2	>sp|P49458|SRP09_HUMAN Signal recognition particle 9 kDa protein OS=Homo sapiens GN=SRP9 PE=1 SV=2	1	2	2	2	2	2	2	2	2	2	25.6	25.6	25.6	10.112	86	86	0	20.493	1.0416	0.96894	28.098	4	0	Median	1.1215	0.99318	5.6149	2	0	Median	0.79584	0.74649	39.009	2	0	Median	25.6	25.6	2910800	1485200	1425600	1143300	560510	582760
Signal recognition particle subunit SRP68	Signal recognition particle subunit SRP68	24	24	24	>sp|Q9UHB9|SRP68_HUMAN Signal recognition particle subunit SRP68 OS=Homo sapiens GN=SRP68 PE=1 SV=2	1	24	24	24	13	22	13	22	13	22	54.1	54.1	54.1	70.729	627	627	0	272.57	0.99424	0.92666	14.598	32	0	Median	1.0926	0.9872	16.614	14	0	Median	0.91896	0.85156	11.251	18	0	Median	34.4	47	33018000	16219000	16799000	8884100	4129100	4755000
Signal recognition particle subunit SRP72;Signal recognition particle subunit SRP72 (Fragment)	Signal recognition particle subunit SRP72	23;11	23;11	23;11	>sp|O76094|SRP72_HUMAN Signal recognition particle subunit SRP72 OS=Homo sapiens GN=SRP72 PE=1 SV=3	2	23	23	23	19	20	19	20	19	20	46.6	46.6	46.6	74.605	671	671;357	0	267.5	0.96542	0.90236	15.363	35	0	Median	1.109	1.0087	13.015	17	0	Median	0.9035	0.84124	9.6911	18	0	Median	42	44.9	29124000	14117000	15007000	11762000	5379700	6381900
Signal transducer and activator of transcription 1-alpha/beta	Signal transducer and activator of transcription 1-alpha/beta	1	1	1	>sp|P42224|STAT1_HUMAN Signal transducer and activator of transcription 1-alpha/beta OS=Homo sapiens GN=STAT1 PE=1 SV=2	1	1	1	1	1	0	1	0	1	0	1.9	1.9	1.9	87.334	750	750	1	-2	NaN	NaN	NaN	0	0	Median	NaN	NaN	NaN	0	0	Median	NaN	NaN	NaN	0	0	Median	1.9	0	0	0	0	0	0	0
Smad nuclear-interacting protein 1	Smad nuclear-interacting protein 1	1	1	1	>sp|Q8TAD8|SNIP1_HUMAN Smad nuclear-interacting protein 1 OS=Homo sapiens GN=SNIP1 PE=1 SV=1	1	1	1	1	1	1	1	1	1	1	5.1	5.1	5.1	45.777	396	396	0.0014749	7.6213	NaN	NaN	NaN	0	0	Median	NaN	NaN	NaN	0	0	Median	NaN	NaN	NaN	0	0	Median	5.1	5.1	352200	352200	0	193480	193480	0
Small nuclear ribonucleoprotein Sm D1	Small nuclear ribonucleoprotein Sm D1	1	1	1	>sp|P62314|SMD1_HUMAN Small nuclear ribonucleoprotein Sm D1 OS=Homo sapiens GN=SNRPD1 PE=1 SV=1	1	1	1	1	1	1	1	1	1	1	10.9	10.9	10.9	13.281	119	119	0.0015106	8.3008	1.3353	1.216	11.278	2	0	Median	NaN	NaN	NaN	1	0	Median	NaN	NaN	NaN	1	0	Median	10.9	10.9	871800	322130	549680	262670	113230	149440
Small nuclear ribonucleoprotein Sm D2	Small nuclear ribonucleoprotein Sm D2	2	2	2	>sp|P62316|SMD2_HUMAN Small nuclear ribonucleoprotein Sm D2 OS=Homo sapiens GN=SNRPD2 PE=1 SV=1	1	2	2	2	1	1	1	1	1	1	14.4	14.4	14.4	13.527	118	118	0	23.09	NaN	NaN	NaN	1	0	Median	NaN	NaN	NaN	1	0	Median	NaN	NaN	NaN	0	0	Median	5.9	8.5	582270	147780	434490	342270	147780	194490
Small nuclear ribonucleoprotein Sm D3	Small nuclear ribonucleoprotein Sm D3	2	2	2	>sp|P62318|SMD3_HUMAN Small nuclear ribonucleoprotein Sm D3 OS=Homo sapiens GN=SNRPD3 PE=1 SV=1	1	2	2	2	2	2	2	2	2	2	15.1	15.1	15.1	13.916	126	126	0	13.818	1.2221	1.1053	11.099	4	0	Median	1.1253	0.99489	4.646	2	0	Median	1.2967	1.1985	1.1973	2	0	Median	15.1	15.1	2229400	980300	1249100	1145100	502160	642960
Small nuclear ribonucleoprotein-associated proteins B and B';Small nuclear ribonucleoprotein-associated protein N;Small nuclear ribonucleoprotein-associated protein N (Fragment)	Small nuclear ribonucleoprotein-associated proteins B and B';Small nuclear ribonucleoprotein-associated protein N	5;5;2	5;5;2	5;5;2	>sp|P14678|RSMB_HUMAN Small nuclear ribonucleoprotein-associated proteins B and B OS=Homo sapiens GN=SNRPB PE=1 SV=2;>sp|P63162|RSMN_HUMAN Small nuclear ribonucleoprotein-associated protein N OS=Homo sapiens GN=SNRPN PE=1 SV=1	3	5	5	5	4	4	4	4	4	4	18.8	18.8	18.8	24.61	240	240;240;59	0	32.147	1.1287	1.0445	7.1146	7	0	Median	1.2396	1.0788	7.9695	3	0	Median	1.0796	1.0052	5.4734	4	0	Median	18.3	15.8	4379200	2026400	2352800	2522700	1135000	1387700
Small subunit processome component 20 homolog	Small subunit processome component 20 homolog	9	9	9	>sp|O75691|UTP20_HUMAN Small subunit processome component 20 homolog OS=Homo sapiens GN=UTP20 PE=1 SV=3	1	9	9	9	8	6	8	6	8	6	5.6	5.6	5.6	318.38	2785	2785	0	83.541	1.0867	0.96643	25.868	11	0	Median	1.1222	1.0167	24.766	7	0	Median	0.85658	0.79391	23.338	4	0	Median	5	3.8	3555000	1427800	2127200	2359900	952100	1407800
Transcription activator BRG1;SMARCA4 isoform 2	Transcription activator BRG1;SMARCA4 isoform 2	9;9	9;9	5;5	>sp|P51532|SMCA4_HUMAN Transcription activator BRG1 OS=Homo sapiens GN=SMARCA4 PE=1 SV=2;>tr|Q9HBD4|Q9HBD4_HUMAN SMARCA4 isoform 2 OS=Homo sapiens GN=SMARCA4 PE=4 SV=1	2	9	9	5	6	8	6	8	3	4	7.5	7.5	4.4	184.64	1647	1647;1679	0	80.646	0.86553	0.81998	23.964	10	0	Median	0.87001	0.77431	15.845	4	0	Median	0.86553	0.83209	25.62	6	0	Median	5	6.8	4296800	2238200	2058600	2170000	1259100	910880
Sodium leak channel non-selective protein	Sodium leak channel non-selective protein	1	1	1	>sp|Q8IZF0|NALCN_HUMAN Sodium leak channel non-selective protein OS=Homo sapiens GN=NALCN PE=1 SV=1	1	1	1	1	0	1	0	1	0	1	0.6	0.6	0.6	200.33	1738	1738	0.0085349	6.4094	NaN	NaN	NaN	1	0	Median	NaN	NaN	NaN	0	0	Median	NaN	NaN	NaN	1	0	Median	0	0.6	1527800	739380	788470	0	0	0
Something about silencing protein 10	Something about silencing protein 10	8	8	8	>sp|Q9NQZ2|SAS10_HUMAN Something about silencing protein 10 OS=Homo sapiens GN=UTP3 PE=1 SV=1	1	8	8	8	6	7	6	7	6	7	27.6	27.6	27.6	54.557	479	479	0	69.562	1.0583	0.9849	22.928	10	0	Median	1.2605	1.1179	26.392	5	0	Median	0.99253	0.9308	11.541	5	0	Median	20.9	25.5	5534700	2267200	3267500	2493800	1015100	1478800
SPATS2-like protein;DNA polymerase-transactivated protein 6, isoform CRA_b;SPATS2-like protein (Fragment);Putative uncharacterized protein DKFZP564A2416 (Fragment)	SPATS2-like protein;DNA polymerase-transactivated protein 6, isoform CRA_b;SPATS2-like protein (Fragment)	12;9;7;1	12;9;7;1	12;9;7;1	>sp|Q9NUQ6|SPS2L_HUMAN SPATS2-like protein OS=Homo sapiens GN=SPATS2L PE=1 SV=2;>tr|B8ZZZ7|B8ZZZ7_HUMAN DNA polymerase-transactivated protein 6, isoform CRA_b OS=Homo sapiens GN=SPATS2L PE=4 SV=1;>tr|F8W6C2|F8W6C2_HUMAN SPATS2-like protein (Fragment) OS=Ho	4	12	12	12	9	11	9	11	9	11	30.1	30.1	30.1	61.728	558	558;498;265;13	0	120.08	1.0921	1.0053	16.641	11	0	Median	1.293	1.2033	14.201	5	0	Median	1.0145	0.94334	10.659	6	0	Median	22	28	6659300	3483900	3175400	2823200	1479100	1344200
Spermatid perinuclear RNA-binding protein	Spermatid perinuclear RNA-binding protein	6	3	3	>sp|Q96SI9|STRBP_HUMAN Spermatid perinuclear RNA-binding protein OS=Homo sapiens GN=STRBP PE=1 SV=1	1	6	3	3	4	4	1	2	1	2	9.7	4.2	4.2	73.652	672	672	0	19.796	1.3628	1.2294	37.86	2	0	Median	NaN	NaN	NaN	1	0	Median	NaN	NaN	NaN	1	0	Median	6.5	7.3	1075700	500730	574950	946670	456790	489880
Spermatogenesis-associated serine-rich protein 2	Spermatogenesis-associated serine-rich protein 2	6	6	6	>sp|Q86XZ4|SPAS2_HUMAN Spermatogenesis-associated serine-rich protein 2 OS=Homo sapiens GN=SPATS2 PE=1 SV=1	1	6	6	6	4	6	4	6	4	6	19.1	19.1	19.1	59.544	545	545	0	75.721	1.2557	1.1661	9.5604	7	0	Median	1.3611	1.24	3.0155	2	0	Median	1.1698	1.0771	9.0019	5	0	Median	14.1	19.1	2791600	1131000	1660700	1188400	339870	848480
Splicing factor 1	Splicing factor 1	2	2	2	>sp|Q15637|SF01_HUMAN Splicing factor 1 OS=Homo sapiens GN=SF1 PE=1 SV=4	1	2	2	2	0	2	0	2	0	2	4.2	4.2	4.2	68.329	639	639	0.0016155	10.934	NaN	NaN	NaN	1	0	Median	NaN	NaN	NaN	0	0	Median	NaN	NaN	NaN	1	0	Median	0	4.2	520740	311750	208990	0	0	0
Splicing factor 3A subunit 1	Splicing factor 3A subunit 1	1	1	1	>sp|Q15459|SF3A1_HUMAN Splicing factor 3A subunit 1 OS=Homo sapiens GN=SF3A1 PE=1 SV=1	1	1	1	1	1	1	1	1	1	1	2	2	2	88.885	793	793	0	27.809	1.2512	1.1662	14.92	2	0	Median	NaN	NaN	NaN	1	0	Median	NaN	NaN	NaN	1	0	Median	2	2	463410	215620	247800	316870	146970	169900
Splicing factor 3B subunit 1;Splicing factor 3B subunit 1 (Fragment)	Splicing factor 3B subunit 1	32;4	32;4	32;4	>sp|O75533|SF3B1_HUMAN Splicing factor 3B subunit 1 OS=Homo sapiens GN=SF3B1 PE=1 SV=3	2	32	32	32	31	26	31	26	31	26	36.2	36.2	36.2	145.83	1304	1304;241	0	323.31	0.82111	0.75273	21.383	41	0	Median	0.7749	0.69459	12.978	24	0	Median	1.0242	0.95498	16.457	17	0	Median	34.9	29.7	28751000	15679000	13072000	17322000	10044000	7277300
Splicing factor 3B subunit 2;Splicing factor 3B subunit 2 (Fragment)	Splicing factor 3B subunit 2	16;1	16;1	16;1	>sp|Q13435|SF3B2_HUMAN Splicing factor 3B subunit 2 OS=Homo sapiens GN=SF3B2 PE=1 SV=2	2	16	16	16	15	10	15	10	15	10	27.4	27.4	27.4	100.23	895	895;80	0	178.46	0.83573	0.76486	24.689	18	0	Median	0.78329	0.69652	22.695	12	0	Median	0.98712	0.92136	12.852	6	0	Median	25.1	21	17237000	9039200	8197900	10615000	5665900	4949400
Splicing factor 3B subunit 3;Splicing factor 3B subunit 3 (Fragment)	Splicing factor 3B subunit 3	12;1	12;1	12;1	>sp|Q15393|SF3B3_HUMAN Splicing factor 3B subunit 3 OS=Homo sapiens GN=SF3B3 PE=1 SV=4	2	12	12	12	11	10	11	10	11	10	13.4	13.4	13.4	135.58	1217	1217;57	0	102.6	1.0629	1.0001	27.667	13	0	Median	0.85586	0.73331	10.07	5	0	Median	1.2896	1.1898	23.37	8	0	Median	12.8	11.6	8365100	4526100	3839000	4753200	2976500	1776700
Splicing factor 3B subunit 4;Splicing factor 3B subunit 4 (Fragment)	Splicing factor 3B subunit 4	4;1	4;1	4;1	>sp|Q15427|SF3B4_HUMAN Splicing factor 3B subunit 4 OS=Homo sapiens GN=SF3B4 PE=1 SV=1	2	4	4	4	2	3	2	3	2	3	16.3	16.3	16.3	44.385	424	424;190	0	45.033	0.94094	0.88487	24.108	4	0	Median	1.0676	0.93697	38.747	2	0	Median	0.94094	0.88487	14.476	2	0	Median	5.2	14.4	2117400	1176400	941070	1483900	782590	701360
Splicing factor 3B subunit 6	Splicing factor 3B subunit 6	1	1	1	>sp|Q9Y3B4|SF3B6_HUMAN Splicing factor 3B subunit 6 OS=Homo sapiens GN=SF3B6 PE=1 SV=1	1	1	1	1	0	1	0	1	0	1	9.6	9.6	9.6	14.585	125	125	0.0015674	9.5454	NaN	NaN	NaN	1	0	Median	NaN	NaN	NaN	0	0	Median	NaN	NaN	NaN	1	0	Median	0	9.6	388760	168670	220080	0	0	0
Splicing factor 45;Splicing factor 45 (Fragment)	Splicing factor 45;Splicing factor 45 (Fragment)	3;2	3;2	3;2	>sp|Q96I25|SPF45_HUMAN Splicing factor 45 OS=Homo sapiens GN=RBM17 PE=1 SV=1;>tr|Q5W011|Q5W011_HUMAN Splicing factor 45 (Fragment) OS=Homo sapiens GN=RBM17 PE=1 SV=1	2	3	3	3	3	3	3	3	3	3	11	11	11	44.961	401	401;212	0	40.409	0.89873	0.83553	9.6139	5	0	Median	0.89134	0.8076	4.8073	2	0	Median	0.95813	0.90176	11.454	3	0	Median	11	11	2006400	940470	1065900	984860	436450	548410
Splicing factor U2AF 35 kDa subunit;Splicing factor U2AF 26 kDa subunit	Splicing factor U2AF 35 kDa subunit;Splicing factor U2AF 26 kDa subunit	8;4	8;4	8;4	>sp|Q01081|U2AF1_HUMAN Splicing factor U2AF 35 kDa subunit OS=Homo sapiens GN=U2AF1 PE=1 SV=3;>sp|Q8WU68|U2AF4_HUMAN Splicing factor U2AF 26 kDa subunit OS=Homo sapiens GN=U2AF1L4 PE=1 SV=2	2	8	8	8	8	4	8	4	8	4	35	35	35	27.872	240	240;220	0	63.895	0.77456	0.69934	25.321	10	0	Median	0.80785	0.73994	29.719	7	0	Median	0.65019	0.61402	8.7829	3	0	Median	35	22.1	7301400	4024100	3277300	5922800	3455600	2467300
Splicing factor U2AF 65 kDa subunit	Splicing factor U2AF 65 kDa subunit	9	9	9	>sp|P26368|U2AF2_HUMAN Splicing factor U2AF 65 kDa subunit OS=Homo sapiens GN=U2AF2 PE=1 SV=4	1	9	9	9	7	5	7	5	7	5	28.6	28.6	28.6	53.5	475	475	0	71.654	0.70921	0.6578	28.069	11	0	Median	0.72075	0.66531	32.003	7	0	Median	0.63702	0.58998	18.202	4	0	Median	21.5	22.7	7346000	4188100	3158000	2949700	1593800	1355900
Splicing factor, proline- and glutamine-rich	Splicing factor, proline- and glutamine-rich	2	2	2	>sp|P23246|SFPQ_HUMAN Splicing factor, proline- and glutamine-rich OS=Homo sapiens GN=SFPQ PE=1 SV=2	1	2	2	2	2	0	2	0	2	0	5.7	5.7	5.7	76.149	707	707	0	12.261	NaN	NaN	NaN	1	0	Median	NaN	NaN	NaN	1	0	Median	NaN	NaN	NaN	0	0	Median	5.7	0	561690	325260	236430	561690	325260	236430
Src substrate cortactin	Src substrate cortactin	7	7	7	>sp|Q14247|SRC8_HUMAN Src substrate cortactin OS=Homo sapiens GN=CTTN PE=1 SV=2	1	7	7	7	5	5	5	5	5	5	24.5	24.5	24.5	61.585	550	550	0	76.693	0.77695	0.69114	31.576	7	0	Median	0.8149	0.78182	21.516	4	0	Median	0.55946	0.52538	17.835	3	0	Median	16	20.9	2627600	1465600	1162000	1482000	665970	816060
SRSF protein kinase 1;SRSF protein kinase 1 (Fragment);SRSF protein kinase 3;SRSF protein kinase 3 (Fragment)	SRSF protein kinase 1;SRSF protein kinase 1 (Fragment)	18;18;2;1	18;18;2;1	16;16;0;0	>sp|Q96SB4|SRPK1_HUMAN SRSF protein kinase 1 OS=Homo sapiens GN=SRPK1 PE=1 SV=2;>tr|H3BLV9|H3BLV9_HUMAN SRSF protein kinase 1 (Fragment) OS=Homo sapiens GN=SRPK1 PE=1 SV=1	4	18	18	16	16	15	16	15	14	13	34.8	34.8	31.6	74.324	655	655;671;567;129	0	162.45	1.0178	0.92553	15.7	30	0	Median	1.1051	1.016	9.8047	15	0	Median	0.90502	0.8582	15.891	15	0	Median	29.8	31.6	28468000	13473000	14994000	17002000	7639700	9362100
SRSF protein kinase 2;SRSF protein kinase 2 (Fragment)	SRSF protein kinase 2;SRSF protein kinase 2 (Fragment)	5;4	3;2	3;2	>sp|P78362|SRPK2_HUMAN SRSF protein kinase 2 OS=Homo sapiens GN=SRPK2 PE=1 SV=3;>tr|H7C5L6|H7C5L6_HUMAN SRSF protein kinase 2 (Fragment) OS=Homo sapiens GN=SRPK2 PE=1 SV=1	2	5	3	3	3	4	1	2	1	2	9.4	6.4	6.4	77.526	688	688;295	0	24.777	1.0703	1.0159	26.648	3	0	Median	NaN	NaN	NaN	1	0	Median	1.0449	0.98412	37.597	2	0	Median	6	6.5	574830	297900	276930	239690	113060	126630
Superkiller viralicidic activity 2-like 2	Superkiller viralicidic activity 2-like 2	10	10	10	>sp|P42285|SK2L2_HUMAN Superkiller viralicidic activity 2-like 2 OS=Homo sapiens GN=SKIV2L2 PE=1 SV=3	1	10	10	10	10	2	10	2	10	2	14.9	14.9	14.9	117.8	1042	1042	0	77.36	1.1739	1.0861	18.216	7	0	Median	1.1946	1.0895	12.677	6	0	Median	NaN	NaN	NaN	1	0	Median	14.9	3.6	2186800	1107000	1079800	1937100	974040	963100
Supervillin	Supervillin	1	1	1	>sp|O95425|SVIL_HUMAN Supervillin OS=Homo sapiens GN=SVIL PE=1 SV=2	1	1	1	1	1	0	1	0	1	0	0.6	0.6	0.6	247.74	2214	2214	0	19.438	NaN	NaN	NaN	0	0	Median	NaN	NaN	NaN	0	0	Median	NaN	NaN	NaN	0	0	Median	0.6	0	0	0	0	0	0	0
Surfeit locus protein 6	Surfeit locus protein 6	9	9	9	>sp|O75683|SURF6_HUMAN Surfeit locus protein 6 OS=Homo sapiens GN=SURF6 PE=1 SV=3	1	9	9	9	7	6	7	6	7	6	26.3	26.3	26.3	41.45	361	361	0	61.126	1.286	1.2013	28.555	9	0	Median	1.2293	1.1693	31.345	6	0	Median	1.4289	1.3572	19.637	3	0	Median	25.8	19.1	5002400	1988800	3013500	2794800	1194400	1600400
SWI/SNF-related matrix-associated actin-dependent regulator of chromatin subfamily A member 5;Probable global transcription activator SNF2L1	SWI/SNF-related matrix-associated actin-dependent regulator of chromatin subfamily A member 5	26;8	26;8	26;8	>sp|O60264|SMCA5_HUMAN SWI/SNF-related matrix-associated actin-dependent regulator of chromatin subfamily A member 5 OS=Homo sapiens GN=SMARCA5 PE=1 SV=1	2	26	26	26	23	23	23	23	23	23	29.7	29.7	29.7	121.9	1052	1052;1054	0	214.9	1.0195	0.92629	13.748	34	0	Median	1.0513	0.96694	11.727	18	0	Median	0.91737	0.86093	12.902	16	0	Median	26.1	24.8	20076000	9875000	10201000	10106000	4660800	5445100
TAR DNA-binding protein 43;TAR DNA binding protein, isoform CRA_d	TAR DNA-binding protein 43;TAR DNA binding protein, isoform CRA_d	5;4	5;4	5;4	>sp|Q13148|TADBP_HUMAN TAR DNA-binding protein 43 OS=Homo sapiens GN=TARDBP PE=1 SV=1;>tr|G3V162|G3V162_HUMAN TAR DNA binding protein, isoform CRA_d OS=Homo sapiens GN=TARDBP PE=4 SV=1	2	5	5	5	3	4	3	4	3	4	15.2	15.2	15.2	44.739	414	414;298	0	49.209	1.2481	1.1539	25.146	7	0	Median	1.3931	1.3243	19.494	3	0	Median	1.1763	1.0906	29.569	4	0	Median	10.1	12.3	2364200	1019300	1344900	913500	397450	516050
TATA-binding protein-associated factor 2N;TATA-binding protein-associated factor 2N (Fragment)	TATA-binding protein-associated factor 2N	15;6	15;6	13;6	>sp|Q92804|RBP56_HUMAN TATA-binding protein-associated factor 2N OS=Homo sapiens GN=TAF15 PE=1 SV=1	2	15	15	13	14	9	14	9	12	7	40.9	40.9	38.5	61.829	592	592;214	0	147.28	1.0885	1.0178	15.38	25	0	Median	1.2106	1.0884	12.718	13	0	Median	0.95904	0.9014	11.462	12	0	Median	39	26.5	88611000	42179000	46432000	31999000	13206000	18793000
T-complex protein 1 subunit alpha	T-complex protein 1 subunit alpha	1	1	1	>sp|P17987|TCPA_HUMAN T-complex protein 1 subunit alpha OS=Homo sapiens GN=TCP1 PE=1 SV=1	1	1	1	1	1	1	1	1	1	1	4.1	4.1	4.1	60.343	556	556	0.0015314	8.6119	1.0153	0.9302	24.515	2	0	Median	NaN	NaN	NaN	1	0	Median	NaN	NaN	NaN	1	0	Median	4.1	4.1	809340	382710	426630	394870	144660	250210
T-complex protein 1 subunit beta	T-complex protein 1 subunit beta	11	11	11	>sp|P78371|TCPB_HUMAN T-complex protein 1 subunit beta OS=Homo sapiens GN=CCT2 PE=1 SV=4	1	11	11	11	10	11	10	11	10	11	32.1	32.1	32.1	57.488	535	535	0	130.87	0.93671	0.85356	28.737	16	0	Median	1.2429	1.1044	19.654	7	0	Median	0.82816	0.768	31.169	9	0	Median	29.5	32.1	10636000	4697400	5938600	4504400	1639100	2865300
T-complex protein 1 subunit delta	T-complex protein 1 subunit delta	5	5	5	>sp|P50991|TCPD_HUMAN T-complex protein 1 subunit delta OS=Homo sapiens GN=CCT4 PE=1 SV=4	1	5	5	5	4	4	4	4	4	4	16.1	16.1	16.1	57.924	539	539	0	52.757	0.77976	0.72092	20.335	8	0	Median	0.99079	0.90641	9.7684	4	0	Median	0.65913	0.6145	6.9455	4	0	Median	13.2	13	3416400	1897400	1519000	1342400	716870	625530
T-complex protein 1 subunit eta;T-complex protein 1 subunit eta (Fragment)	T-complex protein 1 subunit eta;T-complex protein 1 subunit eta (Fragment)	2;1	2;1	2;1	>sp|Q99832|TCPH_HUMAN T-complex protein 1 subunit eta OS=Homo sapiens GN=CCT7 PE=1 SV=2;>tr|F8WAM2|F8WAM2_HUMAN T-complex protein 1 subunit eta (Fragment) OS=Homo sapiens GN=CCT7 PE=1 SV=1	2	2	2	2	2	2	2	2	2	2	6.3	6.3	6.3	59.366	543	543;98	0	46.698	0.71224	0.65767	0.89689	3	0	Median	NaN	NaN	NaN	1	0	Median	0.70573	0.65937	1.2509	2	0	Median	6.3	6.3	802120	496060	306060	348870	241920	106950
T-complex protein 1 subunit zeta	T-complex protein 1 subunit zeta	2	2	2	>sp|P40227|TCPZ_HUMAN T-complex protein 1 subunit zeta OS=Homo sapiens GN=CCT6A PE=1 SV=3	1	2	2	2	1	2	1	2	1	2	8.7	8.7	8.7	58.024	531	531	0	14.901	0.92515	0.85765	18.754	3	0	Median	NaN	NaN	NaN	1	0	Median	0.84197	0.79053	11.526	2	0	Median	4.7	8.7	774620	409740	364880	110540	53346	57198
Telomerase Cajal body protein 1	Telomerase Cajal body protein 1	3	3	3	>sp|Q9BUR4|WAP53_HUMAN Telomerase Cajal body protein 1 OS=Homo sapiens GN=WRAP53 PE=1 SV=1	1	3	3	3	0	3	0	3	0	3	11.1	11.1	11.1	59.309	548	548	0	28.422	1.3813	1.2772	14.483	2	0	Median	NaN	NaN	NaN	0	0	Median	1.3813	1.2772	14.483	2	0	Median	0	11.1	1579000	518130	1060900	0	0	0
Telomere-associated protein RIF1;Telomere-associated protein RIF1 (Fragment)	Telomere-associated protein RIF1	13;2	13;2	13;2	>sp|Q5UIP0|RIF1_HUMAN Telomere-associated protein RIF1 OS=Homo sapiens GN=RIF1 PE=1 SV=2	2	13	13	13	11	3	11	3	11	3	8.5	8.5	8.5	274.46	2472	2472;746	0	117.43	1.03	0.91386	14.509	8	0	Median	1.1175	1.0001	15.101	6	0	Median	0.91087	0.84922	7.3362	2	0	Median	6.7	2.5	2764800	1433700	1331100	2098400	971730	1126700
Testis-expressed sequence 10 protein;Testis-expressed sequence 10 protein (Fragment)	Testis-expressed sequence 10 protein	19;4	19;4	19;4	>sp|Q9NXF1|TEX10_HUMAN Testis-expressed sequence 10 protein OS=Homo sapiens GN=TEX10 PE=1 SV=2	2	19	19	19	19	10	19	10	19	10	28.7	28.7	28.7	105.67	929	929;171	0	193.16	1.439	1.2474	17.082	25	0	Median	1.439	1.2321	17.279	17	0	Median	1.4273	1.3229	16.856	8	0	Median	28.7	15	14850000	5968500	8881400	11248000	4470700	6777400
Testis-specific Y-encoded-like protein 1	Testis-specific Y-encoded-like protein 1	1	1	1	>sp|Q9H0U9|TSYL1_HUMAN Testis-specific Y-encoded-like protein 1 OS=Homo sapiens GN=TSPYL1 PE=1 SV=3	1	1	1	1	1	1	1	1	1	1	4.6	4.6	4.6	49.192	437	437	0	25.282	NaN	NaN	NaN	1	0	Median	NaN	NaN	NaN	1	0	Median	NaN	NaN	NaN	0	0	Median	4.6	4.6	150300	13551	136750	32519	13551	18968
THAP domain-containing protein 11	THAP domain-containing protein 11	3	3	3	>sp|Q96EK4|THA11_HUMAN THAP domain-containing protein 11 OS=Homo sapiens GN=THAP11 PE=1 SV=2	1	3	3	3	2	2	2	2	2	2	10.8	10.8	10.8	34.455	314	314	0	19.867	NaN	NaN	NaN	1	0	Median	NaN	NaN	NaN	0	0	Median	NaN	NaN	NaN	1	0	Median	8	5.4	320090	115090	205000	60701	0	60701
THAP domain-containing protein 4	THAP domain-containing protein 4	1	1	1	>sp|Q8WY91|THAP4_HUMAN THAP domain-containing protein 4 OS=Homo sapiens GN=THAP4 PE=1 SV=2	1	1	1	1	1	1	1	1	1	1	2.9	2.9	2.9	62.889	577	577	0	16.071	NaN	NaN	NaN	1	0	Median	NaN	NaN	NaN	0	0	Median	NaN	NaN	NaN	1	0	Median	2.9	2.9	533370	128810	404560	176150	0	176150
THO complex subunit 4	THO complex subunit 4	5	5	5	>sp|Q86V81|THOC4_HUMAN THO complex subunit 4 OS=Homo sapiens GN=ALYREF PE=1 SV=3	1	5	5	5	5	3	5	3	5	3	26.1	26.1	26.1	26.888	257	257	0	52.171	1.0255	0.98611	20.492	7	0	Median	1.0533	1.0105	25.017	5	0	Median	1.016	0.95862	3.9974	2	0	Median	26.1	16	7181700	4886400	2295300	5366600	3448800	1917700
Thyroid hormone receptor-associated protein 3	Thyroid hormone receptor-associated protein 3	31	31	31	>sp|Q9Y2W1|TR150_HUMAN Thyroid hormone receptor-associated protein 3 OS=Homo sapiens GN=THRAP3 PE=1 SV=2	1	31	31	31	29	20	29	20	29	20	35.1	35.1	35.1	108.66	955	955	0	287.7	0.83147	0.76363	15.813	52	0	Median	0.92357	0.83303	12.125	29	0	Median	0.72745	0.68528	13.043	23	0	Median	33.4	26.1	67413000	37633000	29780000	37692000	19790000	17903000
Thyroid transcription factor 1-associated protein 26;Thyroid transcription factor 1-associated protein 26 (Fragment)	Thyroid transcription factor 1-associated protein 26;Thyroid transcription factor 1-associated protein 26 (Fragment)	2;1	2;1	2;1	>sp|Q9P031|TAP26_HUMAN Thyroid transcription factor 1-associated protein 26 OS=Homo sapiens GN=CCDC59 PE=1 SV=2;>tr|F8VNY5|F8VNY5_HUMAN Thyroid transcription factor 1-associated protein 26 (Fragment) OS=Homo sapiens GN=CCDC59 PE=4 SV=1	2	2	2	2	2	1	2	1	2	1	8.3	8.3	8.3	28.669	241	241;181	0	13.122	NaN	NaN	NaN	1	0	Median	NaN	NaN	NaN	0	0	Median	NaN	NaN	NaN	1	0	Median	8.3	3.7	630340	443870	186470	293230	293230	0
Transcription elongation factor B (SIII), polypeptide 3 (110kDa, elongin A), isoform CRA_a;Transcription elongation factor B polypeptide 3	Transcription elongation factor B (SIII), polypeptide 3 (110kDa, elongin A), isoform CRA_a;Transcription elongation factor B polypeptide 3	7;7	7;7	7;7	>tr|A0A024RAC6|A0A024RAC6_HUMAN Transcription elongation factor B (SIII), polypeptide 3 (110kDa, elongin A), isoform CRA_a OS=Homo sapiens GN=TCEB3 PE=4 SV=1;>sp|Q14241|ELOA1_HUMAN Transcription elongation factor B polypeptide 3 OS=Homo sapiens GN=TCEB3 PE	2	7	7	7	6	5	6	5	6	5	14	14	14	87.229	772	772;798	0	68.219	1.2146	1.0622	18.28	9	0	Median	1.2622	1.0993	17.245	5	0	Median	1.0132	0.9659	14.955	4	0	Median	11.8	10.9	4431200	1878300	2552900	2685300	1100700	1584700
Transcription factor 20	Transcription factor 20	15	14	14	>sp|Q9UGU0|TCF20_HUMAN Transcription factor 20 OS=Homo sapiens GN=TCF20 PE=1 SV=3	1	15	14	14	11	11	11	10	11	10	13.4	12.9	12.9	211.77	1960	1960	0	122.59	1.4456	1.3307	22.25	7	0	Median	1.6301	1.4588	35.324	2	0	Median	1.4456	1.3307	19.94	5	0	Median	9.6	9.3	5078700	924460	4154300	2566600	213840	2352700
Transcription factor Sp1	Transcription factor Sp1	1	1	1	>sp|P08047|SP1_HUMAN Transcription factor Sp1 OS=Homo sapiens GN=SP1 PE=1 SV=3	1	1	1	1	1	0	1	0	1	0	1.9	1.9	1.9	80.692	785	785	0.0085714	6.4496	NaN	NaN	NaN	1	0	Median	NaN	NaN	NaN	1	0	Median	NaN	NaN	NaN	0	0	Median	1.9	0	240720	100350	140370	240720	100350	140370
Transcription intermediary factor 1-beta;Transcription intermediary factor 1-beta (Fragment)	Transcription intermediary factor 1-beta;Transcription intermediary factor 1-beta (Fragment)	16;9	16;9	16;9	>sp|Q13263|TIF1B_HUMAN Transcription intermediary factor 1-beta OS=Homo sapiens GN=TRIM28 PE=1 SV=5;>tr|M0R0K9|M0R0K9_HUMAN Transcription intermediary factor 1-beta (Fragment) OS=Homo sapiens GN=TRIM28 PE=1 SV=1	2	16	16	16	15	14	15	14	15	14	32.2	32.2	32.2	88.549	835	835;460	0	153.3	0.83725	0.74473	27.649	23	0	Median	0.74465	0.67633	19.027	12	0	Median	1.1066	1.0205	15.585	11	0	Median	30.2	31.1	20281000	11449000	8832400	13140000	7756500	5383100
Transcription termination factor 1	Transcription termination factor 1	13	13	13	>sp|Q15361|TTF1_HUMAN Transcription termination factor 1 OS=Homo sapiens GN=TTF1 PE=1 SV=3	1	13	13	13	12	12	12	12	12	12	22.7	22.7	22.7	103.05	905	905	0	173.5	1.6911	1.5625	14.702	17	0	Median	1.9927	1.7067	7.2472	7	0	Median	1.5153	1.3955	9.0644	10	0	Median	21.7	21.5	11363000	3744200	7619100	5512100	1504800	4007300
Transcriptional activator protein Pur-alpha	Transcriptional activator protein Pur-alpha	3	3	3	>sp|Q00577|PURA_HUMAN Transcriptional activator protein Pur-alpha OS=Homo sapiens GN=PURA PE=1 SV=2	1	3	3	3	3	3	3	3	3	3	18	18	18	34.91	322	322	0	44.261	0.85043	0.79557	17.82	6	0	Median	0.95843	0.89317	17.244	3	0	Median	0.82866	0.78196	14.926	3	0	Median	18	18	4163000	2142400	2020600	2318900	1124300	1194600
Transcriptional activator protein Pur-beta	Transcriptional activator protein Pur-beta	1	1	1	>sp|Q96QR8|PURB_HUMAN Transcriptional activator protein Pur-beta OS=Homo sapiens GN=PURB PE=1 SV=3	1	1	1	1	1	0	1	0	1	0	4.2	4.2	4.2	33.24	312	312	0	13.813	NaN	NaN	NaN	0	0	Median	NaN	NaN	NaN	0	0	Median	NaN	NaN	NaN	0	0	Median	4.2	0	97689	97689	0	97689	97689	0
Transcriptional repressor CTCF	Transcriptional repressor CTCF	5	5	5	>sp|P49711|CTCF_HUMAN Transcriptional repressor CTCF OS=Homo sapiens GN=CTCF PE=1 SV=1	1	5	5	5	4	3	4	3	4	3	12	12	12	82.785	727	727	0	44.032	1.1179	1.0011	26.493	7	0	Median	1.1156	0.99166	18.126	4	0	Median	1.3548	1.2739	39.81	3	0	Median	9.5	6.5	4543800	2113700	2430100	3568600	1663600	1905100
Transcriptional repressor p66-alpha	Transcriptional repressor p66-alpha	2	1	1	>sp|Q86YP4|P66A_HUMAN Transcriptional repressor p66-alpha OS=Homo sapiens GN=GATAD2A PE=1 SV=1	1	2	1	1	1	2	0	1	0	1	3.6	1.9	1.9	68.062	633	633	0.0014793	7.7453	NaN	NaN	NaN	1	0	Median	NaN	NaN	NaN	0	0	Median	NaN	NaN	NaN	1	0	Median	1.7	3.6	67365	32145	35220	0	0	0
Transcriptional repressor p66-beta	Transcriptional repressor p66-beta	3	3	2	>sp|Q8WXI9|P66B_HUMAN Transcriptional repressor p66-beta OS=Homo sapiens GN=GATAD2B PE=1 SV=1	1	3	3	2	2	3	2	3	1	2	9.4	9.4	7.6	65.26	593	593	0	29.473	1.0583	0.96059	15.65	2	0	Median	NaN	NaN	NaN	1	0	Median	NaN	NaN	NaN	1	0	Median	5.2	9.4	758620	276190	482420	345580	158790	186790
Transcriptional repressor protein YY1;Zinc finger protein 42 homolog;Transcription factor YY2	Transcriptional repressor protein YY1	4;1;1	4;1;1	4;1;1	>sp|P25490|TYY1_HUMAN Transcriptional repressor protein YY1 OS=Homo sapiens GN=YY1 PE=1 SV=2	3	4	4	4	1	4	1	4	1	4	11.4	11.4	11.4	44.712	414	414;310;372	0	37.586	0.80262	0.76509	19.386	2	0	Median	NaN	NaN	NaN	0	0	Median	0.80262	0.76509	19.386	2	0	Median	4.8	11.4	1175000	421700	753320	311090	0	311090
Transducin beta-like protein 3;Transducin beta-like protein 3 (Fragment)	Transducin beta-like protein 3;Transducin beta-like protein 3 (Fragment)	21;16	21;16	21;16	>sp|Q12788|TBL3_HUMAN Transducin beta-like protein 3 OS=Homo sapiens GN=TBL3 PE=1 SV=2;>tr|J3KNP2|J3KNP2_HUMAN Transducin beta-like protein 3 (Fragment) OS=Homo sapiens GN=TBL3 PE=4 SV=1	2	21	21	21	20	8	20	8	20	8	39.9	39.9	39.9	89.034	808	808;697	0	219.58	1.2247	1.0767	19.712	20	0	Median	1.2722	1.1325	17.224	14	0	Median	0.99854	0.93131	19.059	6	0	Median	36.8	17.8	23145000	10751000	12394000	20204000	9176100	11028000
Transformer-2 protein homolog alpha	Transformer-2 protein homolog alpha	1	1	1	>sp|Q13595|TRA2A_HUMAN Transformer-2 protein homolog alpha OS=Homo sapiens GN=TRA2A PE=1 SV=1	1	1	1	1	1	0	1	0	1	0	7.4	7.4	7.4	32.688	282	282	0.0015924	10.301	NaN	NaN	NaN	1	0	Median	NaN	NaN	NaN	1	0	Median	NaN	NaN	NaN	0	0	Median	7.4	0	648220	313170	335050	648220	313170	335050
Transformer-2 protein homolog beta;Transformer-2 protein homolog beta (Fragment)	Transformer-2 protein homolog beta	5;2	5;2	5;2	>sp|P62995|TRA2B_HUMAN Transformer-2 protein homolog beta OS=Homo sapiens GN=TRA2B PE=1 SV=1	2	5	5	5	5	2	5	2	5	2	24.7	24.7	24.7	33.665	288	288;107	0	46.869	1.0712	0.95984	12.391	8	0	Median	1.0712	0.94961	10.321	6	0	Median	1.1439	1.0596	14.509	2	0	Median	24.7	12.8	6177000	2932000	3245000	4137100	1916300	2220800
Transketolase	Transketolase	9	9	9	>sp|P29401|TKT_HUMAN Transketolase OS=Homo sapiens GN=TKT PE=1 SV=3	1	9	9	9	4	8	4	8	4	8	24.6	24.6	24.6	67.877	623	623	0	85.335	0.8122	0.71667	33.178	11	0	Median	0.8122	0.71667	53.03	3	0	Median	0.79387	0.74266	25.933	8	0	Median	10.9	21.8	4734000	2493700	2240200	1515200	774950	740270
Translational activator GCN1	Translational activator GCN1	4	4	4	>sp|Q92616|GCN1L_HUMAN Translational activator GCN1 OS=Homo sapiens GN=GCN1L1 PE=1 SV=6	1	4	4	4	4	1	4	1	4	1	3	3	3	292.75	2671	2671	0	45.463	0.82498	0.77265	13.305	4	0	Median	0.84682	0.80108	13.302	3	0	Median	NaN	NaN	NaN	1	0	Median	3	0.5	470290	234460	235830	344430	166860	177570
Transmembrane protein 130 (Fragment);Transmembrane protein 130	Transmembrane protein 130 (Fragment);Transmembrane protein 130	1;1	1;1	1;1	>tr|C9JQV5|C9JQV5_HUMAN Transmembrane protein 130 (Fragment) OS=Homo sapiens GN=TMEM130 PE=4 SV=1;>sp|Q8N3G9|TM130_HUMAN Transmembrane protein 130 OS=Homo sapiens GN=TMEM130 PE=2 SV=1	2	1	1	1	0	1	0	1	0	1	21.7	21.7	21.7	4.9718	46	46;435	1	-2	NaN	NaN	NaN	0	0	Median	NaN	NaN	NaN	0	0	Median	NaN	NaN	NaN	0	0	Median	0	21.7	0	0	0	0	0	0
Treacle protein	Treacle protein	1	1	1	>sp|Q13428|TCOF_HUMAN Treacle protein OS=Homo sapiens GN=TCOF1 PE=1 SV=3	1	1	1	1	1	0	1	0	1	0	0.9	0.9	0.9	152.1	1488	1488	0.0015576	9.2795	NaN	NaN	NaN	0	0	Median	NaN	NaN	NaN	0	0	Median	NaN	NaN	NaN	0	0	Median	0.9	0	99088	0	99088	99088	0	99088
Trinucleotide repeat-containing gene 6B protein (Fragment);Trinucleotide repeat-containing gene 6B protein	Trinucleotide repeat-containing gene 6B protein (Fragment);Trinucleotide repeat-containing gene 6B protein	1;1	1;1	1;1	>tr|H0Y720|H0Y720_HUMAN Trinucleotide repeat-containing gene 6B protein (Fragment) OS=Homo sapiens GN=TNRC6B PE=1 SV=1;>sp|Q9UPQ9|TNR6B_HUMAN Trinucleotide repeat-containing gene 6B protein OS=Homo sapiens GN=TNRC6B PE=1 SV=4	2	1	1	1	1	1	1	1	1	1	1	1	1	148.57	1391	1391;1833	0	31.78	NaN	NaN	NaN	1	0	Median	NaN	NaN	NaN	0	0	Median	NaN	NaN	NaN	1	0	Median	1	1	240970	175910	65060	112600	112600	0
Tripartite motif-containing protein 26;Tripartite motif-containing protein 26 (Fragment)	Tripartite motif-containing protein 26	10;3	10;3	10;3	>sp|Q12899|TRI26_HUMAN Tripartite motif-containing protein 26 OS=Homo sapiens GN=TRIM26 PE=2 SV=1	2	10	10	10	4	10	4	10	4	10	23.4	23.4	23.4	62.165	539	539;159	0	80.659	4.0435	3.8187	9.636	3	0	Median	NaN	NaN	NaN	0	0	Median	4.0435	3.8187	9.636	3	0	Median	9.6	23.4	3190100	1101800	2088300	872000	872000	0
TRMT1-like protein;TRMT1-like protein (Fragment)	TRMT1-like protein	15;3	15;3	15;3	>sp|Q7Z2T5|TRM1L_HUMAN TRMT1-like protein OS=Homo sapiens GN=TRMT1L PE=1 SV=2	2	15	15	15	14	4	14	4	14	4	33.4	33.4	33.4	81.746	733	733;212	0	148.08	0.93486	0.82756	21.455	15	0	Median	0.92402	0.82018	22.255	12	0	Median	0.96469	0.91579	22.263	3	0	Median	30.4	9.1	6855300	3516400	3338900	6292300	3158800	3133500
tRNA-splicing ligase RtcB homolog	tRNA-splicing ligase RtcB homolog	3	3	3	>sp|Q9Y3I0|RTCB_HUMAN tRNA-splicing ligase RtcB homolog OS=Homo sapiens GN=RTCB PE=1 SV=1	1	3	3	3	2	2	2	2	2	2	11.3	11.3	11.3	55.21	505	505	0	22.987	0.82337	0.76688	45.21	2	0	Median	NaN	NaN	NaN	1	0	Median	NaN	NaN	NaN	1	0	Median	5.3	8.1	1403900	550050	853900	350890	73955	276940
Tubulin alpha-1B chain;Tubulin alpha-1B chain (Fragment);Putative tubulin-like protein alpha-4B	Tubulin alpha-1B chain	19;9;1	19;9;1	0;0;0	>sp|P68363|TBA1B_HUMAN Tubulin alpha-1B chain OS=Homo sapiens GN=TUBA1B PE=1 SV=1	3	19	19	0	18	19	18	19	0	0	53.7	53.7	0	50.151	451	451;246;241	0	274.34	1.0355	0.95123	14.064	38	0	Median	1.1489	1.0496	11.001	18	0	Median	0.93352	0.87005	8.3756	20	0	Median	49.9	53.7	169000000	84451000	84547000	82013000	38804000	43209000
Tubulin alpha-1C chain	Tubulin alpha-1C chain	18	3	2	>sp|Q9BQE3|TBA1C_HUMAN Tubulin alpha-1C chain OS=Homo sapiens GN=TUBA1C PE=1 SV=1	1	18	3	2	18	18	3	3	2	2	53.7	12	9.1	49.895	449	449	0	47.956	0.96449	0.82999	16.463	5	0	Median	1.0285	0.94864	18.896	2	0	Median	0.84257	0.77869	13.229	3	0	Median	53.7	53.7	13110000	5302400	7807600	6690700	2007100	4683500
Tubulin alpha-4A chain;Tubulin alpha-4A chain (Fragment)	Tubulin alpha-4A chain	17;4	2;2	2;2	>sp|P68366|TBA4A_HUMAN Tubulin alpha-4A chain OS=Homo sapiens GN=TUBA4A PE=1 SV=1	2	17	2	2	16	17	2	2	2	2	49.8	7.8	7.8	49.924	448	448;153	0	29.14	1.1682	1.041	12.74	4	0	Median	1.2025	1.0725	5.2741	2	0	Median	1.0129	0.93414	16.384	2	0	Median	46	49.8	4356800	2093200	2263700	1909500	886820	1022700
Tubulin beta chain;Tubulin beta-8 chain-like protein LOC260334;Tubulin beta-3 chain (Fragment);Tubulin beta-1 chain;CON__ENSEMBL:ENSBTAP00000025008;HCG1983504, isoform CRA_e;HCG1983504, isoform CRA_c;HCG1983504, isoform CRA_d	Tubulin beta chain	24;7;5;4;4;1;1;1	24;7;5;4;4;1;1;1	5;0;0;0;0;0;0;0	>sp|P07437|TBB5_HUMAN Tubulin beta chain OS=Homo sapiens GN=TUBB PE=1 SV=2	8	24	24	5	23	23	23	23	5	4	62.8	62.8	16.2	49.67	444	444;444;189;451;536;118;148;164	0	323.31	0.97028	0.88899	14.696	48	0	Median	1.1471	1.0594	11.812	22	0	Median	0.92192	0.85937	10.297	26	0	Median	62.8	62.8	146880000	74178000	72699000	68139000	33121000	35018000
Tubulin beta-2B chain;Tubulin beta-2A chain	Tubulin beta-2B chain;Tubulin beta-2A chain	18;18	1;1	1;1	>sp|Q9BVA1|TBB2B_HUMAN Tubulin beta-2B chain OS=Homo sapiens GN=TUBB2B PE=1 SV=1;>sp|Q13885|TBB2A_HUMAN Tubulin beta-2A chain OS=Homo sapiens GN=TUBB2A PE=1 SV=1	2	18	1	1	17	17	1	0	1	0	48.1	6.1	6.1	49.953	445	445;445	1	-2	NaN	NaN	NaN	1	0	Median	NaN	NaN	NaN	1	0	Median	NaN	NaN	NaN	0	0	Median	47.9	42	3653900	1534000	2119900	3653900	1534000	2119900
Tubulin beta-3 chain	Tubulin beta-3 chain	14	2	0	>sp|Q13509|TBB3_HUMAN Tubulin beta-3 chain OS=Homo sapiens GN=TUBB3 PE=1 SV=2	1	14	2	0	12	13	1	1	0	0	30.4	4.7	0	50.432	450	450	0	12.787	NaN	NaN	NaN	1	0	Median	NaN	NaN	NaN	0	0	Median	NaN	NaN	NaN	1	0	Median	28.2	27.8	209210	119360	89856	0	0	0
Tubulin beta-4B chain;Tubulin beta-4A chain;Tubulin beta-4A chain (Fragment)	Tubulin beta-4B chain;Tubulin beta-4A chain	22;16;3	4;3;2	2;1;1	>sp|P68371|TBB4B_HUMAN Tubulin beta-4B chain OS=Homo sapiens GN=TUBB4B PE=1 SV=1;>sp|P04350|TBB4A_HUMAN Tubulin beta-4A chain OS=Homo sapiens GN=TUBB4A PE=1 SV=2	3	22	4	2	21	22	4	4	2	2	57.1	13.7	7	49.83	445	445;444;107	0	59.36	0.96131	0.91722	14.732	8	0	Median	1.0736	0.99234	10.136	4	0	Median	0.86194	0.79337	7.8914	4	0	Median	56.9	57.1	13362000	6896300	6465700	7538700	3653800	3884900
Tubulin beta-6 chain;Tubulin beta-6 chain (Fragment)	Tubulin beta-6 chain	13;3	5;3	5;3	>sp|Q9BUF5|TBB6_HUMAN Tubulin beta-6 chain OS=Homo sapiens GN=TUBB6 PE=1 SV=1	2	13	5	5	10	11	3	4	3	4	40.1	22.4	22.4	49.857	446	446;130	0	61.279	0.93521	0.86375	14.085	3	0	Median	NaN	NaN	NaN	1	0	Median	0.91164	0.84248	3.5263	2	0	Median	28.9	33.6	2895500	1413300	1482200	1362900	648880	714060
Tubulin beta-8 chain	Tubulin beta-8 chain	10	2	2	>sp|Q3ZCM7|TBB8_HUMAN Tubulin beta-8 chain OS=Homo sapiens GN=TUBB8 PE=1 SV=2	1	10	2	2	10	9	2	1	2	1	24.5	7.4	7.4	49.775	444	444	0	18.443	1.1434	1.0894	11.274	3	0	Median	1.1538	1.1451	7.0522	2	0	Median	NaN	NaN	NaN	1	0	Median	24.5	24.3	29589000	13942000	15647000	14671000	6565300	8105500
Tyrosine-protein kinase BAZ1B	Tyrosine-protein kinase BAZ1B	22	22	22	>sp|Q9UIG0|BAZ1B_HUMAN Tyrosine-protein kinase BAZ1B OS=Homo sapiens GN=BAZ1B PE=1 SV=2	1	22	22	22	14	19	14	19	14	19	19.6	19.6	19.6	170.9	1483	1483	0	187.27	1.0073	0.93115	13.534	21	0	Median	1.0142	0.93121	9.5252	6	0	Median	1.0063	0.92818	15.076	15	0	Median	13.3	17.3	9024000	4617100	4406900	3377200	1817900	1559200
U1 small nuclear ribonucleoprotein 70 kDa	U1 small nuclear ribonucleoprotein 70 kDa	3	3	3	>sp|P08621|RU17_HUMAN U1 small nuclear ribonucleoprotein 70 kDa OS=Homo sapiens GN=SNRNP70 PE=1 SV=2	1	3	3	3	3	2	3	2	3	2	7.8	7.8	7.8	51.556	437	437	0	19.267	0.98205	0.91383	21.3	3	0	Median	NaN	NaN	NaN	1	0	Median	0.84446	0.78539	21.42	2	0	Median	7.8	6.2	1420500	744400	676090	564270	242680	321600
U1 small nuclear ribonucleoprotein A;U1 small nuclear ribonucleoprotein A (Fragment)	U1 small nuclear ribonucleoprotein A;U1 small nuclear ribonucleoprotein A (Fragment)	2;1	2;1	2;1	>sp|P09012|SNRPA_HUMAN U1 small nuclear ribonucleoprotein A OS=Homo sapiens GN=SNRPA PE=1 SV=3;>tr|M0QXK2|M0QXK2_HUMAN U1 small nuclear ribonucleoprotein A (Fragment) OS=Homo sapiens GN=SNRPA PE=1 SV=4	2	2	2	2	2	2	2	2	2	2	17.4	17.4	17.4	31.279	282	282;128	0	16.519	0.94221	0.88503	14.019	4	0	Median	1.0594	0.98188	8.8923	2	0	Median	0.84646	0.79772	8.8954	2	0	Median	17.4	17.4	2315700	1159300	1156400	1235700	558610	677130
U2 small nuclear ribonucleoprotein B''	U2 small nuclear ribonucleoprotein B''	1	1	1	>sp|P08579|RU2B_HUMAN U2 small nuclear ribonucleoprotein B OS=Homo sapiens GN=SNRPB2 PE=1 SV=1	1	1	1	1	1	0	1	0	1	0	4.9	4.9	4.9	25.486	225	225	0.0015244	8.505	NaN	NaN	NaN	0	0	Median	NaN	NaN	NaN	0	0	Median	NaN	NaN	NaN	0	0	Median	4.9	0	63563	0	63563	63563	0	63563
U2 snRNP-associated SURP motif-containing protein;U2 snRNP-associated SURP motif-containing protein (Fragment)	U2 snRNP-associated SURP motif-containing protein	19;4	19;4	19;4	>sp|O15042|SR140_HUMAN U2 snRNP-associated SURP motif-containing protein OS=Homo sapiens GN=U2SURP PE=1 SV=2	2	19	19	19	18	13	18	13	18	13	21.7	21.7	21.7	118.29	1029	1029;130	0	159.28	0.99516	0.91027	12.695	25	0	Median	0.96929	0.86518	11.182	15	0	Median	1.0225	0.94536	14.602	10	0	Median	21.7	16.4	15959000	7850200	8108800	8349400	4170100	4179300
U3 small nucleolar ribonucleoprotein protein IMP3	U3 small nucleolar ribonucleoprotein protein IMP3	2	2	2	>sp|Q9NV31|IMP3_HUMAN U3 small nucleolar ribonucleoprotein protein IMP3 OS=Homo sapiens GN=IMP3 PE=1 SV=1	1	2	2	2	0	2	0	2	0	2	15.8	15.8	15.8	21.85	184	184	0	22.869	NaN	NaN	NaN	1	0	Median	NaN	NaN	NaN	0	0	Median	NaN	NaN	NaN	1	0	Median	0	15.8	431510	213320	218190	0	0	0
U3 small nucleolar ribonucleoprotein protein IMP4;U3 small nucleolar ribonucleoprotein protein IMP4 (Fragment)	U3 small nucleolar ribonucleoprotein protein IMP4;U3 small nucleolar ribonucleoprotein protein IMP4 (Fragment)	4;2	4;2	4;2	>sp|Q96G21|IMP4_HUMAN U3 small nucleolar ribonucleoprotein protein IMP4 OS=Homo sapiens GN=IMP4 PE=1 SV=1;>tr|B9A008|B9A008_HUMAN U3 small nucleolar ribonucleoprotein protein IMP4 (Fragment) OS=Homo sapiens GN=IMP4 PE=4 SV=1	2	4	4	4	3	3	3	3	3	3	17.5	17.5	17.5	33.756	291	291;172	0	44.454	0.93276	0.8383	29.599	4	0	Median	1.0019	0.85977	20.877	2	0	Median	0.7515	0.7027	42.255	2	0	Median	13.4	14.1	3318700	1614400	1704400	1726000	877530	848520
U3 small nucleolar ribonucleoprotein protein MPP10	U3 small nucleolar ribonucleoprotein protein MPP10	11	11	11	>sp|O00566|MPP10_HUMAN U3 small nucleolar ribonucleoprotein protein MPP10 OS=Homo sapiens GN=MPHOSPH10 PE=1 SV=2	1	11	11	11	9	10	9	10	9	10	21.9	21.9	21.9	78.863	681	681	0	107.84	1.0943	1.0125	13.344	17	0	Median	1.084	1.014	15.158	8	0	Median	1.1073	1.0125	12.429	9	0	Median	17.6	20.6	11134000	5324700	5809600	5951300	2770400	3180900
U3 small nucleolar RNA-associated protein 14 homolog A;U3 small nucleolar RNA-associated protein 14 homolog C;U3 small nucleolar RNA-associated protein 14 homolog A (Fragment)	U3 small nucleolar RNA-associated protein 14 homolog A	13;4;3	13;4;3	13;4;3	>sp|Q9BVJ6|UT14A_HUMAN U3 small nucleolar RNA-associated protein 14 homolog A OS=Homo sapiens GN=UTP14A PE=1 SV=1	3	13	13	13	12	12	12	12	12	12	23.7	23.7	23.7	87.977	771	771;766;320	0	225.97	1.151	1.0794	23.294	20	0	Median	1.3188	1.1778	22.263	9	0	Median	1.1153	1.0357	20.036	11	0	Median	21.3	22	12792000	6193600	6598200	6894300	3298200	3596100
U3 small nucleolar RNA-associated protein 15 homolog;U3 small nucleolar RNA-associated protein 15 homolog (Fragment)	U3 small nucleolar RNA-associated protein 15 homolog;U3 small nucleolar RNA-associated protein 15 homolog (Fragment)	12;10	12;10	12;10	>sp|Q8TED0|UTP15_HUMAN U3 small nucleolar RNA-associated protein 15 homolog OS=Homo sapiens GN=UTP15 PE=1 SV=3;>tr|H0Y8P4|H0Y8P4_HUMAN U3 small nucleolar RNA-associated protein 15 homolog (Fragment) OS=Homo sapiens GN=UTP15 PE=4 SV=1	2	12	12	12	10	10	10	10	10	10	32.4	32.4	32.4	58.414	518	518;545	0	132.54	1.1278	1.0288	18.664	17	0	Median	1.2046	1.0356	17.96	8	0	Median	1.1166	1.0288	20.279	9	0	Median	28.8	27.4	11291000	5149700	6141600	5560000	2539200	3020800
U3 small nucleolar RNA-associated protein 18 homolog;U3 small nucleolar RNA-associated protein 18 homolog (Fragment)	U3 small nucleolar RNA-associated protein 18 homolog	21;2	21;2	21;2	>sp|Q9Y5J1|UTP18_HUMAN U3 small nucleolar RNA-associated protein 18 homolog OS=Homo sapiens GN=UTP18 PE=1 SV=3	2	21	21	21	14	18	14	18	14	18	50.7	50.7	50.7	62.003	556	556;123	0	199.29	1.1281	1.0848	27.172	25	0	Median	1.3063	1.2214	17.308	13	0	Median	1.0005	0.93266	28.701	12	0	Median	35.4	46.4	25691000	11681000	14010000	11035000	4621400	6413800
U3 small nucleolar RNA-associated protein 6 homolog	U3 small nucleolar RNA-associated protein 6 homolog	5	5	5	>sp|Q9NYH9|UTP6_HUMAN U3 small nucleolar RNA-associated protein 6 homolog OS=Homo sapiens GN=UTP6 PE=1 SV=2	1	5	5	5	2	5	2	5	2	5	12.9	12.9	12.9	70.193	597	597	0	73.279	1.064	0.98166	13.559	4	0	Median	NaN	NaN	NaN	1	0	Median	1.0952	1.0306	16.573	3	0	Median	4.7	12.9	2019400	1010400	1009000	464360	218390	245970
U3 small nucleolar RNA-interacting protein 2	U3 small nucleolar RNA-interacting protein 2	13	13	13	>sp|O43818|U3IP2_HUMAN U3 small nucleolar RNA-interacting protein 2 OS=Homo sapiens GN=RRP9 PE=1 SV=1	1	13	13	13	12	9	12	9	12	9	35.6	35.6	35.6	51.84	475	475	0	99.881	1.4402	1.267	34.098	18	0	Median	1.5165	1.3896	42.865	9	0	Median	1.1982	1.1221	23.376	9	0	Median	33.5	24.2	19351000	8106400	11245000	10904000	4318700	6585800
U4/U6 small nuclear ribonucleoprotein Prp3	U4/U6 small nuclear ribonucleoprotein Prp3	2	2	2	>sp|O43395|PRPF3_HUMAN U4/U6 small nuclear ribonucleoprotein Prp3 OS=Homo sapiens GN=PRPF3 PE=1 SV=2	1	2	2	2	2	0	2	0	2	0	6.3	6.3	6.3	77.528	683	683	0	14.552	NaN	NaN	NaN	1	0	Median	NaN	NaN	NaN	1	0	Median	NaN	NaN	NaN	0	0	Median	6.3	0	670600	173710	496900	670600	173710	496900
U4/U6 small nuclear ribonucleoprotein Prp31;U4/U6 small nuclear ribonucleoprotein Prp31 (Fragment)	U4/U6 small nuclear ribonucleoprotein Prp31;U4/U6 small nuclear ribonucleoprotein Prp31 (Fragment)	3;2	3;2	3;2	>sp|Q8WWY3|PRP31_HUMAN U4/U6 small nuclear ribonucleoprotein Prp31 OS=Homo sapiens GN=PRPF31 PE=1 SV=2;>tr|E7ESX0|E7ESX0_HUMAN U4/U6 small nuclear ribonucleoprotein Prp31 (Fragment) OS=Homo sapiens GN=PRPF31 PE=1 SV=1	2	3	3	3	1	2	1	2	1	2	9.4	9.4	9.4	55.455	499	499;276	0	20.706	NaN	NaN	NaN	1	0	Median	NaN	NaN	NaN	0	0	Median	NaN	NaN	NaN	1	0	Median	3	6.4	341830	233390	108440	0	0	0
U4/U6 small nuclear ribonucleoprotein Prp4	U4/U6 small nuclear ribonucleoprotein Prp4	6	6	6	>sp|O43172|PRP4_HUMAN U4/U6 small nuclear ribonucleoprotein Prp4 OS=Homo sapiens GN=PRPF4 PE=1 SV=2	1	6	6	6	3	4	3	4	3	4	16.9	16.9	16.9	58.449	522	522	0	42.466	0.67505	0.62457	27.183	3	0	Median	NaN	NaN	NaN	0	0	Median	0.67505	0.62457	27.183	3	0	Median	9	9.8	1446400	905730	540630	269360	120900	148460
U4/U6.U5 tri-snRNP-associated protein 1	U4/U6.U5 tri-snRNP-associated protein 1	21	21	21	>sp|O43290|SNUT1_HUMAN U4/U6.U5 tri-snRNP-associated protein 1 OS=Homo sapiens GN=SART1 PE=1 SV=1	1	21	21	21	17	16	17	16	17	16	34.8	34.8	34.8	90.254	800	800	0	239.24	1.0007	0.89102	17.591	23	0	Median	1.0572	0.98314	9.1189	12	0	Median	0.86956	0.83229	22.106	11	0	Median	30.5	30.1	21089000	10216000	10873000	12486000	5674300	6812000
U5 small nuclear ribonucleoprotein 200 kDa helicase	U5 small nuclear ribonucleoprotein 200 kDa helicase	11	11	11	>sp|O75643|U520_HUMAN U5 small nuclear ribonucleoprotein 200 kDa helicase OS=Homo sapiens GN=SNRNP200 PE=1 SV=2	1	11	11	11	9	8	9	8	9	8	7.9	7.9	7.9	244.5	2136	2136	0	94.501	0.99469	0.93309	16.413	9	0	Median	0.91354	0.84822	19.776	4	0	Median	1.0231	0.96315	14.285	5	0	Median	6.4	5.7	3248500	1889300	1359300	1506300	1077100	429220
Ubiquitin carboxyl-terminal hydrolase 36;Ubiquitin carboxyl-terminal hydrolase 36 (Fragment);USP36 protein	Ubiquitin carboxyl-terminal hydrolase 36	15;3;3	15;3;3	15;3;3	>sp|Q9P275|UBP36_HUMAN Ubiquitin carboxyl-terminal hydrolase 36 OS=Homo sapiens GN=USP36 PE=1 SV=3	3	15	15	15	12	11	12	11	12	11	19.7	19.7	19.7	122.65	1121	1121;259;285	0	143.15	1.177	1.1216	16.036	19	0	Median	1.2342	1.1417	15.315	9	0	Median	1.0594	0.97585	11.462	10	0	Median	16.9	14.7	6398600	2723500	3675100	3458500	1363700	2094800
Ubiquitin-40S ribosomal protein S27a;Ubiquitin-60S ribosomal protein L40 (Fragment);Polyubiquitin-B (Fragment);Ubiquitin-40S ribosomal protein S27a (Fragment);Ubiquitin-60S ribosomal protein L40;Polyubiquitin-C (Fragment);Polyubiquitin-B;Polyubiquitin-C	Ubiquitin-40S ribosomal protein S27a;Ubiquitin-60S ribosomal protein L40 (Fragment);Polyubiquitin-B (Fragment);Ubiquitin-40S ribosomal protein S27a (Fragment);Ubiquitin-60S ribosomal protein L40;Polyubiquitin-C (Fragment);Polyubiquitin-B;Polyubiquitin-C	2;1;1;1;1;1;1;1	2;1;1;1;1;1;1;1	2;1;1;1;1;1;1;1	>sp|P62979|RS27A_HUMAN Ubiquitin-40S ribosomal protein S27a OS=Homo sapiens GN=RPS27A PE=1 SV=2;>tr|M0R1V7|M0R1V7_HUMAN Ubiquitin-60S ribosomal protein L40 (Fragment) OS=Homo sapiens GN=UBA52 PE=4 SV=1;>tr|J3QS39|J3QS39_HUMAN Polyubiquitin-B (Fragment) OS=	8	2	2	2	1	2	1	2	1	2	18.6	18.6	18.6	17.965	156	156;63;93;106;128;169;229;685	0	22.748	0.95169	0.89256	13.343	3	0	Median	NaN	NaN	NaN	1	0	Median	0.86305	0.80114	15.282	2	0	Median	10.3	18.6	2019400	1060300	959110	648700	313540	335160
Ubiquitin-associated protein 2	Ubiquitin-associated protein 2	10	10	10	>sp|Q5T6F2|UBAP2_HUMAN Ubiquitin-associated protein 2 OS=Homo sapiens GN=UBAP2 PE=1 SV=1	1	10	10	10	8	8	8	8	8	8	14	14	14	117.11	1119	1119	0	95.147	1.0843	0.98058	10.026	14	0	Median	1.2743	1.0916	8.4527	7	0	Median	1.0098	0.94336	5.9304	7	0	Median	11.9	12.3	7982400	3592800	4389600	4514900	1907400	2607500
Ubiquitin-associated protein 2-like;Ubiquitin-associated protein 2-like (Fragment)	Ubiquitin-associated protein 2-like	25;11	25;11	25;11	>sp|Q14157|UBP2L_HUMAN Ubiquitin-associated protein 2-like OS=Homo sapiens GN=UBAP2L PE=1 SV=2	2	25	25	25	24	22	24	22	24	22	35.5	35.5	35.5	114.53	1087	1087;280	0	323.31	1.0554	0.96963	24.385	42	0	Median	1.3342	1.2516	14.425	22	0	Median	0.87848	0.82008	11.601	20	0	Median	33.3	33.2	74805000	34935000	39869000	40010000	16600000	23410000
Uncharacterized protein C12orf43;Chromosome 12 open reading frame 43, isoform CRA_b;Uncharacterized protein C12orf43 (Fragment)	Uncharacterized protein C12orf43;Chromosome 12 open reading frame 43, isoform CRA_b;Uncharacterized protein C12orf43 (Fragment)	6;5;4	6;5;4	6;5;4	>sp|Q96C57|CL043_HUMAN Uncharacterized protein C12orf43 OS=Homo sapiens GN=C12orf43 PE=1 SV=2;>tr|G5EA44|G5EA44_HUMAN Chromosome 12 open reading frame 43, isoform CRA_b OS=Homo sapiens GN=C12orf43 PE=4 SV=1;>tr|F5H8B7|F5H8B7_HUMAN Uncharacterized protein C	3	6	6	6	5	4	5	4	5	4	34.4	34.4	34.4	28.17	262	262;252;180	0	63.628	1.2143	1.0981	20.514	8	0	Median	1.3502	1.2773	11.695	5	0	Median	0.9751	0.91051	20.408	3	0	Median	28.2	26.3	3409500	1735200	1674300	1974900	801740	1173100
Uncharacterized protein C2orf16	Uncharacterized protein C2orf16	1	1	1	>sp|Q68DN1|CB016_HUMAN Uncharacterized protein C2orf16 OS=Homo sapiens GN=C2orf16 PE=2 SV=3	1	1	1	1	0	1	0	1	0	1	0.7	0.7	0.7	224.32	1984	1984	1	-2	NaN	NaN	NaN	0	0	Median	NaN	NaN	NaN	0	0	Median	NaN	NaN	NaN	0	0	Median	0	0.7	0	0	0	0	0	0
Uncharacterized protein C3orf17;Uncharacterized protein C3orf17 (Fragment)	Uncharacterized protein C3orf17	20;1	20;1	20;1	>sp|Q6NW34|CC017_HUMAN Uncharacterized protein C3orf17 OS=Homo sapiens GN=C3orf17 PE=1 SV=3	2	20	20	20	18	17	18	17	18	17	38.6	38.6	38.6	64.551	567	567;81	0	196.87	1.2523	1.1485	20.654	27	0	Median	1.408	1.2916	18.656	11	0	Median	1.1778	1.0932	20.046	16	0	Median	35.6	35.4	18849000	6883200	11965000	10045000	3135200	6909600
Uncharacterized protein C7orf50;Uncharacterized protein C7orf50 (Fragment)	Uncharacterized protein C7orf50;Uncharacterized protein C7orf50 (Fragment)	12;11	12;11	12;11	>sp|Q9BRJ6|CG050_HUMAN Uncharacterized protein C7orf50 OS=Homo sapiens GN=C7orf50 PE=1 SV=1;>tr|C9JQV0|C9JQV0_HUMAN Uncharacterized protein C7orf50 (Fragment) OS=Homo sapiens GN=C7orf50 PE=1 SV=1	2	12	12	12	10	12	10	12	10	12	52.6	52.6	52.6	22.083	194	194;192	0	113.81	0.93829	0.85394	12.217	25	0	Median	0.89279	0.82114	7.7307	11	0	Median	0.98659	0.92429	10.086	14	0	Median	48.5	52.6	63122000	32548000	30574000	30909000	16333000	14576000
Uncharacterized protein KIAA0226-like	Uncharacterized protein KIAA0226-like	1	1	1	>sp|Q9H714|K226L_HUMAN Uncharacterized protein KIAA0226-like OS=Homo sapiens GN=KIAA0226L PE=1 SV=3	1	1	1	1	0	1	0	1	0	1	1.4	1.4	1.4	73.457	662	662	1	-2	NaN	NaN	NaN	0	0	Median	NaN	NaN	NaN	0	0	Median	NaN	NaN	NaN	0	0	Median	0	1.4	0	0	0	0	0	0
Unconventional myosin-Ib;Unconventional myosin-Ib (Fragment);Unconventional myosin-Ia	Unconventional myosin-Ib	25;7;3	25;7;3	25;7;3	>sp|O43795|MYO1B_HUMAN Unconventional myosin-Ib OS=Homo sapiens GN=MYO1B PE=1 SV=3	3	25	25	25	21	21	21	21	21	21	28.7	28.7	28.7	131.98	1136	1136;303;1043	0	231.63	0.58499	0.5318	18.329	28	0	Median	0.62059	0.56217	10.231	14	0	Median	0.49052	0.45509	14.961	14	0	Median	23.2	26.1	19609000	12912000	6697000	11875000	7201200	4674100
Unconventional myosin-Ic;Unconventional myosin-Ic (Fragment)	Unconventional myosin-Ic	41;7	41;7	41;7	>sp|O00159|MYO1C_HUMAN Unconventional myosin-Ic OS=Homo sapiens GN=MYO1C PE=1 SV=4	2	41	41	41	39	33	39	33	39	33	45.6	45.6	45.6	121.68	1063	1063;168	0	323.31	0.48326	0.43849	18.11	55	0	Median	0.54747	0.49872	10.638	31	0	Median	0.39231	0.36436	9.6068	24	0	Median	45	38.4	61381000	40335000	21046000	36996000	22662000	14334000
Unconventional myosin-Ie;Unconventional myosin-Ie (Fragment);Unconventional myosin-If	Unconventional myosin-Ie	25;4;4	25;4;4	25;4;4	>sp|Q12965|MYO1E_HUMAN Unconventional myosin-Ie OS=Homo sapiens GN=MYO1E PE=1 SV=2	3	25	25	25	25	22	25	22	25	22	28.9	28.9	28.9	127.06	1108	1108;276;1098	0	231.46	0.50015	0.44501	18.848	32	0	Median	0.52673	0.4797	13.211	20	0	Median	0.41604	0.38472	20.243	12	0	Median	28.9	25.4	23334000	16873000	6460600	15212000	10448000	4764500
Unhealthy ribosome biogenesis protein 2 homolog;Unhealthy ribosome biogenesis protein 2 homolog (Fragment)	Unhealthy ribosome biogenesis protein 2 homolog	49;4	49;4	49;4	>sp|Q14146|URB2_HUMAN Unhealthy ribosome biogenesis protein 2 homolog OS=Homo sapiens GN=URB2 PE=2 SV=2	2	49	49	49	47	40	47	40	47	40	39.4	39.4	39.4	170.54	1524	1524;84	0	323.31	1.4803	1.3402	16.929	63	0	Median	1.635	1.4852	10.02	32	0	Median	1.2703	1.1644	12.267	31	0	Median	38.1	33.1	77097000	28558000	48539000	40027000	13329000	26698000
UPF0249 protein ydjC homolog	UPF0249 protein ydjC homolog	1	1	1	>sp|A8MPS7|YDJC_HUMAN UPF0249 protein ydjC homolog OS=Homo sapiens GN=YDJC PE=1 SV=1	1	1	1	1	1	0	1	0	1	0	2.2	2.2	2.2	34.466	323	323	1	-2	NaN	NaN	NaN	0	0	Median	NaN	NaN	NaN	0	0	Median	NaN	NaN	NaN	0	0	Median	2.2	0	0	0	0	0	0	0
UPF0488 protein C8orf33	UPF0488 protein C8orf33	7	7	7	>sp|Q9H7E9|CH033_HUMAN UPF0488 protein C8orf33 OS=Homo sapiens GN=C8orf33 PE=1 SV=1	1	7	7	7	7	6	7	6	7	6	44.5	44.5	44.5	24.992	229	229	0	82.648	0.96064	0.86022	19.421	11	0	Median	1.04	0.90032	19.872	6	0	Median	0.86541	0.79949	17.074	5	0	Median	44.5	41	10694000	5452700	5240800	7273400	3604300	3669100
UPF0568 protein C14orf166;UPF0568 protein C14orf166 (Fragment)	UPF0568 protein C14orf166;UPF0568 protein C14orf166 (Fragment)	4;3	4;3	4;3	>sp|Q9Y224|CN166_HUMAN UPF0568 protein C14orf166 OS=Homo sapiens GN=C14orf166 PE=1 SV=1;>tr|H0YJB9|H0YJB9_HUMAN UPF0568 protein C14orf166 (Fragment) OS=Homo sapiens GN=C14orf166 PE=1 SV=1	2	4	4	4	4	0	4	0	4	0	22.5	22.5	22.5	28.068	244	244;129	0	47.846	1.0872	1.003	10.555	3	0	Median	1.0872	1.003	10.555	3	0	Median	NaN	NaN	NaN	0	0	Median	22.5	0	944610	443000	501610	944610	443000	501610
UPF0711 protein C18orf21	UPF0711 protein C18orf21	1	1	1	>sp|Q32NC0|CR021_HUMAN UPF0711 protein C18orf21 OS=Homo sapiens GN=C18orf21 PE=1 SV=1	1	1	1	1	1	0	1	0	1	0	6.4	6.4	6.4	24.826	220	220	0.0014577	7.2334	NaN	NaN	NaN	0	0	Median	NaN	NaN	NaN	0	0	Median	NaN	NaN	NaN	0	0	Median	6.4	0	63615	63615	0	63615	63615	0
Vimentin;Vimentin (Fragment);Peripherin (Fragment);Peripherin;Desmin;Alpha-internexin;Neurofilament light polypeptide;Neurofilament medium polypeptide	Vimentin	17;3;1;1;1;1;1;1	16;3;1;1;1;1;1;1	15;3;1;1;0;0;0;0	>sp|P08670|VIME_HUMAN Vimentin OS=Homo sapiens GN=VIM PE=1 SV=4	8	17	16	15	11	16	10	16	9	15	48.1	46.6	44.6	53.651	466	466;173;200;470;470;499;543;916	0	152.03	0.95177	0.88743	28.826	16	0	Median	1.353	1.1909	21.514	5	0	Median	0.89517	0.8429	16.467	11	0	Median	31.3	46.6	8301500	3575800	4725800	2954100	1025100	1929000
WD repeat-containing protein 18;WD repeat-containing protein 18 (Fragment)	WD repeat-containing protein 18;WD repeat-containing protein 18 (Fragment)	12;11	12;11	12;11	>sp|Q9BV38|WDR18_HUMAN WD repeat-containing protein 18 OS=Homo sapiens GN=WDR18 PE=1 SV=2;>tr|A0A0A0MQU0|A0A0A0MQU0_HUMAN WD repeat-containing protein 18 (Fragment) OS=Homo sapiens GN=WDR18 PE=4 SV=1	2	12	12	12	11	11	11	11	11	11	40.3	40.3	40.3	47.405	432	432;429	0	102.79	1.3827	1.2819	14.768	15	0	Median	1.3989	1.2833	10.725	7	0	Median	1.3295	1.2411	18.372	8	0	Median	39.8	34.5	8784600	2926700	5857900	4800100	1426300	3373800
WD repeat-containing protein 3	WD repeat-containing protein 3	28	28	28	>sp|Q9UNX4|WDR3_HUMAN WD repeat-containing protein 3 OS=Homo sapiens GN=WDR3 PE=1 SV=1	1	28	28	28	25	22	25	22	25	22	43.4	43.4	43.4	106.1	943	943	0	292.6	1.214	1.119	22.786	34	0	Median	1.4584	1.3239	16.785	19	0	Median	0.94587	0.89279	10.229	15	0	Median	40.1	36.3	30373000	13713000	16661000	19660000	8427800	11232000
WD repeat-containing protein 36	WD repeat-containing protein 36	20	20	20	>sp|Q8NI36|WDR36_HUMAN WD repeat-containing protein 36 OS=Homo sapiens GN=WDR36 PE=1 SV=1	1	20	20	20	20	9	20	9	20	9	26.9	26.9	26.9	105.32	951	951	0	193.72	1.3246	1.2406	23.08	25	0	Median	1.444	1.3086	17.376	17	0	Median	1.0196	0.9578	12.012	8	0	Median	26.9	11.6	35682000	15765000	19917000	25742000	10856000	14885000
WD repeat-containing protein 43;WD repeat-containing protein 43 (Fragment)	WD repeat-containing protein 43	10;2	10;2	10;2	>sp|Q15061|WDR43_HUMAN WD repeat-containing protein 43 OS=Homo sapiens GN=WDR43 PE=1 SV=3	2	10	10	10	8	7	8	7	8	7	23.5	23.5	23.5	74.89	677	677;187	0	65.672	1.0874	1.0148	14.017	13	0	Median	1.3259	1.179	16.156	7	0	Median	1.0714	0.99331	8.9913	6	0	Median	17.4	16.8	7358900	3534300	3824500	4551100	2146300	2404800
WD repeat-containing protein 46;WD repeat-containing protein 46 (Fragment)	WD repeat-containing protein 46	9;4	9;4	9;4	>sp|O15213|WDR46_HUMAN WD repeat-containing protein 46 OS=Homo sapiens GN=WDR46 PE=1 SV=3	2	9	9	9	6	8	6	8	6	8	24.8	24.8	24.8	68.07	610	610;322	0	98.875	1.2491	1.1569	14.571	12	0	Median	1.2885	1.1451	20.523	5	0	Median	1.246	1.1606	10.404	7	0	Median	16.4	23.3	6165300	2055700	4109600	2054900	668880	1386000
WD repeat-containing protein 5	WD repeat-containing protein 5	2	2	2	>sp|P61964|WDR5_HUMAN WD repeat-containing protein 5 OS=Homo sapiens GN=WDR5 PE=1 SV=1	1	2	2	2	1	2	1	2	1	2	7.8	7.8	7.8	36.588	334	334	0	22.54	0.90738	0.80933	35.375	3	0	Median	NaN	NaN	NaN	1	0	Median	0.96487	0.90551	49.18	2	0	Median	4.5	7.8	707500	345280	362220	281200	135750	145450
WD repeat-containing protein 74;WD repeat-containing protein 74 (Fragment)	WD repeat-containing protein 74	4;1	4;1	4;1	>sp|Q6RFH5|WDR74_HUMAN WD repeat-containing protein 74 OS=Homo sapiens GN=WDR74 PE=1 SV=1	2	4	4	4	3	2	3	2	3	2	15.1	15.1	15.1	42.441	385	385;38	0	30.104	NaN	NaN	NaN	1	0	Median	NaN	NaN	NaN	0	0	Median	NaN	NaN	NaN	1	0	Median	11.7	7	951720	194740	756990	635140	108870	526270
WD repeat-containing protein 75	WD repeat-containing protein 75	5	5	5	>sp|Q8IWA0|WDR75_HUMAN WD repeat-containing protein 75 OS=Homo sapiens GN=WDR75 PE=1 SV=1	1	5	5	5	4	2	4	2	4	2	8.6	8.6	8.6	94.498	830	830	0	36.636	1.5403	1.4693	5.5597	3	0	Median	1.5581	1.4348	7.6197	2	0	Median	NaN	NaN	NaN	1	0	Median	7.1	3.7	1310400	434170	876240	1062700	335970	726730
WD repeat-containing protein 76;WD repeat-containing protein 76 (Fragment)	WD repeat-containing protein 76	6;1	6;1	6;1	>sp|Q9H967|WDR76_HUMAN WD repeat-containing protein 76 OS=Homo sapiens GN=WDR76 PE=1 SV=2	2	6	6	6	2	6	2	6	2	6	13.3	13.3	13.3	69.768	626	626;228	0	57.857	1.0127	0.93202	11.946	7	0	Median	1.0481	0.94601	1.7069	2	0	Median	0.9727	0.9195	14.367	5	0	Median	5.1	13.3	1639900	745370	894520	613000	291790	321210
WD repeat-containing protein 89 (Fragment);WD repeat-containing protein 89	WD repeat-containing protein 89 (Fragment);WD repeat-containing protein 89	3;3	3;3	3;3	>tr|G3V4B8|G3V4B8_HUMAN WD repeat-containing protein 89 (Fragment) OS=Homo sapiens GN=WDR89 PE=4 SV=1;>sp|Q96FK6|WDR89_HUMAN WD repeat-containing protein 89 OS=Homo sapiens GN=WDR89 PE=1 SV=1	2	3	3	3	2	3	2	3	2	3	22.6	22.6	22.6	24.798	226	226;387	0	38.291	1.1997	1.1385	10.91	4	0	Median	NaN	NaN	NaN	1	0	Median	1.1996	1.1384	6.8252	3	0	Median	15.9	22.6	1359000	500480	858500	559820	122300	437520
Wings apart-like protein homolog;WAPAL protein	Wings apart-like protein homolog;WAPAL protein	2;1	2;1	2;1	>sp|Q7Z5K2|WAPL_HUMAN Wings apart-like protein homolog OS=Homo sapiens GN=WAPAL PE=1 SV=1;>tr|Q8WVX6|Q8WVX6_HUMAN WAPAL protein OS=Homo sapiens GN=WAPAL PE=2 SV=1	2	2	2	2	2	2	2	2	2	2	3.2	3.2	3.2	132.94	1190	1190;402	0	28.02	0.97356	0.90013	11.849	3	0	Median	NaN	NaN	NaN	1	0	Median	0.91566	0.8646	16.431	2	0	Median	3.2	3.2	651560	397920	253650	328080	229450	98627
WW domain-binding protein 2 (Fragment)	WW domain-binding protein 2 (Fragment)	1	1	1	>tr|K7ESN4|K7ESN4_HUMAN WW domain-binding protein 2 (Fragment) OS=Homo sapiens GN=WBP2 PE=1 SV=1	1	1	1	1	1	0	1	0	1	0	7.9	7.9	7.9	16.142	152	152	1	-2	NaN	NaN	NaN	1	0	Median	NaN	NaN	NaN	1	0	Median	NaN	NaN	NaN	0	0	Median	7.9	0	3983700	1708800	2274900	3983700	1708800	2274900
X-ray repair cross-complementing protein 5	X-ray repair cross-complementing protein 5	2	2	2	>sp|P13010|XRCC5_HUMAN X-ray repair cross-complementing protein 5 OS=Homo sapiens GN=XRCC5 PE=1 SV=3	1	2	2	2	2	1	2	1	2	1	6.3	6.3	6.3	82.704	732	732	0	15.17	0.92498	0.86474	21.588	2	0	Median	0.92498	0.86474	21.588	2	0	Median	NaN	NaN	NaN	0	0	Median	6.3	3	126070	46142	79933	93113	46142	46972
X-ray repair cross-complementing protein 6	X-ray repair cross-complementing protein 6	4	4	4	>sp|P12956|XRCC6_HUMAN X-ray repair cross-complementing protein 6 OS=Homo sapiens GN=XRCC6 PE=1 SV=2	1	4	4	4	0	4	0	4	0	4	10.7	10.7	10.7	69.842	609	609	0	30.27	0.76455	0.71444	2.8794	2	0	Median	NaN	NaN	NaN	0	0	Median	0.76455	0.71444	2.8794	2	0	Median	0	10.7	981140	545290	435840	0	0	0
Y-box-binding protein 3;Y-box-binding protein 3 (Fragment)	Y-box-binding protein 3	14;3	9;3	9;3	>sp|P16989|YBOX3_HUMAN Y-box-binding protein 3 OS=Homo sapiens GN=YBX3 PE=1 SV=4	2	14	9	9	14	10	9	6	9	6	47.3	40.9	40.9	40.089	372	372;170	0	97.589	0.92268	0.86695	7.8077	13	0	Median	0.92268	0.83757	5.9444	7	0	Median	0.93003	0.91234	9.9621	6	0	Median	47.3	38.7	13559000	6801400	6757800	8039900	3977700	4062200
YLP motif-containing protein 1;YLP motif-containing protein 1 (Fragment)	YLP motif-containing protein 1;YLP motif-containing protein 1 (Fragment)	19;14	19;14	19;14	>sp|P49750|YLPM1_HUMAN YLP motif-containing protein 1 OS=Homo sapiens GN=YLPM1 PE=1 SV=3;>tr|H0YIQ2|H0YIQ2_HUMAN YLP motif-containing protein 1 (Fragment) OS=Homo sapiens GN=YLPM1 PE=1 SV=1	2	19	19	19	17	13	17	13	17	13	14.7	14.7	14.7	219.98	1951	1951;1595	0	151.86	1.2668	1.2264	20.294	20	0	Median	1.6121	1.4313	15.977	9	0	Median	1.1223	1.0549	12.656	11	0	Median	13.7	10.6	10487000	4239700	6247300	5900400	2206100	3694300
YTH domain-containing family protein 2;YTH domain-containing family protein 2 (Fragment)	YTH domain-containing family protein 2	8;2	8;2	6;2	>sp|Q9Y5A9|YTHD2_HUMAN YTH domain-containing family protein 2 OS=Homo sapiens GN=YTHDF2 PE=1 SV=2	2	8	8	6	3	7	3	7	1	6	17.4	17.4	14.7	62.333	579	579;241	0	70.556	1.0873	1.0189	14.465	8	0	Median	1.2935	1.1698	1.4333	2	0	Median	1.0276	0.94828	13.46	6	0	Median	5.7	15.9	3297900	1558700	1739200	761520	442290	319230
YTH domain-containing family protein 3;YTH domain family, member 3, isoform CRA_a;YTH domain-containing family protein 1	YTH domain-containing family protein 3;YTH domain family, member 3, isoform CRA_a	4;3;1	2;1;0	2;1;0	>sp|Q7Z739|YTHD3_HUMAN YTH domain-containing family protein 3 OS=Homo sapiens GN=YTHDF3 PE=1 SV=1;>tr|A0A024R7W5|A0A024R7W5_HUMAN YTH domain family, member 3, isoform CRA_a OS=Homo sapiens GN=YTHDF3 PE=4 SV=1	3	4	2	2	2	3	0	2	0	2	10.8	8	8	63.86	585	585;534;559	0.0016026	10.422	NaN	NaN	NaN	0	0	Median	NaN	NaN	NaN	0	0	Median	NaN	NaN	NaN	0	0	Median	2.7	9.2	2666700	1167200	1499500	0	0	0
Zinc finger and BTB domain-containing protein 11	Zinc finger and BTB domain-containing protein 11	9	9	9	>sp|O95625|ZBT11_HUMAN Zinc finger and BTB domain-containing protein 11 OS=Homo sapiens GN=ZBTB11 PE=1 SV=2	1	9	9	9	6	3	6	3	6	3	10.1	10.1	10.1	119.38	1053	1053	0	73.511	1.1895	1.1071	21.849	6	0	Median	1.0289	0.94568	20.383	4	0	Median	1.4031	1.3194	3.4032	2	0	Median	6.6	3.5	1814600	654870	1159700	1011400	347170	664250
Zinc finger C3H1 domain-containing protein	Zinc finger C3H1 domain-containing protein	2	2	2	>sp|O60293|ZC3H1_HUMAN Zinc finger C3H1 domain-containing protein OS=Homo sapiens GN=ZFC3H1 PE=1 SV=3	1	2	2	2	1	2	1	2	1	2	1.7	1.7	1.7	226.35	1989	1989	0	14.154	0.53192	0.50044	7.8951	2	0	Median	NaN	NaN	NaN	0	0	Median	0.53192	0.50044	7.8951	2	0	Median	0.8	1.7	403710	230890	172820	48448	29090	19358
Zinc finger CCCH domain-containing protein 18;Zinc finger CCCH domain-containing protein 18 (Fragment)	Zinc finger CCCH domain-containing protein 18	5;1	5;1	5;1	>sp|Q86VM9|ZCH18_HUMAN Zinc finger CCCH domain-containing protein 18 OS=Homo sapiens GN=ZC3H18 PE=1 SV=2	2	5	5	5	3	3	3	3	3	3	8.9	8.9	8.9	106.38	953	953;196	0	31.653	0.99988	0.91741	44.455	4	0	Median	NaN	NaN	NaN	1	0	Median	1.0631	1.0066	54.375	3	0	Median	5.4	6.2	1372200	498530	873630	541090	164850	376240
Zinc finger CCCH domain-containing protein 4 (Fragment);Zinc finger CCCH domain-containing protein 4	Zinc finger CCCH domain-containing protein 4 (Fragment);Zinc finger CCCH domain-containing protein 4	3;3	3;3	3;3	>tr|M0QY97|M0QY97_HUMAN Zinc finger CCCH domain-containing protein 4 (Fragment) OS=Homo sapiens GN=ZC3H4 PE=1 SV=1;>sp|Q9UPT8|ZC3H4_HUMAN Zinc finger CCCH domain-containing protein 4 OS=Homo sapiens GN=ZC3H4 PE=1 SV=3	2	3	3	3	3	2	3	2	3	2	6.2	6.2	6.2	95.425	910	910;1303	0	22.05	0.77066	0.7162	29.031	4	0	Median	0.77066	0.7162	10.711	2	0	Median	0.61098	0.57895	44.284	2	0	Median	6.2	4.1	412030	253790	158240	238310	168370	69936
Zinc finger CCCH domain-containing protein 7A;Zinc finger CCCH domain-containing protein 7A (Fragment)	Zinc finger CCCH domain-containing protein 7A;Zinc finger CCCH domain-containing protein 7A (Fragment)	6;5	6;5	6;5	>sp|Q8IWR0|Z3H7A_HUMAN Zinc finger CCCH domain-containing protein 7A OS=Homo sapiens GN=ZC3H7A PE=1 SV=1;>tr|I3L2K5|I3L2K5_HUMAN Zinc finger CCCH domain-containing protein 7A (Fragment) OS=Homo sapiens GN=ZC3H7A PE=4 SV=1	2	6	6	6	4	4	4	4	4	4	8.5	8.5	8.5	110.54	971	971;733	0	40.353	1.2797	1.1464	22.881	5	0	Median	1.2986	1.1587	11.523	3	0	Median	0.89531	0.83483	3.6138	2	0	Median	6.8	6.3	1542100	757520	784620	733470	313390	420080
Zinc finger CCCH domain-containing protein 8	Zinc finger CCCH domain-containing protein 8	1	1	1	>sp|Q8N5P1|ZC3H8_HUMAN Zinc finger CCCH domain-containing protein 8 OS=Homo sapiens GN=ZC3H8 PE=1 SV=2	1	1	1	1	0	1	0	1	0	1	5.8	5.8	5.8	33.575	291	291	0.0014514	7.0997	NaN	NaN	NaN	1	0	Median	NaN	NaN	NaN	0	0	Median	NaN	NaN	NaN	1	0	Median	0	5.8	595960	309610	286350	0	0	0
Zinc finger CCCH-type antiviral protein 1;Zinc finger CCCH-type antiviral protein 1 (Fragment)	Zinc finger CCCH-type antiviral protein 1	30;9	30;9	30;9	>sp|Q7Z2W4|ZCCHV_HUMAN Zinc finger CCCH-type antiviral protein 1 OS=Homo sapiens GN=ZC3HAV1 PE=1 SV=3	2	30	30	30	30	24	30	24	30	24	48.3	48.3	48.3	101.43	902	902;264	0	323.31	1.1656	1.0435	22.163	51	0	Median	1.2515	1.1238	23.96	27	0	Median	0.96329	0.90022	15.248	24	0	Median	48.3	40.1	45688000	21039000	24648000	27949000	12106000	15843000
Zinc finger MYM-type protein 1	Zinc finger MYM-type protein 1	1	1	1	>sp|Q5SVZ6|ZMYM1_HUMAN Zinc finger MYM-type protein 1 OS=Homo sapiens GN=ZMYM1 PE=2 SV=1	1	1	1	1	1	0	1	0	1	0	1.4	1.4	1.4	128.72	1142	1142	0	12.233	NaN	NaN	NaN	1	0	Median	NaN	NaN	NaN	1	0	Median	NaN	NaN	NaN	0	0	Median	1.4	0	440030	194300	245730	440030	194300	245730
Zinc finger protein 106;Zinc finger protein 106 (Fragment)	Zinc finger protein 106	10;4	10;4	10;4	>sp|Q9H2Y7|ZN106_HUMAN Zinc finger protein 106 OS=Homo sapiens GN=ZNF106 PE=1 SV=1	2	10	10	10	7	7	7	7	7	7	9	9	9	208.88	1883	1883;850	0	72.072	1.5739	1.4565	16.192	4	0	Median	1.8264	1.6506	14.461	2	0	Median	1.3947	1.3265	9.9849	2	0	Median	6.5	5.7	2641300	401770	2239500	1504900	199030	1305900
Zinc finger protein 148;Zinc finger protein 148 (Fragment)	Zinc finger protein 148	6;1	6;1	6;1	>sp|Q9UQR1|ZN148_HUMAN Zinc finger protein 148 OS=Homo sapiens GN=ZNF148 PE=1 SV=2	2	6	6	6	6	5	6	5	6	5	11.3	11.3	11.3	88.975	794	794;25	0	58.846	0.99052	0.90993	12.318	6	0	Median	0.99284	0.93719	7.5741	3	0	Median	0.87927	0.83719	15.207	3	0	Median	11.3	9.7	3432700	1803900	1628800	1812800	812670	1000200
Zinc finger protein 24	Zinc finger protein 24	2	2	2	>sp|P17028|ZNF24_HUMAN Zinc finger protein 24 OS=Homo sapiens GN=ZNF24 PE=1 SV=4	1	2	2	2	0	2	0	2	0	2	8.2	8.2	8.2	42.155	368	368	0.0016207	11.021	0.8732	0.84901	9.4725	2	0	Median	NaN	NaN	NaN	0	0	Median	0.8732	0.84901	9.4725	2	0	Median	0	8.2	357690	203380	154310	0	0	0
Zinc finger protein 507;ZNF507 protein	Zinc finger protein 507;ZNF507 protein	1;1	1;1	1;1	>sp|Q8TCN5|ZN507_HUMAN Zinc finger protein 507 OS=Homo sapiens GN=ZNF507 PE=1 SV=2;>tr|B9EGE7|B9EGE7_HUMAN ZNF507 protein OS=Homo sapiens GN=ZNF507 PE=2 SV=1	2	1	1	1	0	1	0	1	0	1	2	2	2	105.77	953	953;957	1	-2	NaN	NaN	NaN	0	0	Median	NaN	NaN	NaN	0	0	Median	NaN	NaN	NaN	0	0	Median	0	2	286470	286470	0	0	0	0
Zinc finger protein 512	Zinc finger protein 512	1	1	1	>sp|Q96ME7|ZN512_HUMAN Zinc finger protein 512 OS=Homo sapiens GN=ZNF512 PE=1 SV=2	1	1	1	1	1	0	1	0	1	0	3.4	3.4	3.4	64.681	567	567	0	13.687	NaN	NaN	NaN	1	0	Median	NaN	NaN	NaN	1	0	Median	NaN	NaN	NaN	0	0	Median	3.4	0	361000	162270	198730	361000	162270	198730
Zinc finger protein 512B	Zinc finger protein 512B	4	4	4	>sp|Q96KM6|Z512B_HUMAN Zinc finger protein 512B OS=Homo sapiens GN=ZNF512B PE=1 SV=1	1	4	4	4	2	3	2	3	2	3	6.6	6.6	6.6	97.263	892	892	0	21.617	1.4942	1.3743	44.476	3	0	Median	NaN	NaN	NaN	1	0	Median	1.1763	1.0847	33.473	2	0	Median	4	4.8	2204900	584940	1620000	866180	129630	736550
Zinc finger protein 638	Zinc finger protein 638	5	5	5	>sp|Q14966|ZN638_HUMAN Zinc finger protein 638 OS=Homo sapiens GN=ZNF638 PE=1 SV=2	1	5	5	5	5	3	5	3	5	3	3.2	3.2	3.2	220.62	1978	1978	0	42.022	1.155	1.0423	18.192	3	0	Median	1.2163	1.0924	6.6266	2	0	Median	NaN	NaN	NaN	1	0	Median	3.2	2.2	1433800	711530	722240	965030	481910	483120
Zinc finger protein 888;Zinc finger protein 701;HCG1787564;Zinc finger protein 320;Zinc finger protein 468;Zinc finger protein 765;Zinc finger protein 813;Zinc finger protein 28;Zinc finger protein 761;Zinc finger protein 845;ZNF761 protein;Zinc finger protein 320 (Fragment);Alternative protein ZNF83;Zinc finger protein 845 (Fragment);Zinc finger protein 468 (Fragment);Zinc finger protein 701 (Fr…	Zinc finger protein 888;Zinc finger protein 701;HCG1787564;Zinc finger protein 320;Zinc finger protein 468;Zinc finger protein 765;Zinc finger protein 813;Zinc finger protein 28;Zinc finger protein 761;Zinc finger protein 845;ZNF761 protein;Zinc finger protein 320 (Fragment);Alternative protein ZNF83;Zinc finger protein 845 (Fragment);Zinc finger protein 468 (Fragment);Zinc finger protein 701 (Fr…	4;4;3;3;3;3;3;3;3;3;2;2;2;2;2;2;2;2;1;1;1;1;1;1;1;1;1;1;1;1;1;1;1;1;1;1;1;1;1;1;1;1;1;1;1;1;1;1;1;1;1;1;1;1;1;1;1;1;1;1;1;1;1;1;1;1;1;1;1;1;1;1;1;1;1;1;1	4;4;3;3;3;3;3;3;3;3;2;2;2;2;2;2;2;2;1;1;1;1;1;1;1;1;1;1;1;1;1;1;1;1;1;1;1;1;1;1;1;1;1;1;1;1;1;1;1;1;1;1;1;1;1;1;1;1;1;1;1;1;1;1;1;1;1;1;1;1;1;1;1;1;1;1;1	2;2;1;1;1;1;1;1;1;1;1;1;1;1;1;1;1;1;1;0;0;0;1;0;0;1;0;0;0;0;0;0;0;0;0;0;0;0;0;0;0;0;0;0;0;0;0;0;0;0;0;0;0;0;0;0;0;0;0;0;0;0;0;0;0;0;0;0;0;0;0;1;0;0;1;0;0	>sp|P0CJ79|ZN888_HUMAN Zinc finger protein 888 OS=Homo sapiens GN=ZNF888 PE=3 SV=1;>sp|Q9NV72|ZN701_HUMAN Zinc finger protein 701 OS=Homo sapiens GN=ZNF701 PE=2 SV=3;>tr|J3KR51|J3KR51_HUMAN HCG1787564 OS=Homo sapiens GN=ZNF525 PE=4 SV=1;>sp|A2RRD8|ZN320_HU	77	4	4	2	3	1	3	1	1	1	13.4	13.4	6.4	58.726	500	500;531;479;509;522;523;617;718;746;970;70;86;105;136;137;212;468;781;39;85;85;86;88;90;92;105;124;125;134;135;136;141;145;157;160;161;163;165;217;411;412;425;430;444;462;463;474;478;495;499;515;524;535;540;544;563;573;584;585;586;601;605;612;623;628;629;648;648;665;665;674;818;839;865;936;1031;1252	0	23.734	1.0366	0.95588	0.36814	2	0	Median	1.0366	0.95588	0.36814	2	0	Median	NaN	NaN	NaN	0	0	Median	9.4	4	607440	360340	247100	607440	360340	247100
Zinc finger protein 770	Zinc finger protein 770	1	1	1	>sp|Q6IQ21|ZN770_HUMAN Zinc finger protein 770 OS=Homo sapiens GN=ZNF770 PE=2 SV=1	1	1	1	1	1	0	1	0	1	0	2.3	2.3	2.3	80.006	691	691	0	28.922	NaN	NaN	NaN	1	0	Median	NaN	NaN	NaN	1	0	Median	NaN	NaN	NaN	0	0	Median	2.3	0	257120	133010	124110	257120	133010	124110
Zinc finger protein OZF	Zinc finger protein OZF	3	3	3	>sp|Q15072|OZF_HUMAN Zinc finger protein OZF OS=Homo sapiens GN=ZNF146 PE=1 SV=2	1	3	3	3	3	3	3	3	3	3	15.4	15.4	15.4	33.307	292	292	0	17.765	0.86432	0.80887	8.901	6	0	Median	0.84442	0.79721	8.8412	3	0	Median	0.88468	0.83231	7.7677	3	0	Median	15.4	15.4	1288100	672740	615400	1017700	536710	480970
Zinc finger RNA-binding protein;Zinc finger RNA-binding protein (Fragment);ZFR protein	Zinc finger RNA-binding protein	22;3;2	22;3;2	22;3;2	>sp|Q96KR1|ZFR_HUMAN Zinc finger RNA-binding protein OS=Homo sapiens GN=ZFR PE=1 SV=2	3	22	22	22	19	20	19	20	19	20	33.1	33.1	33.1	117.01	1074	1074;182;189	0	247.32	1.4225	1.2977	16.32	35	0	Median	1.5068	1.3721	11.095	17	0	Median	1.3046	1.2301	18.407	18	0	Median	28.9	31.6	34002000	12952000	21050000	18651000	6638400	12012000
Zinc finger SWIM domain-containing protein 6	Zinc finger SWIM domain-containing protein 6	1	1	1	>sp|Q9HCJ5|ZSWM6_HUMAN Zinc finger SWIM domain-containing protein 6 OS=Homo sapiens GN=ZSWIM6 PE=1 SV=2	1	1	1	1	0	1	0	1	0	1	1	1	1	133.47	1215	1215	1	-2	NaN	NaN	NaN	0	0	Median	NaN	NaN	NaN	0	0	Median	NaN	NaN	NaN	0	0	Median	0	1	39371	0	39371	0	0	0
Zinc finger SWIM domain-containing protein 8 (Fragment);Zinc finger SWIM domain-containing protein 8	Zinc finger SWIM domain-containing protein 8 (Fragment);Zinc finger SWIM domain-containing protein 8	1;1	1;1	1;1	>tr|S4R3B3|S4R3B3_HUMAN Zinc finger SWIM domain-containing protein 8 (Fragment) OS=Homo sapiens GN=ZSWIM8 PE=1 SV=1;>sp|A7E2V4|ZSWM8_HUMAN Zinc finger SWIM domain-containing protein 8 OS=Homo sapiens GN=ZSWIM8 PE=1 SV=1	2	1	1	1	1	1	1	1	1	1	1.4	1.4	1.4	117.42	1102	1102;1837	1	-2	NaN	NaN	NaN	0	0	Median	NaN	NaN	NaN	0	0	Median	NaN	NaN	NaN	0	0	Median	1.4	1.4	2071600	0	2071600	1292400	0	1292400
[truncated: 15 more columns]

## Sheet: H3K27Pro
Protein IDs	Majority protein IDs	Peptide counts (all)	Peptide counts (razor+unique)	Peptide counts (unique)	Fasta headers	Number of proteins	Peptides	Razor + unique peptides	Unique peptides	Peptides K27-fwd	Peptides K27pro-rev	Razor + unique peptides K27-fwd	Razor + unique peptides K27pro-rev	Unique peptides K27-fwd	Unique peptides K27pro-rev	Sequence coverage [%]	Unique + razor sequence coverage [%]	Unique sequence coverage [%]	Mol. weight [kDa]	Sequence length	Sequence lengths	Q-value	Score	Ratio H/L	Ratio H/L normalized	Ratio H/L variability [%]	Ratio H/L count	Ratio H/L iso-count	Ratio H/L type	Ratio H/L K27-fwd	Ratio H/L normalized K27-fwd	Ratio H/L variability [%] K27-fwd	Ratio H/L count K27-fwd	Ratio H/L iso-count K27-fwd	Ratio H/L type K27-fwd	Ratio H/L K27pro-rev	Ratio H/L normalized K27pro-rev	Ratio H/L variability [%] K27pro-rev	Ratio H/L count K27pro-rev	Ratio H/L iso-count K27pro-rev	Ratio H/L type K27pro-rev	Sequence coverage K27-fwd [%]	Sequence coverage K27pro-rev [%]	Intensity	Intensity L	Intensity H	Intensity K27-fwd	Intensity L K27-fwd	Intensity H K27-fwd
116 kDa U5 small nuclear ribonucleoprotein component;116 kDa U5 small nuclear ribonucleoprotein component (Fragment)	116 kDa U5 small nuclear ribonucleoprotein component	7;3	7;3	7;3	>sp|Q15029|U5S1_HUMAN 116 kDa U5 small nuclear ribonucleoprotein component OS=Homo sapiens GN=EFTUD2 PE=1 SV=1	2	7	7	7	6	4	6	4	6	4	11.4	11.4	11.4	109.43	972	972;134	0	22.93	1.0768	1.0508	15.149	5	0	Median	0.91926	0.89308	12.03	3	0	Median	1.1652	1.1503	5.6333	2	0	Median	9.8	7.5	2255600	1141500	1114100	1305300	775310	529950
2-5A-dependent ribonuclease	2-5A-dependent ribonuclease	1	1	1	>sp|Q05823|RN5A_HUMAN 2-5A-dependent ribonuclease OS=Homo sapiens GN=RNASEL PE=1 SV=2	1	1	1	1	0	1	0	1	0	1	1.8	1.8	1.8	83.532	741	741	1	-2	NaN	NaN	NaN	0	0	Median	NaN	NaN	NaN	0	0	Median	NaN	NaN	NaN	0	0	Median	0	1.8	112350	112350	0	0	0	0
2'-5'-oligoadenylate synthase-like protein;2'-5'-oligoadenylate synthase-like protein (Fragment)	2'-5'-oligoadenylate synthase-like protein	8;1	8;1	8;1	>sp|Q15646|OASL_HUMAN 2-5-oligoadenylate synthase-like protein OS=Homo sapiens GN=OASL PE=1 SV=2	2	8	8	8	7	7	7	7	7	7	26.3	26.3	26.3	59.225	514	514;153	0	61.116	1.0263	0.97507	34.792	8	0	Median	0.84818	0.81698	48.018	4	0	Median	1.116	1.0619	20.759	4	0	Median	23.7	24.1	5258400	2234800	3023600	1921500	803490	1118000
40S ribosomal protein S10;Protein RPS10-NUDT3 (Fragment)	40S ribosomal protein S10;Protein RPS10-NUDT3 (Fragment)	1;1	1;1	1;1	>sp|P46783|RS10_HUMAN 40S ribosomal protein S10 OS=Homo sapiens GN=RPS10 PE=1 SV=1;>tr|S4R435|S4R435_HUMAN Protein RPS10-NUDT3 (Fragment) OS=Homo sapiens GN=RPS10-NUDT3 PE=3 SV=1	2	1	1	1	1	1	1	1	1	1	5.5	5.5	5.5	18.898	165	165;286	0.0016	3.0971	1.1208	1.1028	11.016	2	0	Median	NaN	NaN	NaN	1	0	Median	NaN	NaN	NaN	1	0	Median	5.5	5.5	830330	373310	457020	487060	213610	273450
40S ribosomal protein S11	40S ribosomal protein S11	7	7	7	>sp|P62280|RS11_HUMAN 40S ribosomal protein S11 OS=Homo sapiens GN=RPS11 PE=1 SV=3	1	7	7	7	7	7	7	7	7	7	43	43	43	18.431	158	158	0	31.496	0.8783	0.86438	7.6914	15	0	Median	0.89224	0.8664	8.8846	7	0	Median	0.84938	0.81733	6.7462	8	0	Median	43	43	31786000	14823000	16963000	16488000	7525900	8961900
40S ribosomal protein S12	40S ribosomal protein S12	4	4	4	>sp|P25398|RS12_HUMAN 40S ribosomal protein S12 OS=Homo sapiens GN=RPS12 PE=1 SV=3	1	4	4	4	0	4	0	4	0	4	40.9	40.9	40.9	14.515	132	132	0	6.9079	0.84238	0.83427	40.49	3	0	Median	NaN	NaN	NaN	0	0	Median	0.84238	0.83427	40.49	3	0	Median	0	40.9	1804100	885550	918550	0	0	0
40S ribosomal protein S13;40S ribosomal protein S13 (Fragment)	40S ribosomal protein S13	12;4	12;4	12;4	>sp|P62277|RS13_HUMAN 40S ribosomal protein S13 OS=Homo sapiens GN=RPS13 PE=1 SV=2	2	12	12	12	9	11	9	11	9	11	48.3	48.3	48.3	17.222	151	151;116	0	31.963	0.91408	0.88361	13.446	23	0	Median	0.92739	0.88244	12.249	10	0	Median	0.91408	0.91748	14.788	13	0	Median	47.7	46.4	36842000	18912000	17930000	13650000	6820500	6829500
40S ribosomal protein S14;40S ribosomal protein S14 (Fragment)	40S ribosomal protein S14;40S ribosomal protein S14 (Fragment)	10;6	10;6	10;6	>sp|P62263|RS14_HUMAN 40S ribosomal protein S14 OS=Homo sapiens GN=RPS14 PE=1 SV=3;>tr|H0YB22|H0YB22_HUMAN 40S ribosomal protein S14 (Fragment) OS=Homo sapiens GN=RPS14 PE=1 SV=1	2	10	10	10	8	10	8	10	8	10	41.7	41.7	41.7	16.273	151	151;120	0	32.771	1.1017	1.0726	11.838	13	0	Median	0.97739	0.94424	16.449	5	0	Median	1.1124	1.1053	7.4944	8	0	Median	41.7	41.7	16311000	7008000	9303300	5405600	2231900	3173800
40S ribosomal protein S15;40S ribosomal protein S15 (Fragment)	40S ribosomal protein S15;40S ribosomal protein S15 (Fragment)	4;3	4;3	4;3	>sp|P62841|RS15_HUMAN 40S ribosomal protein S15 OS=Homo sapiens GN=RPS15 PE=1 SV=2;>tr|S4R456|S4R456_HUMAN 40S ribosomal protein S15 (Fragment) OS=Homo sapiens GN=RPS15 PE=1 SV=1	2	4	4	4	4	1	4	1	4	1	31	31	31	17.04	145	145;68	0	12.136	0.74008	0.74089	20.5	3	0	Median	0.70732	0.70939	6.1442	2	0	Median	NaN	NaN	NaN	1	0	Median	31	9	730300	323180	407110	504760	194170	310590
40S ribosomal protein S15a;40S ribosomal protein S15a (Fragment)	40S ribosomal protein S15a	5;2	5;2	5;2	>sp|P62244|RS15A_HUMAN 40S ribosomal protein S15a OS=Homo sapiens GN=RPS15A PE=1 SV=2	2	5	5	5	1	5	1	5	1	5	36.9	36.9	36.9	14.839	130	130;58	0	13.178	0.85704	0.82183	23.515	6	0	Median	NaN	NaN	NaN	1	0	Median	0.83949	0.80708	26.153	5	0	Median	6.2	36.9	3309900	1698500	1611400	147760	79749	68012
40S ribosomal protein S16;40S ribosomal protein S16 (Fragment)	40S ribosomal protein S16	6;2	6;2	6;2	>sp|P62249|RS16_HUMAN 40S ribosomal protein S16 OS=Homo sapiens GN=RPS16 PE=1 SV=2	2	6	6	6	3	6	3	6	3	6	39	39	39	16.445	146	146;50	0	18.087	1.1266	1.1141	24.584	6	0	Median	NaN	NaN	NaN	1	0	Median	1.1365	1.1192	14.16	5	0	Median	21.9	39	6061900	2740800	3321100	1392000	766640	625320
40S ribosomal protein S17-like;40S ribosomal protein S17;40S ribosomal protein S17 (Fragment)	40S ribosomal protein S17-like;40S ribosomal protein S17	7;7;3	7;7;3	7;7;3	>sp|P0CW22|RS17L_HUMAN 40S ribosomal protein S17-like OS=Homo sapiens GN=RPS17L PE=1 SV=1;>sp|P08708|RS17_HUMAN 40S ribosomal protein S17 OS=Homo sapiens GN=RPS17 PE=1 SV=2	3	7	7	7	4	6	4	6	4	6	59.3	59.3	59.3	15.55	135	135;135;59	0	47.336	0.96295	0.94557	11.959	11	0	Median	0.97054	0.9481	15.351	5	0	Median	0.9523	0.92176	8.8173	6	0	Median	32.6	58.5	19094000	9365000	9729200	8209600	3956500	4253000
40S ribosomal protein S18	40S ribosomal protein S18	5	5	5	>sp|P62269|RS18_HUMAN 40S ribosomal protein S18 OS=Homo sapiens GN=RPS18 PE=1 SV=3	1	5	5	5	5	5	5	5	5	5	30.9	30.9	30.9	17.718	152	152	0	11.503	1.1126	1.0783	26.492	9	0	Median	0.77138	0.7361	11.309	4	0	Median	1.2219	1.1692	8.0053	5	0	Median	30.9	30.9	6480200	3177900	3302300	2212900	1311000	901840
40S ribosomal protein S19 (Fragment);40S ribosomal protein S19	40S ribosomal protein S19 (Fragment);40S ribosomal protein S19	4;4	4;4	4;4	>tr|M0R140|M0R140_HUMAN 40S ribosomal protein S19 (Fragment) OS=Homo sapiens GN=RPS19 PE=1 SV=1;>sp|P39019|RS19_HUMAN 40S ribosomal protein S19 OS=Homo sapiens GN=RPS19 PE=1 SV=2	2	4	4	4	2	4	2	4	2	4	42.2	42.2	42.2	11.051	102	102;145	0	14.155	1.0338	1.0084	13.524	6	0	Median	1.0217	0.9893	6.4476	2	0	Median	1.0417	1.0153	17.049	4	0	Median	23.5	42.2	2377500	1176600	1200900	862280	446440	415830
40S ribosomal protein S2;40S ribosomal protein S2 (Fragment)	40S ribosomal protein S2;40S ribosomal protein S2 (Fragment)	12;10	12;10	12;10	>sp|P15880|RS2_HUMAN 40S ribosomal protein S2 OS=Homo sapiens GN=RPS2 PE=1 SV=2;>tr|H0YEN5|H0YEN5_HUMAN 40S ribosomal protein S2 (Fragment) OS=Homo sapiens GN=RPS2 PE=1 SV=1	2	12	12	12	12	10	12	10	12	10	47.4	47.4	47.4	31.324	293	293;195	0	58.315	0.93853	0.9147	15.203	21	0	Median	0.88274	0.84267	16.571	11	0	Median	0.98137	0.96703	6.2021	10	0	Median	47.4	35.2	46789000	25283000	21506000	24635000	13584000	11051000
40S ribosomal protein S20	40S ribosomal protein S20	3	3	3	>sp|P60866|RS20_HUMAN 40S ribosomal protein S20 OS=Homo sapiens GN=RPS20 PE=1 SV=1	1	3	3	3	1	3	1	3	1	3	25.2	25.2	25.2	13.373	119	119	0	4.5746	0.87485	0.85282	6.0001	2	0	Median	NaN	NaN	NaN	1	0	Median	NaN	NaN	NaN	1	0	Median	10.1	25.2	752280	293200	459080	150920	67835	83082
40S ribosomal protein S23	40S ribosomal protein S23	6	6	6	>sp|P62266|RS23_HUMAN 40S ribosomal protein S23 OS=Homo sapiens GN=RPS23 PE=1 SV=3	1	6	6	6	6	5	6	5	6	5	41.3	41.3	41.3	15.807	143	143	0	19.374	0.91508	0.89668	10.353	10	0	Median	0.909	0.87586	11.613	5	0	Median	0.92119	0.90607	9.5401	5	0	Median	41.3	40.6	11773000	6000600	5772300	5301500	2583500	2717900
40S ribosomal protein S24	40S ribosomal protein S24	4	4	4	>sp|P62847|RS24_HUMAN 40S ribosomal protein S24 OS=Homo sapiens GN=RPS24 PE=1 SV=1	1	4	4	4	4	4	4	4	4	4	29.3	29.3	29.3	15.423	133	133	0	25.225	0.91728	0.87936	14.427	9	0	Median	0.95369	0.91833	18.085	4	0	Median	0.90523	0.87091	12.952	5	0	Median	29.3	29.3	18047000	9411700	8635400	8535700	4576600	3959000
40S ribosomal protein S25	40S ribosomal protein S25	5	5	5	>sp|P62851|RS25_HUMAN 40S ribosomal protein S25 OS=Homo sapiens GN=RPS25 PE=1 SV=1	1	5	5	5	4	3	4	3	4	3	29.6	29.6	29.6	13.742	125	125	0	12.407	0.81337	0.77945	18.638	6	0	Median	0.77469	0.75124	7.8045	4	0	Median	1.085	1.037	0.14867	2	0	Median	24	20.8	3370200	1723100	1647100	1802500	1025400	777090
40S ribosomal protein S26;Putative 40S ribosomal protein S26-like 1	40S ribosomal protein S26;Putative 40S ribosomal protein S26-like 1	5;4	5;4	5;4	>sp|P62854|RS26_HUMAN 40S ribosomal protein S26 OS=Homo sapiens GN=RPS26 PE=1 SV=3;>sp|Q5JNZ5|RS26L_HUMAN Putative 40S ribosomal protein S26-like 1 OS=Homo sapiens GN=RPS26P11 PE=5 SV=1	2	5	5	5	4	5	4	5	4	5	39.1	39.1	39.1	13.015	115	115;115	0	17.769	0.9225	0.82582	17.243	9	0	Median	0.98721	0.96458	9.6674	3	0	Median	0.82082	0.8161	20.583	6	0	Median	37.4	39.1	20948000	11230000	9717600	5418800	2653500	2765300
40S ribosomal protein S27;40S ribosomal protein S27-like	40S ribosomal protein S27;40S ribosomal protein S27-like	2;1	2;1	2;1	>sp|P42677|RS27_HUMAN 40S ribosomal protein S27 OS=Homo sapiens GN=RPS27 PE=1 SV=3;>sp|Q71UM5|RS27L_HUMAN 40S ribosomal protein S27-like OS=Homo sapiens GN=RPS27L PE=1 SV=3	2	2	2	2	0	2	0	2	0	2	31	31	31	9.461	84	84;84	0	8.5091	NaN	NaN	NaN	1	0	Median	NaN	NaN	NaN	0	0	Median	NaN	NaN	NaN	1	0	Median	0	31	1089600	589340	500240	0	0	0
40S ribosomal protein S3;40S ribosomal protein S3 (Fragment)	40S ribosomal protein S3	12;4	12;4	12;4	>sp|P23396|RS3_HUMAN 40S ribosomal protein S3 OS=Homo sapiens GN=RPS3 PE=1 SV=2	2	12	12	12	11	12	11	12	11	12	63.8	63.8	63.8	26.688	243	243;128	0	49.768	1.0055	0.97359	10.657	22	0	Median	0.95367	0.88059	11.895	11	0	Median	1.0212	0.98384	7.9921	11	0	Median	53.1	63.8	23020000	11635000	11385000	11504000	5845700	5658700
40S ribosomal protein S3a;40S ribosomal protein S3a (Fragment)	40S ribosomal protein S3a;40S ribosomal protein S3a (Fragment)	17;11	17;11	17;11	>sp|P61247|RS3A_HUMAN 40S ribosomal protein S3a OS=Homo sapiens GN=RPS3A PE=1 SV=2;>tr|H0Y9Y4|H0Y9Y4_HUMAN 40S ribosomal protein S3a (Fragment) OS=Homo sapiens GN=RPS3A PE=1 SV=1	2	17	17	17	17	15	17	15	17	15	59.1	59.1	59.1	29.945	264	264;208	0	56.051	0.93407	0.91154	20.223	35	0	Median	0.76777	0.73614	14.772	17	0	Median	1.0155	0.98905	12.504	18	0	Median	59.1	51.5	60749000	31430000	29319000	25336000	14121000	11215000
40S ribosomal protein S4, X isoform;40S ribosomal protein S4, Y isoform 2;40S ribosomal protein S4, Y isoform 1 (Fragment);40S ribosomal protein S4, Y isoform 1	40S ribosomal protein S4, X isoform	19;9;8;8	19;9;8;8	19;9;8;8	>sp|P62701|RS4X_HUMAN 40S ribosomal protein S4, X isoform OS=Homo sapiens GN=RPS4X PE=1 SV=2	4	19	19	19	18	19	18	19	18	19	55.5	55.5	55.5	29.597	263	263;263;262;263	0	81.482	0.89169	0.88715	9.4856	40	0	Median	0.92586	0.9111	10.045	20	0	Median	0.87888	0.84523	7.3167	20	0	Median	55.5	55.5	75455000	38469000	36985000	34261000	17007000	17254000
40S ribosomal protein S5 (Fragment);40S ribosomal protein S5	40S ribosomal protein S5 (Fragment);40S ribosomal protein S5	6;6	6;6	6;6	>tr|M0R0F0|M0R0F0_HUMAN 40S ribosomal protein S5 (Fragment) OS=Homo sapiens GN=RPS5 PE=1 SV=1;>sp|P46782|RS5_HUMAN 40S ribosomal protein S5 OS=Homo sapiens GN=RPS5 PE=1 SV=4	2	6	6	6	6	5	6	5	6	5	43	43	43	22.391	200	200;204	0	37.748	0.89108	0.84678	18.972	10	0	Median	0.83572	0.81326	4.4138	6	0	Median	1.1165	1.1475	11.477	4	0	Median	43	34.5	19298000	10135000	9163000	11089000	6099300	4989600
40S ribosomal protein S6	40S ribosomal protein S6	15	15	15	>sp|P62753|RS6_HUMAN 40S ribosomal protein S6 OS=Homo sapiens GN=RPS6 PE=1 SV=1	1	15	15	15	14	14	14	14	14	14	45	45	45	28.68	249	249	0	99.961	0.90307	0.88471	25.511	31	0	Median	0.92752	0.90439	35.514	15	0	Median	0.88674	0.88093	6.9019	16	0	Median	39.8	45	102890000	53883000	49005000	41017000	21684000	19333000
40S ribosomal protein S7	40S ribosomal protein S7	14	14	14	>sp|P62081|RS7_HUMAN 40S ribosomal protein S7 OS=Homo sapiens GN=RPS7 PE=1 SV=1	1	14	14	14	12	10	12	10	12	10	66	66	66	22.127	194	194	0	56.616	0.97826	1.0031	16.086	19	0	Median	1.026	1.0309	16.944	11	0	Median	0.91209	0.88245	13.839	8	0	Median	65.5	44.3	38750000	19501000	19249000	23384000	11469000	11915000
40S ribosomal protein S8	40S ribosomal protein S8	17	17	17	>sp|P62241|RS8_HUMAN 40S ribosomal protein S8 OS=Homo sapiens GN=RPS8 PE=1 SV=2	1	17	17	17	13	16	13	16	13	16	60.1	60.1	60.1	24.205	208	208	0	158.6	0.84649	0.83717	10.789	31	0	Median	0.81031	0.80175	10.057	14	0	Median	0.8781	0.87348	8.3889	17	0	Median	54.3	59.1	140600000	75832000	64767000	65907000	36306000	29602000
40S ribosomal protein S9	40S ribosomal protein S9	14	14	14	>sp|P46781|RS9_HUMAN 40S ribosomal protein S9 OS=Homo sapiens GN=RPS9 PE=1 SV=3	1	14	14	14	13	13	13	13	13	13	45.9	45.9	45.9	22.591	194	194	0	38.145	0.99946	0.99578	10.662	22	0	Median	1.0193	1.0085	11.01	12	0	Median	0.97165	0.96898	10.672	10	0	Median	38.1	45.9	23079000	10350000	12729000	11392000	5222900	6169200
5'-3' exoribonuclease 2	5'-3' exoribonuclease 2	23	23	23	>sp|Q9H0D6|XRN2_HUMAN 5-3 exoribonuclease 2 OS=Homo sapiens GN=XRN2 PE=1 SV=1	1	23	23	23	22	15	22	15	22	15	36.5	36.5	36.5	108.58	950	950	0	96.146	1.1776	1.1531	15.061	31	0	Median	1.2304	1.1818	12.209	17	0	Median	1.1626	1.1133	18.128	14	0	Median	34.5	23.5	25327000	11028000	14299000	13658000	5661600	7995900
60S acidic ribosomal protein P0;60S acidic ribosomal protein P0-like;60S acidic ribosomal protein P0 (Fragment)	60S acidic ribosomal protein P0;60S acidic ribosomal protein P0-like;60S acidic ribosomal protein P0 (Fragment)	21;12;11	21;12;11	21;12;11	>sp|P05388|RLA0_HUMAN 60S acidic ribosomal protein P0 OS=Homo sapiens GN=RPLP0 PE=1 SV=1;>sp|Q8NHW5|RLA0L_HUMAN 60S acidic ribosomal protein P0-like OS=Homo sapiens GN=RPLP0P6 PE=5 SV=1;>tr|F8VWV4|F8VWV4_HUMAN 60S acidic ribosomal protein P0 (Fragment) OS=	3	21	21	21	21	18	21	18	21	18	67.2	67.2	67.2	34.273	317	317;317;111	0	203.47	0.91208	0.90818	11.709	41	0	Median	0.89677	0.89784	10.704	23	0	Median	0.98139	0.98807	9.9247	18	0	Median	67.2	58.7	696500000	357810000	338690000	375990000	197620000	178370000
60S acidic ribosomal protein P1	60S acidic ribosomal protein P1	5	4	4	>sp|P05386|RLA1_HUMAN 60S acidic ribosomal protein P1 OS=Homo sapiens GN=RPLP1 PE=1 SV=1	1	5	4	4	4	4	3	3	3	3	95.6	80.7	80.7	11.514	114	114	0	30.528	0.89613	0.89011	10.011	6	0	Median	0.88597	0.87295	2.7769	3	0	Median	1.0194	1.0038	10.865	3	0	Median	67.5	81.6	67998000	34712000	33285000	54288000	28218000	26070000
60S acidic ribosomal protein P2;60S acidic ribosomal protein P2 (Fragment)	60S acidic ribosomal protein P2;60S acidic ribosomal protein P2 (Fragment)	8;5	8;5	7;4	>sp|P05387|RLA2_HUMAN 60S acidic ribosomal protein P2 OS=Homo sapiens GN=RPLP2 PE=1 SV=1;>tr|H0YDD8|H0YDD8_HUMAN 60S acidic ribosomal protein P2 (Fragment) OS=Homo sapiens GN=RPLP2 PE=1 SV=1	2	8	8	7	8	8	8	8	7	7	88.7	88.7	73.9	11.665	115	115;92	0	58.583	0.92422	0.93585	13.688	18	0	Median	0.91719	0.91273	14.485	9	0	Median	1.0095	1.0067	10.914	9	0	Median	88.7	88.7	140760000	71908000	68851000	64647000	34665000	29982000
60S ribosomal protein L10;60S ribosomal protein L10 (Fragment);60S ribosomal protein L10-like	60S ribosomal protein L10;60S ribosomal protein L10 (Fragment)	19;16;5	19;16;5	19;16;5	>sp|P27635|RL10_HUMAN 60S ribosomal protein L10 OS=Homo sapiens GN=RPL10 PE=1 SV=4;>tr|X1WI28|X1WI28_HUMAN 60S ribosomal protein L10 (Fragment) OS=Homo sapiens GN=RPL10 PE=1 SV=3	3	19	19	19	15	16	15	16	15	16	63.1	63.1	63.1	24.604	214	214;200;214	0	86.749	0.93647	0.92386	10.185	53	0	Median	0.89912	0.8614	6.7534	25	0	Median	0.97938	0.97042	11.13	28	0	Median	52.3	58.4	305250000	155410000	149840000	165150000	85021000	80126000
60S ribosomal protein L10a	60S ribosomal protein L10a	14	14	14	>sp|P62906|RL10A_HUMAN 60S ribosomal protein L10a OS=Homo sapiens GN=RPL10A PE=1 SV=2	1	14	14	14	13	12	13	12	13	12	48.4	48.4	48.4	24.831	217	217	0	76.989	0.98973	0.956	8.4513	31	0	Median	0.93818	0.92866	7.3674	15	0	Median	0.99839	0.98486	8.1298	16	0	Median	47	42.4	215550000	108670000	106880000	96002000	49281000	46721000
60S ribosomal protein L11;60S ribosomal protein L11 (Fragment)	60S ribosomal protein L11;60S ribosomal protein L11 (Fragment)	19;11	19;11	19;11	>sp|P62913|RL11_HUMAN 60S ribosomal protein L11 OS=Homo sapiens GN=RPL11 PE=1 SV=2;>tr|Q5VVC9|Q5VVC9_HUMAN 60S ribosomal protein L11 (Fragment) OS=Homo sapiens GN=RPL11 PE=1 SV=1	2	19	19	19	19	11	19	11	19	11	78.7	78.7	78.7	20.252	178	178;131	0	114.28	0.94405	0.93925	10.491	34	0	Median	0.90292	0.89866	9.7136	22	0	Median	1.0102	0.99604	10.544	12	0	Median	78.7	56.7	185140000	93233000	91909000	76774000	40019000	36755000
60S ribosomal protein L12	60S ribosomal protein L12	10	10	10	>sp|P30050|RL12_HUMAN 60S ribosomal protein L12 OS=Homo sapiens GN=RPL12 PE=1 SV=1	1	10	10	10	10	10	10	10	10	10	69.1	69.1	69.1	17.818	165	165	0	86.193	0.96308	0.95247	11.381	24	0	Median	0.91502	0.90138	11.449	12	0	Median	1.0078	0.97969	8.2846	12	0	Median	69.1	69.1	208610000	105200000	103410000	110840000	56815000	54027000
60S ribosomal protein L13;60S ribosomal protein L13 (Fragment)	60S ribosomal protein L13	18;2	18;2	18;2	>sp|P26373|RL13_HUMAN 60S ribosomal protein L13 OS=Homo sapiens GN=RPL13 PE=1 SV=4	2	18	18	18	16	18	16	18	16	18	57.8	57.8	57.8	24.261	211	211;54	0	89.366	0.96226	0.95307	12.827	44	0	Median	0.93951	0.92146	14.55	21	0	Median	0.99027	0.97576	10.266	23	0	Median	55.9	57.8	361120000	188410000	172710000	152030000	80493000	71536000
60S ribosomal protein L13a;60S ribosomal protein L13a (Fragment);Putative 60S ribosomal protein L13a protein RPL13AP3	60S ribosomal protein L13a;60S ribosomal protein L13a (Fragment)	16;15;6	16;15;6	16;15;6	>sp|P40429|RL13A_HUMAN 60S ribosomal protein L13a OS=Homo sapiens GN=RPL13A PE=1 SV=2;>tr|M0QYS1|M0QYS1_HUMAN 60S ribosomal protein L13a (Fragment) OS=Homo sapiens GN=RPL13A PE=1 SV=2	3	16	16	16	13	16	13	16	13	16	45.3	45.3	45.3	23.577	203	203;210;102	0	54.299	0.96885	0.95302	14.79	30	0	Median	0.88858	0.87373	10.698	14	0	Median	1.019	1.0045	14.376	16	0	Median	38.9	45.3	187460000	93947000	93516000	80449000	42629000	37820000
60S ribosomal protein L14	60S ribosomal protein L14	9	9	9	>sp|P50914|RL14_HUMAN 60S ribosomal protein L14 OS=Homo sapiens GN=RPL14 PE=1 SV=4	1	9	9	9	6	9	6	9	6	9	34.9	34.9	34.9	23.432	215	215	0	45.139	1.0016	0.98588	19.25	23	0	Median	0.92649	0.92449	21.802	10	0	Median	1.0288	1.024	12.653	13	0	Median	27.9	34.9	392080000	195470000	196620000	185530000	94108000	91417000
60S ribosomal protein L15;Ribosomal protein L15 (Fragment);Ribosomal protein L15	60S ribosomal protein L15;Ribosomal protein L15 (Fragment)	14;7;2	14;7;2	14;7;2	>sp|P61313|RL15_HUMAN 60S ribosomal protein L15 OS=Homo sapiens GN=RPL15 PE=1 SV=2;>tr|E7EX53|E7EX53_HUMAN Ribosomal protein L15 (Fragment) OS=Homo sapiens GN=RPL15 PE=1 SV=1	3	14	14	14	12	14	12	14	12	14	51	51	51	24.146	204	204;133;59	0	53.057	0.94669	0.91457	8.5567	28	0	Median	0.90051	0.8619	4.4599	14	0	Median	1.0062	0.99354	8.0312	14	0	Median	47.1	51	276870000	140980000	135890000	133260000	70114000	63145000
60S ribosomal protein L17;Protein RPL17-C18orf32;60S ribosomal protein L17 (Fragment)	60S ribosomal protein L17;Protein RPL17-C18orf32	13;11;6	13;11;6	13;11;6	>sp|P18621|RL17_HUMAN 60S ribosomal protein L17 OS=Homo sapiens GN=RPL17 PE=1 SV=3;>tr|A0A0A0MRF8|A0A0A0MRF8_HUMAN Protein RPL17-C18orf32 OS=Homo sapiens GN=RPL17-C18orf32 PE=4 SV=1	3	13	13	13	13	13	13	13	13	13	54.9	54.9	54.9	21.397	184	184;190;97	0	63.148	0.96781	0.94453	9.7736	32	0	Median	0.9656	0.94029	9.476	16	0	Median	0.97415	0.9543	10.088	16	0	Median	54.9	54.9	128570000	64866000	63701000	77208000	39201000	38007000
60S ribosomal protein L18;60S ribosomal protein L18 (Fragment)	60S ribosomal protein L18;60S ribosomal protein L18 (Fragment)	12;12	12;12	12;12	>sp|Q07020|RL18_HUMAN 60S ribosomal protein L18 OS=Homo sapiens GN=RPL18 PE=1 SV=2;>tr|J3QQ67|J3QQ67_HUMAN 60S ribosomal protein L18 (Fragment) OS=Homo sapiens GN=RPL18 PE=1 SV=1	2	12	12	12	12	11	12	11	12	11	51.1	51.1	51.1	21.634	188	188;190	0	97.16	0.98133	0.98128	8.756	29	0	Median	0.92296	0.92514	10.108	14	0	Median	1.0223	1.0025	6.9572	15	0	Median	51.1	45.7	262250000	132410000	129830000	140840000	72793000	68043000
60S ribosomal protein L18a;60S ribosomal protein L18a (Fragment)	60S ribosomal protein L18a;60S ribosomal protein L18a (Fragment)	16;15	16;15	16;15	>sp|Q02543|RL18A_HUMAN 60S ribosomal protein L18a OS=Homo sapiens GN=RPL18A PE=1 SV=2;>tr|M0R3D6|M0R3D6_HUMAN 60S ribosomal protein L18a (Fragment) OS=Homo sapiens GN=RPL18A PE=1 SV=1	2	16	16	16	16	16	16	16	16	16	58	58	58	20.762	176	176;141	0	77.719	0.95824	0.94027	7.8458	35	0	Median	0.93718	0.91206	6.4458	18	0	Median	0.99933	0.97435	7.3504	17	0	Median	58	58	182470000	92261000	90208000	91548000	46891000	44657000
Ribosomal protein L19;60S ribosomal protein L19;Ribosomal protein L19 (Fragment)	Ribosomal protein L19;60S ribosomal protein L19	16;16;7	16;16;7	16;16;7	>tr|J3KTE4|J3KTE4_HUMAN Ribosomal protein L19 OS=Homo sapiens GN=RPL19 PE=3 SV=1;>sp|P84098|RL19_HUMAN 60S ribosomal protein L19 OS=Homo sapiens GN=RPL19 PE=1 SV=1	3	16	16	16	13	15	13	15	13	15	40.2	40.2	40.2	23.247	194	194;196;128	0	69.408	0.96541	0.95125	11.081	36	0	Median	0.92975	0.90825	9.3221	16	0	Median	0.98641	0.9846	11.827	20	0	Median	39.2	38.7	211290000	106250000	105050000	83174000	42581000	40593000
60S ribosomal protein L21;60S ribosomal protein L21 (Fragment)	60S ribosomal protein L21;60S ribosomal protein L21 (Fragment)	12;7	12;7	12;7	>sp|P46778|RL21_HUMAN 60S ribosomal protein L21 OS=Homo sapiens GN=RPL21 PE=1 SV=2;>tr|M0R181|M0R181_HUMAN 60S ribosomal protein L21 (Fragment) OS=Homo sapiens GN=RPL21 PE=1 SV=1	2	12	12	12	9	12	9	12	9	12	48.8	48.8	48.8	18.565	160	160;122	0	43.483	0.97021	0.96905	8.4457	24	0	Median	0.92915	0.92276	8.5572	11	0	Median	1.0016	0.99455	7.3625	13	0	Median	44.4	48.8	149750000	75676000	74071000	66882000	35095000	31787000
60S ribosomal protein L22;60S ribosomal protein L22 (Fragment);60S ribosomal protein L22-like 1;60S ribosomal protein L22-like 1 (Fragment)	60S ribosomal protein L22	8;3;1;1	8;3;1;1	8;3;1;1	>sp|P35268|RL22_HUMAN 60S ribosomal protein L22 OS=Homo sapiens GN=RPL22 PE=1 SV=2	4	8	8	8	5	7	5	7	5	7	59.4	59.4	59.4	14.787	128	128;47;122;142	0	40.813	1.0272	0.98291	14.662	13	0	Median	1.0162	0.96066	3.643	5	0	Median	1.0281	0.98968	18.847	8	0	Median	57	47.7	18856000	9458200	9397500	5185900	2518700	2667200
60S ribosomal protein L23;60S ribosomal protein L23 (Fragment)	60S ribosomal protein L23	8;2	8;2	8;2	>sp|P62829|RL23_HUMAN 60S ribosomal protein L23 OS=Homo sapiens GN=RPL23 PE=1 SV=1	2	8	8	8	8	8	8	8	8	8	47.9	47.9	47.9	14.865	140	140;34	0	50.955	0.95621	0.92862	12.768	16	0	Median	1.1534	1.1279	11.033	8	0	Median	0.91988	0.91652	5.6646	8	0	Median	47.9	47.9	52815000	26771000	26044000	14276000	6627200	7648800
60S ribosomal protein L23a;60S ribosomal protein L23a (Fragment)	60S ribosomal protein L23a;60S ribosomal protein L23a (Fragment)	14;12	14;12	14;12	>sp|P62750|RL23A_HUMAN 60S ribosomal protein L23a OS=Homo sapiens GN=RPL23A PE=1 SV=1;>tr|H7BY10|H7BY10_HUMAN 60S ribosomal protein L23a (Fragment) OS=Homo sapiens GN=RPL23A PE=1 SV=1	2	14	14	14	14	14	14	14	14	14	52.6	52.6	52.6	17.695	156	156;158	0	74.492	0.96528	0.96491	8.8834	33	0	Median	1.0103	0.97901	10.349	17	0	Median	0.95905	0.94331	7.1531	16	0	Median	52.6	52.6	106920000	55586000	51331000	49488000	25828000	23660000
60S ribosomal protein L24	60S ribosomal protein L24	8	8	8	>sp|P83731|RL24_HUMAN 60S ribosomal protein L24 OS=Homo sapiens GN=RPL24 PE=1 SV=1	1	8	8	8	8	7	8	7	8	7	39.5	39.5	39.5	17.779	157	157	0	35.857	0.95802	0.92713	6.5794	18	0	Median	0.98772	0.95829	3.6124	9	0	Median	0.88475	0.86958	5.4833	9	0	Median	39.5	34.4	105520000	55314000	50208000	52882000	26560000	26322000
60S ribosomal protein L26;60S ribosomal protein L26 (Fragment)	60S ribosomal protein L26;60S ribosomal protein L26 (Fragment)	17;11	17;11	5;2	>sp|P61254|RL26_HUMAN 60S ribosomal protein L26 OS=Homo sapiens GN=RPL26 PE=1 SV=1;>tr|J3KTJ8|J3KTJ8_HUMAN 60S ribosomal protein L26 (Fragment) OS=Homo sapiens GN=RPL26 PE=4 SV=4	2	17	17	5	16	14	16	14	5	3	61.4	61.4	16.6	17.258	145	145;96	0	39.58	0.98277	0.95928	12.59	31	0	Median	1.0017	0.96944	11.346	16	0	Median	0.97824	0.94257	13.061	15	0	Median	56.6	56.6	112560000	55855000	56701000	55579000	27141000	28438000
60S ribosomal protein L26-like 1;60S ribosomal protein L26-like 1 (Fragment)	60S ribosomal protein L26-like 1	15;5	3;1	3;1	>sp|Q9UNX3|RL26L_HUMAN 60S ribosomal protein L26-like 1 OS=Homo sapiens GN=RPL26L1 PE=1 SV=1	2	15	3	3	14	14	3	3	3	3	57.9	13.1	13.1	17.256	145	145;38	0	8.7257	0.94908	0.92603	12.946	6	0	Median	0.91288	0.88706	10.251	3	0	Median	0.95031	0.94086	11.466	3	0	Median	53.1	56.6	2007200	999280	1007900	1057800	537580	520180
60S ribosomal protein L27;60S ribosomal protein L27 (Fragment)	60S ribosomal protein L27;60S ribosomal protein L27 (Fragment)	11;10	11;10	11;10	>sp|P61353|RL27_HUMAN 60S ribosomal protein L27 OS=Homo sapiens GN=RPL27 PE=1 SV=2;>tr|K7ELC7|K7ELC7_HUMAN 60S ribosomal protein L27 (Fragment) OS=Homo sapiens GN=RPL27 PE=1 SV=1	2	11	11	11	9	11	9	11	9	11	54.4	54.4	54.4	15.798	136	136;144	0	35.391	1.0108	0.99098	12.509	26	0	Median	0.94115	0.88308	12.991	13	0	Median	1.0244	1.0152	6.4363	13	0	Median	54.4	54.4	115340000	57975000	57363000	50569000	26119000	24450000
60S ribosomal protein L27a	60S ribosomal protein L27a	9	9	9	>sp|P46776|RL27A_HUMAN 60S ribosomal protein L27a OS=Homo sapiens GN=RPL27A PE=1 SV=2	1	9	9	9	9	8	9	8	9	8	33.1	33.1	33.1	16.561	148	148	0	47.819	0.95018	0.93997	9.5998	20	0	Median	0.92201	0.89143	6.2567	10	0	Median	0.99351	0.96473	11.174	10	0	Median	33.1	33.1	105580000	54276000	51302000	51012000	26416000	24596000
60S ribosomal protein L28	60S ribosomal protein L28	14	14	14	>sp|P46779|RL28_HUMAN 60S ribosomal protein L28 OS=Homo sapiens GN=RPL28 PE=1 SV=3	1	14	14	14	13	12	13	12	13	12	55.5	55.5	55.5	15.747	137	137	0	52.853	0.97254	0.95482	9.3186	27	0	Median	0.9022	0.87151	8.5555	14	0	Median	1.0514	1.019	6.7068	13	0	Median	55.5	48.9	58211000	29577000	28635000	23935000	12612000	11323000
60S ribosomal protein L29	60S ribosomal protein L29	4	4	4	>sp|P47914|RL29_HUMAN 60S ribosomal protein L29 OS=Homo sapiens GN=RPL29 PE=1 SV=2	1	4	4	4	4	4	4	4	4	4	21.4	21.4	21.4	17.752	159	159	0	16.343	1.0013	0.99021	7.9133	8	0	Median	0.89666	0.88812	6.7029	4	0	Median	1.0347	1.0208	3.6523	4	0	Median	21.4	21.4	87067000	44551000	42517000	45564000	23602000	21962000
60S ribosomal protein L3;60S ribosomal protein L3 (Fragment);60S ribosomal protein L3-like	60S ribosomal protein L3;60S ribosomal protein L3 (Fragment)	33;18;2	33;18;2	33;18;2	>sp|P39023|RL3_HUMAN 60S ribosomal protein L3 OS=Homo sapiens GN=RPL3 PE=1 SV=2;>tr|B5MCW2|B5MCW2_HUMAN 60S ribosomal protein L3 (Fragment) OS=Homo sapiens GN=RPL3 PE=1 SV=1	3	33	33	33	28	31	28	31	28	31	62	62	62	46.108	403	403;272;407	0	143.69	0.95456	0.93765	8.6826	80	0	Median	0.91631	0.90221	7.4407	41	0	Median	1.0047	0.99172	7.637	39	0	Median	58.3	62	684970000	353940000	331040000	374760000	196010000	178750000
60S ribosomal protein L30 (Fragment);60S ribosomal protein L30	60S ribosomal protein L30 (Fragment);60S ribosomal protein L30	8;8	8;8	8;8	>tr|E5RI99|E5RI99_HUMAN 60S ribosomal protein L30 (Fragment) OS=Homo sapiens GN=RPL30 PE=1 SV=1;>sp|P62888|RL30_HUMAN 60S ribosomal protein L30 OS=Homo sapiens GN=RPL30 PE=1 SV=2	2	8	8	8	7	8	7	8	7	8	66.7	66.7	66.7	12.656	114	114;115	0	55.042	0.95664	0.9382	9.1203	14	0	Median	0.89556	0.86446	10.291	7	0	Median	1.0059	0.96893	3.7104	7	0	Median	58.8	66.7	133590000	66647000	66943000	47454000	24051000	23402000
60S ribosomal protein L31 (Fragment);60S ribosomal protein L31	60S ribosomal protein L31 (Fragment);60S ribosomal protein L31	7;7	7;7	7;7	>tr|H7C2W9|H7C2W9_HUMAN 60S ribosomal protein L31 (Fragment) OS=Homo sapiens GN=RPL31 PE=1 SV=1;>sp|P62899|RL31_HUMAN 60S ribosomal protein L31 OS=Homo sapiens GN=RPL31 PE=1 SV=1	2	7	7	7	6	7	6	7	6	7	52.8	52.8	52.8	12.701	108	108;125	0	24.533	0.96436	0.94504	7.3944	11	0	Median	0.88868	0.88759	6.5021	5	0	Median	0.99521	0.97486	4.4048	6	0	Median	52.8	52.8	39809000	20514000	19295000	9054600	5316600	3738000
60S ribosomal protein L32 (Fragment);60S ribosomal protein L32	60S ribosomal protein L32 (Fragment);60S ribosomal protein L32	12;12	12;12	12;12	>tr|D3YTB1|D3YTB1_HUMAN 60S ribosomal protein L32 (Fragment) OS=Homo sapiens GN=RPL32 PE=1 SV=1;>sp|P62910|RL32_HUMAN 60S ribosomal protein L32 OS=Homo sapiens GN=RPL32 PE=1 SV=2	2	12	12	12	11	11	11	11	11	11	49.6	49.6	49.6	15.616	133	133;135	0	76.52	0.9925	0.98062	13.908	26	0	Median	0.93288	0.93425	18.867	13	0	Median	1.012	1.0062	5.6208	13	0	Median	49.6	49.6	80433000	38807000	41626000	33625000	17037000	16588000
60S ribosomal protein L34	60S ribosomal protein L34	6	6	6	>sp|P49207|RL34_HUMAN 60S ribosomal protein L34 OS=Homo sapiens GN=RPL34 PE=1 SV=3	1	6	6	6	5	6	5	6	5	6	29.9	29.9	29.9	13.293	117	117	0	12.167	1.0457	1.0292	22.282	8	0	Median	0.94803	0.95265	25.94	4	0	Median	1.0723	1.0744	13.31	4	0	Median	29.9	29.9	19969000	11685000	8283400	4857000	2414800	2442200
60S ribosomal protein L35	60S ribosomal protein L35	8	8	8	>sp|P42766|RL35_HUMAN 60S ribosomal protein L35 OS=Homo sapiens GN=RPL35 PE=1 SV=2	1	8	8	8	4	8	4	8	4	8	43.9	43.9	43.9	14.551	123	123	0	45.134	0.99914	1.0104	14.466	15	0	Median	0.97058	0.96965	15.375	6	0	Median	1.0308	1.0471	14.677	9	0	Median	29.3	43.9	33701000	16609000	17093000	9307900	4706700	4601200
60S ribosomal protein L35a;60S ribosomal protein L35a (Fragment)	60S ribosomal protein L35a;60S ribosomal protein L35a (Fragment)	9;7	9;7	9;7	>sp|P18077|RL35A_HUMAN 60S ribosomal protein L35a OS=Homo sapiens GN=RPL35A PE=1 SV=2;>tr|C9K025|C9K025_HUMAN 60S ribosomal protein L35a (Fragment) OS=Homo sapiens GN=RPL35A PE=1 SV=1	2	9	9	9	8	9	8	9	8	9	40	40	40	12.538	110	110;94	0	21.435	0.98993	0.94744	13.87	17	0	Median	0.90539	0.9054	16.77	8	0	Median	0.99344	0.96672	9.9959	9	0	Median	33.6	40	19491000	9910300	9580200	5324000	2777600	2546500
60S ribosomal protein L36;60S ribosomal protein L36 (Fragment)	60S ribosomal protein L36	5;2	5;2	5;2	>sp|Q9Y3U8|RL36_HUMAN 60S ribosomal protein L36 OS=Homo sapiens GN=RPL36 PE=1 SV=3	2	5	5	5	4	5	4	5	4	5	33.3	33.3	33.3	12.254	105	105;68	0	22.332	0.97213	0.9296	16.928	9	0	Median	0.8763	0.84454	10.493	4	0	Median	1.0555	1.0405	14.404	5	0	Median	30.5	33.3	26281000	13228000	13052000	5758300	3027800	2730600
60S ribosomal protein L36a;Protein RPL36A-HNRNPH2	60S ribosomal protein L36a;Protein RPL36A-HNRNPH2	6;6	6;6	1;1	>sp|P83881|RL36A_HUMAN 60S ribosomal protein L36a OS=Homo sapiens GN=RPL36A PE=1 SV=2;>tr|H7BZ11|H7BZ11_HUMAN Protein RPL36A-HNRNPH2 OS=Homo sapiens GN=RPL36A-HNRNPH2 PE=3 SV=2	2	6	6	1	5	6	5	6	1	1	29.2	29.2	9.4	12.441	106	106;118	0	15.227	0.96088	0.97906	7.9056	11	0	Median	0.98429	0.98897	10.605	5	0	Median	0.9428	0.95615	4.8129	6	0	Median	29.2	29.2	6758000	3275400	3482600	3128500	1553700	1574800
60S ribosomal protein L37a;Putative 60S ribosomal protein L37a-like protein	60S ribosomal protein L37a	5;2	5;2	5;2	>sp|P61513|RL37A_HUMAN 60S ribosomal protein L37a OS=Homo sapiens GN=RPL37A PE=1 SV=2	2	5	5	5	3	5	3	5	3	5	58.7	58.7	58.7	10.275	92	92;93	0	23.963	1.0381	1.0171	11.067	11	0	Median	0.95435	0.92713	10.379	5	0	Median	1.0517	1.0339	12.195	6	0	Median	42.4	58.7	12156000	5442100	6713700	2456200	1224200	1232000
60S ribosomal protein L38 (Fragment);60S ribosomal protein L38	60S ribosomal protein L38 (Fragment);60S ribosomal protein L38	1;1	1;1	1;1	>tr|J3KSP2|J3KSP2_HUMAN 60S ribosomal protein L38 (Fragment) OS=Homo sapiens GN=RPL38 PE=1 SV=1;>sp|P63173|RL38_HUMAN 60S ribosomal protein L38 OS=Homo sapiens GN=RPL38 PE=1 SV=2	2	1	1	1	0	1	0	1	0	1	61.9	61.9	61.9	2.559	21	21;70	0	7.1756	NaN	NaN	NaN	1	0	Median	NaN	NaN	NaN	0	0	Median	NaN	NaN	NaN	1	0	Median	0	61.9	573430	258410	315010	0	0	0
60S ribosomal protein L4;60S ribosomal protein L4 (Fragment)	60S ribosomal protein L4	37;12	37;12	37;12	>sp|P36578|RL4_HUMAN 60S ribosomal protein L4 OS=Homo sapiens GN=RPL4 PE=1 SV=5	2	37	37	37	35	36	35	36	35	36	56.2	56.2	56.2	47.697	427	427;171	0	201.29	0.96227	0.96275	10.869	94	0	Median	0.93443	0.92061	7.2028	45	0	Median	1.0062	1.0097	11.441	49	0	Median	56.2	56	1272600000	640650000	631970000	571060000	293800000	277260000
60S ribosomal protein L5;60S ribosomal protein L5 (Fragment)	60S ribosomal protein L5	25;7	25;7	25;7	>sp|P46777|RL5_HUMAN 60S ribosomal protein L5 OS=Homo sapiens GN=RPL5 PE=1 SV=3	2	25	25	25	23	22	23	22	23	22	61.3	61.3	61.3	34.362	297	297;130	0	151.69	0.93168	0.90989	12.311	87	0	Median	0.90893	0.88549	12.118	45	0	Median	0.97506	0.95633	11.641	42	0	Median	58.9	49.5	635330000	321590000	313750000	328360000	170900000	157460000
60S ribosomal protein L6;60S ribosomal protein L6 (Fragment)	60S ribosomal protein L6	21;5	21;5	21;5	>sp|Q02878|RL6_HUMAN 60S ribosomal protein L6 OS=Homo sapiens GN=RPL6 PE=1 SV=3	2	21	21	21	21	18	21	18	21	18	54.5	54.5	54.5	32.728	288	288;63	0	122.54	0.94423	0.94581	11.4	47	0	Median	0.91557	0.9001	11.336	26	0	Median	1.0073	0.98728	10.178	21	0	Median	54.5	45.1	436540000	220940000	215600000	236520000	121860000	114660000
60S ribosomal protein L7;60S ribosomal protein L7 (Fragment)	60S ribosomal protein L7	22;7	22;7	22;7	>sp|P18124|RL7_HUMAN 60S ribosomal protein L7 OS=Homo sapiens GN=RPL7 PE=1 SV=1	2	22	22	22	20	21	20	21	20	21	61.7	61.7	61.7	29.225	248	248;99	0	104.06	0.98159	0.97026	9.3081	61	0	Median	0.90715	0.89964	11.529	25	0	Median	1.0046	0.99026	5.6495	36	0	Median	61.3	58.9	927810000	470180000	457630000	435720000	227410000	208310000
60S ribosomal protein L7a;60S ribosomal protein L7a (Fragment)	60S ribosomal protein L7a;60S ribosomal protein L7a (Fragment)	24;13	24;13	24;13	>sp|P62424|RL7A_HUMAN 60S ribosomal protein L7a OS=Homo sapiens GN=RPL7A PE=1 SV=2;>tr|Q5T8U3|Q5T8U3_HUMAN 60S ribosomal protein L7a (Fragment) OS=Homo sapiens GN=RPL7A PE=1 SV=1	2	24	24	24	22	24	22	24	22	24	59.4	59.4	59.4	29.995	266	266;191	0	186.43	0.95389	0.95047	11.934	60	0	Median	0.91183	0.89476	10.287	28	0	Median	0.99708	0.99637	10.154	32	0	Median	54.9	59.4	879130000	449060000	430070000	403000000	212300000	190710000
60S ribosomal protein L7-like 1	60S ribosomal protein L7-like 1	4	4	4	>sp|Q6DKI1|RL7L_HUMAN 60S ribosomal protein L7-like 1 OS=Homo sapiens GN=RPL7L1 PE=1 SV=1	1	4	4	4	3	4	3	4	3	4	13	13	13	28.661	246	246	0	11.11	1.1014	1.0713	14.604	6	0	Median	1.264	1.2018	6.4246	3	0	Median	0.99034	0.94836	3.4571	3	0	Median	8.9	13	3581100	1730400	1850700	1182900	495310	687630
60S ribosomal protein L8;60S ribosomal protein L8 (Fragment)	60S ribosomal protein L8;60S ribosomal protein L8 (Fragment)	19;16	19;16	19;16	>sp|P62917|RL8_HUMAN 60S ribosomal protein L8 OS=Homo sapiens GN=RPL8 PE=1 SV=2;>tr|E9PKU4|E9PKU4_HUMAN 60S ribosomal protein L8 (Fragment) OS=Homo sapiens GN=RPL8 PE=1 SV=1	2	19	19	19	18	18	18	18	18	18	55.6	55.6	55.6	28.024	257	257;235	0	108.1	0.935	0.94874	11.589	43	0	Median	0.90244	0.88257	13.478	22	0	Median	0.98786	0.97084	5.3383	21	0	Median	54.9	54.9	423250000	215180000	208070000	214040000	111920000	102120000
60S ribosomal protein L9;60S ribosomal protein L9 (Fragment)	60S ribosomal protein L9;60S ribosomal protein L9 (Fragment)	14;11	14;11	14;11	>sp|P32969|RL9_HUMAN 60S ribosomal protein L9 OS=Homo sapiens GN=RPL9 PE=1 SV=1;>tr|D6RAN4|D6RAN4_HUMAN 60S ribosomal protein L9 (Fragment) OS=Homo sapiens GN=RPL9 PE=1 SV=4	2	14	14	14	13	12	13	12	13	12	59.9	59.9	59.9	21.863	192	192;181	0	101.69	0.94198	0.93439	21.955	31	0	Median	0.9187	0.91359	21.252	16	0	Median	0.98983	0.97328	20.974	15	0	Median	55.7	59.9	330740000	166380000	164360000	173950000	89503000	84451000
60S ribosome subunit biogenesis protein NIP7 homolog;60S ribosome subunit biogenesis protein NIP7 homolog (Fragment)	60S ribosome subunit biogenesis protein NIP7 homolog	9;2	9;2	9;2	>sp|Q9Y221|NIP7_HUMAN 60S ribosome subunit biogenesis protein NIP7 homolog OS=Homo sapiens GN=NIP7 PE=1 SV=1	2	9	9	9	9	7	9	7	9	7	75.6	75.6	75.6	20.462	180	180;79	0	44.801	1.1137	1.0681	19.71	21	0	Median	1.0924	1.0551	22.406	14	0	Median	1.1569	1.133	13.82	7	0	Median	75.6	61.1	46164000	21618000	24546000	27764000	13390000	14375000
Abnormal spindle-like microcephaly-associated protein	Abnormal spindle-like microcephaly-associated protein	4	4	4	>sp|Q8IZT6|ASPM_HUMAN Abnormal spindle-like microcephaly-associated protein OS=Homo sapiens GN=ASPM PE=1 SV=2	1	4	4	4	2	3	2	3	2	3	1.6	1.6	1.6	409.8	3477	3477	0	12.45	1.1107	1.0539	7.3959	3	0	Median	NaN	NaN	NaN	1	0	Median	1.0767	1.0588	10.453	2	0	Median	0.8	1.2	1159300	462410	696870	368150	213670	154480
Actin, alpha skeletal muscle;Actin, alpha cardiac muscle 1;Actin, gamma-enteric smooth muscle;Actin, aortic smooth muscle;Actin, gamma-enteric smooth muscle (Fragment);Actin, aortic smooth muscle (Fragment)	Actin, alpha skeletal muscle;Actin, alpha cardiac muscle 1;Actin, gamma-enteric smooth muscle;Actin, aortic smooth muscle;Actin, gamma-enteric smooth muscle (Fragment);Actin, aortic smooth muscle (Fragment)	14;14;13;13;7;7	1;1;1;1;1;1	1;1;1;1;1;1	>sp|P68133|ACTS_HUMAN Actin, alpha skeletal muscle OS=Homo sapiens GN=ACTA1 PE=1 SV=1;>sp|P68032|ACTC_HUMAN Actin, alpha cardiac muscle 1 OS=Homo sapiens GN=ACTC1 PE=1 SV=1;>sp|P63267|ACTH_HUMAN Actin, gamma-enteric smooth muscle OS=Homo sapiens GN=ACTG2 P	6	14	1	1	14	13	1	1	1	1	32.4	4.2	4.2	42.051	377	377;377;376;377;144;151	0	4.2019	1.0128	1.005	25.312	5	0	Median	1.0331	1.0059	0.13152	2	0	Median	1.0108	0.96708	34.124	3	0	Median	32.4	31.8	32914000	16626000	16288000	17905000	8859000	9045800
Actin, cytoplasmic 1;POTE ankyrin domain family member E;Actin, cytoplasmic 1 (Fragment);POTE ankyrin domain family member F;POTE ankyrin domain family member I;Putative beta-actin-like protein 3;POTE ankyrin domain family member J	Actin, cytoplasmic 1	26;9;8;7;6;4;4	26;9;8;7;6;4;4	1;0;1;0;0;0;0	>sp|P60709|ACTB_HUMAN Actin, cytoplasmic 1 OS=Homo sapiens GN=ACTB PE=1 SV=1	7	26	26	1	26	24	26	24	1	1	74.1	74.1	4.5	41.736	375	375;1075;102;1075;1075;375;1038	0	231.04	0.98773	0.96335	10.731	73	0	Median	1.0891	1.0422	9.4872	40	0	Median	0.94275	0.91279	7.266	33	0	Median	74.1	72	449750000	220560000	229190000	236060000	110690000	125370000
Actin, cytoplasmic 2;Actin, cytoplasmic 2 (Fragment)	Actin, cytoplasmic 2	26;9	1;1	1;1	>sp|P63261|ACTG_HUMAN Actin, cytoplasmic 2 OS=Homo sapiens GN=ACTG1 PE=1 SV=1	2	26	1	1	25	24	0	1	0	1	74.1	4.5	4.5	41.792	375	375;133	0	9.3073	NaN	NaN	NaN	1	0	Median	NaN	NaN	NaN	0	0	Median	NaN	NaN	NaN	1	0	Median	69.6	72	781250	378820	402430	0	0	0
Actin-like protein 6A	Actin-like protein 6A	2	2	2	>sp|O96019|ACL6A_HUMAN Actin-like protein 6A OS=Homo sapiens GN=ACTL6A PE=1 SV=1	1	2	2	2	1	2	1	2	1	2	7.2	7.2	7.2	47.46	429	429	0	8.1717	0.8215	0.77862	16.673	3	0	Median	NaN	NaN	NaN	1	0	Median	0.91822	0.87624	21.516	2	0	Median	3	7.2	897220	433590	463630	251200	102480	148720
Activator of basal transcription 1	Activator of basal transcription 1	5	5	5	>sp|Q9ULW3|ABT1_HUMAN Activator of basal transcription 1 OS=Homo sapiens GN=ABT1 PE=1 SV=1	1	5	5	5	5	3	5	3	5	3	23.5	23.5	23.5	31.079	272	272	0	14.048	1.0166	0.96666	22.821	3	0	Median	1.0201	0.99902	4.658	2	0	Median	NaN	NaN	NaN	1	0	Median	23.5	16.5	1804300	855600	948740	1027300	499680	527650
Active regulator of SIRT1	Active regulator of SIRT1	1	1	1	>sp|Q86WX3|AROS_HUMAN Active regulator of SIRT1 OS=Homo sapiens GN=RPS19BP1 PE=1 SV=1	1	1	1	1	1	1	1	1	1	1	9.6	9.6	9.6	15.434	136	136	0.0061069	2.1291	1.1124	1.059	2.6271	2	0	Median	NaN	NaN	NaN	1	0	Median	NaN	NaN	NaN	1	0	Median	9.6	9.6	873720	457060	416660	315130	163870	151260
AF4/FMR2 family member 4	AF4/FMR2 family member 4	1	1	1	>sp|Q9UHB7|AFF4_HUMAN AF4/FMR2 family member 4 OS=Homo sapiens GN=AFF4 PE=1 SV=1	1	1	1	1	1	0	1	0	1	0	0.7	0.7	0.7	127.46	1163	1163	0.0031153	2.6243	NaN	NaN	NaN	0	0	Median	NaN	NaN	NaN	0	0	Median	NaN	NaN	NaN	0	0	Median	0.7	0	48905	0	48905	48905	0	48905
A-kinase anchor protein 8	A-kinase anchor protein 8	2	2	2	>sp|O43823|AKAP8_HUMAN A-kinase anchor protein 8 OS=Homo sapiens GN=AKAP8 PE=1 SV=1	1	2	2	2	2	1	2	1	2	1	8.5	8.5	8.5	76.107	692	692	0	4.7582	NaN	NaN	NaN	0	0	Median	NaN	NaN	NaN	0	0	Median	NaN	NaN	NaN	0	0	Median	8.5	4.8	285120	285120	0	123720	123720	0
Alkaline phosphatase, placental type;Alkaline phosphatase;Alkaline phosphatase, placental-like	Alkaline phosphatase, placental type;Alkaline phosphatase;Alkaline phosphatase, placental-like	5;4;4	2;2;2	2;2;2	>sp|P05187|PPB1_HUMAN Alkaline phosphatase, placental type OS=Homo sapiens GN=ALPP PE=1 SV=2;>tr|A0A087X0P5|A0A087X0P5_HUMAN Alkaline phosphatase OS=Homo sapiens GN=ALPPL2 PE=3 SV=1;>sp|P10696|PPBN_HUMAN Alkaline phosphatase, placental-like OS=Homo sapiens	3	5	2	2	5	3	2	0	2	0	12.3	5.8	5.8	57.953	535	535;531;532	0	6.9334	NaN	NaN	NaN	1	0	Median	NaN	NaN	NaN	1	0	Median	NaN	NaN	NaN	0	0	Median	12.3	6.5	321290	123490	197800	321290	123490	197800
Alkaline phosphatase, tissue-nonspecific isozyme	Alkaline phosphatase, tissue-nonspecific isozyme	2	2	2	>sp|P05186|PPBT_HUMAN Alkaline phosphatase, tissue-nonspecific isozyme OS=Homo sapiens GN=ALPL PE=1 SV=4	1	2	2	2	2	0	2	0	2	0	7.1	7.1	7.1	57.304	524	524	0	5.7614	NaN	NaN	NaN	1	0	Median	NaN	NaN	NaN	1	0	Median	NaN	NaN	NaN	0	0	Median	7.1	0	104180	49151	55025	104180	49151	55025
Anaphase-promoting complex subunit 2	Anaphase-promoting complex subunit 2	1	1	1	>sp|Q9UJX6|ANC2_HUMAN Anaphase-promoting complex subunit 2 OS=Homo sapiens GN=ANAPC2 PE=1 SV=1	1	1	1	1	1	0	1	0	1	0	1.6	1.6	1.6	93.827	822	822	1	-2	NaN	NaN	NaN	0	0	Median	NaN	NaN	NaN	0	0	Median	NaN	NaN	NaN	0	0	Median	1.6	0	293150	0	293150	293150	0	293150
Ankycorbin	Ankycorbin	2	2	2	>sp|Q9P0K7|RAI14_HUMAN Ankycorbin OS=Homo sapiens GN=RAI14 PE=1 SV=2	1	2	2	2	2	2	2	2	2	2	3.4	3.4	3.4	110.04	980	980	0	24.282	0.91893	0.9106	8.8565	4	0	Median	0.9065	0.89212	14.241	2	0	Median	0.91893	0.9106	5.32	2	0	Median	3.4	3.4	1142800	590950	551900	574620	310260	264360
Ankyrin repeat domain-containing protein 17 (Fragment);Ankyrin repeat domain-containing protein 17;Ankyrin repeat and KH domain-containing protein 1	Ankyrin repeat domain-containing protein 17 (Fragment);Ankyrin repeat domain-containing protein 17;Ankyrin repeat and KH domain-containing protein 1	8;8;4	8;8;4	8;8;4	>tr|H0YM23|H0YM23_HUMAN Ankyrin repeat domain-containing protein 17 (Fragment) OS=Homo sapiens GN=ANKRD17 PE=1 SV=1;>sp|O75179|ANR17_HUMAN Ankyrin repeat domain-containing protein 17 OS=Homo sapiens GN=ANKRD17 PE=1 SV=3;>sp|Q8IWZ3|ANKH1_HUMAN Ankyrin repea	3	8	8	8	6	7	6	7	6	7	5.8	5.8	5.8	263.25	2487	2487;2603;2542	0	62.644	0.87752	0.84679	20.496	10	0	Median	0.92243	0.90312	15.095	4	0	Median	0.82464	0.80023	24.523	6	0	Median	4.6	5.2	3794700	1958700	1835900	1708400	799130	909260
Antigen KI-67	Antigen KI-67	243	243	243	>sp|P46013|KI67_HUMAN Antigen KI-67 OS=Homo sapiens GN=MKI67 PE=1 SV=2	1	243	243	243	226	228	226	228	226	228	71.7	71.7	71.7	358.69	3256	3256	0	323.31	0.98598	0.97098	12.061	557	0	Median	1.0578	1.0406	10.955	274	0	Median	0.93631	0.92474	9.9701	283	0	Median	69	67.9	1839200000	915610000	923560000	953640000	460800000	492830000
Ataxin-2	Ataxin-2	4	4	4	>sp|Q99700|ATX2_HUMAN Ataxin-2 OS=Homo sapiens GN=ATXN2 PE=1 SV=2	1	4	4	4	3	4	3	4	3	4	4.6	4.6	4.6	140.28	1313	1313	0	32.238	0.87204	0.87532	23.436	7	0	Median	1.0955	1.0433	10.246	3	0	Median	0.79051	0.76751	18.941	4	0	Median	3.3	4.6	3064300	1722000	1342300	1336300	653820	682530
Ataxin-2-like protein	Ataxin-2-like protein	2	2	2	>sp|Q8WWM7|ATX2L_HUMAN Ataxin-2-like protein OS=Homo sapiens GN=ATXN2L PE=1 SV=2	1	2	2	2	2	2	2	2	2	2	3.3	3.3	3.3	113.37	1075	1075	0	19.458	1.1868	1.1629	19.804	3	0	Median	1.2137	1.1818	2.2839	2	0	Median	NaN	NaN	NaN	1	0	Median	3.3	3.3	1421100	655460	765600	869100	384570	484520
AT-hook DNA-binding motif-containing protein 1	AT-hook DNA-binding motif-containing protein 1	1	1	1	>sp|Q5TGY3|AHDC1_HUMAN AT-hook DNA-binding motif-containing protein 1 OS=Homo sapiens GN=AHDC1 PE=1 SV=1	1	1	1	1	1	0	1	0	1	0	1.2	1.2	1.2	168.35	1603	1603	0.0015748	2.8974	NaN	NaN	NaN	0	0	Median	NaN	NaN	NaN	0	0	Median	NaN	NaN	NaN	0	0	Median	1.2	0	0	0	0	0	0	0
ATPase family AAA domain-containing protein 5	ATPase family AAA domain-containing protein 5	29	29	29	>sp|Q96QE3|ATAD5_HUMAN ATPase family AAA domain-containing protein 5 OS=Homo sapiens GN=ATAD5 PE=1 SV=4	1	29	29	29	25	21	25	21	25	21	20.1	20.1	20.1	207.57	1844	1844	0	136.72	0.90644	0.86329	19.372	31	0	Median	1.0229	0.98391	18.546	16	0	Median	0.78977	0.77236	12.313	15	0	Median	18	15.2	12539000	6257200	6281800	6251900	2889400	3362500
ATP-binding cassette sub-family A member 3	ATP-binding cassette sub-family A member 3	1	1	1	>sp|Q99758|ABCA3_HUMAN ATP-binding cassette sub-family A member 3 OS=Homo sapiens GN=ABCA3 PE=1 SV=2	1	1	1	1	1	0	1	0	1	0	0.5	0.5	0.5	191.36	1704	1704	1	-2	NaN	NaN	NaN	1	0	Median	NaN	NaN	NaN	1	0	Median	NaN	NaN	NaN	0	0	Median	0.5	0	1547200	764280	782890	1547200	764280	782890
ATP-binding cassette sub-family F member 2;ATP-binding cassette sub-family F member 2 (Fragment)	ATP-binding cassette sub-family F member 2	10;3	10;3	10;3	>sp|Q9UG63|ABCF2_HUMAN ATP-binding cassette sub-family F member 2 OS=Homo sapiens GN=ABCF2 PE=1 SV=2	2	10	10	10	8	9	8	9	8	9	19.7	19.7	19.7	71.289	623	623;287	0	34.543	0.87676	0.86579	15.047	13	0	Median	1.0233	0.94094	15.779	6	0	Median	0.78426	0.80377	11.323	7	0	Median	16.4	18.3	13792000	7539900	6252000	6291100	3261200	3029800
ATP-binding cassette sub-family F member 3	ATP-binding cassette sub-family F member 3	1	1	1	>sp|Q9NUQ8|ABCF3_HUMAN ATP-binding cassette sub-family F member 3 OS=Homo sapiens GN=ABCF3 PE=1 SV=2	1	1	1	1	0	1	0	1	0	1	1.4	1.4	1.4	79.744	709	709	0.0075301	1.9162	NaN	NaN	NaN	1	0	Median	NaN	NaN	NaN	0	0	Median	NaN	NaN	NaN	1	0	Median	0	1.4	383860	200630	183220	0	0	0
ATP-dependent RNA helicase A	ATP-dependent RNA helicase A	65	65	65	>sp|Q08211|DHX9_HUMAN ATP-dependent RNA helicase A OS=Homo sapiens GN=DHX9 PE=1 SV=4	1	65	65	65	61	58	61	58	61	58	53.9	53.9	53.9	140.96	1270	1270	0	323.31	1.4246	1.3804	20.919	134	0	Median	1.587	1.5031	9.2265	74	0	Median	1.1042	1.0625	15.818	60	0	Median	53.6	50.3	515620000	221040000	294580000	259830000	99529000	160300000
ATP-dependent RNA helicase DDX1	ATP-dependent RNA helicase DDX1	7	7	7	>sp|Q92499|DDX1_HUMAN ATP-dependent RNA helicase DDX1 OS=Homo sapiens GN=DDX1 PE=1 SV=2	1	7	7	7	6	3	6	3	6	3	16.2	16.2	16.2	82.431	740	740	0	42.843	0.96438	0.96897	20.102	7	0	Median	1.233	1.1702	14.334	4	0	Median	0.92186	0.89869	11.401	3	0	Median	14.5	6.8	1860900	908660	952280	1307400	618730	688680
ATP-dependent RNA helicase DDX18;ATP-dependent RNA helicase DDX18 (Fragment)	ATP-dependent RNA helicase DDX18	23;7	23;7	23;7	>sp|Q9NVP1|DDX18_HUMAN ATP-dependent RNA helicase DDX18 OS=Homo sapiens GN=DDX18 PE=1 SV=2	2	23	23	23	20	18	20	18	20	18	49.4	49.4	49.4	75.406	670	670;214	0	138	1.2568	1.2166	15.25	40	0	Median	1.2788	1.2385	17.333	23	0	Median	1.2303	1.1748	10.802	17	0	Median	44.5	41.9	121510000	51783000	69725000	73508000	31373000	42135000
ATP-dependent RNA helicase DDX19A;ATP-dependent RNA helicase DDX19B (Fragment);ATP-dependent RNA helicase DDX19A (Fragment);ATP-dependent RNA helicase DDX19B	ATP-dependent RNA helicase DDX19A;ATP-dependent RNA helicase DDX19B (Fragment);ATP-dependent RNA helicase DDX19A (Fragment);ATP-dependent RNA helicase DDX19B	3;2;2;2	3;2;2;2	3;2;2;2	>sp|Q9NUU7|DD19A_HUMAN ATP-dependent RNA helicase DDX19A OS=Homo sapiens GN=DDX19A PE=1 SV=1;>tr|H3BMQ5|H3BMQ5_HUMAN ATP-dependent RNA helicase DDX19B (Fragment) OS=Homo sapiens GN=DDX19B PE=4 SV=1;>tr|I3L352|I3L352_HUMAN ATP-dependent RNA helicase DDX19A	4	3	3	3	3	0	3	0	3	0	12.3	12.3	12.3	53.974	478	478;233;396;479	0	15.072	0.70535	0.68303	18.02	2	0	Median	0.70535	0.68303	18.02	2	0	Median	NaN	NaN	NaN	0	0	Median	12.3	0	971530	638350	333180	971530	638350	333180
ATP-dependent RNA helicase DDX24	ATP-dependent RNA helicase DDX24	44	44	44	>sp|Q9GZR7|DDX24_HUMAN ATP-dependent RNA helicase DDX24 OS=Homo sapiens GN=DDX24 PE=1 SV=1	1	44	44	44	39	39	39	39	39	39	56.7	56.7	56.7	96.331	859	859	0	218.52	1.1148	1.0847	14.838	75	0	Median	1.1802	1.1492	16.945	39	0	Median	1.0875	1.0643	10.184	36	0	Median	54.5	51.2	99287000	46717000	52569000	50797000	24008000	26789000
ATP-dependent RNA helicase DDX3X;ATP-dependent RNA helicase DDX3Y;ATP-dependent RNA helicase DDX3X (Fragment);ATP-dependent RNA helicase DDX3Y (Fragment);Probable ATP-dependent RNA helicase DDX4	ATP-dependent RNA helicase DDX3X;ATP-dependent RNA helicase DDX3Y	25;19;2;2;1	24;18;2;2;1	24;18;2;2;1	>sp|O00571|DDX3X_HUMAN ATP-dependent RNA helicase DDX3X OS=Homo sapiens GN=DDX3X PE=1 SV=3;>sp|O15523|DDX3Y_HUMAN ATP-dependent RNA helicase DDX3Y OS=Homo sapiens GN=DDX3Y PE=1 SV=2	5	25	24	24	21	19	20	18	20	18	43.1	43.1	43.1	73.243	662	662;660;138;250;724	0	122.96	1.0582	1.0078	11.793	27	0	Median	1.1104	1.0688	11.186	15	0	Median	0.96644	0.93614	10.297	12	0	Median	38.2	31.7	17655000	8550200	9104600	9362400	4397500	4965000
ATP-dependent RNA helicase DDX50	ATP-dependent RNA helicase DDX50	17	15	15	>sp|Q9BQ39|DDX50_HUMAN ATP-dependent RNA helicase DDX50 OS=Homo sapiens GN=DDX50 PE=1 SV=1	1	17	15	15	14	15	12	13	12	13	27.3	25.6	25.6	82.564	737	737	0	44.354	1.2503	1.2355	23.475	17	0	Median	1.4382	1.344	18.135	9	0	Median	1.1836	1.1501	24.055	8	0	Median	24.6	22.8	9988900	4775700	5213200	5254300	2236200	3018200
ATP-dependent RNA helicase DDX51	ATP-dependent RNA helicase DDX51	24	24	24	>sp|Q8N8A6|DDX51_HUMAN ATP-dependent RNA helicase DDX51 OS=Homo sapiens GN=DDX51 PE=1 SV=3	1	24	24	24	23	21	23	21	23	21	52.3	52.3	52.3	72.456	666	666	0	140.62	1.3742	1.2719	16.343	40	0	Median	1.5451	1.5222	14.173	21	0	Median	1.2386	1.2204	14.044	19	0	Median	50.5	48.3	36431000	14453000	21978000	18416000	6765200	11650000
ATP-dependent RNA helicase DDX54;ATP-dependent RNA helicase DDX54 (Fragment)	ATP-dependent RNA helicase DDX54	49;5	49;5	49;5	>sp|Q8TDD1|DDX54_HUMAN ATP-dependent RNA helicase DDX54 OS=Homo sapiens GN=DDX54 PE=1 SV=2	2	49	49	49	49	45	49	45	49	45	59.4	59.4	59.4	98.594	881	881;160	0	272.19	1.3183	1.2821	13.401	95	0	Median	1.3415	1.3003	15.014	52	0	Median	1.2865	1.2646	10.804	43	0	Median	59.4	54.3	183630000	76504000	107130000	91904000	38575000	53330000
ATP-dependent RNA helicase DDX55	ATP-dependent RNA helicase DDX55	11	11	11	>sp|Q8NHQ9|DDX55_HUMAN ATP-dependent RNA helicase DDX55 OS=Homo sapiens GN=DDX55 PE=1 SV=3	1	11	11	11	9	7	9	7	9	7	29.2	29.2	29.2	68.546	600	600	0	59.65	0.85011	0.81995	13.397	12	0	Median	0.85437	0.81995	7.1873	6	0	Median	0.83132	0.82231	18.391	6	0	Median	24.2	17	7531700	3481100	4050600	4739400	2461200	2278200
[truncated: 609 more rows]
[truncated: 15 more columns]

## Sheet: H3K27But
Protein IDs	Majority protein IDs	Peptide counts (all)	Peptide counts (razor+unique)	Peptide counts (unique)	Fasta headers	Number of proteins	Peptides	Razor + unique peptides	Unique peptides	Peptides K27but-fwd	Peptides K27but-rev	Razor + unique peptides K27but-fwd	Razor + unique peptides K27but-rev	Unique peptides K27but-fwd	Unique peptides K27but-rev	Sequence coverage [%]	Unique + razor sequence coverage [%]	Unique sequence coverage [%]	Mol. weight [kDa]	Sequence length	Sequence lengths	Q-value	Score	Ratio H/L	Ratio H/L normalized	Ratio H/L variability [%]	Ratio H/L count	Ratio H/L iso-count	Ratio H/L type	Ratio H/L K27but-fwd	Ratio H/L normalized K27but-fwd	Ratio H/L variability [%] K27but-fwd	Ratio H/L count K27but-fwd	Ratio H/L iso-count K27but-fwd	Ratio H/L type K27but-fwd	Ratio H/L K27but-rev	Ratio H/L normalized K27but-rev	Ratio H/L variability [%] K27but-rev	Ratio H/L count K27but-rev	Ratio H/L iso-count K27but-rev	Ratio H/L type K27but-rev	Sequence coverage K27but-fwd [%]	Sequence coverage K27but-rev [%]	Intensity	Intensity L	Intensity H	Intensity K27but-fwd	Intensity L K27but-fwd	Intensity H K27but-fwd
[truncated: 703 more rows]
[truncated: 15 more columns]

[truncated: 5 more sheets: H3K27Cr, H3K27bHB, H3K27Vl, H3K27Xho, H3K27Myr]
