# Supplementary material for: Binding to medium and long chain fatty acyls is a common property of HEAT and ARM repeat modules
Source: Sci Rep. 2019 Oct 2;9:14226. doi: 10.1038/s41598-019-50817-6 (PMC6775327; doi:10.1038/s41598-019-50817-6)
Supplement: Supplementary file 4 — Supplementary Table S3 [file 41598_2019_50817_MOESM4_ESM.xlsx]

## Sheet: H3K9myr vs H3K9unmod
K9Myr vs K9unmod, enriched proteins with K9Myr (protein ratios are from MaxQuant quantificationl proteins with no ratios are enriched based on peptide signals):
PROTEIN_IDS	PROTEIN_CODES	GENE_NAMES	RATIO_H/L_NORMALIZED_FWD	RATIO_H/L_NORMALIZED_REV	HEAT/ARM
Acidic leucine-rich nuclear phosphoprotein 32 family member B	Q92688	ANP32B	6.9696	0.087134	FALSE
Anaphase-promoting complex subunit 7	Q9UJX3	ANAPC7	28.028	0.070784	FALSE
Ankyrin repeat domain-containing protein 17	O75179, H0YM23	ANKRD17	2.1331	0.41735	FALSE, FALSE
ATP-dependent 6-phosphofructokinase, platelet type	Q01813	PFKP	12.155	0.082658	FALSE
Cyclin-dependent kinase 11B, Cyclin-dependent kinase 11A	P21127, Q9UQ88	CDK11B, CDK11A	9.7289	0.24645	FALSE, FALSE
Cyclin-L1	Q9UK58	CCNL1	6.0287	0.23055	FALSE
Cyclin-L2	Q96S94	CCNL2	6.5349	0.30686	FALSE
DNA-dependent protein kinase catalytic subunit	P78527	PRKDC	4.7592	0.12471	TRUE
FACT complex subunit SPT16	Q9Y5B9	SUPT16H	4.4257	0.44983	FALSE
FACT complex subunit SSRP1	Q08945	SSRP1	4.1058	0.39913	FALSE
Gem-associated protein 4	P57678	GEMIN4	2.4852	0.35709	FALSE
HIV Tat-specific factor 1	O43719	HTATSF1	6.334	0.17436	FALSE
Importin subunit beta-1	Q14974	KPNB1	2.302	0.33874	TRUE
Nucleolar complex protein 2 homolog	Q9Y3T9	NOC2L	3.7696	0.25941	TRUE
Nucleolar MIF4G domain-containing protein 1	Q5C9Z4	NOM1	10.032	0.073614	TRUE
Nucleosome assembly protein 1-like 1	P55209	NAP1L1	2.0387	0.4702	FALSE
Probable ATP-dependent RNA helicase DDX20	Q9UHI6	DDX20	2.1786	0.40954	FALSE
Probable helicase senataxin	Q7Z333	SETX	3.1353	0.27445	FALSE
Protein ENL	Q03111	MLLT1	6.9554	0.45938	FALSE
Protein LYRIC	Q86UE4	MTDH	4.1649	0.21051	FALSE
Protein SETSIP, Protein SET	P0DME0, Q01105	SETSIP, SET	2.0057	0.33721	FALSE, FALSE
Ribosomal RNA processing protein 1 homolog A	P56182	RRP1	6.7364	0.064084	FALSE
Ribosome-binding protein 1	Q9P2E9	RRBP1	2.176	0.2088	FALSE
SAP30-binding protein	Q9UHR5	SAP30BP	10.571	0.26271	FALSE
Sarcoplasmic/endoplasmic reticulum calcium ATPase 2	P16615	ATP2A2	3.7301	0.48114	FALSE
Sequestosome-1	Q13501	SQSTM1	2.7824	0.44679	FALSE
Telomere-associated protein RIF1	Q5UIP0	RIF1	11.016	0.068773	TRUE
Translational activator GCN1	Q92616	GCN1L1	9.4814	0.40578	TRUE
Tubulin alpha-1B chain	P68363	TUBA1B	6.9599	0.17267	FALSE
Tubulin alpha-1C chain	Q9BQE3	TUBA1C	7.4805	0.19082	FALSE
Tubulin beta chain	P07437	TUBB	9.8113	0.11083	FALSE
Tubulin beta-4B chain	P68371	TUBB4B	10.196	0.10485	FALSE
Tubulin beta-6 chain	Q9BUF5	TUBB6	5.8898	0.10106	FALSE
WD repeat-containing protein 5	P61964	WDR5	3.1116	0.29144	FALSE
Acidic leucine-rich nuclear phosphoprotein 32 family member E	Q9BTT0	ANP32E	9.5702		FALSE
Anaphase-promoting complex subunit 1	Q9H1A4	ANAPC1			FALSE
Anaphase-promoting complex subunit 2	Q9UJX6	ANAPC2			FALSE
Anaphase-promoting complex subunit 4	Q9UJX5	ANAPC4			FALSE
Anaphase-promoting complex subunit 5	Q9UJX4	ANAPC5	4.9175		FALSE
ATP-dependent 6-phosphofructokinase, muscle type	P08237	PFKM	6.9911		FALSE
Basic leucine zipper and W2 domain-containing protein 1	Q7L1Q6	BZW1	17.612		TRUE
Basic leucine zipper and W2 domain-containing protein 2	Q9Y6E2	BZW2	6.0271		TRUE
BRCA1-associated ATM activator 1	Q6PJG6	BRAT1			TRUE
Bromodomain-containing protein 2	P25440	BRD2	12.73		FALSE
Cell division cycle protein 16 homolog	Q13042	CDC16			FALSE
Cell division cycle protein 23 homolog	Q9UJX2	CDC23			FALSE
Cell division cycle protein 27 homolog	P30260	CDC27	14.693		FALSE
CLIP-associating protein 1	Q7Z460	CLASP1			TRUE
Coatomer subunit alpha	P53621	COPA	3.0697		FALSE
Coatomer subunit gamma-2	Q9UBF2	COPG2			TRUE
Condensin complex subunit 1	Q15021	NCAPD2			TRUE
Condensin-2 complex subunit D3	P42695	NCAPD3			TRUE
DNA damage-binding protein 1	Q16531	DDB1			FALSE
DNA mismatch repair protein Msh6	P52701	MSH6	2.4169		FALSE
E3 ubiquitin-protein ligase listerin	O94822	LTN1			TRUE
Exocyst complex component 1	Q9NV70	EXOC1			FALSE
Exocyst complex component 2	Q96KP1	EXOC2			FALSE
Exocyst complex component 3	O60645	EXOC3			FALSE
Exocyst complex component 4	Q96A65	EXOC4	2.1935		FALSE
Exocyst complex component 5	O00471	EXOC5			FALSE
Exocyst complex component 6	Q8TAG9	EXOC6			FALSE
Exocyst complex component 6B	Q9Y2D4	EXOC6B			FALSE
Exocyst complex component 7	Q9UPT5	EXOC7			FALSE
Exportin-1	O14980	XPO1	10.638		TRUE
Exportin-2	P55060	CSE1L			TRUE
Extended synaptotagmin-2	A0FGR8	ESYT2			FALSE
Fanconi anemia group D2 protein	Q9BXW9	FANCD2			FALSE
Fanconi anemia group I protein	Q9NVI1	FANCI	8.0822		FALSE
Gamma-tubulin complex component 4	Q9UGJ1	TUBGCP4			FALSE
Golgi apparatus protein 1	Q92896	GLG1	3.3298		FALSE
Importin-7	O95373	IPO7			TRUE
Leucine-rich repeat-containing protein 59	Q96AG4	LRRC59	3.9112		FALSE
Mediator of RNA polymerase II transcription subunit 1	Q15648	MED1			FALSE
Nipped-B-like protein	Q6KC79	NIPBL	3.7476		TRUE
Nucleolar protein 9	Q86U38	NOP9	21.442		TRUE
Peroxisomal multifunctional enzyme type 2	P51659	HSD17B4	8.8356		FALSE
Pre-mRNA-splicing factor CWC22 homolog	Q9HCG8	CWC22		0.38351	TRUE
Probable ATP-dependent RNA helicase DDX46	Q7L014	DDX46	3.1768		FALSE
Proteasome-associated protein ECM29 homolog	Q5VYK3	ECM29			TRUE
Protein phosphatase 1G	O15355	PPM1G			FALSE
Protein SGT1	O95905	ECD			FALSE
Protein transport protein Sec61 subunit alpha isoform 1	P61619	SEC61A1			FALSE
Protein VPRBP	Q9Y4B6	VPRBP			TRUE
Serine protease 56	P0CW18	PRSS56		0.25206	FALSE
Serine/threonine-protein kinase mTOR	P42345	MTOR			TRUE
Sister chromatid cohesion protein PDS5 homolog A	Q29RF7	PDS5A			TRUE
Small subunit processome component 20 homolog	O75691	UTP20	10.776		TRUE
Surfeit 4	O15260	SURF4			FALSE
Transcription initiation factor TFIID subunit 1, Transcription initiation factor TFIID subunit 1-like	P21675, Q8IZX4	TAF1, TAF1L			FALSE, FALSE
Transcription initiation factor TFIID subunit 6	P49848	TAF6			TRUE
Translation initiation factor eIF-2B subunit delta	Q9UI10	EIF2B4	5.1628		FALSE
Transportin-1	Q92973	TNPO1			TRUE
Trifunctional enzyme subunit alpha, mitochondrial	P40939	HADHA	2.6123		FALSE
Tubulin gamma-1 chain, Tubulin gamma-2 chain	P23258, Q9NRH3	TUBG1, TUBG2			FALSE, FALSE
WD repeat-containing protein 43	Q15061	WDR43		0.38237	FALSE
Zinc finger and BTB domain-containing protein 7A	O95365	ZBTB7A	7.472		FALSE

## Sheet: H3K27myr vs H3K27unmod
K27Myr vs K27unmod, enriched proteins with K27Myr:
PROTEIN_IDS	PROTEIN_CODES	GENE_NAMES	RATIO_H/L_NORMALIZED_FWD	RATIO_H/L_NORMALIZED_REV	HEAT/ARM
DNA dependent protein kinase catalytic subunit	P78527	PRKDC	20.322	0.097721	TRUE
Fanconi anemia group I protein	Q9NVI1	FANCI	37.402	0.18507	FALSE
HEAT repeat containing protein 1	Q9H583	HEATR1	12.596	0.087347	TRUE
Heat shock 70 kDa protein 1A/1B	P08107	HSPA1A	2.0914	0.48979	FALSE
Importin subunit beta 1	Q14974	KPNB1	15.192	0.048254	TRUE
Kinesin like protein KIF14	Q15058	KIF14	8.5278	0.13695	FALSE
Midasin	Q9NU22	MDN1	8.5058	0.23827	FALSE
Nucleolar MIF4G domain containing protein 1	Q5C9Z4	NOM1	3.6266	0.29626	TRUE
Nucleolar protein 9	Q86U38	NOP9	29.295	0.03304	TRUE
Protein ELYS	Q8WYP5	AHCTF1	5.7912	0.23718	FALSE
Ribosomal RNA processing protein 1 homolog A	P56182	RRP1	5.7501	0.20211	FALSE
RRP12 like protein	Q5JTH9	RRP12	4.0984	0.37213	TRUE
Small nuclear ribonucleoprotein Sm D3	P62318	SNRPD3	2.4581	0.44257	FALSE
Small subunit processome component 20 homolog	O75691	UTP20	21.81	0.053547	TRUE
Transcription activator BRG1	P51532	SMARCA4	2.6587	0.36403	FALSE
Telomere associated protein RIF1	Q5UIP0	RIF1	24.586	0.041268	TRUE
Translational activator GCN1	Q92616	GCN1L1	39.89	0.01036	TRUE
Tubulin alpha 1B chain	P68363	TUBA1B	4.8165	0.17737	FALSE
Tubulin alpha 1C chain	Q9BQE3	TUBA1C	4.4095	0.17663	FALSE
Tubulin beta chain	P07437	TUBB	5.7027	0.14339	FALSE
Tubulin beta 4B chain	P68371	TUBB4B	5.994	0.15368	FALSE
Tubulin beta 6 chain	Q9BUF5	TUBB6	4.9868	0.17323	FALSE
Tubulin beta 8 chain	Q3ZCM7	TUBB8	6.6023	0.15135	FALSE
U1 small nuclear ribonucleoprotein 70 kDa	P08621	SNRNP70	5.3476	0.19187	FALSE
Anaphase promoting complex subunit 7	Q9UJX3	ANAPC7			FALSE
ATR interacting protein	Q8WXE1	ATRIP			FALSE
BRCA1 associated ATM activator 1	Q6PJG6	BRAT1			TRUE
Brefeldin A inhibited guanine nucleotide exchange protein 2	Q9Y6D5	ARFGEF2			TRUE
Cell division cycle protein 27 homolog	P30260	CDC27			FALSE
Condensin 2 complex subunit D3	P42695	NCAPD3			TRUE
Conserved oligomeric Golgi complex subunit 2	Q14746	COG2			FALSE
Conserved oligomeric Golgi complex subunit 4	Q9H9E3	COG4			FALSE
Conserved oligomeric Golgi complex subunit 5	Q9UP83	COG5			FALSE
Cytoplasmic dynein 1 heavy chain 1	Q14204	DYNC1H1			FALSE
Cytoplasmic dynein 1 intermediate chain 2	Q13409	DYNC1I2			FALSE
Dynein assembly factor 5, axonemal	Q86Y56	HEATR2			TRUE
E3 ubiquitin protein ligase listerin	O94822	LTN1			TRUE
Exportin 1	O14980	XPO1	39.108		TRUE
Exportin 2	P55060	CSE1L	46.596		TRUE
Exportin 4	Q9C0E2	XPO4			TRUE
Exportin 7	Q9UIA9	XPO7			TRUE
Exportin T	O43592	XPOT			TRUE
Fanconi anemia group D2 protein	Q9BXW9	FANCD2	27.51		FALSE
Fatty aldehyde dehydrogenase	P51648	ALDH3A2			FALSE
Gem associated protein 2	O14893	GEMIN2			FALSE
Gem associated protein 4	P57678	GEMIN4	23.329		FALSE
Golgi specific brefeldin A resistance guanine nucleotide exchange factor 1	Q92538	GBF1			TRUE
Importin 4	Q8TEX9	IPO4			TRUE
Importin 7	O95373	IPO7			TRUE
Importin 8	O15397	IPO8			TRUE
Integrator complex subunit 1	Q8N201	INTS1			TRUE
Liprin beta 1	Q86W92	PPFIBP1			FALSE
Neurofibromin	P21359	NF1			TRUE
Nuclear pore complex protein Nup133	Q8WUM0	NUP133			FALSE
Nuclear pore complex protein Nup153	P49790	NUP153		0.40945	FALSE
Nuclear pore complex protein Nup160	Q12769	NUP160			FALSE
Nuclear pore complex protein Nup85	Q9BW27	NUP85			FALSE
Nuclear pore complex protein Nup98 Nup96	P52948	NUP98			FALSE
Nucleoporin NUP188 homolog	Q5SRE5	NUP188			TRUE
Probable ATP dependent RNA helicase DDX20	Q9UHI6	DDX20	21.379		FALSE
Probable helicase senataxin	Q7Z333	SETX	8.0565		FALSE
Protein CIP2A	Q8TCG1	KIAA1524			TRUE
Protein VAC14 homolog	Q08AM6	VAC14			TRUE
Rapamycin insensitive companion of mTOR	Q6R327	RICTOR			TRUE
Reticulocalbin 2	Q14257	RCN2			FALSE
Sarcoplasmic/endoplasmic reticulum calcium ATPase 2	P16615	ATP2A2			FALSE
Serine/threonine protein kinase ATR	Q13535	ATR	36.157		TRUE
Serine/threonine protein kinase mTOR	P42345	MTOR	31.26		TRUE
Small nuclear ribonucleoprotein Sm D2	P62316	SNRPD2	2.4677		FALSE
Surfeit 4	O15260	SURF4	31.914		FALSE, FALSE
Survival motor neuron protein	Q16637	SMN1	18.538		FALSE
Target of rapamycin complex subunit LST8	Q9BVC4	MLST8			FALSE
TATA binding protein associated factor 172	O14981	BTAF1			TRUE
TELO2 interacting protein 1 homolog	O43156	TTI1			TRUE
TELO2 interacting protein 2	Q6NXR4	TTI2			TRUE
Telomere length regulation protein TEL2 homolog	Q9Y4R8	TELO2			TRUE
Transportin 1	Q92973	TNPO1	56.819		TRUE
Transportin 2	O14787	TNPO2			TRUE
X ray repair cross complementing protein 5	P13010	XRCC5	2.01		FALSE
Zinc finger and BTB domain containing protein 7A	O95365	ZBTB7A			FALSE

## Sheet: C10 vs C2
C10:0 vs C2:0, enriched proteins with C10:0:
PROTEIN_IDS	PROTEIN_CODES	GENE_NAMES	RATIO_H/L_NORMALIZED_FWD	RATIO_H/L_NORMALIZED_REV	HEAT/ARM
Alpha-actinin-4	O43707	ACTN4	4.0344	0.26499	FALSE
ATP-dependent RNA helicase DDX3X, ATP-dependent RNA helicase DDX3Y	O00571, O15523	DDX3X, DDX3Y	6.571	0.12291	FALSE, FALSE
Elongation factor 2	P13639	EEF2	2.8155	0.1844	FALSE
Prelamin-A/C	P02545	LMNA	4.0364	0.20833	FALSE
RNA-binding motif protein, X chromosome, RNA binding motif protein, X-linked-like-1	P38159, Q96E39	RBMX, RBMXL1	3.3304	0.2436	FALSE, FALSE
T-complex protein 1 subunit theta	P50990	CCT8	2.6983	0.048424	FALSE
3-methyl-2-oxobutanoate dehydrogenase lipoamide kinase, mitochondrial	O14874	BCKDK			FALSE
1-acyl-sn-glycerol-3-phosphate acyltransferase alpha	Q99943	AGPAT1			FALSE
1-acyl-sn-glycerol-3-phosphate acyltransferase epsilon	Q9NUQ2	AGPAT5			FALSE
2,3-cyclic-nucleotide 3-phosphodiesterase	P09543	CNP			FALSE
26S protease regulatory subunit 10B	P62333	PSMC6			FALSE
26S protease regulatory subunit 6A	P17980	PSMC3			FALSE
26S protease regulatory subunit 8	P62195	PSMC5	2.0429		FALSE
26S proteasome non-ATPase regulatory subunit 11	O00231	PSMD11			FALSE
26S proteasome non-ATPase regulatory subunit 5	Q16401	PSMD5			TRUE
26S proteasome non-ATPase regulatory subunit 6	Q15008	PSMD6	2.7608		FALSE
28S ribosomal protein S2, mitochondrial	Q9Y399	MRPS2			FALSE
28S ribosomal protein S27, mitochondrial	Q92552	MRPS27			FALSE
3-hydroxyacyl-CoA dehydrogenase type-2	Q99714	HSD17B10			FALSE
5-AMP-activated protein kinase subunit gamma-1	P54619	PRKAG1			FALSE
60S ribosomal protein L4	P36578	RPL4			FALSE
Acetyl-coenzyme A transporter 1	O00400	SLC33A1			FALSE
Actin-like protein 6A	O96019	ACTL6A			FALSE
Actin-related protein 10	Q9NZ32	ACTR10			FALSE
Activating signal cointegrator 1 complex subunit 2	Q9H1I8	ASCC2			FALSE
Activator of 90 kDa heat shock protein ATPase homolog 1	O95433	AHSA1			FALSE
Acyl-CoA:lysophosphatidylglycerol acyltransferase 1	Q92604	LPGAT1			FALSE
Acyl-coenzyme A thioesterase 9, mitochondrial	Q9Y305	ACOT9			FALSE
Acyl-protein thioesterase 1	O75608	LYPLA1			FALSE
Adenylosuccinate lyase	P30566	ADSL			FALSE
ADP-dependent glucokinase	Q9BRR6	ADPGK			FALSE
ADP-ribosylation factor 3, ADP-ribosylation factor 1	P61204, P84077	ARF3, ARF1			FALSE, FALSE
ADP-ribosylation factor 4	P18085	ARF4			FALSE
ADP-ribosylation factor-like protein 6-interacting protein 1	Q15041	ARL6IP1	8.7051		FALSE
ADP-ribosylation factor-like protein 8A	Q96BM9	ARL8A			FALSE
AFG3-like protein 2	Q9Y4W6	AFG3L2			FALSE
A-kinase anchor protein 1, mitochondrial	Q92667	AKAP1			FALSE
Alanine--tRNA ligase, cytoplasmic	P49588	AARS			FALSE
Alanine--tRNA ligase, mitochondrial	Q5JTZ9	AARS2			FALSE
Alpha-actinin-1	P12814	ACTN1			FALSE
Alpha-catulin	Q9UBT7	CTNNAL1			FALSE
Alpha-mannosidase 2	Q16706	MAN2A1			FALSE
Alpha-N-acetylglucosaminidase	P54802	NAGLU			FALSE
Alpha-N-acetyl-neuraminyl-2,3-beta-galactosyl-1,3-N-acetyl-galactosaminide alpha-2,6-sialyltransferase	Q9H4F1	ST6GALNAC4			FALSE
Anaphase-promoting complex subunit 2	Q9UJX6	ANAPC2			FALSE
Annexin A7	P20073	ANXA7	7.399		FALSE
AP-4 complex subunit beta-1	Q9Y6B7	AP4B1	4.8926		TRUE
AP-5 complex subunit zeta-1	O43299	AP5Z1			TRUE
Apoptosis-inducing factor 1, mitochondrial	O95831	AIFM1	3.3597		FALSE
Armadillo repeat-containing X-linked protein 3	Q9UH62	ARMCX3			TRUE
ATPase family AAA domain-containing protein 3B	Q5T9A4	ATAD3B			FALSE
ATP-binding cassette sub-family B member 10, mitochondrial	Q9NRK6	ABCB10			FALSE
ATP-binding cassette sub-family B member 6, mitochondrial	Q9NP58	ABCB6			FALSE
ATP-binding cassette sub-family B member 7, mitochondrial	O75027	ABCB7			FALSE
ATP-binding cassette sub-family E member 1	P61221	ABCE1			FALSE
ATP-binding cassette sub-family F member 1	Q8NE71	ABCF1			FALSE
ATP-binding cassette sub-family F member 2	Q9UG63	ABCF2			FALSE
ATP-binding cassette sub-family F member 3	Q9NUQ8	ABCF3			FALSE
ATP-binding cassette sub-family G member 2	Q9UNQ0	ABCG2			FALSE
ATP-citrate synthase	P53396	ACLY			FALSE
ATP-dependent RNA helicase A	Q08211	DHX9		0.22945	FALSE
Atypical kinase ADCK3, mitochondrial	Q8NI60	ADCK3			FALSE
Aurora kinase A	O14965	AURKA			FALSE
Aurora kinase B	Q96GD4	AURKB			FALSE
Baculoviral IAP repeat-containing protein 6	Q9NR09	BIRC6	2.9579		FALSE
Bcl-2 homologous antagonist/killer	Q16611	BAK1			FALSE
Bcl-2-like protein 12	Q9HB09	BCL2L12			FALSE
Beta-hexosaminidase subunit alpha	P06865	HEXA			FALSE
Beta-hexosaminidase subunit beta	P07686	HEXB			FALSE
Brain acid soluble protein 1	P80723	BASP1			FALSE
Brefeldin A-inhibited guanine nucleotide-exchange protein 1	Q9Y6D6	ARFGEF1			TRUE
Brefeldin A-inhibited guanine nucleotide-exchange protein 2	Q9Y6D5	ARFGEF2			TRUE
Bystin	Q13895	BYSL			FALSE
C-1-tetrahydrofolate synthase, cytoplasmic	P11586	MTHFD1			FALSE
CAAX prenyl protease 1 homolog	O75844	ZMPSTE24	2.2278		FALSE
CAD protein	P27708	CAD			FALSE
Calcium-transporting ATPase type 2C member 1	P98194	ATP2C1			FALSE
Calcium uniporter protein, mitochondrial	Q8NE86	MCU			FALSE
Casein kinase II subunit alpha 3, Casein kinase II subunit alpha	Q8NEV1, P68400	CSNK2A3, CSNK2A1			FALSE, FALSE
Catenin beta-1	P35222	CTNNB1			TRUE
Catenin delta-1	O60716	CTNND1			TRUE
Cation-independent mannose-6-phosphate receptor	P11717	IGF2R			FALSE
CCAAT/enhancer-binding protein zeta	Q03701	CEBPZ			TRUE
CCR4-NOT transcription complex subunit 10	Q9H9A5	CNOT10			FALSE
CD44 antigen	P16070	CD44			FALSE
CD59 glycoprotein	P13987	CD59			FALSE
CD81 antigen	P60033	CD81			FALSE
CD97 antigen	P48960	CD97			FALSE
CDP-diacylglycerol--glycerol-3-phosphate 3-phosphatidyltransferase, mitochondrial	Q32NB8	PGS1	2.0798		FALSE
Cell cycle and apoptosis regulator protein 2	Q8N163	CCAR2			FALSE
Cell surface glycoprotein MUC18	P43121	MCAM			FALSE
Chitobiosyldiphosphodolichol beta-mannosyltransferase	Q9BT22	ALG1			FALSE
Chloride channel CLIC-like protein 1	Q96S66	CLCC1			FALSE
Cleavage stimulation factor subunit 2	P33240	CSTF2			FALSE
CLIP-associating protein 2	O75122	CLASP2			TRUE
Clustered mitochondria protein homolog	O75153	CLUH			FALSE
Coatomer subunit epsilon	O14579	COPE			FALSE
Coiled-coil domain-containing protein 47	Q96A33	CCDC47			FALSE
Coiled-coil domain-containing protein 51	Q96ER9	CCDC51	3.2396		FALSE
COMM domain-containing protein 5	Q9GZQ3	COMMD5			FALSE
Complement component 1 Q subcomponent-binding protein, mitochondrial	Q07021	C1QBP		0.071795	FALSE
Complex I assembly factor TIMMDC1, mitochondrial	Q9NPL8	TIMMDC1			FALSE
Conserved oligomeric Golgi complex subunit 1	Q8WTW3	COG1			FALSE
Conserved oligomeric Golgi complex subunit 3	Q96JB2	COG3			FALSE
COP9 signalosome complex subunit 2	P61201	COPS2			FALSE
COP9 signalosome complex subunit 4	Q9BT78	COPS4			FALSE
COP9 signalosome complex subunit 5	Q92905	COPS5			FALSE
COP9 signalosome complex subunit 6	Q7L5N1	COPS6			FALSE
COP9 signalosome complex subunit 7a	Q9UBW8	COPS7A			FALSE
C-terminal-binding protein 1	Q13363	CTBP1			FALSE
Cullin-3	Q13618	CUL3			FALSE
Cullin-4A	Q13619	CUL4A			FALSE
Cyclin-dependent kinase 11B, Cyclin-dependent kinase 11A	P21127, Q9UQ88	CDK11B, CDK11A			FALSE, FALSE
Cyclin-dependent kinase 2	P24941	CDK2			FALSE
Cysteine desulfurase, mitochondrial	Q9Y697	NFS1			FALSE
Cytochrome c oxidase assembly protein COX15 homolog	Q7KZN9	COX15			FALSE
Cytochrome P450 1A1	P04798	CYP1A1			FALSE
Cytochrome P450 20A1	Q6UW02	CYP20A1			FALSE
Cytoplasmic FMR1-interacting protein 1	Q7L576	CYFIP1			FALSE
Cytoskeleton-associated protein 4	Q07065	CKAP4			FALSE
Cytoskeleton-associated protein 5	Q14008	CKAP5			TRUE
Cytosolic 5-nucleotidase 3A	Q9H0P0	NT5C3A			FALSE
Cytosolic Fe-S cluster assembly factor NUBP2	Q9Y5Y2	NUBP2			FALSE
Decaprenyl-diphosphate synthase subunit 1	Q5T2R2	PDSS1			FALSE
Dehydrogenase/reductase SDR family member 13	Q6UX07	DHRS13			FALSE
Dehydrogenase/reductase SDR family member 7B	Q6IAN0	DHRS7B			FALSE
Deoxyhypusine hydroxylase	Q9BU89	DOHH			TRUE
Deoxynucleoside triphosphate triphosphohydrolase SAMHD1	Q9Y3Z3	SAMHD1			FALSE
Deoxyribose-phosphate aldolase	Q9Y315	DERA			FALSE
Diacylglycerol O-acyltransferase 1	O75907	DGAT1			FALSE
Dihydrolipoyllysine-residue acetyltransferase component of pyruvate dehydrogenase complex, mitochondrial	P10515	DLAT			FALSE
Dihydroorotate dehydrogenase (quinone), mitochondrial	Q02127	DHODH			FALSE
Dihydroxyacetone phosphate acyltransferase	O15228	GNPAT			FALSE
Disintegrin and metalloproteinase domain-containing protein 9	Q13443	ADAM9			FALSE
DnaJ homolog subfamily A member 1	P31689	DNAJA1			FALSE
DnaJ homolog subfamily A member 2	O60884	DNAJA2			FALSE
DnaJ homolog subfamily B member 2	P25686	DNAJB2			FALSE
DnaJ homolog subfamily C member 11	Q9NVH1	DNAJC11			FALSE
DNA mismatch repair protein Mlh1	P40692	MLH1			FALSE
DNA polymerase delta catalytic subunit	P28340	POLD1			FALSE
DNA replication licensing factor MCM3	P25205	MCM3			FALSE
DNA replication licensing factor MCM4	P33991	MCM4			FALSE
DNA replication licensing factor MCM6	Q14566	MCM6			FALSE
DNA replication licensing factor MCM7	P33993	MCM7			FALSE
Dolichyl-diphosphooligosaccharide--protein glycosyltransferase subunit STT3B	Q8TCJ2	STT3B			FALSE
Double-strand-break repair protein rad21 homolog	O60216	RAD21			FALSE
Dual specificity mitogen-activated protein kinase kinase 3	P46734	MAP2K3			FALSE
Dual specificity protein kinase TTK	P33981	TTK			FALSE
Dymeclin	Q7RTS9	DYM			FALSE
Dynactin subunit 1	Q14203	DCTN1			FALSE
Dynactin subunit 2	Q13561	DCTN2			FALSE
Dynamin-1-like protein	O00429	DNM1L			FALSE
Dynamin-2	P50570	DNM2			FALSE
Dystroglycan	Q14118	DAG1			FALSE
E3 ubiquitin-protein ligase MARCH5	Q9NX47	MARCH5			FALSE
E3 ubiquitin-protein ligase RNF123	Q5XPI4	RNF123			FALSE
E3 ubiquitin-protein ligase TRIM32	Q13049	TRIM32			FALSE
E3 ubiquitin-protein ligase TRIM33	Q9UPN9	TRIM33			FALSE
E3 ubiquitin-protein ligase TRIM56	Q9BRZ2	TRIM56			FALSE
E3 ubiquitin-protein ligase TRIP12	Q14669	TRIP12			TRUE
E3 UFM1-protein ligase 1	O94874	UFL1			FALSE
EH domain-containing protein 4	Q9H223	EHD4			FALSE
Electron transfer flavoprotein subunit alpha, mitochondrial	P13804	ETFA			FALSE
Elongation of very long chain fatty acids protein 1	Q9BW60	ELOVL1			FALSE
Elongator complex protein 1	O95163	IKBKAP			FALSE
Emerin	P50402	EMD	5.188		FALSE
Endoglin	P17813	ENG			FALSE
Endophilin-B2	Q9NR46	SH3GLB2			FALSE
Epidermal growth factor receptor	P00533	EGFR			FALSE
Epoxide hydrolase 1	P07099	EPHX1			FALSE
Epoxide hydrolase 4	Q8IUS5	EPHX4			FALSE
Eukaryotic initiation factor 4A-III	P38919	EIF4A3			FALSE
Eukaryotic translation initiation factor 2 subunit 3, Eukaryotic translation initiation factor 2 subunit 3B	P41091, Q2VIR3	EIF2S3, EIF2S3B			FALSE, FALSE
Eukaryotic translation initiation factor 3 subunit C, Eukaryotic translation initiation factor 3 subunit C-like protein	Q99613, B5ME19	EIF3C, EIF3CL			FALSE, FALSE
Eukaryotic translation initiation factor 3 subunit M	Q7L2H7	EIF3M			TRUE
Eukaryotic translation initiation factor 4 gamma 1	Q04637	EIF4G1			TRUE
Eukaryotic translation initiation factor 4 gamma 2	P78344	EIF4G2			TRUE
Exocyst complex component 3	O60645	EXOC3			FALSE
Exocyst complex component 4	Q96A65	EXOC4			FALSE
Exocyst complex component 7	Q9UPT5	EXOC7			FALSE
FACT complex subunit SSRP1	Q08945	SSRP1			FALSE
FAD synthase	Q8NFF5	FLAD1			FALSE
Fanconi anemia group E protein	Q9HB96	FANCE			FALSE
Far upstream element-binding protein 1	Q96AE4	FUBP1			FALSE
Fatty acid 2-hydroxylase	Q7L5A8	FA2H			FALSE
F-box-like/WD repeat-containing protein TBL1XR1	Q9BZK7	TBL1XR1			FALSE
Fibronectin type III domain-containing protein 3B	Q53EP0	FNDC3B			FALSE
Filamin-A	P21333	FLNA			FALSE
Fructose-bisphosphate aldolase A	P04075	ALDOA	2.6746		FALSE
FTS and Hook-interacting protein	Q8N612	FAM160A2			FALSE
G2/mitotic-specific cyclin-B2	O95067	CCNB2			FALSE
Gamma-tubulin complex component 2	Q9BSJ2	TUBGCP2			FALSE
Gamma-tubulin complex component 3	Q96CW5	TUBGCP3			FALSE
General transcription factor 3C polypeptide 3	Q9Y5Q9	GTF3C3			FALSE
General transcription factor IIH subunit 4	Q92759	GTF2H4			FALSE
Geranylgeranyl pyrophosphate synthase	O95749	GGPS1			FALSE
Glucocorticoid receptor	P04150	NR3C1			FALSE
Glutaminase kidney isoform, mitochondrial	O94925	GLS			FALSE
Glutamine--fructose-6-phosphate aminotransferase isomerizing 1	Q06210	GFPT1			FALSE
Glutamine-rich protein 1	Q2TAL8	QRICH1			FALSE
Glutaminyl-peptide cyclotransferase-like protein	Q9NXS2	QPCTL			FALSE
Glutaryl-CoA dehydrogenase, mitochondrial	Q92947	GCDH			FALSE
Glycerol-3-phosphate acyltransferase 3	Q53EU6	GPAT3			FALSE
Glycosylphosphatidylinositol anchor attachment 1 protein	O43292	GPAA1			FALSE
Golgi-specific brefeldin A-resistance guanine nucleotide exchange factor 1	Q92538	GBF1			TRUE
Golgi to ER traffic protein 4 homolog	Q7L5D6	GET4			FALSE
GPI transamidase component PIG-S	Q96S52	PIGS			FALSE
GPI transamidase component PIG-T	Q969N2	PIGT			FALSE
GTPase-activating protein and VPS9 domain-containing protein 1	Q14C86	GAPVD1	5.0754		FALSE
GTPase Era, mitochondrial	O75616	ERAL1			FALSE
Guanine nucleotide-binding protein subunit alpha-13	Q14344	GNA13			FALSE
HAUS augmin-like complex subunit 6	Q7Z4H7	HAUS6			FALSE
HAUS augmin-like complex subunit 7	Q99871	HAUS7			FALSE
HCLS1-associated protein X-1	O00165	HAX1			FALSE
HEAT repeat-containing protein 6	Q6AI08	HEATR6			TRUE
Heme oxygenase 1	P09601	HMOX1			FALSE
Heme oxygenase 2	P30519	HMOX2			FALSE
Heparan sulfate 2-O-sulfotransferase 1	Q7LGA3	HS2ST1			FALSE
Hepatocyte growth factor receptor	P08581	MET			FALSE
Hermansky-Pudlak syndrome 5 protein	Q9UPZ3	HPS5			FALSE
Hermansky-Pudlak syndrome 6 protein	Q86YV9	HPS6			FALSE
Heterogeneous nuclear ribonucleoprotein A1	P09651	HNRNPA1		0.26864	FALSE
Heterogeneous nuclear ribonucleoprotein H3	P31942	HNRNPH3	3.5919		FALSE
Hexokinase-1	P19367	HK1	2.7488		FALSE
Hexokinase-2	P52789	HK2			FALSE
Histone acetyltransferase type B catalytic subunit	O14929	HAT1			FALSE
Histone deacetylase 2	Q92769	HDAC2			FALSE
Histone deacetylase 3	O15379	HDAC3			FALSE
Immunoglobulin-binding protein 1	P78318	IGBP1			FALSE
Importin-13	O94829	IPO13			TRUE
Importin subunit alpha-4	O00505	KPNA3			TRUE
Importin subunit alpha-5	P52294	KPNA1			TRUE
Inhibitor of nuclear factor kappa-B kinase subunit alpha	O15111	CHUK			FALSE
Inhibitor of nuclear factor kappa-B kinase subunit beta	O14920	IKBKB			FALSE
Inositol 1,4,5-trisphosphate receptor-interacting protein	Q8IWB1	ITPRIP			FALSE
Inositol 1,4,5-trisphosphate receptor type 3	Q14573	ITPR3			FALSE
Integrator complex subunit 4	Q96HW7	INTS4			TRUE
Integrator complex subunit 7	Q9NVH2	INTS7			TRUE
Integrator complex subunit 8	Q75QN2	INTS8			FALSE
Integrin alpha-5	P08648	ITGA5			FALSE
Integrin-linked protein kinase	Q13418	ILK			FALSE
Interleukin enhancer-binding factor 3	Q12906	ILF3			FALSE
Kinectin	Q86UP2	KTN1			FALSE
Kinetochore-associated protein 1	P50748	KNTC1			FALSE
L-2-hydroxyglutarate dehydrogenase, mitochondrial	Q9H9P8	L2HGDH			FALSE
Lamin-B1	P20700	LMNB1			FALSE
Lamin-B2	Q03252	LMNB2			FALSE
Lamin-B receptor	Q14739	LBR			FALSE
Laminin subunit alpha-5	O15230	LAMA5	5.9164		FALSE
Laminin subunit beta-2	P55268	LAMB2			FALSE
Laminin subunit beta-3	Q13751	LAMB3			FALSE
Lanosterol synthase	P48449	LSS	4.0257		FALSE
LETM1 domain-containing protein 1	Q6P1Q0	LETMD1			FALSE
Lipase maturation factor 2	Q9BU23	LMF2			FALSE
Long-chain fatty acid transport protein 4	Q6P1M0	SLC27A4			FALSE
Lon protease homolog, mitochondrial	P36776	LONP1			FALSE
Low-density lipoprotein receptor	P01130	LDLR			FALSE
Lys-63-specific deubiquitinase BRCC36	P46736	BRCC3			FALSE
Lysine--tRNA ligase	Q15046	KARS			FALSE
Lysophosphatidylcholine acyltransferase 1	Q8NF37	LPCAT1			FALSE
Lysophosphatidylcholine acyltransferase 2	Q7L5N7	LPCAT2			FALSE
Lysophospholipid acyltransferase LPCAT4	Q643R3	LPCAT4			FALSE
Lysosomal protective protein	P10619	CTSA			FALSE
Maestro heat-like repeat-containing protein family member 1	Q8NDA8	MROH1			TRUE
Major facilitator superfamily domain-containing protein 12	Q6NUT3	MFSD12			FALSE
Manganese-transporting ATPase 13A1	Q9HD20	ATP13A1			FALSE
Mannose-6-phosphate isomerase	P34949	MPI			FALSE
Mediator of RNA polymerase II transcription subunit 20	Q9H944	MED20			FALSE
Melanoma-associated antigen D2	Q9UNF1	MAGED2			FALSE
Membrane-associated progesterone receptor component 1	O00264	PGRMC1			FALSE
Metallo-beta-lactamase domain-containing protein 2	Q68D91	MBLAC2			FALSE
Metalloendopeptidase OMA1, mitochondrial	Q96E52	OMA1			FALSE
Metastasis-associated protein MTA2	O94776	MTA2			FALSE
MICOS complex subunit MIC27	Q6UXV4	APOOL			FALSE
Microtubule-actin cross-linking factor 1, isoforms 1/2/3/5	Q9UPN3	MACF1			FALSE
Mitochondrial 2-oxoglutarate/malate carrier protein	Q02978	SLC25A11			FALSE
Mitochondrial amidoxime-reducing component 1	Q5VT66	MARC1			FALSE
Mitochondrial calcium uniporter regulator 1	Q96AQ8	MCUR1	2.0499		FALSE
Mitochondrial chaperone BCS1	Q9Y276	BCS1L			FALSE
Mitochondrial dynamics protein MID51	Q9NQG6	MIEF1			FALSE
Mitochondrial fission factor	Q9GZY8	MFF			FALSE
Mitochondrial import inner membrane translocase subunit TIM44	O43615	TIMM44			FALSE
Mitochondrial import receptor subunit TOM70	O94826	TOMM70			FALSE
Mitochondrial inner membrane protein COX18	Q8N8Q8	COX18	3.3213		FALSE
Mitochondrial ribonuclease P protein 3	O15091	KIAA0391	2.1232		FALSE
Mitochondrial ribosome-associated GTPase 2	Q9H4K7	MTG2			FALSE
Mitoferrin-2	Q96A46	SLC25A28			FALSE
Mitofusin-2	O95140	MFN2			FALSE
Mitogen-activated protein kinase 1	P28482	MAPK1			FALSE
Mitotic checkpoint protein BUB3	O43684	BUB3			FALSE
Monoacylglycerol lipase ABHD6	Q9BV23	ABHD6			FALSE
Motile sperm domain-containing protein 2	Q8NHP6	MOSPD2			FALSE
Multidrug resistance-associated protein 1	P33527	ABCC1			FALSE
Myosin-10	P35580	MYH10			FALSE
N-acetyl-D-glucosamine kinase	Q9UJ70	NAGK			FALSE
N-acetylserotonin O-methyltransferase-like protein	O95671	ASMTL			FALSE
NADH dehydrogenase ubiquinone iron-sulfur protein 3, mitochondrial	O75489	NDUFS3			FALSE
NADH-ubiquinone oxidoreductase 75 kDa subunit, mitochondrial	P28331	NDUFS1			FALSE
N-alpha-acetyltransferase 25, NatB auxiliary subunit	Q14CX7	NAA25			FALSE
NCK-interacting protein with SH3 domain	Q9NZQ3	NCKIPSD			FALSE
Neural cell adhesion molecule L1	P32004	L1CAM			FALSE
Neuroblast differentiation-associated protein AHNAK	Q09666	AHNAK			FALSE
Neurofibromin	P21359	NF1			TRUE
Neuropathy target esterase	Q8IY17	PNPLA6			FALSE
Neutral alpha-glucosidase AB	Q14697	GANAB			FALSE
Neutral amino acid transporter B(0)	Q15758	SLC1A5			FALSE
Neutral cholesterol ester hydrolase 1	Q6PIU2	NCEH1			FALSE
Nicotinamide N-methyltransferase	P40261	NNMT			FALSE
Nicotinate phosphoribosyltransferase	Q6XQN6	NAPRT			FALSE
Niemann-Pick C1 protein	O15118	NPC1			FALSE
NKG2D ligand 3	Q9BZM4	ULBP3			FALSE
NLR family member X1	Q86UT6	NLRX1			FALSE
Nuclear migration protein nudC	Q9Y266	NUDC	2.0297		FALSE
Nuclear pore complex protein Nup133	Q8WUM0	NUP133			FALSE
Nuclear pore complex protein Nup88	Q99567	NUP88			FALSE
Nuclear pore glycoprotein p62	P37198	NUP62			FALSE
Nuclear pore membrane glycoprotein 210	Q8TEM1	NUP210			FALSE
Nuclease-sensitive element-binding protein 1	P67809	YBX1		0.19554	FALSE
Nucleolar complex protein 3 homolog	Q8WTT2	NOC3L			TRUE
Nucleolar MIF4G domain-containing protein 1	Q5C9Z4	NOM1			TRUE
Occludin	Q16625	OCLN			FALSE
Oxygen-dependent coproporphyrinogen-III oxidase, mitochondrial	P36551	CPOX			FALSE
Paired amphipathic helix protein Sin3a	Q96ST3	SIN3A			FALSE
Pantothenate kinase 3	Q9H999	PANK3			FALSE
Pantothenate kinase 4	Q9NVE7	PANK4			FALSE
PCI domain-containing protein 2	Q5JVF3	PCID2			FALSE
Peptidase M20 domain-containing protein 2	Q8IYS1	PM20D2			FALSE
Peptidyl-prolyl cis-trans isomerase FKBP8	Q14318	FKBP8			FALSE
Perilipin-3	O60664	PLIN3			FALSE
Peroxidasin homolog	Q92626	PXDN			FALSE
Peroxisomal membrane protein 11A	O75192	PEX11A			FALSE
Peroxisomal membrane protein PEX13	Q92968	PEX13			FALSE
Peroxisomal membrane protein PMP34	O43808	SLC25A17			FALSE
Phenylalanine--tRNA ligase beta subunit	Q9NSD9	FARSB			FALSE
Phosphatidate cytidylyltransferase, mitochondrial	Q96BW9	TAMM41			FALSE
Phosphatidate cytidylyltransferase 2	O95674	CDS2			FALSE
Phosphatidylinositol 4-kinase alpha	P42356	PI4KA			TRUE
Phosphatidylinositol 4-kinase type 2-alpha	Q9BTU6	PI4K2A			FALSE
Phosphatidylinositol transfer protein beta isoform	P48739	PITPNB			FALSE
Phosphoinositide 3-kinase regulatory subunit 4	Q99570	PIK3R4			TRUE
Phospholipid scramblase 1	O15162	PLSCR1			FALSE
Phosphorylase b kinase gamma catalytic chain, liver/testis isoform	P15735	PHKG2			FALSE
Phosphoserine aminotransferase	Q9Y617	PSAT1			FALSE
Plakophilin-3	Q9Y446	PKP3			TRUE
Plasma membrane calcium-transporting ATPase 1, Plasma membrane calcium-transporting ATPase 3, Plasma membrane calcium-transporting ATPase 2	P20020, Q16720, Q01814	ATP2B1, ATP2B3, ATP2B2			FALSE, FALSE, FALSE
Poly(A) polymerase alpha	P51003	PAPOLA			FALSE
Polyadenylate-binding protein 1, Polyadenylate-binding protein 3, Polyadenylate-binding protein 4	P11940, Q9H361, Q13310	PABPC1, PABPC3, PABPC4		0.43935	FALSE, FALSE, FALSE
Polypeptide N-acetylgalactosaminyltransferase 6	Q8NCL4	GALNT6			FALSE
Pre-mRNA-processing factor 19	Q9UMS4	PRPF19		0.30674	FALSE
Pre-mRNA-splicing factor SYF1	Q9HCS7	XAB2			FALSE
Probable ATP-dependent RNA helicase DDX20	Q9UHI6	DDX20			FALSE
Probable ATP-dependent RNA helicase DDX46	Q7L014	DDX46			FALSE
Probable ATP-dependent RNA helicase DDX5	P17844	DDX5			FALSE
Probable cysteine--tRNA ligase, mitochondrial	Q9HA77	CARS2			FALSE
Probable cytosolic iron-sulfur protein assembly protein CIAO1	O76071	CIAO1			FALSE
Probable glutamate--tRNA ligase, mitochondrial	Q5JPH6	EARS2			FALSE
Probable helicase senataxin	Q7Z333	SETX			FALSE
Probable methyltransferase-like protein 15	A6NJ78	METTL15			FALSE
Procollagen-lysine,2-oxoglutarate 5-dioxygenase 1	Q02809	PLOD1			FALSE
Programmed cell death 6-interacting protein	Q8WUM4	PDCD6IP			FALSE
Programmed cell death protein 4	Q53EL6	PDCD4			TRUE
Programmed cell death protein 6	O75340	PDCD6			FALSE
Proliferating cell nuclear antigen	P12004	PCNA			FALSE
Prolyl 3-hydroxylase 1	Q32P28	P3H1			FALSE
Prosaposin	P07602	PSAP			FALSE
Prostaglandin E synthase 2	Q9H7Z7	PTGES2			FALSE
Proteasome activator complex subunit 3	P61289	PSME3			FALSE
Proteasome activator complex subunit 4	Q14997	PSME4			TRUE
Protein AAR2 homolog	Q9Y312	AAR2			FALSE
Protein ABHD16A	O95870	ABHD16A			FALSE
Protein ABHD17C	Q6PCB6	ABHD17C			FALSE
Protein diaphanous homolog 1	O60610	DIAPH1			TRUE
Protein disulfide-isomerase	P07237	P4HB			FALSE
Protein FAM160B2	Q86V87	FAM160B2			FALSE
Protein FAM49B	Q9NUQ9	FAM49B			FALSE
Protein HGH1 homolog	Q9BTY7	HGH1			TRUE
Protein kinase C and casein kinase substrate in neurons protein 3	Q9UKS6	PACSIN3			FALSE
Protein LYRIC	Q86UE4	MTDH			FALSE
Protein RMD5 homolog A	Q9H871	RMND5A			FALSE
Protein SAAL1	Q96ER3	SAAL1			TRUE
Protein SCAF8	Q9UPN6	SCAF8			FALSE
Protein scribble homolog	Q14160	SCRIB			FALSE
Protein SDA1 homolog	Q9NVU7	SDAD1			TRUE
Protein SEC13 homolog	P55735	SEC13			FALSE
Protein sel-1 homolog 1	Q9UBV2	SEL1L			FALSE
Syntaxin-16	O14662	STX16			FALSE
Protein transport protein Sec24C	P53992	SEC24C			FALSE
Protein transport protein Sec31A	O94979	SEC31A			FALSE
Protein transport protein Sec61 subunit alpha isoform 2	Q9H9S3	SEC61A2			FALSE
Protein unc-13 homolog D	Q70J99	UNC13D			FALSE
Protein unc-45 homolog A	Q9H3U1	UNC45A			TRUE
Protein virilizer homolog	Q69YN4	KIAA1429			TRUE
Protein YIPF3	Q9GZM5	YIPF3			FALSE
Pumilio homolog 3	Q15397	PUM3			TRUE
Pyruvate carboxylase, mitochondrial	P11498	PC			FALSE
Pyruvate dehydrogenase E1 component subunit alpha, somatic form, mitochondrial	P08559	PDHA1			FALSE
Pyruvate dehydrogenase E1 component subunit beta, mitochondrial	P11177	PDHB			FALSE
Rab3 GTPase-activating protein non-catalytic subunit	Q9H2M9	RAB3GAP2			FALSE
Rabankyrin-5	Q9P2R3	ANKFY1			FALSE
Ran-binding protein 6	O60518	RANBP6			TRUE
Ras-related protein Rab-12	Q6IQ22	RAB12			FALSE
Ras-related protein Rab-20	Q9NX57	RAB20			FALSE
Ras-related protein Rab-24	Q969Q5	RAB24			FALSE
Ras-related protein Rab-27A	P51159	RAB27A			FALSE
Ras-related protein Rab-2B	Q8WUD1	RAB2B			FALSE
Ras-related protein Rab-5B	P61020	RAB5B	2.7964		FALSE
Ras-related protein Rab-9A	P51151	RAB9A			FALSE
Receptor expression-enhancing protein 4	Q9H6H4	REEP4			FALSE
Reticulon-4	Q9NQC3	RTN4			FALSE
Ribonucleoside-diphosphate reductase subunit M2	P31350	RRM2			FALSE
Ribosomal RNA processing protein 1 homolog B	Q14684	RRP1B			FALSE
Ribosome-binding protein 1	Q9P2E9	RRBP1			FALSE
RNA-binding protein 4, RNA-binding protein 4B	Q9BWF3, Q9BQ04	RBM4, RBM4B	2.2156		FALSE, FALSE
RNA cytidine acetyltransferase	Q9H0A0	NAT10			FALSE
RNA polymerase-associated protein CTR9 homolog	Q6PD62	CTR9			FALSE
RUS1 family protein C16orf58	Q96GQ5	C16orf58			FALSE
Sec1 family domain-containing protein 1	Q8WVM8	SCFD1			FALSE
Septin-2	Q15019	SEPT2			FALSE
Septin-9	Q9UHD8	SEPT9			FALSE
Serine/threonine-protein kinase 11-interacting protein	Q8N1F8	STK11IP			FALSE
Serine/threonine-protein kinase SMG1	Q96Q15	SMG1			TRUE
Serine/threonine-protein kinase TBK1	Q9UHD2	TBK1			FALSE
Serine/threonine-protein phosphatase 2A 56 kDa regulatory subunit alpha isoform	Q15172	PPP2R5A			TRUE
Serine/threonine-protein phosphatase 2A 65 kDa regulatory subunit A alpha isoform	P30153	PPP2R1A			TRUE
Serine/threonine-protein phosphatase 6 regulatory subunit 1	Q9UPN7	PPP6R1			TRUE
Serine/threonine-protein phosphatase 6 regulatory subunit 3	Q5H9R7	PPP6R3			TRUE
Serine/threonine-protein phosphatase PP1-gamma catalytic subunit	P36873	PPP1CC			FALSE
Serum paraoxonase/arylesterase 2	Q15165	PON2			FALSE
Short/branched chain specific acyl-CoA dehydrogenase, mitochondrial	P45954	ACADSB			FALSE
Short-chain dehydrogenase/reductase 3	O75911	DHRS3			FALSE
Signal recognition particle receptor subunit alpha	P08240	SRPRA			FALSE
Signal transducer and activator of transcription 1-alpha/beta	P42224	STAT1			FALSE
Signal transducer and activator of transcription 5B, Signal transducer and activator of transcription 5A	P51692, P42229	STAT5B, STAT5A			FALSE, FALSE
Signal transducer and activator of transcription 6	P42226	STAT6			FALSE
Sn1-specific diacylglycerol lipase beta	Q8NCG7	DAGLB			FALSE
Sodium-coupled neutral amino acid transporter 1	Q9H2H9	SLC38A1			FALSE
Soluble calcium-activated nucleotidase 1	Q8WVQ1	CANT1			FALSE
Solute carrier family 25 member 35	Q3KQZ1	SLC25A35			FALSE
Solute carrier family 25 member 40	Q8TBP6	SLC25A40			FALSE
Solute carrier family 25 member 46	Q96AG3	SLC25A46			FALSE
Sorting nexin-8	Q9Y5X2	SNX8			FALSE
Spectrin beta chain, non-erythrocytic 2	O15020	SPTBN2			FALSE
Sperm-associated antigen 5	Q96R06	SPAG5			FALSE
Splicing factor 3A subunit 1	Q15459	SF3A1			FALSE
Splicing factor 3A subunit 3	Q12874	SF3A3			FALSE
Squamous cell carcinoma antigen recognized by T-cells 3	Q15020	SART3			FALSE
Store-operated calcium entry-associated regulatory factor	Q96BY9	SARAF			FALSE
Structural maintenance of chromosomes flexible hinge domain-containing protein 1	A6NHR9	SMCHD1			FALSE
Structural maintenance of chromosomes protein 1A	Q14683	SMC1A			FALSE
Structural maintenance of chromosomes protein 3	Q9UQE7	SMC3			FALSE
Sulfhydryl oxidase 2	Q6ZRP7	QSOX2			FALSE
SUN domain-containing protein 2	Q9UH99	SUN2	2.3511		FALSE
Superkiller viralicidic activity 2-like 2	P42285	SKIV2L2			FALSE
Suppressor of tumorigenicity 7 protein	Q9NRC1	ST7			FALSE
SWI/SNF-related matrix-associated actin-dependent regulator of chromatin subfamily A member 5	O60264	SMARCA5			FALSE
Synaptic vesicle membrane protein VAT-1 homolog	Q99536	VAT1			FALSE
Synaptogyrin-2	O43760	SYNGR2			FALSE
Syndetin	Q96JG6	VPS50			FALSE
Syntaxin-binding protein 3	O00186	STXBP3			FALSE
Talin-1	Q9Y490	TLN1	4.7456		FALSE
Tapasin	O15533	TAPBP			FALSE
Target of rapamycin complex subunit LST8	Q9BVC4	MLST8			FALSE
TBC1 domain family member 5	Q92609	TBC1D5	4.2867		FALSE
T-complex protein 1 subunit alpha	P17987	TCP1			FALSE
Tetraspanin-6	O43657	TSPAN6			FALSE
Thioredoxin-related transmembrane protein 2	Q9Y320	TMX2			FALSE
Threonine--tRNA ligase, cytoplasmic	P26639	TARS			FALSE
Threonine--tRNA ligase, mitochondrial	Q9BW92	TARS2			FALSE
Tonsoku-like protein	Q96HA7	TONSL			FALSE
Torsin-1A-interacting protein 1	Q5JTV8	TOR1AIP1			FALSE
Torsin-1A-interacting protein 2	Q8NFQ8	TOR1AIP2			FALSE
Torsin-4A	Q9NXH8	TOR4A			FALSE
Transcription activator BRG1	P51532	SMARCA4			FALSE
Transcription elongation factor SPT6	Q7KZ85	SUPT6H			FALSE
Transcription initiation factor TFIID subunit 6	P49848	TAF6			TRUE
Transducin beta-like protein 3	Q12788	TBL3			FALSE
Transketolase	P29401	TKT			FALSE
Translation initiation factor eIF-2B subunit beta	P49770	EIF2B2			FALSE
Translin	Q15631	TSN			FALSE
Translocation protein SEC62	Q99442	SEC62			FALSE
Translocation protein SEC63 homolog	Q9UGP8	SEC63			FALSE
Transmembrane 9 superfamily member 3	Q9HD45	TM9SF3			FALSE
Transmembrane 9 superfamily member 4	Q92544	TM9SF4			FALSE
Transmembrane and coiled-coil domain-containing protein 6	Q96DC7	TMCO6			TRUE
Transmembrane protein 161A	Q9NX61	TMEM161A			FALSE
Transmembrane protein 165	Q9HC07	TMEM165			FALSE
Transmembrane protein 201	Q5SNT2	TMEM201			FALSE
Transmembrane protein 209	Q96SK2	TMEM209			FALSE
Transmembrane protein 41A	Q96HV5	TMEM41A			FALSE
Transport and Golgi organization protein 6 homolog	Q9C0B7	TANGO6			TRUE
Trifunctional purine biosynthetic protein adenosine-3	P22102	GART			FALSE
tRNA modification GTPase GTPBP3, mitochondrial	Q969Y2	GTPBP3			FALSE
Tryptophan--tRNA ligase, cytoplasmic	P23381	WARS			FALSE
Tuftelin-interacting protein 11	Q9UBB9	TFIP11			FALSE
Tumor necrosis factor alpha-induced protein 2	Q03169	TNFAIP2			FALSE
Tyrosine-protein kinase Lyn	P07948	LYN			FALSE
Tyrosine-protein kinase Yes	P07947	YES1			FALSE
Tyrosine--tRNA ligase, mitochondrial	Q9Y2Z4	YARS2			FALSE
U3 small nucleolar RNA-associated protein 6 homolog	Q9NYH9	UTP6			FALSE
Ubiquitin carboxyl-terminal hydrolase 10	Q14694	USP10			FALSE
Ubiquitin carboxyl-terminal hydrolase 24	Q9UPU5	USP24			TRUE
Ubiquitin carboxyl-terminal hydrolase 38	Q8NB14	USP38			FALSE
Ubiquitin carboxyl-terminal hydrolase isozyme L5	Q9Y5K5	UCHL5			FALSE
Ubiquitin conjugation factor E4 A	Q14139	UBE4A			FALSE
UDP-N-acetylglucosamine--peptide N-acetylglucosaminyltransferase 110 kDa subunit	O15294	OGT			FALSE
Ufm1-specific protease 2	Q9NUQ7	UFSP2			FALSE
Uncharacterized aarF domain-containing protein kinase 5	Q3MIX3	ADCK5			FALSE
Uncharacterized protein C19orf52	Q9BSF4	C19orf52			FALSE
Unconventional myosin-Ib	O43795	MYO1B			FALSE
Unconventional myosin-Ic	O00159	MYO1C			FALSE
Unconventional myosin-XIX	Q96H55	MYO19			FALSE
UPF0568 protein C14orf166	Q9Y224	C14orf166			FALSE
UV excision repair protein RAD23 homolog B	P54727	RAD23B			FALSE
Vacuolar fusion protein CCZ1 homolog B, Vacuolar fusion protein CCZ1 homolog	P86790, P86791	CCZ1B, CCZ1			FALSE, FALSE
Vacuolar protein sorting-associated protein 11 homolog	Q9H270	VPS11			TRUE
Vacuolar protein sorting-associated protein 51 homolog	Q9UID3	VPS51			FALSE
Vacuolar protein sorting-associated protein 53 homolog	Q5VIR6	VPS53			FALSE
Valine--tRNA ligase, mitochondrial	Q5ST30	VARS2			FALSE
Very-long-chain (3R)-3-hydroxyacyl-CoA dehydratase 2	Q6Y1H2	HACD2			FALSE
Vesicle-associated membrane protein 7	P51809	VAMP7			FALSE
Vesicle-associated membrane protein-associated protein B/C	O95292	VAPB			FALSE
Vesicle-fusing ATPase	P46459	NSF			FALSE
Vesicle-trafficking protein SEC22a	Q96IW7	SEC22A			FALSE
Volume-regulated anion channel subunit LRRC8A	Q8IWT6	LRRC8A			FALSE
V-type proton ATPase catalytic subunit A	P38606	ATP6V1A			FALSE
WD repeat-containing protein 18	Q9BV38	WDR18			FALSE
WD repeat-containing protein 61	Q9GZS3	WDR61			FALSE
Wings apart-like protein homolog	Q7Z5K2	WAPL			TRUE
X-ray repair cross-complementing protein 6	P12956	XRCC6			FALSE
Xyloside xylosyltransferase 1	Q8NBI6	XXYLT1			FALSE
Zinc transporter ZIP10	Q9ULF5	SLC39A10	2.8081		FALSE
Zinc transporter ZIP6	Q13433	SLC39A6			FALSE

## Sheet: C14 vs C2
C14:0 vs C2:0, enriched proteins with C14:0:
PROTEIN_IDS	PROTEIN_CODES	GENE_NAMES	RATIO_H/L_NORMALIZED_FWD	RATIO_H/L_NORMALIZED_REV	HEAT/ARM
Galectin-3-binding protein	Q08380	LGALS3BP	5.3613	0.35235	FALSE
26S protease regulatory subunit 8	P62195	PSMC5	2.7059	0.19419	FALSE
Aminoacyl tRNA synthase complex-interacting multifunctional protein 2	Q13155	AIMP2	3.0579	0.16268	FALSE
Cytochrome b-c1 complex subunit 1, mitochondrial	P31930	UQCRC1	3.452	0.3223	FALSE
Transcription intermediary factor 1-beta	Q13263	TRIM28	2.4044	0.39391	FALSE
26S proteasome non-ATPase regulatory subunit 6	Q15008	PSMD6	4.816	0.047479	FALSE
Cytoplasmic dynein 1 light intermediate chain 2	O43237	DYNC1LI2			FALSE
Ribosome-binding protein 1	Q9P2E9	RRBP1			FALSE
Leucine-rich repeat-containing protein 47	Q8N1G4	LRRC47			FALSE
Codanin-1	Q8IWY9	CDAN1			FALSE
L-aminoadipate-semialdehyde dehydrogenase-phosphopantetheinyl transferase	Q9NRN7	AASDHPPT			FALSE
Tuberin	P49815	TSC2			TRUE
Translation initiation factor eIF-2B subunit alpha	Q14232	EIF2B1			FALSE
DnaJ homolog subfamily A member 1	P31689	DNAJA1			FALSE
Parafibromin	Q6P1J9	CDC73			FALSE
Mitochondrial ribosome-associated GTPase 2	Q9H4K7	MTG2			FALSE
Ankyrin repeat and LEM domain-containing protein 2	Q86XL3	ANKLE2			FALSE
Polypeptide N-acetylgalactosaminyltransferase 1	Q10472	GALNT1			FALSE
E3 ubiquitin-protein ligase RNF123	Q5XPI4	RNF123			FALSE
Opioid growth factor receptor	Q9NZT2	OGFR			FALSE
Serine/threonine-protein phosphatase 6 catalytic subunit	O00743	PPP6C			FALSE
Syntaxin-5	Q13190	STX5			FALSE
Transcription elongation factor SPT6	Q7KZ85	SUPT6H			FALSE
Ribonuclease inhibitor	P13489	RNH1			FALSE
G1/S-specific cyclin-D3	P30281	CCND3			FALSE
Dystonin	Q03001	DST			FALSE
Cation-independent mannose-6-phosphate receptor	P11717	IGF2R			FALSE
Lipase maturation factor 2	Q9BU23	LMF2			FALSE
Separin	Q14674	ESPL1			FALSE
Sideroflexin-4	Q6P4A7	SFXN4			FALSE
Tonsoku-like protein	Q96HA7	TONSL			FALSE
U3 small nucleolar RNA-associated protein 6 homolog	Q9NYH9	UTP6			FALSE
Integrin-linked protein kinase	Q13418	ILK			FALSE
Tryptophan--tRNA ligase, mitochondrial	Q9UGM6	WARS2			FALSE
Metallo-beta-lactamase domain-containing protein 2	Q68D91	MBLAC2			FALSE
Nucleoporin p58/p45	Q9BVL2	NUP58			FALSE
Histone deacetylase 2	Q92769	HDAC2			FALSE
Utrophin	P46939	UTRN			FALSE
Probable glutamate--tRNA ligase, mitochondrial	Q5JPH6	EARS2			FALSE
Transcription factor HES-1	Q14469	HES1			FALSE
4-hydroxyphenylpyruvate dioxygenase-like protein	Q96IR7	HPDL			FALSE
DNA repair protein RAD51 homolog 4	O75771	RAD51D			FALSE
Heparan sulfate 2-O-sulfotransferase 1	Q7LGA3	HS2ST1			FALSE
28S ribosomal protein S2, mitochondrial	Q9Y399	MRPS2			FALSE
Septin-9	Q9UHD8	SEPT9			FALSE
Feline leukemia virus subgroup C receptor-related protein 1	Q9Y5Y0	FLVCR1			FALSE
Lamin-B2	Q03252	LMNB2		0.24986	FALSE
Ras-related protein Rab-13	P51153	RAB13			FALSE
Huntingtin-interacting protein 1-related protein	O75146	HIP1R			FALSE
Sulfotransferase 1A3	P0DMM9	SULT1A3			FALSE
Serine/threonine-protein kinase OSR1	O95747	OXSR1			FALSE
Cytochrome P450 1B1	Q16678	CYP1B1			FALSE
Peroxisomal membrane protein PEX13	Q92968	PEX13		0.1823	FALSE
Constitutive coactivator of PPAR-gamma-like protein 1	Q9NZB2	FAM120A			FALSE
Peptidyl-prolyl cis-trans isomerase FKBP8	Q14318	FKBP8			FALSE
Annexin A11	P50995	ANXA11			FALSE
39S ribosomal protein L38, mitochondrial	Q96DV4	MRPL38			FALSE
Calcium-transporting ATPase type 2C member 1	P98194	ATP2C1			FALSE
Chloride channel CLIC-like protein 1	Q96S66	CLCC1			FALSE
ATP-binding cassette sub-family F member 1	Q8NE71	ABCF1			FALSE
Monofunctional C1-tetrahydrofolate synthase, mitochondrial	Q6UB35	MTHFD1L			FALSE
DNA primase large subunit	P49643	PRIM2			FALSE
Nuclear pore membrane glycoprotein 210	Q8TEM1	NUP210			FALSE
Leukotriene A-4 hydrolase	P09960	LTA4H			TRUE
Glutamine-rich protein 1	Q2TAL8	QRICH1			FALSE
Serine/threonine-protein phosphatase 4 regulatory subunit 3A	Q6IN85	PPP4R3A			TRUE
Pyruvate dehydrogenase E1 component subunit alpha, somatic form, mitochondrial	P08559	PDHA1			FALSE
LisH domain-containing protein ARMC9	Q7Z3E5	ARMC9			TRUE
COUP transcription factor 2, COUP transcription factor 1	P24468, P10589	NR2F2, NR2F1			FALSE, FALSE
1-acyl-sn-glycerol-3-phosphate acyltransferase epsilon	Q9NUQ2	AGPAT5			FALSE
Coiled-coil domain-containing protein 127	Q96BQ5	CCDC127			FALSE
Complex I assembly factor TIMMDC1, mitochondrial	Q9NPL8	TIMMDC1			FALSE
Golgi apparatus protein 1	Q92896	GLG1			FALSE
General transcription factor 3C polypeptide 3	Q9Y5Q9	GTF3C3			FALSE
Synembryn-A	Q9NPQ8	RIC8A			TRUE
Serine/threonine-protein kinase 26, Serine/threonine-protein kinase 25, Serine/threonine-protein kinase 24	Q9P289, O00506, Q9Y6E0	STK26, STK25, STK24			FALSE, FALSE, FALSE
Alpha-N-acetylglucosaminidase	P54802	NAGLU			FALSE
Receptor-type tyrosine-protein phosphatase F	P10586	PTPRF			FALSE
Mitochondrial antiviral-signaling protein	Q7Z434	MAVS			FALSE
Formin-binding protein 1-like	Q5T0N5	FNBP1L			FALSE
Delta-1-pyrroline-5-carboxylate synthase	P54886	ALDH18A1			FALSE
Ras-related protein Rab-24	Q969Q5	RAB24			FALSE
Splicing factor 3A subunit 1	Q15459	SF3A1		0.42241	FALSE
Neural cell adhesion molecule L1	P32004	L1CAM			FALSE
Polyamine-modulated factor 1	Q6P1K2	PMF1			FALSE
Signal transducer and activator of transcription 6	P42226	STAT6			FALSE
Mitochondrial ubiquitin ligase activator of NFKB 1	Q969V5	MUL1			FALSE
Protoporphyrinogen oxidase	P50336	PPOX			FALSE
Brain-specific angiogenesis inhibitor 1-associated protein 2	Q9UQB8	BAIAP2			FALSE
Basal cell adhesion molecule	P50895	BCAM			FALSE
Nuclear valosin-containing protein-like	O15381	NVL			FALSE
Structural maintenance of chromosomes flexible hinge domain-containing protein 1	A6NHR9	SMCHD1			FALSE
Target of rapamycin complex subunit LST8	Q9BVC4	MLST8			FALSE
HAUS augmin-like complex subunit 4	Q9H6D7	HAUS4			FALSE
Plasma membrane calcium-transporting ATPase 1, Plasma membrane calcium-transporting ATPase 3, Plasma membrane calcium-transporting ATPase 2	P20020, Q16720, Q01814	ATP2B1, ATP2B3, ATP2B2			FALSE, FALSE, FALSE
Pre-mRNA-splicing factor 38B	Q5VTL8	PRPF38B			FALSE
Mitogen-activated protein kinase 3	P27361	MAPK3			FALSE
Cytochrome b-c1 complex subunit Rieske, mitochondrial, Putative cytochrome b-c1 complex subunit Rieske-like protein 1	P47985, P0C7P4	UQCRFS1, UQCRFS1P1			FALSE, FALSE
ADP-dependent glucokinase	Q9BRR6	ADPGK			FALSE
Vezatin	Q9HBM0	VEZT			FALSE
Transmembrane protein 209	Q96SK2	TMEM209			FALSE
Short/branched chain specific acyl-CoA dehydrogenase, mitochondrial	P45954	ACADSB			FALSE
Fanconi anemia group A protein	O15360	FANCA			FALSE
Protein PML	P29590	PML			FALSE
WD repeat-containing protein 43	Q15061	WDR43			FALSE
Endoplasmic reticulum-Golgi intermediate compartment protein 3	Q9Y282	ERGIC3			FALSE
Zinc finger SWIM domain-containing protein 8	A7E2V4	ZSWIM8			FALSE
Inositol 1,4,5-trisphosphate receptor-interacting protein	Q8IWB1	ITPRIP			FALSE
N-acetyl-D-glucosamine kinase	Q9UJ70	NAGK			FALSE
Beta-hexosaminidase subunit alpha	P06865	HEXA			FALSE
Major facilitator superfamily domain-containing protein 12	Q6NUT3	MFSD12			FALSE
Transmembrane emp24 domain-containing protein 1	Q13445	TMED1			FALSE
Thymidine kinase, cytosolic	P04183	TK1			FALSE
Sorting nexin-9	Q9Y5X1	SNX9			FALSE
Acyl-coenzyme A thioesterase 9, mitochondrial	Q9Y305	ACOT9			FALSE
Kinesin-like protein KIF14	Q15058	KIF14			FALSE
Cytoplasmic dynein 1 intermediate chain 2	Q13409	DYNC1I2			FALSE
A-kinase anchor protein 1, mitochondrial	Q92667	AKAP1			FALSE
Uncharacterized protein C1orf112	Q9NSG2	C1orf112			FALSE
Transcription initiation factor TFIID subunit 6	P49848	TAF6			TRUE
Ribonucleoside-diphosphate reductase subunit M2	P31350	RRM2			FALSE
Protein unc-13 homolog D	Q70J99	UNC13D			FALSE
Valine--tRNA ligase, mitochondrial	Q5ST30	VARS2			FALSE
Mesencephalic astrocyte-derived neurotrophic factor	P55145	MANF			FALSE
Rho-related GTP-binding protein RhoF	Q9HBH0	RHOF			FALSE
von Willebrand factor A domain-containing protein 8	A3KMH1	VWA8			FALSE
Regulator of microtubule dynamics protein 3	Q96TC7	RMDN3			FALSE
Serine palmitoyltransferase 2	O15270	SPTLC2			FALSE
Brefeldin A-inhibited guanine nucleotide-exchange protein 1	Q9Y6D6	ARFGEF1			TRUE
Monoacylglycerol lipase ABHD12	Q8N2K0	ABHD12			FALSE
Hermansky-Pudlak syndrome 5 protein	Q9UPZ3	HPS5			FALSE
Far upstream element-binding protein 3	Q96I24	FUBP3		0.40904	FALSE
Cyclin-K	O75909	CCNK			FALSE
Cytosolic Fe-S cluster assembly factor NUBP2	Q9Y5Y2	NUBP2			FALSE
Tyrosine-protein kinase Lyn	P07948	LYN			FALSE
Protein RRP5 homolog	Q14690	PDCD11			FALSE
Vacuolar protein sorting-associated protein 45	Q9NRW7	VPS45			FALSE
Kinesin light chain 1	Q07866	KLC1			FALSE
Alpha-N-acetyl-neuraminyl-2,3-beta-galactosyl-1,3-N-acetyl-galactosaminide alpha-2,6-sialyltransferase	Q9H4F1	ST6GALNAC4			FALSE
Rabankyrin-5	Q9P2R3	ANKFY1			FALSE
Calcium and integrin-binding protein 1	Q99828	CIB1	3.0691		FALSE
Sperm-associated antigen 5	Q96R06	SPAG5			FALSE
Ubiquitin carboxyl-terminal hydrolase isozyme L5	Q9Y5K5	UCHL5			FALSE
Maestro heat-like repeat-containing protein family member 1	Q8NDA8	MROH1			TRUE
ATP-dependent zinc metalloprotease YME1L1	Q96TA2	YME1L1			FALSE
Saccharopine dehydrogenase-like oxidoreductase	Q8NBX0	SCCPDH			FALSE
Eukaryotic initiation factor 4A-III	P38919	EIF4A3		0.42591	FALSE
ATP-binding cassette sub-family G member 2	Q9UNQ0	ABCG2			FALSE
Cysteine desulfurase, mitochondrial	Q9Y697	NFS1			FALSE
Plakophilin-3	Q9Y446	PKP3			TRUE
Pantothenate kinase 2, mitochondrial	Q9BZ23	PANK2			FALSE
Protein wntless homolog	Q5T9L3	WLS			FALSE
Mitochondrial ribonuclease P protein 1	Q7L0Y3	TRMT10C			FALSE
Cleavage stimulation factor subunit 3	Q12996	CSTF3			FALSE
CLIP-associating protein 2	O75122	CLASP2			TRUE
Transcription intermediary factor 1-alpha	O15164	TRIM24			FALSE
ATP-binding cassette sub-family F member 3	Q9NUQ8	ABCF3			FALSE
E3 ubiquitin-protein ligase TRIM13	O60858	TRIM13			FALSE
Peptidyl-tRNA hydrolase 2, mitochondrial	Q9Y3E5	PTRH2			FALSE
N-terminal Xaa-Pro-Lys N-methyltransferase 1	Q9BV86	NTMT1			FALSE
Structural maintenance of chromosomes protein 3	Q9UQE7	SMC3		0.27671	FALSE
HCLS1-associated protein X-1	O00165	HAX1			FALSE
Glycerol-3-phosphate acyltransferase 3	Q53EU6	GPAT3			FALSE
Serine/threonine-protein phosphatase 2A 56 kDa regulatory subunit delta isoform	Q14738	PPP2R5D			TRUE
Proteasome activator complex subunit 2	Q9UL46	PSME2		0.30213	FALSE
Probable 28S rRNA (cytosine(4447)-C(5))-methyltransferase	P46087	NOP2		0.47496	FALSE
HAUS augmin-like complex subunit 2	Q9NVX0	HAUS2			FALSE
Nuclear pore complex protein Nup88	Q99567	NUP88			FALSE
Uncharacterized protein C1orf109	Q9NX04	C1orf109			FALSE
Ribosomal protein S6 kinase alpha-1	Q15418	RPS6KA1			FALSE
Nucleolar MIF4G domain-containing protein 1	Q5C9Z4	NOM1			TRUE
Nucleosome assembly protein 1-like 1	P55209	NAP1L1			FALSE
Probable cytosolic iron-sulfur protein assembly protein CIAO1	O76071	CIAO1			FALSE
Laminin subunit alpha-5	O15230	LAMA5	6.0914		FALSE
Protein rogdi homolog	Q9GZN7	ROGDI			FALSE
Double-strand-break repair protein rad21 homolog	O60216	RAD21			FALSE
Patatin-like phospholipase domain-containing protein 2	Q96AD5	PNPLA2			FALSE
Myelin protein zero-like protein 1	O95297	MPZL1			FALSE
Sulfhydryl oxidase 2	Q6ZRP7	QSOX2			FALSE
HAUS augmin-like complex subunit 1	Q96CS2	HAUS1			FALSE
Lysosomal Pro-X carboxypeptidase	P42785	PRCP			FALSE
Hexokinase-1	P19367	HK1			FALSE
Fanconi anemia group E protein	Q9HB96	FANCE			FALSE
Splicing factor, arginine/serine-rich 15	O95104	SCAF4			FALSE
Importin subunit alpha-4	O00505	KPNA3			TRUE
Integrator complex subunit 7	Q9NVH2	INTS7			TRUE
Dual specificity mitogen-activated protein kinase kinase 3	P46734	MAP2K3			FALSE
Endoglin	P17813	ENG			FALSE
Glutaminase kidney isoform, mitochondrial	O94925	GLS			FALSE
Syntaxin-4	Q12846	STX4			FALSE
Mitochondrial basic amino acids transporter	Q8N8R3	SLC25A29			FALSE
N-glycosylase/DNA lyase	O15527	OGG1			FALSE
Hepatocyte growth factor receptor	P08581	MET			FALSE
Geranylgeranyl pyrophosphate synthase	O95749	GGPS1			FALSE
F-box-like/WD repeat-containing protein TBL1XR1	Q9BZK7	TBL1XR1			FALSE
CLIP-associating protein 1	Q7Z460	CLASP1			TRUE
COMM domain-containing protein 3	Q9UBI1	COMMD3			FALSE
Decaprenyl-diphosphate synthase subunit 1	Q5T2R2	PDSS1			FALSE
Sec1 family domain-containing protein 1	Q8WVM8	SCFD1			FALSE
Nodal modulator 1	Q15155	NOMO1			FALSE
Transmembrane 9 superfamily member 2	Q99805	TM9SF2			FALSE
Glutathione S-transferase theta-2B, Glutathione S-transferase theta-2	P0CG30, P0CG29	GSTT2B, GSTT2			FALSE, FALSE
Squalene monooxygenase	Q14534	SQLE			FALSE
Laminin subunit beta-3	Q13751	LAMB3			FALSE
Vacuolar protein sorting-associated protein 28 homolog	Q9UK41	VPS28			FALSE
Ras-related protein Rab-2B	Q8WUD1	RAB2B			FALSE
Protein FAM160B2	Q86V87	FAM160B2			FALSE
Myosin-10	P35580	MYH10			FALSE
ATP-dependent RNA helicase DDX1	Q92499	DDX1			FALSE
Sorting nexin-8	Q9Y5X2	SNX8			FALSE
Acetyl-coenzyme A transporter 1	O00400	SLC33A1			FALSE
Metalloendopeptidase OMA1, mitochondrial	Q96E52	OMA1			FALSE
Melanoma-associated antigen D2	Q9UNF1	MAGED2		0.32406	FALSE
Coiled-coil domain-containing protein 90B, mitochondrial	Q9GZT6	CCDC90B			FALSE
Ras-related protein Rab-43	Q86YS6	RAB43			FALSE
ATP-binding cassette sub-family B member 6, mitochondrial	Q9NP58	ABCB6			FALSE
Spectrin beta chain, non-erythrocytic 2	O15020	SPTBN2			FALSE
Signal recognition particle subunit SRP68	Q9UHB9	SRP68			FALSE
Torsin-1A-interacting protein 1	Q5JTV8	TOR1AIP1			FALSE
Dol-P-Man:Man(5)GlcNAc(2)-PP-Dol alpha-1,3-mannosyltransferase	Q92685	ALG3			FALSE
Guanine nucleotide-binding protein subunit alpha-13	Q14344	GNA13			FALSE
Protein FAM98A	Q8NCA5	FAM98A			FALSE
Polypeptide N-acetylgalactosaminyltransferase 6	Q8NCL4	GALNT6			FALSE
Paired amphipathic helix protein Sin3a	Q96ST3	SIN3A			FALSE
PAX3- and PAX7-binding protein 1	Q9Y5B6	PAXBP1			FALSE
Mitochondrial import inner membrane translocase subunit TIM44	O43615	TIMM44			FALSE
ATPase family AAA domain-containing protein 3B	Q5T9A4	ATAD3B			FALSE
Translocation protein SEC63 homolog	Q9UGP8	SEC63			FALSE
Signal transducer and activator of transcription 1-alpha/beta	P42224	STAT1			FALSE
Factor VIII intron 22 protein	P23610	F8A1			FALSE
Signal transducer and activator of transcription 5B, Signal transducer and activator of transcription 5A	P51692, P42229	STAT5B, STAT5A			FALSE, FALSE
Prolyl 4-hydroxylase subunit alpha-1	P13674	P4HA1	3.4388		FALSE
LETM1 domain-containing protein 1	Q6P1Q0	LETMD1			FALSE
Clustered mitochondria protein homolog	O75153	CLUH			FALSE
Erlin-2	O94905	ERLIN2			FALSE
Monoacylglycerol lipase ABHD6	Q9BV23	ABHD6			FALSE
RNA polymerase-associated protein CTR9 homolog	Q6PD62	CTR9			FALSE
Serine/threonine-protein phosphatase 6 regulatory subunit 1	Q9UPN7	PPP6R1			TRUE
Protein transport protein Sec24C	P53992	SEC24C			FALSE
Protein AAR2 homolog	Q9Y312	AAR2			FALSE
DNA replication licensing factor MCM3	P25205	MCM3		0.48968	FALSE
Translocation protein SEC62	Q99442	SEC62	5.6878		FALSE
Serine/threonine-protein kinase TBK1	Q9UHD2	TBK1			FALSE
Cullin-4B	Q13620	CUL4B			FALSE
Serine palmitoyltransferase 1	O15269	SPTLC1			FALSE
Uncharacterized protein C2orf47, mitochondrial	Q8WWC4	C2orf47			FALSE
DNA replication licensing factor MCM7	P33993	MCM7		0.49896	FALSE
Probable ATP-dependent RNA helicase DDX20	Q9UHI6	DDX20			FALSE
Dihydroorotate dehydrogenase (quinone), mitochondrial	Q02127	DHODH			FALSE
DNA polymerase delta catalytic subunit	P28340	POLD1			FALSE
TBC1 domain family member 20	Q96BZ9	TBC1D20			FALSE
Importin subunit alpha-7, Importin subunit alpha-6	O60684, O15131	KPNA6, KPNA5			TRUE, TRUE
Ubiquitin carboxyl-terminal hydrolase 38	Q8NB14	USP38			FALSE
28S ribosomal protein S7, mitochondrial	Q9Y2R9	MRPS7			FALSE
Dual specificity mitogen-activated protein kinase kinase 2	P36507	MAP2K2			FALSE
Histone acetyltransferase type B catalytic subunit	O14929	HAT1			FALSE
Nicotinate phosphoribosyltransferase	Q6XQN6	NAPRT			FALSE
Integrator complex subunit 8	Q75QN2	INTS8			FALSE
Ethylmalonyl-CoA decarboxylase	Q9NTX5	ECHDC1			FALSE
Rab3 GTPase-activating protein non-catalytic subunit	Q9H2M9	RAB3GAP2	12.383		FALSE
Importin-13	O94829	IPO13			TRUE
Diacylglycerol O-acyltransferase 1	O75907	DGAT1			FALSE
RUS1 family protein C16orf58	Q96GQ5	C16orf58			FALSE
Calcineurin B homologous protein 3	Q96BS2	TESC			FALSE
Huntingtin	P42858	HTT			TRUE
CD151 antigen	P48509	CD151			FALSE
Transmembrane 9 superfamily member 3	Q9HD45	TM9SF3			FALSE
GTP-binding protein Rheb	Q15382	RHEB			FALSE
Bcl-2 homologous antagonist/killer	Q16611	BAK1			FALSE
Cat eye syndrome critical region protein 5	Q9BXW7	CECR5			FALSE
Calumenin	O43852	CALU			FALSE
Equilibrative nucleoside transporter 1	Q99808	SLC29A1			FALSE
E3 ubiquitin-protein ligase TRIM56	Q9BRZ2	TRIM56			FALSE
Helicase-like transcription factor	Q14527	HLTF			FALSE
Golgi to ER traffic protein 4 homolog	Q7L5D6	GET4			FALSE
Superkiller viralicidic activity 2-like 2	P42285	SKIV2L2		0.34804	FALSE
Intercellular adhesion molecule 1	P05362	ICAM1			FALSE
Protein transport protein Sec61 subunit alpha isoform 2	Q9H9S3	SEC61A2			FALSE
Dolichyl-diphosphooligosaccharide--protein glycosyltransferase subunit STT3B	Q8TCJ2	STT3B			FALSE
RNA cytidine acetyltransferase	Q9H0A0	NAT10		0.46808	FALSE
FTS and Hook-interacting protein	Q8N612	FAM160A2			FALSE
5-AMP-activated protein kinase subunit gamma-1	P54619	PRKAG1			FALSE
Sterol-4-alpha-carboxylate 3-dehydrogenase, decarboxylating	Q15738	NSDHL			FALSE
Inhibitor of nuclear factor kappa-B kinase subunit alpha	O15111	CHUK			FALSE
Mitochondrial amidoxime-reducing component 1	Q5VT66	MARC1	2.7331		FALSE
Uncharacterized aarF domain-containing protein kinase 5	Q3MIX3	ADCK5			FALSE
Coatomer subunit epsilon	O14579	COPE			FALSE
Protein sel-1 homolog 1	Q9UBV2	SEL1L			FALSE
Integrator complex subunit 2	Q9H0H0	INTS2			FALSE
Hermansky-Pudlak syndrome 6 protein	Q86YV9	HPS6			FALSE
Condensin-2 complex subunit D3	P42695	NCAPD3			TRUE
Arfaptin-1	P53367	ARFIP1			FALSE
Cationic amino acid transporter 2	P52569	SLC7A2			FALSE
G2/mitotic-specific cyclin-B1	P14635	CCNB1			FALSE
Vesicle-fusing ATPase	P46459	NSF	2.903		FALSE
Probable ATP-dependent RNA helicase DDX46	Q7L014	DDX46			FALSE
2,3-cyclic-nucleotide 3-phosphodiesterase	P09543	CNP			FALSE
28S ribosomal protein S27, mitochondrial	Q92552	MRPS27			FALSE
Alpha-catulin	Q9UBT7	CTNNAL1			FALSE
Proteasome activator complex subunit 4	Q14997	PSME4			TRUE
Protein lunapark	Q9C0E8	LNP			FALSE
V-type proton ATPase catalytic subunit A	P38606	ATP6V1A		0.32649	FALSE
Activator of 90 kDa heat shock protein ATPase homolog 1	O95433	AHSA1		0.32876	FALSE
Torsin-4A	Q9NXH8	TOR4A			FALSE
Zinc transporter ZIP6	Q13433	SLC39A6			FALSE
Transmembrane protein 189	A5PLL7	TMEM189			FALSE
Cytochrome c oxidase assembly protein COX15 homolog	Q7KZN9	COX15			FALSE
Inositol 1,4,5-trisphosphate receptor type 3	Q14573	ITPR3			FALSE
Poly(A) polymerase alpha	P51003	PAPOLA			FALSE
Tetraspanin-6	O43657	TSPAN6			FALSE
Chitobiosyldiphosphodolichol beta-mannosyltransferase	Q9BT22	ALG1			FALSE
Vacuolar protein sorting-associated protein 53 homolog	Q5VIR6	VPS53			FALSE
Casein kinase II subunit alpha 3, Casein kinase II subunit alpha	Q8NEV1, P68400	CSNK2A3, CSNK2A1		0.25261	FALSE, FALSE
ATR-interacting protein	Q8WXE1	ATRIP			FALSE
Serine-protein kinase ATM	Q13315	ATM			TRUE
Cell surface glycoprotein MUC18	P43121	MCAM			FALSE
Nuclear pore glycoprotein p62	P37198	NUP62			FALSE
Phosphatidylinositol transfer protein beta isoform	P48739	PITPNB		0.17836	FALSE
Protein SAAL1	Q96ER3	SAAL1			TRUE
Transmembrane protein 201	Q5SNT2	TMEM201			FALSE
N-alpha-acetyltransferase 25, NatB auxiliary subunit	Q14CX7	NAA25			FALSE
Nucleoporin p54	Q7Z3B4	NUP54			FALSE
Protein FAM49B	Q9NUQ9	FAM49B			FALSE
Solute carrier family 25 member 40	Q8TBP6	SLC25A40			FALSE
HEAT repeat-containing protein 6	Q6AI08	HEATR6			TRUE
GPI transamidase component PIG-T	Q969N2	PIGT			FALSE
Zinc finger C3H1 domain-containing protein	O60293	ZFC3H1			FALSE
Phosphatidylinositol 4-kinase alpha	P42356	PI4KA			TRUE
Long-chain-fatty-acid--CoA ligase 1	P33121	ACSL1			FALSE
3-methyl-2-oxobutanoate dehydrogenase lipoamide kinase, mitochondrial	O14874	BCKDK			FALSE
Acidic fibroblast growth factor intracellular-binding protein	O43427	FIBP			FALSE
Dynamin-2	P50570	DNM2			FALSE
Phosphoinositide 3-kinase regulatory subunit 4	Q99570	PIK3R4			TRUE
Nesprin-2	Q8WXH0	SYNE2			FALSE
Mediator of RNA polymerase II transcription subunit 15	Q96RN5	MED15			FALSE
HAUS augmin-like complex subunit 7	Q99871	HAUS7			FALSE
Cullin-3	Q13618	CUL3	2.0748		FALSE
Epidermal growth factor receptor	P00533	EGFR			FALSE
Trifunctional purine biosynthetic protein adenosine-3	P22102	GART		0.42514	FALSE
Phosphatidate cytidylyltransferase, mitochondrial	Q96BW9	TAMM41			FALSE
Enoyl-CoA delta isomerase 2, mitochondrial	O75521	ECI2		0.31457	FALSE
Reticulon-4	Q9NQC3	RTN4			FALSE
ATP-binding cassette sub-family E member 1	P61221	ABCE1		0.13437	FALSE
Apoptosis-inducing factor 1, mitochondrial	O95831	AIFM1			FALSE
Aurora kinase A	O14965	AURKA			FALSE
Emerin	P50402	EMD			FALSE
Endophilin-B2	Q9NR46	SH3GLB2			FALSE
Syndetin	Q96JG6	VPS50			FALSE
Synaptic vesicle membrane protein VAT-1 homolog	Q99536	VAT1		0.40484	FALSE
Extended synaptotagmin-2	A0FGR8	ESYT2			FALSE
Cleavage stimulation factor subunit 2, Cleavage stimulation factor subunit 2 tau variant	P33240, Q9H0L4	CSTF2, CSTF2T			FALSE, FALSE
Serine-threonine kinase receptor-associated protein	Q9Y3F4	STRAP		0.38875	FALSE
1-acyl-sn-glycerol-3-phosphate acyltransferase alpha	Q99943	AGPAT1			FALSE
Catenin delta-1	O60716	CTNND1			TRUE
Pre-mRNA-splicing factor SYF1	Q9HCS7	XAB2			FALSE
Cyclin-dependent kinase 2	P24941	CDK2			FALSE
Hexokinase-2	P52789	HK2		0.23237	FALSE
Phenylalanine--tRNA ligase beta subunit	Q9NSD9	FARSB		0.36891	FALSE
GPI transamidase component PIG-S	Q96S52	PIGS			FALSE
Volume-regulated anion channel subunit LRRC8A	Q8IWT6	LRRC8A			FALSE
TAR DNA-binding protein 43	Q13148	TARDBP		0.4425	FALSE
Xyloside xylosyltransferase 1	Q8NBI6	XXYLT1			FALSE
Cytochrome P450 20A1	Q6UW02	CYP20A1			FALSE
FAST kinase domain-containing protein 3, mitochondrial	Q14CZ7	FASTKD3			FALSE
CAD protein	P27708	CAD		0.29553	FALSE
Mitofusin-2	O95140	MFN2			FALSE
Dehydrogenase/reductase SDR family member 13	Q6UX07	DHRS13			FALSE
NADH dehydrogenase ubiquinone flavoprotein 1, mitochondrial	P49821	NDUFV1			FALSE
Gamma-tubulin complex component 3	Q96CW5	TUBGCP3			FALSE
Mitoferrin-2	Q96A46	SLC25A28			FALSE
Vesicle-associated membrane protein-associated protein B/C	O95292	VAPB			FALSE
Calcium uniporter protein, mitochondrial	Q8NE86	MCU			FALSE
Folylpolyglutamate synthase, mitochondrial	Q05932	FPGS			FALSE
LisH domain and HEAT repeat-containing protein KIAA1468	Q9P260	KIAA1468			TRUE
Transmembrane protein 41B	Q5BJD5	TMEM41B	2.1154		FALSE
Importin subunit alpha-5	P52294	KPNA1			TRUE
Peroxisomal membrane protein 11A	O75192	PEX11A			FALSE
Phospholipid scramblase 1	O15162	PLSCR1			FALSE
Actin-related protein 10	Q9NZ32	ACTR10			FALSE
DNA mismatch repair protein Msh6	P52701	MSH6			FALSE
Baculoviral IAP repeat-containing protein 6	Q9NR09	BIRC6			FALSE
Procollagen-lysine,2-oxoglutarate 5-dioxygenase 1	Q02809	PLOD1		0.39752	FALSE
Mannose-6-phosphate isomerase	P34949	MPI			FALSE
CUGBP Elav-like family member 1	Q92879	CELF1			FALSE
Fatty acid desaturase 3	Q9Y5Q0	FADS3			FALSE
Tumor necrosis factor alpha-induced protein 2	Q03169	TNFAIP2			FALSE
26S protease regulatory subunit 6B	P43686	PSMC4		0.13173	FALSE
V-type proton ATPase subunit d 1	P61421	ATP6V0D1			FALSE
Coiled-coil domain-containing protein 47	Q96A33	CCDC47			FALSE
PCI domain-containing protein 2	Q5JVF3	PCID2			FALSE
Probable methyltransferase TARBP1	Q13395	TARBP1			TRUE
TFIIH basal transcription factor complex helicase XPD subunit	P18074	ERCC2			FALSE
Receptor expression-enhancing protein 5	Q00765	REEP5			FALSE
RNA polymerase II-associated protein 1	Q9BWH6	RPAP1			FALSE
Lysine--tRNA ligase	Q15046	KARS		0.43943	FALSE
Eukaryotic translation initiation factor 4 gamma 1	Q04637	EIF4G1		0.33275	TRUE
Exocyst complex component 7	Q9UPT5	EXOC7			FALSE
Structural maintenance of chromosomes protein 2	O95347	SMC2			FALSE
Zinc transporter ZIP10	Q9ULF5	SLC39A10			FALSE
AP-5 complex subunit zeta-1	O43299	AP5Z1			TRUE
Flotillin-1	O75955	FLOT1		0.32693	FALSE
Cell division cycle protein 23 homolog	Q9UJX2	CDC23			FALSE
26S proteasome non-ATPase regulatory subunit 3	O43242	PSMD3		0.24477	FALSE
Sodium-dependent multivitamin transporter	Q9Y289	SLC5A6			FALSE
Peroxisome assembly protein 12	O00623	PEX12			FALSE
CCR4-NOT transcription complex subunit 11	Q9UKZ1	CNOT11			FALSE
Tapasin	O15533	TAPBP	4.359		FALSE
Protein transport protein Sec16A	O15027	SEC16A			FALSE
Lanosterol synthase	P48449	LSS		0.30044	FALSE
Peroxisomal membrane protein PMP34	O43808	SLC25A17			FALSE
Glutamine--tRNA ligase	P47897	QARS	2.0439		FALSE
Tuftelin-interacting protein 11	Q9UBB9	TFIP11			FALSE
Desmoglein-2	Q14126	DSG2			FALSE
Dihydrolipoyllysine-residue acetyltransferase component of pyruvate dehydrogenase complex, mitochondrial	P10515	DLAT			FALSE
Signal recognition particle receptor subunit alpha	P08240	SRPRA		0.20411	FALSE
Pre-mRNA-processing-splicing factor 8	Q6P2Q9	PRPF8			FALSE
TBC1 domain family member 5	Q92609	TBC1D5	3.3084		FALSE
FAST kinase domain-containing protein 2, mitochondrial	Q9NYY8	FASTKD2			FALSE
26S protease regulatory subunit 10B	P62333	PSMC6		0.21902	FALSE
Protein transport protein Sec31A	O94979	SEC31A			FALSE
Ras-related protein Ral-A	P11233	RALA			FALSE
Pre-mRNA-processing factor 6	O94906	PRPF6		0.1803	FALSE
Dynactin subunit 2	Q13561	DCTN2			FALSE
Phospholipase ABHD3	Q8WU67	ABHD3			FALSE
Retinoic acid receptor RXR-beta	P28702	RXRB			FALSE
Dolichyl-diphosphooligosaccharide--protein glycosyltransferase subunit STT3A	P46977	STT3A			FALSE
26S protease regulatory subunit 7	P35998	PSMC2		0.37708	FALSE
Annexin A6	P08133	ANXA6		0.3948	FALSE
Tyrosine-protein kinase Yes	P07947	YES1			FALSE
Cytoplasmic FMR1-interacting protein 1	Q7L576	CYFIP1			FALSE
ATP-dependent 6-phosphofructokinase, muscle type	P08237	PFKM			FALSE
Ran-binding protein 6	O60518	RANBP6			TRUE
Pumilio homolog 3	Q15397	PUM3			TRUE
Cohesin subunit SA-1	Q8WVM7	STAG1			TRUE
Transformation/transcription domain-associated protein	Q9Y4A5	TRRAP			TRUE
UDP-N-acetylglucosamine--peptide N-acetylglucosaminyltransferase 110 kDa subunit	O15294	OGT			FALSE
Integrin beta-1	P05556	ITGB1		0.32981	FALSE
Ubiquitin carboxyl-terminal hydrolase 24	Q9UPU5	USP24			TRUE
GPN-loop GTPase 1	Q9HCN4	GPN1	6.4949		FALSE
Lamin-B1	P20700	LMNB1		0.37097	FALSE
ATP-dependent 6-phosphofructokinase, liver type	P17858	PFKL		0.4731	FALSE
Cytochrome P450 2S1	Q96SQ9	CYP2S1			FALSE
Apoptosis inhibitor 5	Q9BZZ5	API5			TRUE
2-oxoisovalerate dehydrogenase subunit beta, mitochondrial	P21953	BCKDHB			FALSE
Nucleolar complex protein 3 homolog	Q8WTT2	NOC3L			TRUE
Puromycin-sensitive aminopeptidase	P55786	NPEPPS			FALSE
Serine/threonine-protein phosphatase 6 regulatory subunit 3	Q5H9R7	PPP6R3			TRUE
Sn1-specific diacylglycerol lipase beta	Q8NCG7	DAGLB			FALSE
RAD50-interacting protein 1	Q6NUQ1	RINT1			FALSE
Programmed cell death 6-interacting protein	Q8WUM4	PDCD6IP			FALSE
Protein timeless homolog	Q9UNS1	TIMELESS			FALSE
Flotillin-2	Q14254	FLOT2			FALSE
Antigen peptide transporter 2	Q03519	TAP2			FALSE
COP9 signalosome complex subunit 4	Q9BT78	COPS4			FALSE
E3 ubiquitin-protein ligase HUWE1	Q7Z6Z7	HUWE1			TRUE
Protein virilizer homolog	Q69YN4	KIAA1429			TRUE
Exocyst complex component 1	Q9NV70	EXOC1	4.3299		FALSE
Thyroid adenoma-associated protein	Q6YHU6	THADA			TRUE
FAS-associated factor 2	Q96CS3	FAF2			FALSE
Exocyst complex component 3	O60645	EXOC3			FALSE
Immunoglobulin superfamily member 8	Q969P0	IGSF8			FALSE
Protein scribble homolog	Q14160	SCRIB			FALSE
Ubiquitin conjugation factor E4 B	O95155	UBE4B			FALSE
NADH-ubiquinone oxidoreductase 75 kDa subunit, mitochondrial	P28331	NDUFS1	2.4581		FALSE
Cytoskeleton-associated protein 5	Q14008	CKAP5			TRUE
Transmembrane protein 41A	Q96HV5	TMEM41A	2.0421		FALSE
Protein ABHD16A	O95870	ABHD16A			FALSE
SUN domain-containing protein 2	Q9UH99	SUN2	2.5474		FALSE
SUN domain-containing protein 1	O94901	SUN1	2.3807		FALSE
Integrator complex subunit 4	Q96HW7	INTS4			TRUE
Phenylalanine--tRNA ligase alpha subunit	Q9Y285	FARSA		0.43598	FALSE
Dynamin-1-like protein	O00429	DNM1L			FALSE
Sphingosine-1-phosphate lyase 1	O95470	SGPL1	3.8743		FALSE
Ubiquitin carboxyl-terminal hydrolase 34	Q70CQ2	USP34			TRUE
Monocarboxylate transporter 1	P53985	SLC16A1			FALSE
Protein unc-45 homolog A	Q9H3U1	UNC45A	2.1356		TRUE
Focadhesin	Q5VW36	FOCAD			TRUE
Sec1 family domain-containing protein 2	Q8WU76	SCFD2			FALSE
Pyrroline-5-carboxylate reductase 2	Q96C36	PYCR2	4.6966		FALSE
U5 small nuclear ribonucleoprotein 200 kDa helicase	O75643	SNRNP200		0.47804	FALSE
E3 ubiquitin-protein ligase UBR4	Q5T4S7	UBR4	2.7403		TRUE
HEAT repeat-containing protein 5A	Q86XA9	HEATR5A			TRUE
CAAX prenyl protease 1 homolog	O75844	ZMPSTE24			FALSE
Intron-binding protein aquarius	O60306	AQR			FALSE
Coatomer subunit gamma-2	Q9UBF2	COPG2			TRUE
Pyridoxal-dependent decarboxylase domain-containing protein 1	Q6P996	PDXDC1			FALSE
DNA primase small subunit	P49642	PRIM1			FALSE
Sister chromatid cohesion protein PDS5 homolog B	Q9NTI5	PDS5B			TRUE
HEAT repeat-containing protein 5B	Q9P2D3	HEATR5B	2.3506		TRUE
TATA-binding protein-associated factor 172	O14981	BTAF1			TRUE
Nucleoporin NUP188 homolog	Q5SRE5	NUP188			TRUE
