# Supplementary material for: Binding to medium and long chain fatty acyls is a common property of HEAT and ARM repeat modules
Source: Sci Rep. 2019 Oct 2;9:14226. doi: 10.1038/s41598-019-50817-6 (PMC6775327; doi:10.1038/s41598-019-50817-6)
Supplement: Supplementary file 5 — Supplementary Table S4 [file 41598_2019_50817_MOESM5_ESM.xlsx]

## Sheet: Sheet1
C10 HEAT/ARM
Actual table	enriched	not enriched	total	actual rel. freq
HEAT/ARM	51	1135	1186	0.0564869
non-HEAT/ARM	481	19329	19810	0.943513
total	532	20464	20996
actual rel. freq	0.0253382	0.974662						Fold-change	proportion	percentage
							Proteome	1	0.0564869	5.64869
Expected table	enriched	not enriched					C10:0	1.69711	0.0958647	9.58647
HEAT/ARM	30.0511	1155.95					C14:0	1.98305	0.112016	11.2016
non-HEAT/ARM	501.949	19308.1					K9myr	4.79462	0.28125	28.125
							K27myr	8.18773	0.4625	46.25
chi squared terms	14.6038	0.379652
	0.874308	0.0227293
chi squared value		15.8804
p value		6.74724e-05
C14 HEAT/ARM
Actual table	enriched	not enriched	total	actual rel. freq
HEAT/ARM	55	1131	1186	0.0564869
non-HEAT/ARM	436	19374	19810	0.943513
total	491	20505	20996
actual rel. freq	0.0233854	0.976615
Expected table	enriched	not enriched
HEAT/ARM	27.7351	1158.26
non-HEAT/ARM	463.265	19346.7
chi squared terms	26.8027	0.641801
	1.60464	0.0384238
chi squared value		29.0876
p value		6.91797e-08
K9Myr HEAT/ARM
Actual table	enriched	not enriched	total	actual rel. freq
HEAT/ARM	27	1159	1186	0.0564869
non-HEAT/ARM	69	19741	19810	0.943513
total	96	20900	20996
actual rel. freq	0.0045723	0.995428
Expected table	enriched	not enriched
HEAT/ARM	5.42275	1180.58
non-HEAT/ARM	90.5773	19719.4
chi squared terms	85.8565	0.394365
	5.14012	0.0236101
chi squared value		91.4145
p value		1.16517e-21
K27Myr HEAT/ARM
Actual table	enriched	not enriched	total	actual rel. freq
HEAT/ARM	37	1149	1186	0.0564869
non-HEAT/ARM	43	19767	19810	0.943513
total	80	20916	20996
actual rel. freq	0.00381025	0.99619
Expected table	enriched	not enriched
HEAT/ARM	4.51896	1181.48
non-HEAT/ARM	75.481	19734.5
chi squared terms	233.465	0.892962
	13.9773	0.0534605
chi squared value		248.389
p value		5.83066e-56
