# Supplementary material for: Binding to medium and long chain fatty acyls is a common property of HEAT and ARM repeat modules
Source: Sci Rep. 2019 Oct 2;9:14226. doi: 10.1038/s41598-019-50817-6 (PMC6775327; doi:10.1038/s41598-019-50817-6)
Supplement: Supplementary file 6 — Supplementary Table S5 [file 41598_2019_50817_MOESM6_ESM.xlsx]

## Sheet: C10-vs-C2 
Protein IDs	Majority protein IDs	Peptide counts (all)	Peptide counts (razor+unique)	Peptide counts (unique)	Fasta headers	Number of proteins	Peptides	Razor + unique peptides	Unique peptides	Peptides C10 FWD	Peptides C10 REV	Razor + unique peptides C10 FWD	Razor + unique peptides C10 REV	Unique peptides C10 FWD	Unique peptides C10 REV	Sequence coverage [%]	Unique + razor sequence coverage [%]	Unique sequence coverage [%]	Mol. weight [kDa]	Sequence length	Sequence lengths	Q-value	Score	Ratio H/L	Ratio H/L normalized	Ratio H/L variability [%]	Ratio H/L count	Ratio H/L iso-count	Ratio H/L type	Ratio H/L C10 FWD	Ratio H/L C10 REV	Ratio H/L normalized C10 FWD	Ratio H/L normalized C10 REV	Ratio H/L variability [%] C10 FWD	Ratio H/L variability [%] C10 REV	Ratio H/L count C10 FWD	Ratio H/L count C10 REV	Ratio H/L iso-count C10 FWD	Ratio H/L iso-count C10 REV	Ratio H/L type C10 FWD	Ratio H/L type C10 REV	Sequence coverage C10 FWD [%]	Sequence coverage C10 REV [%]	Intensity	Intensity L	Intensity H	Intensity C10 FWD	Intensity L C10 FWD	Intensity H C10 FWD
[3-methyl-2-oxobutanoatedehydrogenase[lipoamide]]kinase,mitochondrial	[3-methyl-2-oxobutanoatedehydrogenase[lipoamide]]kinase,mitochondrial	10	10	10	p|O14874|BCKD_HUMAN [3-methyl-2-oxobutanoate dehydrogenase [lipoamide]] kinase, mitochondrial OS=Homo sapiens GN=BCKDK PE=1 SV=2	1	10	10	10	4	8	4	8	4	8	36.2	36.2	36.2	46.36	412	412	0	37.93	NaN	NaN	NaN	0	0	Median	NaN	NaN	NaN	NaN	NaN	NaN	0	0	0	0	Median	Median	15	28.9	93562000	60809000	32753000	32753000	0	32753000
[Pyruvatedehydrogenase(acetyl-transferring)]kinaseisozyme1,mitochondrial	[Pyruvatedehydrogenase(acetyl-transferring)]kinaseisozyme1,mitochondrial	1	1	1	p|Q15118|PDK1_HUMAN [Pyruvate dehydrogenase (acetyl-transferring)] kinase isozyme 1, mitochondrial OS=Homo sapiens GN=PDK1 PE=1 SV=1	1	1	1	1	1	1	1	1	1	1	3.4	3.4	3.4	49.244	436	436	0.0012305	2.1489	NaN	NaN	NaN	0	0	Median	NaN	NaN	NaN	NaN	NaN	NaN	0	0	0	0	Median	Median	3.4	3.4	4798600	2640600	2158000	2158000	0	2158000
[Pyruvatedehydrogenase(acetyl-transferring)]kinaseisozyme2,mitochondrial	[Pyruvatedehydrogenase(acetyl-transferring)]kinaseisozyme2,mitochondrial	4	4	4	p|Q15119|PDK2_HUMAN [Pyruvate dehydrogenase (acetyl-transferring)] kinase isozyme 2, mitochondrial OS=Homo sapiens GN=PDK2 PE=1 SV=2	1	4	4	4	2	4	2	4	2	4	12.8	12.8	12.8	46.153	407	407	0	7.7655	NaN	NaN	NaN	0	0	Median	NaN	NaN	NaN	NaN	NaN	NaN	0	0	0	0	Median	Median	4.9	12.8	13049000	8897600	4151700	4151700	0	4151700
116kDaU5smallnuclearribonucleoproteincomponent	116kDaU5smallnuclearribonucleoproteincomponent	21	21	20	p|Q15029|U5S1_HUMAN 116 kDa U5 small nuclear ribonucleoprotein component OS=Homo sapiens GN=EFTUD2 PE=1 SV=1	1	21	21	20	16	13	16	13	16	12	30	30	29	109.43	972	972	0	74.73	NaN	NaN	NaN	1	0	Median	NaN	NaN	NaN	NaN	NaN	NaN	1	0	0	0	Median	Median	22.2	20.5	175570000	84493000	91074000	91974000	900700	91074000
14-3-3proteinbeta/alpha	14-3-3proteinbeta/alpha	1	1	1	p|P31946|1433B_HUMAN 14-3-3 protein beta/alpha OS=Homo sapiens GN=YWHAB PE=1 SV=3	1	1	1	1	1	1	1	1	1	1	5.7	5.7	5.7	28.082	246	246	0.00043783	2.8078	0.67405	0.69974	182.01	2	0	Median	NaN	NaN	NaN	NaN	NaN	NaN	1	1	0	0	Median	Median	5.7	5.7	5032700	3075000	1957800	1613800	353820	1260000
14-3-3proteinepsilon	14-3-3proteinepsilon	4	4	4	p|P62258|1433E_HUMAN 14-3-3 protein epsilon OS=Homo sapiens GN=YWHAE PE=1 SV=1	1	4	4	4	2	3	2	3	2	3	18.4	18.4	18.4	29.174	255	255	0	6.8983	NaN	NaN	NaN	1	0	Median	NaN	NaN	NaN	NaN	NaN	NaN	0	1	0	0	Median	Median	9	14.1	10493000	8639500	1853200	1199900	0	1199900
14-3-3proteingamma	14-3-3proteingamma	2	2	2	p|P61981|1433G_HUMAN 14-3-3 protein gamma OS=Homo sapiens GN=YWHAG PE=1 SV=2	1	2	2	2	2	1	2	1	2	1	9.3	9.3	9.3	28.302	247	247	0	7.8783	NaN	NaN	NaN	1	0	Median	NaN	NaN	NaN	NaN	NaN	NaN	1	0	0	0	Median	Median	9.3	5.7	12605000	8390700	4214000	4707400	493440	4214000
14-3-3proteinsigma	14-3-3proteinsigma	2	2	2	p|P31947|1433S_HUMAN 14-3-3 protein sigma OS=Homo sapiens GN=SFN PE=1 SV=1	1	2	2	2	1	1	1	1	1	1	8.5	8.5	8.5	27.774	248	248	0.001628	2.0863	NaN	NaN	NaN	1	0	Median	NaN	NaN	NaN	NaN	NaN	NaN	1	0	0	0	Median	Median	5.2	3.2	3998700	3608200	390460	1407400	1016900	390460
14-3-3proteintheta	14-3-3proteintheta	1	1	1	p|P27348|1433T_HUMAN 14-3-3 protein theta OS=Homo sapiens GN=YWHAQ PE=1 SV=1	1	1	1	1	1	1	1	1	1	1	5.7	5.7	5.7	27.764	245	245	0	9.1799	NaN	NaN	NaN	0	0	Median	NaN	NaN	NaN	NaN	NaN	NaN	0	0	0	0	Median	Median	5.7	5.7	4986900	3008000	1978900	1978900	0	1978900
14-3-3proteinzeta/delta	14-3-3proteinzeta/delta	5	5	5	p|P63104|1433Z_HUMAN 14-3-3 protein zeta/delta OS=Homo sapiens GN=YWHAZ PE=1 SV=1	1	5	5	5	2	4	2	4	2	4	26.5	26.5	26.5	27.745	245	245	0	9.0542	0.48868	0.46144	103.39	2	0	Median	NaN	NaN	NaN	NaN	NaN	NaN	1	1	0	0	Median	Median	10.6	21.6	17433000	13857000	3576400	4195800	1255800	2940000
1-acyl-sn-glycerol-3-phosphateacyltransferasealpha	1-acyl-sn-glycerol-3-phosphateacyltransferasealpha	6	6	6	p|Q99943|PLCA_HUMAN 1-acyl-sn-glycerol-3-phosphate acyltransferase alpha OS=Homo sapiens GN=AGPAT1 PE=1 SV=2	1	6	6	6	4	5	4	5	4	5	26.5	26.5	26.5	31.716	283	283	0	207.65	NaN	NaN	NaN	1	0	Median	NaN	NaN	NaN	NaN	NaN	NaN	1	0	0	0	Median	Median	21.2	23.3	101370000	33172000	68199000	68669000	470440	68199000
1-acyl-sn-glycerol-3-phosphateacyltransferaseepsilon	1-acyl-sn-glycerol-3-phosphateacyltransferaseepsilon	6	6	6	p|Q9NUQ2|PLCE_HUMAN 1-acyl-sn-glycerol-3-phosphate acyltransferase epsilon OS=Homo sapiens GN=AGPAT5 PE=1 SV=3	1	6	6	6	5	4	5	4	5	4	14.8	14.8	14.8	42.072	364	364	0	17.386	NaN	NaN	NaN	0	0	Median	NaN	NaN	NaN	NaN	NaN	NaN	0	0	0	0	Median	Median	14.6	9.9	38361000	15649000	22712000	22712000	0	22712000
2',3'-cyclic-nucleotide3'-phosphodiesterase	2',3'-cyclic-nucleotide3'-phosphodiesterase	10	10	10	p|P09543|CN37_HUMAN 2,3-cyclic-nucleotide 3-phosphodiesterase OS=Homo sapiens GN=CNP PE=1 SV=2	1	10	10	10	6	5	6	5	6	5	25.2	25.2	25.2	47.578	421	421	0	23.405	NaN	NaN	NaN	0	0	Median	NaN	NaN	NaN	NaN	NaN	NaN	0	0	0	0	Median	Median	15.9	16.6	43205000	16934000	26271000	26271000	0	26271000
2,4-dienoyl-CoAreductase,mitochondrial	2,4-dienoyl-CoAreductase,mitochondrial	4	4	4	p|Q16698|DECR_HUMAN 2,4-dienoyl-CoA reductase, mitochondrial OS=Homo sapiens GN=DECR1 PE=1 SV=1	1	4	4	4	2	3	2	3	2	3	11.6	11.6	11.6	36.067	335	335	0	30.931	NaN	NaN	NaN	1	0	Median	NaN	NaN	NaN	NaN	NaN	NaN	1	0	0	0	Median	Median	6.6	9	11577000	7987100	3590100	3782800	192720	3590100
26Sproteaseregulatorysubunit10B	26Sproteaseregulatorysubunit10B	11	11	11	p|P62333|PRS10_HUMAN 26S protease regulatory subunit 10B OS=Homo sapiens GN=PSMC6 PE=1 SV=1	1	11	11	11	4	11	4	11	4	11	40.6	40.6	40.6	44.172	389	389	0	72.105	NaN	NaN	NaN	0	0	Median	NaN	NaN	NaN	NaN	NaN	NaN	0	0	0	0	Median	Median	16.7	40.6	143490000	99955000	43532000	43532000	0	43532000
26Sproteaseregulatorysubunit4	26Sproteaseregulatorysubunit4	5	5	5	p|P62191|PRS4_HUMAN 26S protease regulatory subunit 4 OS=Homo sapiens GN=PSMC1 PE=1 SV=1	1	5	5	5	5	3	5	3	5	3	15	15	15	49.184	440	440	0	22.903	NaN	NaN	NaN	1	0	Median	NaN	NaN	NaN	NaN	NaN	NaN	0	1	0	0	Median	Median	15	8.4	57896000	23724000	34172000	29835000	0	29835000
26Sproteaseregulatorysubunit6A	26Sproteaseregulatorysubunit6A	10	10	10	p|P17980|PRS6A_HUMAN 26S protease regulatory subunit 6A OS=Homo sapiens GN=PSMC3 PE=1 SV=3	1	10	10	10	8	5	8	5	8	5	32.1	32.1	32.1	49.203	439	439	0	41.679	NaN	NaN	NaN	0	0	Median	NaN	NaN	NaN	NaN	NaN	NaN	0	0	0	0	Median	Median	26.2	14.4	111380000	31240000	80137000	80137000	0	80137000
26Sproteaseregulatorysubunit6B	26Sproteaseregulatorysubunit6B	14	14	14	p|P43686|PRS6B_HUMAN 26S protease regulatory subunit 6B OS=Homo sapiens GN=PSMC4 PE=1 SV=2	1	14	14	14	6	12	6	12	6	12	46.7	46.7	46.7	47.366	418	418	0	46.016	NaN	NaN	NaN	1	0	Median	NaN	NaN	NaN	NaN	NaN	NaN	1	0	0	0	Median	Median	26.8	41.9	145770000	78735000	67033000	67593000	560240	67033000
26Sproteaseregulatorysubunit7	26Sproteaseregulatorysubunit7	13	13	13	p|P35998|PRS7_HUMAN 26S protease regulatory subunit 7 OS=Homo sapiens GN=PSMC2 PE=1 SV=3	1	13	13	13	11	8	11	8	11	8	35.3	35.3	35.3	48.633	433	433	0	90.173	13.214	1.6269	77.557	3	0	Leave out requantified	13.214	NaN	1.6269	NaN	77.557	NaN	3	0	0	0	Leave out requantified	Median	30.5	24.5	125900000	45650000	80252000	82492000	2240000	80252000
26Sproteaseregulatorysubunit8	26Sproteaseregulatorysubunit8	15	15	15	p|P62195|PRS8_HUMAN 26S protease regulatory subunit 8 OS=Homo sapiens GN=PSMC5 PE=1 SV=1	1	15	15	15	10	12	10	12	10	12	51.2	51.2	51.2	45.626	406	406	0	152.54	15.839	2.0429	80.922	3	0	Leave out requantified	15.839	NaN	2.0429	NaN	80.922	NaN	3	0	0	0	Leave out requantified	Median	35.7	44.6	181860000	109290000	72577000	75075000	2497700	72577000
26Sproteasomenon-ATPaseregulatorysubunit1	26Sproteasomenon-ATPaseregulatorysubunit1	39	39	39	p|Q99460|PSMD1_HUMAN 26S proteasome non-ATPase regulatory subunit 1 OS=Homo sapiens GN=PSMD1 PE=1 SV=2	1	39	39	39	26	35	26	35	26	35	56.2	56.2	56.2	105.84	953	953	0	238.06	11.223	1.0064	124.88	6	0	Leave out requantified	16.729	NaN	1.002	NaN	127.36	NaN	5	1	0	0	Leave out requantified	Median	35.4	53.4	965660000	577280000	388390000	404130000	18711000	385420000
26Sproteasomenon-ATPaseregulatorysubunit11	26Sproteasomenon-ATPaseregulatorysubunit11	8	8	8	p|O00231|PSD11_HUMAN 26S proteasome non-ATPase regulatory subunit 11 OS=Homo sapiens GN=PSMD11 PE=1 SV=3	1	8	8	8	3	7	3	7	3	7	20.6	20.6	20.6	47.463	422	422	0	19.327	NaN	NaN	NaN	0	0	Median	NaN	NaN	NaN	NaN	NaN	NaN	0	0	0	0	Median	Median	7.1	19	54914000	40225000	14689000	14689000	0	14689000
26Sproteasomenon-ATPaseregulatorysubunit12	26Sproteasomenon-ATPaseregulatorysubunit12	8	8	8	p|O00232|PSD12_HUMAN 26S proteasome non-ATPase regulatory subunit 12 OS=Homo sapiens GN=PSMD12 PE=1 SV=3	1	8	8	8	4	7	4	7	4	7	20.8	20.8	20.8	52.904	456	456	0	20.601	NaN	NaN	NaN	1	0	Median	NaN	NaN	NaN	NaN	NaN	NaN	1	0	0	0	Median	Median	8.3	18.6	65799000	43874000	21925000	24822000	2896900	21925000
26Sproteasomenon-ATPaseregulatorysubunit13	26Sproteasomenon-ATPaseregulatorysubunit13	24	24	24	p|Q9UNM6|PSD13_HUMAN 26S proteasome non-ATPase regulatory subunit 13 OS=Homo sapiens GN=PSMD13 PE=1 SV=2	1	24	24	24	16	21	16	21	16	21	69.1	69.1	69.1	42.945	376	376	0	249.82	21.711	1.1108	10.723	9	0	Leave out requantified	21.711	NaN	1.1108	NaN	10.723	NaN	9	0	0	0	Leave out requantified	Median	48.7	60.1	1878700000	1038800000	839860000	870230000	30374000	839860000
26Sproteasomenon-ATPaseregulatorysubunit14	26Sproteasomenon-ATPaseregulatorysubunit14	14	14	14	p|O00487|PSDE_HUMAN 26S proteasome non-ATPase regulatory subunit 14 OS=Homo sapiens GN=PSMD14 PE=1 SV=1	1	14	14	14	12	13	12	13	12	13	54.5	54.5	54.5	34.577	310	310	0	90.447	12.882	0.78446	87.671	5	0	Leave out requantified	15.88	NaN	0.94976	NaN	30.241	NaN	4	1	0	0	Leave out requantified	Median	52.3	54.2	1334200000	817440000	516800000	527880000	11752000	516130000
26Sproteasomenon-ATPaseregulatorysubunit2	26Sproteasomenon-ATPaseregulatorysubunit2	28	28	28	p|Q13200|PSMD2_HUMAN 26S proteasome non-ATPase regulatory subunit 2 OS=Homo sapiens GN=PSMD2 PE=1 SV=3	1	28	28	28	22	23	22	23	22	23	42.8	42.8	42.8	100.2	908	908	0	107.69	14.263	1.6743	154.38	6	0	Leave out requantified	14.263	NaN	1.6743	NaN	154.38	NaN	6	0	0	0	Leave out requantified	Median	35.4	34.9	404500000	209980000	194520000	201570000	7047800	194520000
26Sproteasomenon-ATPaseregulatorysubunit3	26Sproteasomenon-ATPaseregulatorysubunit3	16	16	16	p|O43242|PSMD3_HUMAN 26S proteasome non-ATPase regulatory subunit 3 OS=Homo sapiens GN=PSMD3 PE=1 SV=2	1	16	16	16	6	13	6	13	6	13	34.5	34.5	34.5	60.977	534	534	0	37.609	0.4234	0.72619	239.34	2	0	Median	NaN	0.4234	NaN	0.72619	NaN	239.34	0	2	0	0	Median	Median	14.8	26.8	75651000	56852000	18799000	14607000	0	14607000
26Sproteasomenon-ATPaseregulatorysubunit5	26Sproteasomenon-ATPaseregulatorysubunit5	8	8	8	p|Q16401|PSMD5_HUMAN 26S proteasome non-ATPase regulatory subunit 5 OS=Homo sapiens GN=PSMD5 PE=1 SV=3	1	8	8	8	3	8	3	8	3	8	22.4	22.4	22.4	56.195	504	504	0	26.687	NaN	NaN	NaN	0	0	Median	NaN	NaN	NaN	NaN	NaN	NaN	0	0	0	0	Median	Median	6.9	22.4	78565000	66312000	12253000	12253000	0	12253000
26Sproteasomenon-ATPaseregulatorysubunit6	26Sproteasomenon-ATPaseregulatorysubunit6	19	19	19	p|Q15008|PSMD6_HUMAN 26S proteasome non-ATPase regulatory subunit 6 OS=Homo sapiens GN=PSMD6 PE=1 SV=1	1	19	19	19	14	14	14	14	14	14	55.5	55.5	55.5	45.531	389	389	0	78.459	10.693	2.7608	74.734	2	0	Median	10.693	NaN	2.7608	NaN	74.734	NaN	2	0	0	0	Median	Median	40.4	39.3	244320000	140980000	103340000	104210000	871020	103340000
26Sproteasomenon-ATPaseregulatorysubunit8	26Sproteasomenon-ATPaseregulatorysubunit8	18	18	18	p|P48556|PSMD8_HUMAN 26S proteasome non-ATPase regulatory subunit 8 OS=Homo sapiens GN=PSMD8 PE=1 SV=2	1	18	18	18	15	15	15	15	15	15	44	44	44	39.611	350	350	0	275.92	23.826	1.0975	9.711	10	0	Leave out requantified	23.826	NaN	1.0975	NaN	8.2139	NaN	9	1	0	0	Leave out requantified	Median	39.4	41.1	5916300000	3410200000	2506100000	2578800000	75784000	2503000000
28SribosomalproteinS2,mitochondrial	28SribosomalproteinS2,mitochondrial	7	7	7	p|Q9Y399|RT02_HUMAN 28S ribosomal protein S2, mitochondrial OS=Homo sapiens GN=MRPS2 PE=1 SV=1	1	7	7	7	3	5	3	5	3	5	20.9	20.9	20.9	33.249	296	296	0	7.2727	NaN	NaN	NaN	0	0	Median	NaN	NaN	NaN	NaN	NaN	NaN	0	0	0	0	Median	Median	8.1	15.5	25541000	10880000	14661000	14661000	0	14661000
28SribosomalproteinS22,mitochondrial	28SribosomalproteinS22,mitochondrial	1	1	1	p|P82650|RT22_HUMAN 28S ribosomal protein S22, mitochondrial OS=Homo sapiens GN=MRPS22 PE=1 SV=1	1	1	1	1	1	1	1	1	1	1	3.3	3.3	3.3	41.28	360	360	0.00046125	3.4913	NaN	NaN	NaN	0	0	Median	NaN	NaN	NaN	NaN	NaN	NaN	0	0	0	0	Median	Median	3.3	3.3	3108800	658320	2450400	2450400	0	2450400
28SribosomalproteinS27,mitochondrial	28SribosomalproteinS27,mitochondrial	5	5	5	p|Q92552|RT27_HUMAN 28S ribosomal protein S27, mitochondrial OS=Homo sapiens GN=MRPS27 PE=1 SV=3	1	5	5	5	3	4	3	4	3	4	16.9	16.9	16.9	47.611	414	414	0	15.954	NaN	NaN	NaN	1	0	Median	NaN	NaN	NaN	NaN	NaN	NaN	1	0	0	0	Median	Median	8.9	13.5	19534000	10942000	8592900	9362700	769810	8592900
28SribosomalproteinS29,mitochondrial	28SribosomalproteinS29,mitochondrial	23	23	23	p|P51398|RT29_HUMAN 28S ribosomal protein S29, mitochondrial OS=Homo sapiens GN=DAP3 PE=1 SV=1	1	23	23	23	19	17	19	17	19	17	58	58	58	45.566	398	398	0	134.27	17.947	0.88845	15.766	6	0	Leave out requantified	17.947	NaN	0.88845	NaN	15.766	NaN	6	0	0	0	Leave out requantified	Median	48.5	43.5	1778500000	837540000	940960000	963780000	22824000	940960000
28SribosomalproteinS30,mitochondrial	28SribosomalproteinS30,mitochondrial	2	2	2	p|Q9NP92|RT30_HUMAN 28S ribosomal protein S30, mitochondrial OS=Homo sapiens GN=MRPS30 PE=1 SV=2	1	2	2	2	1	2	1	2	1	2	5.5	5.5	5.5	50.364	439	439	0	10.784	NaN	NaN	NaN	0	0	Median	NaN	NaN	NaN	NaN	NaN	NaN	0	0	0	0	Median	Median	2.1	5.5	5282200	4282400	999830	999830	0	999830
28SribosomalproteinS34,mitochondrial	28SribosomalproteinS34,mitochondrial	2	2	2	p|P82930|RT34_HUMAN 28S ribosomal protein S34, mitochondrial OS=Homo sapiens GN=MRPS34 PE=1 SV=2	1	2	2	2	1	1	1	1	1	1	6.9	6.9	6.9	25.65	218	218	0.0016254	2.0702	NaN	NaN	NaN	0	0	Median	NaN	NaN	NaN	NaN	NaN	NaN	0	0	0	0	Median	Median	3.7	3.2	2888500	1584400	1304100	1304100	0	1304100
28SribosomalproteinS35,mitochondrial	28SribosomalproteinS35,mitochondrial	3	3	3	p|P82673|RT35_HUMAN 28S ribosomal protein S35, mitochondrial OS=Homo sapiens GN=MRPS35 PE=1 SV=1	1	3	3	3	1	2	1	2	1	2	14.9	14.9	14.9	36.844	323	323	0.00045725	3.3611	NaN	NaN	NaN	0	0	Median	NaN	NaN	NaN	NaN	NaN	NaN	0	0	0	0	Median	Median	3.1	11.8	7643500	4426800	3216700	3216700	0	3216700
28SribosomalproteinS9,mitochondrial	28SribosomalproteinS9,mitochondrial	2	2	2	p|P82933|RT09_HUMAN 28S ribosomal protein S9, mitochondrial OS=Homo sapiens GN=MRPS9 PE=1 SV=2	1	2	2	2	1	1	1	1	1	1	7.1	7.1	7.1	45.834	396	396	0.00047801	3.9232	NaN	NaN	NaN	0	0	Median	NaN	NaN	NaN	NaN	NaN	NaN	0	0	0	0	Median	Median	4	3	2720300	103680	2616700	2616700	0	2616700
2-amino-3-ketobutyratecoenzymeAligase,mitochondrial	2-amino-3-ketobutyratecoenzymeAligase,mitochondrial	13	13	13	p|O75600|KBL_HUMAN 2-amino-3-ketobutyrate coenzyme A ligase, mitochondrial OS=Homo sapiens GN=GCAT PE=1 SV=1	1	13	13	13	10	11	10	11	10	11	41.8	41.8	41.8	45.285	419	419	0	64.982	NaN	NaN	NaN	1	0	Median	NaN	NaN	NaN	NaN	NaN	NaN	1	0	0	0	Median	Median	32.7	35.6	352720000	202950000	149760000	150770000	1001200	149760000
2-hydroxyacylsphingosine1-beta-galactosyltransferase	2-hydroxyacylsphingosine1-beta-galactosyltransferase	2	2	2	p|Q16880|CGT_HUMAN 2-hydroxyacylsphingosine 1-beta-galactosyltransferase OS=Homo sapiens GN=UGT8 PE=2 SV=2	1	2	2	2	1	1	1	1	1	1	3.5	3.5	3.5	61.437	541	541	0.0012402	2.2159	NaN	NaN	NaN	0	0	Median	NaN	NaN	NaN	NaN	NaN	NaN	0	0	0	0	Median	Median	1.8	1.7	3035800	1572400	1463300	1463300	0	1463300
2-methoxy-6-polyprenyl-1,4-benzoquinolmethylase,mitochondrial	2-methoxy-6-polyprenyl-1,4-benzoquinolmethylase,mitochondrial	11	11	11	p|Q5HYK3|COQ5_HUMAN 2-methoxy-6-polyprenyl-1,4-benzoquinol methylase, mitochondrial OS=Homo sapiens GN=COQ5 PE=1 SV=2	1	11	11	11	4	10	4	10	4	10	44	44	44	37.14	327	327	0	75.03	18.679	1.135	76.923	3	0	Leave out requantified	18.679	NaN	1.135	NaN	76.923	NaN	3	0	0	0	Leave out requantified	Median	16.8	40.7	159470000	102750000	56717000	59943000	3226400	56717000
2-oxoglutaratedehydrogenase-like,mitochondrial;2-oxoglutaratedehydrogenase,mitochondrial	2-oxoglutaratedehydrogenase-like,mitochondrial;2-oxoglutaratedehydrogenase,mitochondrial	2;2	2;2	2;2	p|Q9ULD0|OGDHL_HUMAN 2-oxoglutarate dehydrogenase-like, mitochondrial OS=Homo sapiens GN=OGDHL PE=1 SV=3;p|Q02218|ODO1_HUMAN 2-oxoglutarate dehydrogenase, mitochondrial OS=Homo sapiens GN=OGDH PE=1 SV=3	2	2	2	2	2	0	2	0	2	0	2.1	2.1	2.1	114.48	1010	1010;1023	0.0024048	1.9583	NaN	NaN	NaN	0	0	Median	NaN	NaN	NaN	NaN	NaN	NaN	0	0	0	0	Median	Median	2.1	0	4337900	0	4337900	4337900	0	4337900
2-oxoisovaleratedehydrogenasesubunitbeta,mitochondrial	2-oxoisovaleratedehydrogenasesubunitbeta,mitochondrial	7	7	7	p|P21953|ODBB_HUMAN 2-oxoisovalerate dehydrogenase subunit beta, mitochondrial OS=Homo sapiens GN=BCKDHB PE=1 SV=2	1	7	7	7	5	4	5	4	5	4	30.1	30.1	30.1	43.122	392	392	0	82.835	NaN	NaN	NaN	1	0	Median	NaN	NaN	NaN	NaN	NaN	NaN	1	0	0	0	Median	Median	22.2	19.4	230100000	146310000	83784000	84792000	1008300	83784000
39SribosomalproteinL10,mitochondrial	39SribosomalproteinL10,mitochondrial	1	1	1	p|Q7Z7H8|RM10_HUMAN 39S ribosomal protein L10, mitochondrial OS=Homo sapiens GN=MRPL10 PE=1 SV=3	1	1	1	1	1	0	1	0	1	0	3.8	3.8	3.8	29.282	261	261	0.00044783	3.1017	NaN	NaN	NaN	0	0	Median	NaN	NaN	NaN	NaN	NaN	NaN	0	0	0	0	Median	Median	3.8	0	5840700	0	5840700	5840700	0	5840700
39SribosomalproteinL19,mitochondrial	39SribosomalproteinL19,mitochondrial	2	2	2	p|P49406|RM19_HUMAN 39S ribosomal protein L19, mitochondrial OS=Homo sapiens GN=MRPL19 PE=1 SV=2	1	2	2	2	0	2	0	2	0	2	6.8	6.8	6.8	33.535	292	292	0.001228	2.1379	NaN	NaN	NaN	0	0	Median	NaN	NaN	NaN	NaN	NaN	NaN	0	0	0	0	Median	Median	0	6.8	1519600	1519600	0	0	0	0
39SribosomalproteinL37,mitochondrial	39SribosomalproteinL37,mitochondrial	4	4	4	p|Q9BZE1|RM37_HUMAN 39S ribosomal protein L37, mitochondrial OS=Homo sapiens GN=MRPL37 PE=1 SV=2	1	4	4	4	3	3	3	3	3	3	13	13	13	48.117	423	423	0	7.8819	NaN	NaN	NaN	0	0	Median	NaN	NaN	NaN	NaN	NaN	NaN	0	0	0	0	Median	Median	10.6	9.7	18968000	9614100	9354400	9354400	0	9354400
39SribosomalproteinL38,mitochondrial	39SribosomalproteinL38,mitochondrial	3	3	3	p|Q96DV4|RM38_HUMAN 39S ribosomal protein L38, mitochondrial OS=Homo sapiens GN=MRPL38 PE=1 SV=2	1	3	3	3	2	3	2	3	2	3	7.4	7.4	7.4	44.596	380	380	0	6.7865	NaN	NaN	NaN	0	0	Median	NaN	NaN	NaN	NaN	NaN	NaN	0	0	0	0	Median	Median	4.7	7.4	14625000	7814800	6810300	6810300	0	6810300
39SribosomalproteinL4,mitochondrial	39SribosomalproteinL4,mitochondrial	2	2	2	p|Q9BYD3|RM04_HUMAN 39S ribosomal protein L4, mitochondrial OS=Homo sapiens GN=MRPL4 PE=1 SV=1	1	2	2	2	2	1	2	1	2	1	9.6	9.6	9.6	34.919	311	311	0.00045045	3.1638	NaN	NaN	NaN	0	0	Median	NaN	NaN	NaN	NaN	NaN	NaN	0	0	0	0	Median	Median	9.6	3.5	2810200	0	2810200	2810200	0	2810200
39SribosomalproteinL44,mitochondrial	39SribosomalproteinL44,mitochondrial	1	1	1	p|Q9H9J2|RM44_HUMAN 39S ribosomal protein L44, mitochondrial OS=Homo sapiens GN=MRPL44 PE=1 SV=1	1	1	1	1	1	0	1	0	1	0	5.7	5.7	5.7	37.535	332	332	0.0094411	1.523	NaN	NaN	NaN	0	0	Median	NaN	NaN	NaN	NaN	NaN	NaN	0	0	0	0	Median	Median	5.7	0	1071200	0	1071200	1071200	0	1071200
3-beta-hydroxysteroid-Delta(8),Delta(7)-isomerase	3-beta-hydroxysteroid-Delta(8),Delta(7)-isomerase	3	3	3	p|Q15125|EBP_HUMAN 3-beta-hydroxysteroid-Delta(8),Delta(7)-isomerase OS=Homo sapiens GN=EBP PE=1 SV=3	1	3	3	3	3	3	3	3	3	3	16.5	16.5	16.5	26.352	230	230	0	18.361	21.884	1.1733	73.917	4	0	Leave out requantified	21.884	NaN	1.1733	NaN	73.917	NaN	4	0	0	0	Leave out requantified	Median	16.5	16.5	883110000	463560000	419550000	436440000	16893000	419550000
3-hydroxyacyl-CoAdehydrogenasetype-2	3-hydroxyacyl-CoAdehydrogenasetype-2	10	10	10	p|Q99714|HCD2_HUMAN 3-hydroxyacyl-CoA dehydrogenase type-2 OS=Homo sapiens GN=HSD17B10 PE=1 SV=3	1	10	10	10	5	10	5	10	5	10	69	69	69	26.923	261	261	0	22.689	NaN	NaN	NaN	0	0	Median	NaN	NaN	NaN	NaN	NaN	NaN	0	0	0	0	Median	Median	37.2	69	89677000	66249000	23428000	23428000	0	23428000
3-hydroxyisobutyratedehydrogenase,mitochondrial	3-hydroxyisobutyratedehydrogenase,mitochondrial	2	2	2	p|P31937|3HIDH_HUMAN 3-hydroxyisobutyrate dehydrogenase, mitochondrial OS=Homo sapiens GN=HIBADH PE=1 SV=2	1	2	2	2	1	1	1	1	1	1	8	8	8	35.329	336	336	0.00043745	2.8032	NaN	NaN	NaN	0	0	Median	NaN	NaN	NaN	NaN	NaN	NaN	0	0	0	0	Median	Median	3.9	4.2	2640300	1550000	1090300	1090300	0	1090300
3-ketodihydrosphingosinereductase	3-ketodihydrosphingosinereductase	2	2	2	p|Q06136|KDSR_HUMAN 3-ketodihydrosphingosine reductase OS=Homo sapiens GN=KDSR PE=1 SV=1	1	2	2	2	2	0	2	0	2	0	8.1	8.1	8.1	36.187	332	332	0.00085143	2.4869	NaN	NaN	NaN	0	0	Median	NaN	NaN	NaN	NaN	NaN	NaN	0	0	0	0	Median	Median	8.1	0	5306100	0	5306100	5306100	0	5306100
3-keto-steroidreductase	3-keto-steroidreductase	2	2	2	p|P56937|DHB7_HUMAN 3-keto-steroid reductase OS=Homo sapiens GN=HSD17B7 PE=1 SV=1	1	2	2	2	2	1	2	1	2	1	8.8	8.8	8.8	38.206	341	341	0	4.445	NaN	NaN	NaN	0	0	Median	NaN	NaN	NaN	NaN	NaN	NaN	0	0	0	0	Median	Median	8.8	6.2	14428000	3355300	11073000	11073000	0	11073000
40SribosomalproteinS18	40SribosomalproteinS18	3	3	3	p|P62269|RS18_HUMAN 40S ribosomal protein S18 OS=Homo sapiens GN=RPS18 PE=1 SV=3	1	3	3	3	1	3	1	3	1	3	17.8	17.8	17.8	17.718	152	152	0.00047619	3.8706	NaN	NaN	NaN	1	0	Median	NaN	NaN	NaN	NaN	NaN	NaN	0	1	0	0	Median	Median	7.2	17.8	23979000	7058500	16921000	14319000	0	14319000
40SribosomalproteinS2	40SribosomalproteinS2	6	6	6	p|P15880|RS2_HUMAN 40S ribosomal protein S2 OS=Homo sapiens GN=RPS2 PE=1 SV=2	1	6	6	6	3	6	3	6	3	6	23.9	23.9	23.9	31.324	293	293	0	14.292	NaN	NaN	NaN	1	0	Median	NaN	NaN	NaN	NaN	NaN	NaN	1	0	0	0	Median	Median	11.6	23.9	108670000	77321000	31349000	32138000	788450	31349000
Putative40SribosomalproteinS26-like1;40SribosomalproteinS26	Putative40SribosomalproteinS26-like1;40SribosomalproteinS26	2;2	2;2	2;2	p|Q5JNZ5|RS26L_HUMAN Putative 40S ribosomal protein S26-like 1 OS=Homo sapiens GN=RPS26P11 PE=5 SV=1;p|P62854|RS26_HUMAN 40S ribosomal protein S26 OS=Homo sapiens GN=RPS26 PE=1 SV=3	2	2	2	2	1	1	1	1	1	1	18.3	18.3	18.3	13.002	115	115;115	0.0043616	1.8525	NaN	NaN	NaN	1	0	Median	NaN	NaN	NaN	NaN	NaN	NaN	1	0	0	0	Median	Median	10.4	7.8	11962000	6109700	5852500	7502000	1649500	5852500
40SribosomalproteinS3	40SribosomalproteinS3	19	19	19	p|P23396|RS3_HUMAN 40S ribosomal protein S3 OS=Homo sapiens GN=RPS3 PE=1 SV=2	1	19	19	19	16	14	16	14	16	14	68.7	68.7	68.7	26.688	243	243	0	86.632	11.864	0.83197	83.84	15	0	Leave out requantified	13.771	0.19996	0.77078	0.40135	51.2	106.45	9	6	0	0	Leave out requantified	Leave out requantified	67.1	62.1	907580000	442130000	465450000	452800000	18685000	434110000
40SribosomalproteinS3a	40SribosomalproteinS3a	11	11	11	p|P61247|RS3A_HUMAN 40S ribosomal protein S3a OS=Homo sapiens GN=RPS3A PE=1 SV=2	1	11	11	11	10	8	10	8	10	8	39.8	39.8	39.8	29.945	264	264	0	33.597	7.985	0.78638	157.02	4	0	Leave out requantified	9.2779	NaN	0.90536	NaN	130.64	NaN	3	1	0	0	Leave out requantified	Median	39.8	27.3	115910000	42161000	73750000	77563000	4257700	73305000
40SribosomalproteinS4,Xisoform;40SribosomalproteinS4,Yisoform2;40SribosomalproteinS4,Yisoform1	40SribosomalproteinS4,Xisoform;40SribosomalproteinS4,Yisoform2	10;5;4	10;5;4	10;5;4	p|P62701|RS4X_HUMAN 40S ribosomal protein S4, X isoform OS=Homo sapiens GN=RPS4X PE=1 SV=2;p|Q8TD47|RS4Y2_HUMAN 40S ribosomal protein S4, Y isoform 2 OS=Homo sapiens GN=RPS4Y2 PE=2 SV=3	3	10	10	10	7	7	7	7	7	7	36.1	36.1	36.1	29.597	263	263;263;263	0	35.072	1.0027	0.46849	14.076	9	0	Leave out requantified	7.5636	0.13049	0.55236	0.31739	33.883	18.535	5	4	0	0	Leave out requantified	Leave out requantified	27.4	29.3	175640000	93135000	82501000	83680000	8637700	75042000
40SribosomalproteinS5	40SribosomalproteinS5	12	12	12	p|P46782|RS5_HUMAN 40S ribosomal protein S5 OS=Homo sapiens GN=RPS5 PE=1 SV=4	1	12	12	12	9	10	9	10	9	10	54.9	54.9	54.9	22.876	204	204	0	295.8	0.2208	0.21227	163.11	7	0	Leave out requantified	19.007	0.019316	1.0024	0.047665	74.349	78.736	3	4	0	0	Leave out requantified	Leave out requantified	46.1	54.9	2260300000	1459400000	800940000	790520000	6973800	783550000
40SribosomalproteinS6	40SribosomalproteinS6	4	4	4	p|P62753|RS6_HUMAN 40S ribosomal protein S6 OS=Homo sapiens GN=RPS6 PE=1 SV=1	1	4	4	4	2	4	2	4	2	4	20.1	20.1	20.1	28.68	249	249	0	8.7517	NaN	NaN	NaN	0	0	Median	NaN	NaN	NaN	NaN	NaN	NaN	0	0	0	0	Median	Median	10.4	20.1	23453000	13959000	9494100	9494100	0	9494100
40SribosomalproteinS8	40SribosomalproteinS8	8	8	8	p|P62241|RS8_HUMAN 40S ribosomal protein S8 OS=Homo sapiens GN=RPS8 PE=1 SV=2	1	8	8	8	7	4	7	4	7	4	48.1	48.1	48.1	24.205	208	208	0	50.868	4.9166	0.53344	131.07	3	0	Leave out requantified	6.7482	NaN	1.5528	NaN	151.1	NaN	2	1	0	0	Median	Median	40.9	24.5	98647000	41361000	57287000	59693000	3705400	55988000
40SribosomalproteinS9	40SribosomalproteinS9	2	2	2	p|P46781|RS9_HUMAN 40S ribosomal protein S9 OS=Homo sapiens GN=RPS9 PE=1 SV=3	1	2	2	2	1	2	1	2	1	2	7.7	7.7	7.7	22.591	194	194	0.00043178	2.6533	0.97142	0.75405	112.7	2	0	Median	NaN	NaN	NaN	NaN	NaN	NaN	1	1	0	0	Median	Median	3.6	7.7	13260000	7909200	5350500	5590000	1027100	4562900
40SribosomalproteinSA	40SribosomalproteinSA	14	14	14	p|P08865|RSSA_HUMAN 40S ribosomal protein SA OS=Homo sapiens GN=RPSA PE=1 SV=4	1	14	14	14	10	11	10	11	10	11	62.7	62.7	62.7	32.854	295	295	0	184.07	0.53896	0.25403	130.82	9	0	Leave out requantified	16.679	0.021758	0.83168	0.072486	9.3459	42.662	4	5	0	0	Leave out requantified	Leave out requantified	53.9	39.3	727770000	375950000	351820000	357490000	12232000	345260000
45kDacalcium-bindingprotein	45kDacalcium-bindingprotein	4	4	4	p|Q9BRK5|CAB45_HUMAN 45 kDa calcium-binding protein OS=Homo sapiens GN=SDF4 PE=1 SV=1	1	4	4	4	3	1	3	1	3	1	14.6	14.6	14.6	41.806	362	362	0	8.563	NaN	NaN	NaN	0	0	Median	NaN	NaN	NaN	NaN	NaN	NaN	0	0	0	0	Median	Median	8.8	5.8	7879800	3106900	4772900	4772900	0	4772900
4F2cell-surfaceantigenheavychain	4F2cell-surfaceantigenheavychain	23	23	23	p|P08195|4F2_HUMAN 4F2 cell-surface antigen heavy chain OS=Homo sapiens GN=SLC3A2 PE=1 SV=3	1	23	23	23	21	21	21	21	21	21	40.8	40.8	40.8	67.993	630	630	0	323.31	20.065	0.91319	126.43	11	0	Leave out requantified	20.661	NaN	0.96143	NaN	55.913	NaN	10	1	0	0	Leave out requantified	Median	38.6	39.4	4709500000	2549300000	2160200000	2244600000	84938000	2159600000
4-hydroxyphenylpyruvatedioxygenase-likeprotein	4-hydroxyphenylpyruvatedioxygenase-likeprotein	4	4	4	p|Q96IR7|HPDL_HUMAN 4-hydroxyphenylpyruvate dioxygenase-like protein OS=Homo sapiens GN=HPDL PE=1 SV=1	1	4	4	4	1	4	1	4	1	4	14.3	14.3	14.3	39.385	371	371	0	8.6843	NaN	NaN	NaN	0	0	Median	NaN	NaN	NaN	NaN	NaN	NaN	0	0	0	0	Median	Median	2.2	14.3	10822000	8514300	2307600	2307600	0	2307600
5'-3'exoribonuclease2	5'-3'exoribonuclease2	3	3	3	p|Q9H0D6|XRN2_HUMAN 5-3 exoribonuclease 2 OS=Homo sapiens GN=XRN2 PE=1 SV=1	1	3	3	3	1	2	1	2	1	2	3.1	3.1	3.1	108.58	950	950	0	6.9079	NaN	NaN	NaN	0	0	Median	NaN	NaN	NaN	NaN	NaN	NaN	0	0	0	0	Median	Median	1.3	1.8	3864100	2630800	1233400	1233400	0	1233400
5'-AMP-activatedproteinkinasesubunitgamma-1;5'-AMP-activatedproteinkinasesubunitgamma-2	5'-AMP-activatedproteinkinasesubunitgamma-1	5;1	5;1	5;1	p|P54619|AAKG1_HUMAN 5-AMP-activated protein kinase subunit gamma-1 OS=Homo sapiens GN=PRKAG1 PE=1 SV=1	2	5	5	5	4	4	4	4	4	4	20.5	20.5	20.5	37.579	331	331;569	0	12.061	NaN	NaN	NaN	0	0	Median	NaN	NaN	NaN	NaN	NaN	NaN	0	0	0	0	Median	Median	14.8	15.1	44431000	24000000	20431000	20431000	0	20431000
5'-nucleotidase	5'-nucleotidase	5	5	5	p|P21589|5NTD_HUMAN 5-nucleotidase OS=Homo sapiens GN=NT5E PE=1 SV=1	1	5	5	5	2	4	2	4	2	4	10.3	10.3	10.3	63.367	574	574	0	6.6693	NaN	NaN	NaN	1	0	Median	NaN	NaN	NaN	NaN	NaN	NaN	0	1	0	0	Median	Median	5.2	7.3	22188000	11923000	10264000	7807900	0	7807900
5'-nucleotidasedomain-containingprotein2	5'-nucleotidasedomain-containingprotein2	21	21	21	p|Q9H857|NT5D2_HUMAN 5-nucleotidase domain-containing protein 2 OS=Homo sapiens GN=NT5DC2 PE=1 SV=1	1	21	21	21	13	18	13	18	13	18	56.9	56.9	56.9	60.718	520	520	0	145.41	19.589	1.2006	27.322	8	0	Leave out requantified	20.099	0.72587	1.1392	1.2065	31.408	58.79	6	2	0	0	Leave out requantified	Median	32.7	46	919700000	525770000	393920000	334470000	8990800	325480000
60kDaheatshockprotein,mitochondrial	60kDaheatshockprotein,mitochondrial	32	32	32	p|P10809|CH60_HUMAN 60 kDa heat shock protein, mitochondrial OS=Homo sapiens GN=HSPD1 PE=1 SV=2	1	32	32	32	26	28	26	28	26	28	52.7	52.7	52.7	61.054	573	573	0	309.79	0.064922	0.14191	108.51	22	0	Leave out requantified	14.689	0.043389	0.88773	0.066556	24.998	39.301	9	13	0	0	Leave out requantified	Leave out requantified	48.2	49.9	1739400000	1096800000	642590000	636540000	17215000	619320000
60kDaSS-A/Roribonucleoprotein	60kDaSS-A/Roribonucleoprotein	3	3	3	p|P10155|RO60_HUMAN 60 kDa SS-A/Ro ribonucleoprotein OS=Homo sapiens GN=TROVE2 PE=1 SV=2	1	3	3	3	2	2	2	2	2	2	6.1	6.1	6.1	60.67	538	538	0	7.871	NaN	NaN	NaN	0	0	Median	NaN	NaN	NaN	NaN	NaN	NaN	0	0	0	0	Median	Median	3.5	4.8	7383800	3843400	3540400	3540400	0	3540400
60SacidicribosomalproteinP0;60SacidicribosomalproteinP0-like	60SacidicribosomalproteinP0;60SacidicribosomalproteinP0-like	15;10	15;10	15;10	p|P05388|RLA0_HUMAN 60S acidic ribosomal protein P0 OS=Homo sapiens GN=RPLP0 PE=1 SV=1;p|Q8NHW5|RLA0L_HUMAN 60S acidic ribosomal protein P0-like OS=Homo sapiens GN=RPLP0P6 PE=5 SV=1	2	15	15	15	11	14	11	14	11	14	47	47	47	34.273	317	317;317	0	224.11	0.72916	0.23428	95.875	13	0	Leave out requantified	17.804	0.028631	0.82934	0.059454	10.935	40.926	7	6	0	0	Leave out requantified	Leave out requantified	40.4	42.9	1155600000	720230000	435360000	446420000	23793000	422630000
60SacidicribosomalproteinP2	60SacidicribosomalproteinP2	2	2	2	p|P05387|RLA2_HUMAN 60S acidic ribosomal protein P2 OS=Homo sapiens GN=RPLP2 PE=1 SV=1	1	2	2	2	0	2	0	2	0	2	24.3	24.3	24.3	11.665	115	115	0	9.1547	NaN	NaN	NaN	0	0	Median	NaN	NaN	NaN	NaN	NaN	NaN	0	0	0	0	Median	Median	0	24.3	9756700	9756700	0	0	0	0
60SribosomalproteinL10;60SribosomalproteinL10-like	60SribosomalproteinL10;60SribosomalproteinL10-like	4;3	4;3	4;3	p|P27635|RL10_HUMAN 60S ribosomal protein L10 OS=Homo sapiens GN=RPL10 PE=1 SV=4;p|Q96L21|RL10L_HUMAN 60S ribosomal protein L10-like OS=Homo sapiens GN=RPL10L PE=1 SV=3	2	4	4	4	2	3	2	3	2	3	18.7	18.7	18.7	24.604	214	214;214	0	5.9106	NaN	NaN	NaN	1	0	Median	NaN	NaN	NaN	NaN	NaN	NaN	0	1	0	0	Median	Median	10.7	13.1	14750000	7771300	6978400	6357300	0	6357300
60SribosomalproteinL10a	60SribosomalproteinL10a	3	3	3	p|P62906|RL10A_HUMAN 60S ribosomal protein L10a OS=Homo sapiens GN=RPL10A PE=1 SV=2	1	3	3	3	3	3	3	3	3	3	17.1	17.1	17.1	24.831	217	217	0	22.196	0.12679	0.16923	73.602	3	0	Median	NaN	0.10634	NaN	0.1654	NaN	3.2349	1	2	0	0	Median	Median	17.1	17.1	70889000	41516000	29373000	28554000	1735300	26819000
60SribosomalproteinL11	60SribosomalproteinL11	2	2	2	p|P62913|RL11_HUMAN 60S ribosomal protein L11 OS=Homo sapiens GN=RPL11 PE=1 SV=2	1	2	2	2	0	2	0	2	0	2	11.8	11.8	11.8	20.252	178	178	0.00043995	2.8549	NaN	NaN	NaN	0	0	Median	NaN	NaN	NaN	NaN	NaN	NaN	0	0	0	0	Median	Median	0	11.8	5759400	5759400	0	0	0	0
60SribosomalproteinL13	60SribosomalproteinL13	5	5	5	p|P26373|RL13_HUMAN 60S ribosomal protein L13 OS=Homo sapiens GN=RPL13 PE=1 SV=4	1	5	5	5	3	4	3	4	3	4	23.7	23.7	23.7	24.261	211	211	0	61.859	0.94143	0.42818	74.009	4	0	Leave out requantified	NaN	0.1538	NaN	0.30948	NaN	96.646	1	3	0	0	Median	Leave out requantified	13.7	19.4	67782000	39341000	28441000	25075000	1090700	23984000
60SribosomalproteinL14	60SribosomalproteinL14	2	2	2	p|P50914|RL14_HUMAN 60S ribosomal protein L14 OS=Homo sapiens GN=RPL14 PE=1 SV=4	1	2	2	2	2	1	2	1	2	1	10.7	10.7	10.7	23.432	215	215	0	10.868	NaN	NaN	NaN	0	0	Median	NaN	NaN	NaN	NaN	NaN	NaN	0	0	0	0	Median	Median	10.7	5.1	15263000	4234400	11028000	11028000	0	11028000
60SribosomalproteinL15	60SribosomalproteinL15	3	3	3	p|P61313|RL15_HUMAN 60S ribosomal protein L15 OS=Homo sapiens GN=RPL15 PE=1 SV=2	1	3	3	3	2	2	2	2	2	2	20.6	20.6	20.6	24.146	204	204	0	5.5545	NaN	NaN	NaN	0	0	Median	NaN	NaN	NaN	NaN	NaN	NaN	0	0	0	0	Median	Median	14.7	13.7	19513000	10972000	8541700	8541700	0	8541700
60SribosomalproteinL17;ProteinRPL17-C18orf32	60SribosomalproteinL17;ProteinRPL17-C18orf32	1;1	1;1	1;1	p|P18621|RL17_HUMAN 60S ribosomal protein L17 OS=Homo sapiens GN=RPL17 PE=1 SV=3;r|A0A0A6YYL6|A0A0A6YYL6_HUMAN Protein RPL17-C18orf32 OS=Homo sapiens GN=RPL17-C18orf32 PE=3 SV=1	2	1	1	1	1	1	1	1	1	1	8.7	8.7	8.7	21.397	184	184;228	0.00044405	2.9951	NaN	NaN	NaN	1	0	Median	NaN	NaN	NaN	NaN	NaN	NaN	0	1	0	0	Median	Median	8.7	8.7	10556000	5828300	4727800	3072600	0	3072600
60SribosomalproteinL18	60SribosomalproteinL18	5	5	5	p|Q07020|RL18_HUMAN 60S ribosomal protein L18 OS=Homo sapiens GN=RPL18 PE=1 SV=2	1	5	5	5	4	3	4	3	4	3	33	33	33	21.634	188	188	0	30.283	6.384	0.63896	54.439	2	0	Median	6.384	NaN	0.63896	NaN	54.439	NaN	2	0	0	0	Median	Median	26.1	19.7	60735000	32560000	28175000	32219000	4043800	28175000
60SribosomalproteinL18a	60SribosomalproteinL18a	3	3	3	p|Q02543|RL18A_HUMAN 60S ribosomal protein L18a OS=Homo sapiens GN=RPL18A PE=1 SV=2	1	3	3	3	2	2	2	2	2	2	17	17	17	20.762	176	176	0	6.6312	NaN	NaN	NaN	1	0	Median	NaN	NaN	NaN	NaN	NaN	NaN	0	1	0	0	Median	Median	11.4	13.1	14615000	12424000	2190700	1564600	0	1564600
60SribosomalproteinL19	60SribosomalproteinL19	2	2	2	p|P84098|RL19_HUMAN 60S ribosomal protein L19 OS=Homo sapiens GN=RPL19 PE=1 SV=1	1	2	2	2	2	2	2	2	2	2	13.3	13.3	13.3	23.466	196	196	0	7.3064	NaN	NaN	NaN	0	0	Median	NaN	NaN	NaN	NaN	NaN	NaN	0	0	0	0	Median	Median	13.3	13.3	24411000	14339000	10072000	10072000	0	10072000
60SribosomalproteinL21	60SribosomalproteinL21	2	2	2	p|P46778|RL21_HUMAN 60S ribosomal protein L21 OS=Homo sapiens GN=RPL21 PE=1 SV=2	1	2	2	2	1	2	1	2	1	2	16.2	16.2	16.2	18.565	160	160	0	11.719	NaN	NaN	NaN	1	0	Median	NaN	NaN	NaN	NaN	NaN	NaN	1	0	0	0	Median	Median	9.4	16.2	33766000	21748000	12018000	13624000	1605700	12018000
60SribosomalproteinL23	60SribosomalproteinL23	1	1	1	p|P62829|RL23_HUMAN 60S ribosomal protein L23 OS=Homo sapiens GN=RPL23 PE=1 SV=1	1	1	1	1	0	1	0	1	0	1	14.3	14.3	14.3	14.865	140	140	0.00045746	3.3625	NaN	NaN	NaN	0	0	Median	NaN	NaN	NaN	NaN	NaN	NaN	0	0	0	0	Median	Median	0	14.3	4390300	4390300	0	0	0	0
60SribosomalproteinL24	60SribosomalproteinL24	3	3	3	p|P83731|RL24_HUMAN 60S ribosomal protein L24 OS=Homo sapiens GN=RPL24 PE=1 SV=1	1	3	3	3	3	3	3	3	3	3	19.1	19.1	19.1	17.779	157	157	0	9.6223	NaN	NaN	NaN	0	0	Median	NaN	NaN	NaN	NaN	NaN	NaN	0	0	0	0	Median	Median	19.1	19.1	23627000	12790000	10837000	10837000	0	10837000
60SribosomalproteinL27	60SribosomalproteinL27	3	3	3	p|P61353|RL27_HUMAN 60S ribosomal protein L27 OS=Homo sapiens GN=RPL27 PE=1 SV=2	1	3	3	3	0	3	0	3	0	3	27.9	27.9	27.9	15.798	136	136	0	6.2203	NaN	NaN	NaN	0	0	Median	NaN	NaN	NaN	NaN	NaN	NaN	0	0	0	0	Median	Median	0	27.9	27377000	27377000	0	0	0	0
60SribosomalproteinL27a	60SribosomalproteinL27a	1	1	1	p|P46776|RL27A_HUMAN 60S ribosomal protein L27a OS=Homo sapiens GN=RPL27A PE=1 SV=2	1	1	1	1	0	1	0	1	0	1	8.1	8.1	8.1	16.561	148	148	0.0024029	1.9573	NaN	NaN	NaN	0	0	Median	NaN	NaN	NaN	NaN	NaN	NaN	0	0	0	0	Median	Median	0	8.1	2674500	2674500	0	0	0	0
60SribosomalproteinL28	60SribosomalproteinL28	2	2	2	p|P46779|RL28_HUMAN 60S ribosomal protein L28 OS=Homo sapiens GN=RPL28 PE=1 SV=3	1	2	2	2	1	2	1	2	1	2	15.3	15.3	15.3	15.747	137	137	0.00048146	4.0002	NaN	NaN	NaN	1	0	Median	NaN	NaN	NaN	NaN	NaN	NaN	0	1	0	0	Median	Median	8	15.3	8887500	6038400	2849100	2682200	0	2682200
60SribosomalproteinL29	60SribosomalproteinL29	1	1	1	p|P47914|RL29_HUMAN 60S ribosomal protein L29 OS=Homo sapiens GN=RPL29 PE=1 SV=2	1	1	1	1	1	1	1	1	1	1	9.4	9.4	9.4	17.752	159	159	0.0020137	1.9906	NaN	NaN	NaN	0	0	Median	NaN	NaN	NaN	NaN	NaN	NaN	0	0	0	0	Median	Median	9.4	9.4	5084400	2602800	2481600	2481600	0	2481600
60SribosomalproteinL3;60SribosomalproteinL3-like	60SribosomalproteinL3	6;2	6;2	6;2	p|P39023|RL3_HUMAN 60S ribosomal protein L3 OS=Homo sapiens GN=RPL3 PE=1 SV=2	2	6	6	6	6	2	6	2	6	2	17.6	17.6	17.6	46.108	403	403;407	0	19.129	6.928	1.6499	132.66	4	0	Median	7.104	NaN	3.5466	NaN	90.275	NaN	3	1	0	0	Median	Median	17.6	5.7	44968000	13981000	30987000	32965000	2637300	30328000
60SribosomalproteinL31	60SribosomalproteinL31	1	1	1	p|P62899|RL31_HUMAN 60S ribosomal protein L31 OS=Homo sapiens GN=RPL31 PE=1 SV=1	1	1	1	1	1	0	1	0	1	0	11.2	11.2	11.2	14.463	125	125	0.00044053	2.8782	NaN	NaN	NaN	0	0	Median	NaN	NaN	NaN	NaN	NaN	NaN	0	0	0	0	Median	Median	11.2	0	3254900	0	3254900	3254900	0	3254900
60SribosomalproteinL32	60SribosomalproteinL32	1	1	1	p|P62910|RL32_HUMAN 60S ribosomal protein L32 OS=Homo sapiens GN=RPL32 PE=1 SV=2	1	1	1	1	1	1	1	1	1	1	9.6	9.6	9.6	15.86	135	135	0.00084175	2.4012	NaN	NaN	NaN	0	0	Median	NaN	NaN	NaN	NaN	NaN	NaN	0	0	0	0	Median	Median	9.6	9.6	11698000	4774400	6923300	6923300	0	6923300
60SribosomalproteinL35	60SribosomalproteinL35	2	2	2	p|P42766|RL35_HUMAN 60S ribosomal protein L35 OS=Homo sapiens GN=RPL35 PE=1 SV=2	1	2	2	2	1	1	1	1	1	1	18.7	18.7	18.7	14.551	123	123	0.00045872	3.3808	NaN	NaN	NaN	1	0	Median	NaN	NaN	NaN	NaN	NaN	NaN	1	0	0	0	Median	Median	8.1	10.6	8796200	4466900	4329300	7200000	2870700	4329300
60SribosomalproteinL4	60SribosomalproteinL4	8	8	8	p|P36578|RL4_HUMAN 60S ribosomal protein L4 OS=Homo sapiens GN=RPL4 PE=1 SV=5	1	8	8	8	6	3	6	3	6	3	28.3	28.3	28.3	47.697	427	427	0	30.247	1.0171	0.65507	219.67	2	0	Median	NaN	NaN	NaN	NaN	NaN	NaN	1	1	0	0	Median	Median	19.7	12.4	44471000	15325000	29146000	28498000	539770	27958000
60SribosomalproteinL6	60SribosomalproteinL6	5	5	5	p|Q02878|RL6_HUMAN 60S ribosomal protein L6 OS=Homo sapiens GN=RPL6 PE=1 SV=3	1	5	5	5	4	2	4	2	4	2	21.2	21.2	21.2	32.728	288	288	0	10.705	NaN	NaN	NaN	1	0	Median	NaN	NaN	NaN	NaN	NaN	NaN	0	1	0	0	Median	Median	18.1	6.6	36138000	11169000	24969000	24075000	0	24075000
60SribosomalproteinL7	60SribosomalproteinL7	6	6	6	p|P18124|RL7_HUMAN 60S ribosomal protein L7 OS=Homo sapiens GN=RPL7 PE=1 SV=1	1	6	6	6	4	6	4	6	4	6	22.2	22.2	22.2	29.225	248	248	0	25.158	0.14047	0.16843	57.637	6	0	Leave out requantified	5.8045	0.13909	0.36934	0.16804	56.461	17.698	2	4	0	0	Median	Leave out requantified	19	22.2	112570000	69106000	43461000	44699000	6118700	38581000
60SribosomalproteinL7a	60SribosomalproteinL7a	3	3	3	p|P62424|RL7A_HUMAN 60S ribosomal protein L7a OS=Homo sapiens GN=RPL7A PE=1 SV=2	1	3	3	3	2	3	2	3	2	3	15.8	15.8	15.8	29.995	266	266	0	10.502	NaN	NaN	NaN	1	0	Median	NaN	NaN	NaN	NaN	NaN	NaN	0	1	0	0	Median	Median	8.3	15.8	21414000	14478000	6935800	5484600	0	5484600
60SribosomalproteinL8	60SribosomalproteinL8	2	2	2	p|P62917|RL8_HUMAN 60S ribosomal protein L8 OS=Homo sapiens GN=RPL8 PE=1 SV=2	1	2	2	2	1	2	1	2	1	2	10.5	10.5	10.5	28.024	257	257	0	6.844	NaN	NaN	NaN	1	0	Median	NaN	NaN	NaN	NaN	NaN	NaN	1	0	0	0	Median	Median	6.2	10.5	18175000	11268000	6907500	7897100	989520	6907500
60SribosomesubunitbiogenesisproteinNIP7homolog	60SribosomesubunitbiogenesisproteinNIP7homolog	4	4	4	p|Q9Y221|NIP7_HUMAN 60S ribosome subunit biogenesis protein NIP7 homolog OS=Homo sapiens GN=NIP7 PE=1 SV=1	1	4	4	4	1	3	1	3	1	3	35	35	35	20.462	180	180	0	11.362	NaN	NaN	NaN	1	0	Median	NaN	NaN	NaN	NaN	NaN	NaN	1	0	0	0	Median	Median	7.8	27.2	33260000	31725000	1535700	9914400	8378700	1535700
6-phosphogluconatedehydrogenase,decarboxylating	6-phosphogluconatedehydrogenase,decarboxylating	4	4	4	p|P52209|6PGD_HUMAN 6-phosphogluconate dehydrogenase, decarboxylating OS=Homo sapiens GN=PGD PE=1 SV=3	1	4	4	4	2	4	2	4	2	4	9.9	9.9	9.9	53.139	483	483	0	7.5243	NaN	NaN	NaN	0	0	Median	NaN	NaN	NaN	NaN	NaN	NaN	0	0	0	0	Median	Median	5.4	9.9	21619000	14715000	6904200	6904200	0	6904200
78kDaglucose-regulatedprotein	78kDaglucose-regulatedprotein	28	27	27	p|P11021|GRP78_HUMAN 78 kDa glucose-regulated protein OS=Homo sapiens GN=HSPA5 PE=1 SV=2	1	28	27	27	24	22	23	21	23	21	45.4	45.4	45.4	72.332	654	654	0	136.01	0.085488	0.19979	92.052	13	0	Leave out requantified	10.085	0.059466	0.67568	0.082781	34.42	45.259	6	7	0	0	Leave out requantified	Leave out requantified	39.8	38.4	1063000000	525830000	537190000	542380000	22155000	520220000
7-dehydrocholesterolreductase	7-dehydrocholesterolreductase	9	9	9	p|Q9UBM7|DHCR7_HUMAN 7-dehydrocholesterol reductase OS=Homo sapiens GN=DHCR7 PE=1 SV=1	1	9	9	9	9	8	9	8	9	8	22.3	22.3	22.3	54.489	475	475	0	102.4	22.366	1.0514	26.056	16	0	Leave out requantified	22.366	NaN	1.0514	NaN	26.056	NaN	16	0	0	0	Leave out requantified	Median	22.3	20	4769500000	1595600000	3173900000	3290800000	116840000	3173900000
AarFdomain-containingproteinkinase4	AarFdomain-containingproteinkinase4	22	22	22	p|Q96D53|ADCK4_HUMAN AarF domain-containing protein kinase 4 OS=Homo sapiens GN=ADCK4 PE=1 SV=2	1	22	22	22	17	15	17	15	17	15	56.2	56.2	56.2	60.069	544	544	0	81.008	15.722	1.1027	58.705	7	0	Leave out requantified	16.37	NaN	1.0508	NaN	64.215	NaN	6	1	0	0	Leave out requantified	Median	42.5	44.5	509110000	219050000	290060000	287160000	7025500	280140000
Acetolactatesynthase-likeprotein	Acetolactatesynthase-likeprotein	26	26	26	p|A1L0T0|ILVBL_HUMAN Acetolactate synthase-like protein OS=Homo sapiens GN=ILVBL PE=1 SV=2	1	26	26	26	22	23	22	23	22	23	52.2	52.2	52.2	67.867	632	632	0	286.72	18.706	0.94862	16.198	6	0	Leave out requantified	18.706	NaN	0.94862	NaN	16.198	NaN	6	0	0	0	Leave out requantified	Median	43.7	48.1	2225000000	1064500000	1160500000	1180400000	19846000	1160500000
Acetyl-CoAacetyltransferase,mitochondrial	Acetyl-CoAacetyltransferase,mitochondrial	5	5	5	p|P24752|THIL_HUMAN Acetyl-CoA acetyltransferase, mitochondrial OS=Homo sapiens GN=ACAT1 PE=1 SV=1	1	5	5	5	2	4	2	4	2	4	16.2	16.2	16.2	45.199	427	427	0	14.455	NaN	NaN	NaN	0	0	Median	NaN	NaN	NaN	NaN	NaN	NaN	0	0	0	0	Median	Median	5.2	14.1	12624000	9315800	3308300	3308300	0	3308300
Acetyl-CoAcarboxylase1;Acetyl-CoAcarboxylase2	Acetyl-CoAcarboxylase1	40;6	40;6	40;6	p|Q13085|ACACA_HUMAN Acetyl-CoA carboxylase 1 OS=Homo sapiens GN=ACACA PE=1 SV=2	2	40	40	40	25	29	25	29	25	29	23.2	23.2	23.2	265.55	2346	2346;2458	0	106.2	7.943	0.95905	54.093	4	0	Leave out requantified	10.095	NaN	1.2272	NaN	46.434	NaN	3	1	0	0	Leave out requantified	Median	14	17.7	397030000	200600000	196430000	196770000	2482600	194290000
Acetyl-coenzymeAtransporter1	Acetyl-coenzymeAtransporter1	10	10	10	p|O00400|ACATN_HUMAN Acetyl-coenzyme A transporter 1 OS=Homo sapiens GN=SLC33A1 PE=1 SV=1	1	10	10	10	9	7	9	7	9	7	19.3	19.3	19.3	60.908	549	549	0	20.509	NaN	NaN	NaN	1	0	Median	NaN	NaN	NaN	NaN	NaN	NaN	1	0	0	0	Median	Median	16.9	16	115120000	33363000	81755000	82274000	518700	81755000
Acidceramidase	Acidceramidase	2	2	2	p|Q13510|ASAH1_HUMAN Acid ceramidase OS=Homo sapiens GN=ASAH1 PE=1 SV=5	1	2	2	2	2	1	2	1	2	1	5.3	5.3	5.3	44.659	395	395	0	7.7474	NaN	NaN	NaN	0	0	Median	NaN	NaN	NaN	NaN	NaN	NaN	0	0	0	0	Median	Median	5.3	2.5	26289000	9498200	16791000	16791000	0	16791000
Acidicfibroblastgrowthfactorintracellular-bindingprotein	Acidicfibroblastgrowthfactorintracellular-bindingprotein	8	8	8	p|O43427|FIBP_HUMAN Acidic fibroblast growth factor intracellular-binding protein OS=Homo sapiens GN=FIBP PE=1 SV=3	1	8	8	8	6	8	6	8	6	8	30.5	30.5	30.5	41.878	364	364	0	32.435	7.0954	0.64332	113.93	2	0	Median	7.0954	NaN	0.64332	NaN	113.93	NaN	2	0	0	0	Median	Median	24.7	30.5	105480000	62255000	43229000	46617000	3388500	43229000
Acidsphingomyelinase-likephosphodiesterase3b	Acidsphingomyelinase-likephosphodiesterase3b	1	1	1	p|Q92485|ASM3B_HUMAN Acid sphingomyelinase-like phosphodiesterase 3b OS=Homo sapiens GN=SMPDL3B PE=1 SV=2	1	1	1	1	1	1	1	1	1	1	2.2	2.2	2.2	50.813	455	455	0.00047081	3.7111	NaN	NaN	NaN	0	0	Median	NaN	NaN	NaN	NaN	NaN	NaN	0	0	0	0	Median	Median	2.2	2.2	2766600	2158800	607790	607790	0	607790
Actin,alphacardiacmuscle1;Actin,alphaskeletalmuscle;Actin,gamma-entericsmoothmuscle;Actin,aorticsmoothmuscle	Actin,alphacardiacmuscle1;Actin,alphaskeletalmuscle;Actin,gamma-entericsmoothmuscle;Actin,aorticsmoothmuscle	20;19;18;18	2;2;1;1	2;2;1;1	p|P68032|ACTC_HUMAN Actin, alpha cardiac muscle 1 OS=Homo sapiens GN=ACTC1 PE=1 SV=1;p|P68133|ACTS_HUMAN Actin, alpha skeletal muscle OS=Homo sapiens GN=ACTA1 PE=1 SV=1;p|P63267|ACTH_HUMAN Actin, gamma-enteric smooth muscle OS=Homo sapiens GN=ACTG2 PE=1 SV	4	20	2	2	17	16	2	1	2	1	40.8	7.2	7.2	42.019	377	377;377;376;377	0	43.141	18.333	0.92827	177.26	7	0	Median	18.805	0.010866	0.95774	0.030134	25.845	24.555	5	2	0	0	Median	Median	37.7	34.7	3796100000	1841100000	1955000000	2011200000	78183000	1933100000
Actin,cytoplasmic1;POTEankyrindomainfamilymemberF	Actin,cytoplasmic1	31;8	31;8	1;0	p|P60709|ACTB_HUMAN Actin, cytoplasmic 1 OS=Homo sapiens GN=ACTB PE=1 SV=1	2	31	31	1	24	28	24	28	1	1	81.9	81.9	4.5	41.736	375	375;1075	0	323.31	12.054	0.77971	207.64	62	0	Leave out requantified	19.966	0.010253	0.99502	0.034058	156.93	89.96	42	20	0	0	Leave out requantified	Leave out requantified	76.5	75.7	30908000000	12615000000	18293000000	18885000000	650570000	18234000000
Actin,cytoplasmic2	Actin,cytoplasmic2	31	1	1	p|P63261|ACTG_HUMAN Actin, cytoplasmic 2 OS=Homo sapiens GN=ACTG1 PE=1 SV=1	1	31	1	1	24	28	1	1	1	1	81.9	4.5	4.5	41.792	375	375	0	7.7037	NaN	NaN	NaN	0	0	Median	NaN	NaN	NaN	NaN	NaN	NaN	0	0	0	0	Median	Median	76.5	75.7	40652000	40652000	0	0	0	0
Actin-likeprotein6A;Actin-likeprotein6B	Actin-likeprotein6A	5;1	5;1	5;1	p|O96019|ACL6A_HUMAN Actin-like protein 6A OS=Homo sapiens GN=ACTL6A PE=1 SV=1	2	5	5	5	3	3	3	3	3	3	17.9	17.9	17.9	47.46	429	429;426	0	10.803	NaN	NaN	NaN	0	0	Median	NaN	NaN	NaN	NaN	NaN	NaN	0	0	0	0	Median	Median	11.7	8.6	18706000	9182400	9523500	9523500	0	9523500
Actin-relatedprotein10	Actin-relatedprotein10	12	12	12	p|Q9NZ32|ARP10_HUMAN Actin-related protein 10 OS=Homo sapiens GN=ACTR10 PE=1 SV=1	1	12	12	12	7	9	7	9	7	9	41.5	41.5	41.5	46.306	417	417	0	31.823	NaN	NaN	NaN	0	0	Median	NaN	NaN	NaN	NaN	NaN	NaN	0	0	0	0	Median	Median	23.3	29.5	77255000	37461000	39794000	39794000	0	39794000
Actin-relatedprotein2	Actin-relatedprotein2	11	11	11	p|P61160|ARP2_HUMAN Actin-related protein 2 OS=Homo sapiens GN=ACTR2 PE=1 SV=1	1	11	11	11	10	8	10	8	10	8	41.6	41.6	41.6	44.76	394	394	0	78.497	15.949	0.79865	21.735	5	0	Leave out requantified	15.949	NaN	0.79865	NaN	21.735	NaN	5	0	0	0	Leave out requantified	Median	39.8	25.1	328650000	136330000	192310000	200710000	8399000	192310000
Actin-relatedprotein2/3complexsubunit4;ProteinARPC4-TTLL3	Actin-relatedprotein2/3complexsubunit4;ProteinARPC4-TTLL3	2;2	2;2	2;2	p|P59998|ARPC4_HUMAN Actin-related protein 2/3 complex subunit 4 OS=Homo sapiens GN=ARPC4 PE=1 SV=3;r|A0A0A6YYG9|A0A0A6YYG9_HUMAN Protein ARPC4-TTLL3 OS=Homo sapiens GN=ARPC4-TTLL3 PE=4 SV=1	2	2	2	2	0	2	0	2	0	2	11.3	11.3	11.3	19.667	168	168;625	0.001251	2.3167	NaN	NaN	NaN	0	0	Median	NaN	NaN	NaN	NaN	NaN	NaN	0	0	0	0	Median	Median	0	11.3	11404000	11404000	0	0	0	0
Actin-relatedprotein3;Actin-relatedprotein3C;Actin-relatedprotein3B	Actin-relatedprotein3	5;1;1	5;1;1	5;1;1	p|P61158|ARP3_HUMAN Actin-related protein 3 OS=Homo sapiens GN=ACTR3 PE=1 SV=3	3	5	5	5	2	3	2	3	2	3	20.3	20.3	20.3	47.371	418	418;210;418	0	32.62	NaN	NaN	NaN	0	0	Median	NaN	NaN	NaN	NaN	NaN	NaN	0	0	0	0	Median	Median	9.6	10.8	22325000	13201000	9123700	9123700	0	9123700
Activatingsignalcointegrator1complexsubunit2	Activatingsignalcointegrator1complexsubunit2	7	7	7	p|Q9H1I8|ASCC2_HUMAN Activating signal cointegrator 1 complex subunit 2 OS=Homo sapiens GN=ASCC2 PE=1 SV=3	1	7	7	7	5	4	5	4	5	4	12.5	12.5	12.5	86.359	757	757	0	13.198	NaN	NaN	NaN	0	0	Median	NaN	NaN	NaN	NaN	NaN	NaN	0	0	0	0	Median	Median	8.2	8.9	54374000	30553000	23821000	23821000	0	23821000
Activatorof90kDaheatshockproteinATPasehomolog1	Activatorof90kDaheatshockproteinATPasehomolog1	5	5	5	p|O95433|AHSA1_HUMAN Activator of 90 kDa heat shock protein ATPase homolog 1 OS=Homo sapiens GN=AHSA1 PE=1 SV=1	1	5	5	5	4	3	4	3	4	3	16.3	16.3	16.3	38.274	338	338	0	14.607	NaN	NaN	NaN	0	0	Median	NaN	NaN	NaN	NaN	NaN	NaN	0	0	0	0	Median	Median	13	10.9	37032000	19663000	17368000	17368000	0	17368000
Activity-dependentneuroprotectorhomeoboxprotein	Activity-dependentneuroprotectorhomeoboxprotein	2	2	2	p|Q9H2P0|ADNP_HUMAN Activity-dependent neuroprotector homeobox protein OS=Homo sapiens GN=ADNP PE=1 SV=1	1	2	2	2	2	0	2	0	2	0	2.6	2.6	2.6	123.56	1102	1102	0.00043365	2.6941	NaN	NaN	NaN	0	0	Median	NaN	NaN	NaN	NaN	NaN	NaN	0	0	0	0	Median	Median	2.6	0	1767600	945540	822050	1767600	945540	822050
Acyl-CoA:lysophosphatidylglycerolacyltransferase1	Acyl-CoA:lysophosphatidylglycerolacyltransferase1	8	8	8	p|Q92604|LGAT1_HUMAN Acyl-CoA:lysophosphatidylglycerol acyltransferase 1 OS=Homo sapiens GN=LPGAT1 PE=1 SV=1	1	8	8	8	5	7	5	7	5	7	23.5	23.5	23.5	43.089	370	370	0	32.656	NaN	NaN	NaN	0	0	Median	NaN	NaN	NaN	NaN	NaN	NaN	0	0	0	0	Median	Median	16.8	20.3	187330000	82696000	104640000	104640000	0	104640000
Acyl-CoA-bindingdomain-containingprotein5;Acyl-CoA-bindingdomain-containingprotein4	Acyl-CoA-bindingdomain-containingprotein5	7;1	7;1	7;1	p|Q5T8D3|ACBD5_HUMAN Acyl-CoA-binding domain-containing protein 5 OS=Homo sapiens GN=ACBD5 PE=1 SV=1	2	7	7	7	3	6	3	6	3	6	13.9	13.9	13.9	60.091	534	534;268	0	20.451	NaN	NaN	NaN	0	0	Median	NaN	NaN	NaN	NaN	NaN	NaN	0	0	0	0	Median	Median	5.4	13.9	47193000	37023000	10170000	10170000	0	10170000
Acyl-CoAdehydrogenasefamilymember10	Acyl-CoAdehydrogenasefamilymember10	33	33	33	p|Q6JQN1|ACD10_HUMAN Acyl-CoA dehydrogenase family member 10 OS=Homo sapiens GN=ACAD10 PE=1 SV=1	1	33	33	33	24	28	24	28	24	28	38.2	38.2	38.2	118.83	1059	1059	0	263.9	18.733	1.0345	41.916	10	0	Leave out requantified	18.733	NaN	1.0345	NaN	40.952	NaN	9	1	0	0	Leave out requantified	Median	28.1	33.3	1944300000	1069400000	874900000	892300000	19381000	872920000
Acyl-CoAdehydrogenasefamilymember9,mitochondrial	Acyl-CoAdehydrogenasefamilymember9,mitochondrial	25	25	25	p|Q9H845|ACAD9_HUMAN Acyl-CoA dehydrogenase family member 9, mitochondrial OS=Homo sapiens GN=ACAD9 PE=1 SV=1	1	25	25	25	16	21	16	21	16	21	49.1	49.1	49.1	68.76	621	621	0	129.7	18.325	1.0735	14.508	5	0	Leave out requantified	18.325	NaN	1.0735	NaN	14.508	NaN	5	0	0	0	Leave out requantified	Median	32.5	41.4	504970000	250400000	254560000	262280000	7714900	254560000
Acyl-CoAdesaturase	Acyl-CoAdesaturase	8	8	8	p|O00767|ACOD_HUMAN Acyl-CoA desaturase OS=Homo sapiens GN=SCD PE=1 SV=2	1	8	8	8	8	2	8	2	8	2	28.1	28.1	28.1	41.522	359	359	0	36.749	NaN	NaN	NaN	1	0	Median	NaN	NaN	NaN	NaN	NaN	NaN	1	0	0	0	Median	Median	28.1	10.6	148810000	51673000	97139000	98146000	1007000	97139000
Acyl-coenzymeAthioesterase9,mitochondrial	Acyl-coenzymeAthioesterase9,mitochondrial	8	8	8	p|Q9Y305|ACOT9_HUMAN Acyl-coenzyme A thioesterase 9, mitochondrial OS=Homo sapiens GN=ACOT9 PE=1 SV=2	1	8	8	8	6	7	6	7	6	7	20.3	20.3	20.3	49.901	439	439	0	31.987	NaN	NaN	NaN	1	0	Median	NaN	NaN	NaN	NaN	NaN	NaN	1	0	0	0	Median	Median	14.8	17.3	67689000	34637000	33052000	33352000	299420	33052000
Acylglycerolkinase,mitochondrial	Acylglycerolkinase,mitochondrial	14	14	14	p|Q53H12|AGK_HUMAN Acylglycerol kinase, mitochondrial OS=Homo sapiens GN=AGK PE=1 SV=2	1	14	14	14	10	10	10	10	10	10	46	46	46	47.137	422	422	0	50.35	23.241	1.1671	28.191	2	0	Median	23.241	NaN	1.1671	NaN	28.191	NaN	2	0	0	0	Median	Median	33.6	35.3	396500000	204220000	192270000	195150000	2879200	192270000
Acyl-proteinthioesterase1	Acyl-proteinthioesterase1	5	5	5	p|O75608|LYPA1_HUMAN Acyl-protein thioesterase 1 OS=Homo sapiens GN=LYPLA1 PE=1 SV=1	1	5	5	5	5	4	5	4	5	4	30	30	30	24.669	230	230	0	40.557	NaN	NaN	NaN	1	0	Median	NaN	NaN	NaN	NaN	NaN	NaN	0	1	0	0	Median	Median	30	24.3	171900000	94273000	77623000	77156000	0	77156000
Acyl-proteinthioesterase2	Acyl-proteinthioesterase2	5	5	5	p|O95372|LYPA2_HUMAN Acyl-protein thioesterase 2 OS=Homo sapiens GN=LYPLA2 PE=1 SV=1	1	5	5	5	3	4	3	4	3	4	26	26	26	24.737	231	231	0	10.259	NaN	NaN	NaN	1	0	Median	NaN	NaN	NaN	NaN	NaN	NaN	1	0	0	0	Median	Median	14.7	22.5	55775000	28354000	27420000	27981000	560770	27420000
Adeninephosphoribosyltransferase	Adeninephosphoribosyltransferase	6	6	6	p|P07741|APT_HUMAN Adenine phosphoribosyltransferase OS=Homo sapiens GN=APRT PE=1 SV=2	1	6	6	6	1	6	1	6	1	6	32.8	32.8	32.8	19.608	180	180	0	37.849	NaN	NaN	NaN	0	0	Median	NaN	NaN	NaN	NaN	NaN	NaN	0	0	0	0	Median	Median	6.1	32.8	48793000	40718000	8074600	8074600	0	8074600
Adenosine3'-phospho5'-phosphosulfatetransporter1	Adenosine3'-phospho5'-phosphosulfatetransporter1	5	5	5	p|Q8TB61|S35B2_HUMAN Adenosine 3-phospho 5-phosphosulfate transporter 1 OS=Homo sapiens GN=SLC35B2 PE=1 SV=1	1	5	5	5	1	5	1	5	1	5	14.4	14.4	14.4	47.514	432	432	0	27.733	NaN	NaN	NaN	1	0	Median	NaN	NaN	NaN	NaN	NaN	NaN	1	0	0	0	Median	Median	2.8	14.4	47314000	41231000	6083700	6547900	464260	6083700
Adenosylhomocysteinase	Adenosylhomocysteinase	4	4	4	p|P23526|SAHH_HUMAN Adenosylhomocysteinase OS=Homo sapiens GN=AHCY PE=1 SV=4	1	4	4	4	3	1	3	1	3	1	10	10	10	47.716	432	432	0	4.5156	3.027	0.66444	84.578	2	0	Median	3.027	NaN	0.66444	NaN	84.578	NaN	2	0	0	0	Median	Median	8.3	1.6	15655000	2982500	12673000	15655000	2982500	12673000
Adenosylhomocysteinase2;Adenosylhomocysteinase3	Adenosylhomocysteinase2;Adenosylhomocysteinase3	7;6	7;6	7;6	p|O43865|SAHH2_HUMAN Adenosylhomocysteinase 2 OS=Homo sapiens GN=AHCYL1 PE=1 SV=2;p|Q96HN2|SAHH3_HUMAN Adenosylhomocysteinase 3 OS=Homo sapiens GN=AHCYL2 PE=1 SV=1	2	7	7	7	4	6	4	6	4	6	14.3	14.3	14.3	58.951	530	530;611	0	15.687	10.009	0.86849	43.173	2	0	Median	10.009	NaN	0.86849	NaN	43.173	NaN	2	0	0	0	Median	Median	7.9	12.1	85754000	30705000	55049000	57560000	2510500	55049000
Adenylatekinase4,mitochondrial	Adenylatekinase4,mitochondrial	10	10	10	p|P27144|KAD4_HUMAN Adenylate kinase 4, mitochondrial OS=Homo sapiens GN=AK4 PE=1 SV=1	1	10	10	10	8	7	8	7	8	7	53.4	53.4	53.4	25.268	223	223	0	34.471	21.642	1.1417	5.0866	2	0	Median	21.642	NaN	1.1417	NaN	5.0866	NaN	2	0	0	0	Median	Median	53.4	43	273730000	140280000	133440000	136740000	3293600	133440000
Adenylosuccinatelyase	Adenylosuccinatelyase	4	4	4	p|P30566|PUR8_HUMAN Adenylosuccinate lyase OS=Homo sapiens GN=ADSL PE=1 SV=2	1	4	4	4	3	3	3	3	3	3	11.6	11.6	11.6	54.889	484	484	0	8.6186	NaN	NaN	NaN	1	0	Median	NaN	NaN	NaN	NaN	NaN	NaN	1	0	0	0	Median	Median	9.3	7.2	14699000	5980500	8718300	9246800	528520	8718300
Adenylylcyclase-associatedprotein1	Adenylylcyclase-associatedprotein1	4	4	4	p|Q01518|CAP1_HUMAN Adenylyl cyclase-associated protein 1 OS=Homo sapiens GN=CAP1 PE=1 SV=5	1	4	4	4	2	4	2	4	2	4	13.5	13.5	13.5	51.901	475	475	0	22.701	NaN	NaN	NaN	0	0	Median	NaN	NaN	NaN	NaN	NaN	NaN	0	0	0	0	Median	Median	6.1	13.5	42625000	35130000	7495700	7495700	0	7495700
AdenylyltransferaseandsulfurtransferaseMOCS3	AdenylyltransferaseandsulfurtransferaseMOCS3	2	2	2	p|O95396|MOCS3_HUMAN Adenylyltransferase and sulfurtransferase MOCS3 OS=Homo sapiens GN=MOCS3 PE=1 SV=1	1	2	2	2	2	0	2	0	2	0	6.5	6.5	6.5	49.669	460	460	0	11.578	NaN	NaN	NaN	0	0	Median	NaN	NaN	NaN	NaN	NaN	NaN	0	0	0	0	Median	Median	6.5	0	3944800	0	3944800	3944800	0	3944800
AdhesionGprotein-coupledreceptorE2;AdhesionGprotein-coupledreceptorE3	AdhesionGprotein-coupledreceptorE2;AdhesionGprotein-coupledreceptorE3	2;1	1;1	1;1	p|Q9UHX3|AGRE2_HUMAN Adhesion G protein-coupled receptor E2 OS=Homo sapiens GN=ADGRE2 PE=1 SV=2;p|Q9BY15|AGRE3_HUMAN Adhesion G protein-coupled receptor E3 OS=Homo sapiens GN=ADGRE3 PE=2 SV=2	2	2	1	1	1	1	0	1	0	1	2.7	1.5	1.5	90.471	823	823;652	0.00045065	3.1682	NaN	NaN	NaN	0	0	Median	NaN	NaN	NaN	NaN	NaN	NaN	0	0	0	0	Median	Median	1.2	1.5	2306400	2306400	0	0	0	0
AdhesionG-proteincoupledreceptorG1	AdhesionG-proteincoupledreceptorG1	4	4	4	p|Q9Y653|AGRG1_HUMAN Adhesion G-protein coupled receptor G1 OS=Homo sapiens GN=ADGRG1 PE=1 SV=2	1	4	4	4	2	3	2	3	2	3	9.8	9.8	9.8	77.737	693	693	0	10.892	NaN	NaN	NaN	1	0	Median	NaN	NaN	NaN	NaN	NaN	NaN	1	0	0	0	Median	Median	4.6	7.6	22058000	13326000	8731300	12936000	4204400	8731300
Adipocyteplasmamembrane-associatedprotein	Adipocyteplasmamembrane-associatedprotein	10	10	10	p|Q9HDC9|APMAP_HUMAN Adipocyte plasma membrane-associated protein OS=Homo sapiens GN=APMAP PE=1 SV=2	1	10	10	10	9	7	9	7	9	7	29.8	29.8	29.8	46.48	416	416	0	22.907	NaN	NaN	NaN	1	0	Median	NaN	NaN	NaN	NaN	NaN	NaN	1	0	0	0	Median	Median	27.6	17.5	142740000	59566000	83177000	84595000	1417800	83177000
ADP/ATPtranslocase1;ADP/ATPtranslocase4	ADP/ATPtranslocase1	23;5	6;0	6;0	p|P12235|ADT1_HUMAN ADP/ATP translocase 1 OS=Homo sapiens GN=SLC25A4 PE=1 SV=4	2	23	6	6	22	21	6	5	6	5	66.8	17.1	17.1	33.064	298	298;315	0	24.515	23.929	1.1009	3.3345	8	0	Leave out requantified	23.929	NaN	1.1009	NaN	3.3345	NaN	8	0	0	0	Leave out requantified	Median	66.1	61.4	1462600000	643220000	819430000	851960000	32530000	819430000
ADP/ATPtranslocase2	ADP/ATPtranslocase2	29	29	12	p|P05141|ADT2_HUMAN ADP/ATP translocase 2 OS=Homo sapiens GN=SLC25A5 PE=1 SV=7	1	29	29	12	23	26	23	26	9	11	72.1	72.1	36.2	32.852	298	298	0	258.59	22.535	1.083	125.39	27	0	Leave out requantified	23.75	0.0026643	1.1088	0.011858	50.528	46.246	20	7	0	0	Leave out requantified	Leave out requantified	64.8	68.5	22057000000	10140000000	11917000000	12336000000	432870000	11903000000
ADP/ATPtranslocase3	ADP/ATPtranslocase3	27	12	8	p|P12236|ADT3_HUMAN ADP/ATP translocase 3 OS=Homo sapiens GN=SLC25A6 PE=1 SV=4	1	27	12	8	21	24	9	11	5	7	72.8	45.3	27.5	32.866	298	298	0	185.56	24.893	1.1551	10.985	8	0	Leave out requantified	25.038	NaN	1.201	NaN	10.298	NaN	7	1	0	0	Leave out requantified	Median	60.1	66.8	2802400000	968610000	1833800000	1863200000	30134000	1833100000
ADP-dependentglucokinase	ADP-dependentglucokinase	5	5	5	p|Q9BRR6|ADPGK_HUMAN ADP-dependent glucokinase OS=Homo sapiens GN=ADPGK PE=1 SV=1	1	5	5	5	4	3	4	3	4	3	15.3	15.3	15.3	54.088	497	497	0	14.827	NaN	NaN	NaN	0	0	Median	NaN	NaN	NaN	NaN	NaN	NaN	0	0	0	0	Median	Median	10.7	10.9	23819000	6986000	16833000	16833000	0	16833000
ADP-ribosylationfactor3;ADP-ribosylationfactor1	ADP-ribosylationfactor3;ADP-ribosylationfactor1	11;11	11;11	6;6	p|P61204|ARF3_HUMAN ADP-ribosylation factor 3 OS=Homo sapiens GN=ARF3 PE=1 SV=2;p|P84077|ARF1_HUMAN ADP-ribosylation factor 1 OS=Homo sapiens GN=ARF1 PE=1 SV=2	2	11	11	6	8	9	8	9	5	5	64.1	64.1	29.8	20.601	181	181;181	0	91.89	NaN	NaN	NaN	0	0	Median	NaN	NaN	NaN	NaN	NaN	NaN	0	0	0	0	Median	Median	53	52.5	951690000	803570000	148120000	148120000	0	148120000
ADP-ribosylationfactor4	ADP-ribosylationfactor4	10	6	6	p|P18085|ARF4_HUMAN ADP-ribosylation factor 4 OS=Homo sapiens GN=ARF4 PE=1 SV=3	1	10	6	6	6	8	4	5	4	5	67.8	38.9	38.9	20.511	180	180	0	29.931	NaN	NaN	NaN	1	0	Median	NaN	NaN	NaN	NaN	NaN	NaN	0	1	0	0	Median	Median	35.6	56.1	418740000	400890000	17856000	17463000	0	17463000
ADP-ribosylationfactor5	ADP-ribosylationfactor5	10	5	5	p|P84085|ARF5_HUMAN ADP-ribosylation factor 5 OS=Homo sapiens GN=ARF5 PE=1 SV=2	1	10	5	5	4	9	1	5	1	5	64.4	35.6	35.6	20.529	180	180	0	19.493	NaN	NaN	NaN	0	0	Median	NaN	NaN	NaN	NaN	NaN	NaN	0	0	0	0	Median	Median	28.9	52.8	65816000	61087000	4729000	4729000	0	4729000
ADP-ribosylationfactor-likeprotein1	ADP-ribosylationfactor-likeprotein1	8	8	8	p|P40616|ARL1_HUMAN ADP-ribosylation factor-like protein 1 OS=Homo sapiens GN=ARL1 PE=1 SV=1	1	8	8	8	2	7	2	7	2	7	68	68	68	20.417	181	181	0	27.283	NaN	NaN	NaN	1	0	Median	NaN	NaN	NaN	NaN	NaN	NaN	1	0	0	0	Median	Median	13.3	68	122770000	118080000	4691000	5081800	390840	4691000
ProteinARL2-SNX15;ADP-ribosylationfactor-likeprotein2	ProteinARL2-SNX15;ADP-ribosylationfactor-likeprotein2	1;1	1;1	1;1	r|V9GYD0|V9GYD0_HUMAN Protein ARL2-SNX15 OS=Homo sapiens GN=ARL2-SNX15 PE=3 SV=1;p|P36404|ARL2_HUMAN ADP-ribosylation factor-like protein 2 OS=Homo sapiens GN=ARL2 PE=1 SV=4	2	1	1	1	0	1	0	1	0	1	9.7	9.7	9.7	13.176	113	113;184	0.0047412	1.8171	NaN	NaN	NaN	0	0	Median	NaN	NaN	NaN	NaN	NaN	NaN	0	0	0	0	Median	Median	0	9.7	3631100	3631100	0	0	0	0
ADP-ribosylationfactor-likeprotein5B;ADP-ribosylationfactor-likeprotein5A	ADP-ribosylationfactor-likeprotein5B;ADP-ribosylationfactor-likeprotein5A	2;1	2;1	2;1	p|Q96KC2|ARL5B_HUMAN ADP-ribosylation factor-like protein 5B OS=Homo sapiens GN=ARL5B PE=1 SV=1;p|Q9Y689|ARL5A_HUMAN ADP-ribosylation factor-like protein 5A OS=Homo sapiens GN=ARL5A PE=1 SV=1	2	2	2	2	0	2	0	2	0	2	15.1	15.1	15.1	20.374	179	179;179	0	5.1397	NaN	NaN	NaN	0	0	Median	NaN	NaN	NaN	NaN	NaN	NaN	0	0	0	0	Median	Median	0	15.1	8805000	8805000	0	0	0	0
ADP-ribosylationfactor-likeprotein6	ADP-ribosylationfactor-likeprotein6	2	2	2	p|Q9H0F7|ARL6_HUMAN ADP-ribosylation factor-like protein 6 OS=Homo sapiens GN=ARL6 PE=1 SV=1	1	2	2	2	0	2	0	2	0	2	9.1	9.1	9.1	21.097	186	186	0.0004415	2.907	NaN	NaN	NaN	0	0	Median	NaN	NaN	NaN	NaN	NaN	NaN	0	0	0	0	Median	Median	0	9.1	5304900	5304900	0	0	0	0
ADP-ribosylationfactor-likeprotein6-interactingprotein1	ADP-ribosylationfactor-likeprotein6-interactingprotein1	4	4	4	p|Q15041|AR6P1_HUMAN ADP-ribosylation factor-like protein 6-interacting protein 1 OS=Homo sapiens GN=ARL6IP1 PE=1 SV=2	1	4	4	4	2	4	2	4	2	4	27.6	27.6	27.6	23.362	203	203	0	44.299	12.614	8.7051	51.403	2	0	Median	12.614	NaN	8.7051	NaN	51.403	NaN	2	0	0	0	Median	Median	8.9	27.6	151150000	111990000	39161000	39629000	467720	39161000
ADP-ribosylationfactor-likeprotein8A	ADP-ribosylationfactor-likeprotein8A	8	8	4	p|Q96BM9|ARL8A_HUMAN ADP-ribosylation factor-like protein 8A OS=Homo sapiens GN=ARL8A PE=1 SV=1	1	8	8	4	4	8	4	8	1	4	52.7	52.7	21	21.416	186	186	0	37.373	NaN	NaN	NaN	1	0	Median	NaN	NaN	NaN	NaN	NaN	NaN	1	0	0	0	Median	Median	26.9	52.7	291500000	237760000	53743000	53958000	214720	53743000
ADP-ribosylationfactor-likeprotein8B	ADP-ribosylationfactor-likeprotein8B	6	2	2	p|Q9NVJ2|ARL8B_HUMAN ADP-ribosylation factor-like protein 8B OS=Homo sapiens GN=ARL8B PE=1 SV=1	1	6	2	2	5	6	2	2	2	2	45.2	13.4	13.4	21.539	186	186	0	6.8173	NaN	NaN	NaN	1	0	Median	NaN	NaN	NaN	NaN	NaN	NaN	0	1	0	0	Median	Median	32.8	45.2	70816000	58156000	12661000	9841700	0	9841700
AFG3-likeprotein2;Ankyrin-2	AFG3-likeprotein2	23;1	23;1	23;1	p|Q9Y4W6|AFG32_HUMAN AFG3-like protein 2 OS=Homo sapiens GN=AFG3L2 PE=1 SV=2	2	23	23	23	17	17	17	17	17	17	30.4	30.4	30.4	88.583	797	797;3957	0	56.086	NaN	NaN	NaN	0	0	Median	NaN	NaN	NaN	NaN	NaN	NaN	0	0	0	0	Median	Median	23.1	23.8	246190000	139780000	106410000	106410000	0	106410000
AflatoxinB1aldehydereductasemember2	AflatoxinB1aldehydereductasemember2	2	2	2	p|O43488|ARK72_HUMAN Aflatoxin B1 aldehyde reductase member 2 OS=Homo sapiens GN=AKR7A2 PE=1 SV=3	1	2	2	2	2	1	2	1	2	1	8.4	8.4	8.4	39.589	359	359	0.0012433	2.2367	NaN	NaN	NaN	0	0	Median	NaN	NaN	NaN	NaN	NaN	NaN	0	0	0	0	Median	Median	8.4	5.3	4520900	2802800	1718100	1718100	0	1718100
Agmatinase,mitochondrial	Agmatinase,mitochondrial	2	2	2	p|Q9BSE5|SPEB_HUMAN Agmatinase, mitochondrial OS=Homo sapiens GN=AGMAT PE=1 SV=2	1	2	2	2	2	1	2	1	2	1	11.4	11.4	11.4	37.66	352	352	0	6.7588	NaN	NaN	NaN	0	0	Median	NaN	NaN	NaN	NaN	NaN	NaN	0	0	0	0	Median	Median	11.4	8.5	8966600	4161900	4804700	4804700	0	4804700
A-kinaseanchorprotein1,mitochondrial	A-kinaseanchorprotein1,mitochondrial	7	7	7	p|Q92667|AKAP1_HUMAN A-kinase anchor protein 1, mitochondrial OS=Homo sapiens GN=AKAP1 PE=1 SV=1	1	7	7	7	6	5	6	5	6	5	11.2	11.2	11.2	97.34	903	903	0	23.391	NaN	NaN	NaN	0	0	Median	NaN	NaN	NaN	NaN	NaN	NaN	0	0	0	0	Median	Median	9.4	7.1	21953000	8425000	13528000	13528000	0	13528000
A-kinaseanchorprotein8-like	A-kinaseanchorprotein8-like	1	1	1	p|Q9ULX6|AKP8L_HUMAN A-kinase anchor protein 8-like OS=Homo sapiens GN=AKAP8L PE=1 SV=3	1	1	1	1	1	1	1	1	1	1	1.5	1.5	1.5	71.648	646	646	0.0012366	2.1929	NaN	NaN	NaN	0	0	Median	NaN	NaN	NaN	NaN	NaN	NaN	0	0	0	0	Median	Median	1.5	1.5	382550	0	382550	382550	0	382550
Aladin	Aladin	21	21	21	p|Q9NRG9|AAAS_HUMAN Aladin OS=Homo sapiens GN=AAAS PE=1 SV=1	1	21	21	21	20	17	20	17	20	17	57.1	57.1	57.1	59.573	546	546	0	323.31	15.835	1.0699	41.452	10	0	Leave out requantified	17.738	NaN	1.1154	NaN	40.26	NaN	9	1	0	0	Leave out requantified	Median	55.9	45.2	1198900000	526910000	671950000	694920000	25480000	669440000
Alanine--tRNAligase,cytoplasmic	Alanine--tRNAligase,cytoplasmic	6	6	6	p|P49588|SYAC_HUMAN Alanine--tRNA ligase, cytoplasmic OS=Homo sapiens GN=AARS PE=1 SV=2	1	6	6	6	4	4	4	4	4	4	7.6	7.6	7.6	106.81	968	968	0	11.677	NaN	NaN	NaN	0	0	Median	NaN	NaN	NaN	NaN	NaN	NaN	0	0	0	0	Median	Median	5.4	5.4	15573000	8871000	6701500	6701500	0	6701500
Alanine--tRNAligase,mitochondrial	Alanine--tRNAligase,mitochondrial	12	12	12	p|Q5JTZ9|SYAM_HUMAN Alanine--tRNA ligase, mitochondrial OS=Homo sapiens GN=AARS2 PE=1 SV=1	1	12	12	12	7	8	7	8	7	8	15.7	15.7	15.7	107.34	985	985	0	27.909	NaN	NaN	NaN	0	0	Median	NaN	NaN	NaN	NaN	NaN	NaN	0	0	0	0	Median	Median	8.9	10.3	58858000	24796000	34062000	34062000	0	34062000
Aldehydedehydrogenase,mitochondrial	Aldehydedehydrogenase,mitochondrial	1	1	1	p|P05091|ALDH2_HUMAN Aldehyde dehydrogenase, mitochondrial OS=Homo sapiens GN=ALDH2 PE=1 SV=2	1	1	1	1	1	0	1	0	1	0	2.7	2.7	2.7	56.381	517	517	0.00043403	2.703	NaN	NaN	NaN	0	0	Median	NaN	NaN	NaN	NaN	NaN	NaN	0	0	0	0	Median	Median	2.7	0	1509300	0	1509300	1509300	0	1509300
AldehydedehydrogenaseX,mitochondrial	AldehydedehydrogenaseX,mitochondrial	4	4	4	p|P30837|AL1B1_HUMAN Aldehyde dehydrogenase X, mitochondrial OS=Homo sapiens GN=ALDH1B1 PE=1 SV=3	1	4	4	4	3	1	3	1	3	1	9.1	9.1	9.1	57.206	517	517	0	6.3884	6.12	3.4028	115.07	2	0	Median	6.12	NaN	3.4028	NaN	115.07	NaN	2	0	0	0	Median	Median	6.2	2.9	13595000	4415700	9179100	10417000	1238100	9179100
Alkalinephosphatase,placentaltype;Alkalinephosphatase,placental-like	Alkalinephosphatase,placentaltype;Alkalinephosphatase,placental-like	24;16	24;16	19;12	p|P05187|PPB1_HUMAN Alkaline phosphatase, placental type OS=Homo sapiens GN=ALPP PE=1 SV=2;p|P10696|PPBN_HUMAN Alkaline phosphatase, placental-like OS=Homo sapiens GN=ALPPL2 PE=2 SV=4	2	24	24	19	20	23	20	23	16	18	64.7	64.7	51.8	57.953	535	535;532	0	187.25	17.565	0.84414	155.43	15	0	Leave out requantified	17.837	0.0056214	0.86885	0.015527	93.476	11.126	13	2	0	0	Leave out requantified	Median	50.1	60	2881800000	1456900000	1424900000	1467200000	43905000	1423300000
Alkalinephosphatase,tissue-nonspecificisozyme;REV__ProteinNLRC5	Alkalinephosphatase,tissue-nonspecificisozyme	18;1	18;1	18;1	p|P05186|PPBT_HUMAN Alkaline phosphatase, tissue-nonspecific isozyme OS=Homo sapiens GN=ALPL PE=1 SV=4	2	18	18	18	15	16	15	16	15	16	43.7	43.7	43.7	57.304	524	524;1866	0	82.525	15.409	0.86741	125.03	5	0	Leave out requantified	15.409	NaN	0.86741	NaN	125.03	NaN	5	0	0	0	Leave out requantified	Median	38.5	38.7	581920000	325520000	256400000	265540000	9137800	256400000
Alkyldihydroxyacetonephosphatesynthase,peroxisomal	Alkyldihydroxyacetonephosphatesynthase,peroxisomal	23	23	23	p|O00116|ADAS_HUMAN Alkyldihydroxyacetonephosphate synthase, peroxisomal OS=Homo sapiens GN=AGPS PE=1 SV=1	1	23	23	23	15	19	15	19	15	19	48.8	48.8	48.8	72.911	658	658	0	106.13	19.36	1.0712	11.305	3	0	Leave out requantified	19.36	NaN	1.0712	NaN	11.305	NaN	3	0	0	0	Leave out requantified	Median	34.2	40.7	757480000	391370000	366110000	370280000	4171100	366110000
All-trans-retinol13,14-reductase	All-trans-retinol13,14-reductase	22	22	22	p|Q6NUM9|RETST_HUMAN All-trans-retinol 13,14-reductase OS=Homo sapiens GN=RETSAT PE=1 SV=2	1	22	22	22	16	14	16	14	16	14	44.6	44.6	44.6	66.819	610	610	0	80.987	18.011	0.84741	41.049	5	0	Leave out requantified	18.011	NaN	0.84741	NaN	41.049	NaN	5	0	0	0	Leave out requantified	Median	34.3	26.2	722650000	299670000	422980000	434610000	11628000	422980000
Alpha-1,3/1,6-mannosyltransferaseALG2	Alpha-1,3/1,6-mannosyltransferaseALG2	18	18	18	p|Q9H553|ALG2_HUMAN Alpha-1,3/1,6-mannosyltransferase ALG2 OS=Homo sapiens GN=ALG2 PE=1 SV=1	1	18	18	18	14	16	14	16	14	16	46.6	46.6	46.6	47.091	416	416	0	78.031	21.509	1.2959	18.951	4	0	Leave out requantified	21.509	NaN	1.2959	NaN	18.951	NaN	4	0	0	0	Leave out requantified	Median	34.6	41.8	602660000	242580000	360080000	365260000	5180400	360080000
Alpha-1,3-mannosyl-glycoprotein2-beta-N-acetylglucosaminyltransferase	Alpha-1,3-mannosyl-glycoprotein2-beta-N-acetylglucosaminyltransferase	5	5	5	p|P26572|MGAT1_HUMAN Alpha-1,3-mannosyl-glycoprotein 2-beta-N-acetylglucosaminyltransferase OS=Homo sapiens GN=MGAT1 PE=1 SV=2	1	5	5	5	5	2	5	2	5	2	12.6	12.6	12.6	50.878	445	445	0	9.4479	NaN	NaN	NaN	1	0	Median	NaN	NaN	NaN	NaN	NaN	NaN	1	0	0	0	Median	Median	12.6	4.3	24100000	6142900	17957000	19173000	1216000	17957000
Alpha-actinin-1;Alpha-actinin-2	Alpha-actinin-1	21;5	12;1	12;1	p|P12814|ACTN1_HUMAN Alpha-actinin-1 OS=Homo sapiens GN=ACTN1 PE=1 SV=2	2	21	12	12	12	20	6	12	6	12	31.1	18.8	18.8	103.06	892	892;894	0	36.037	NaN	NaN	NaN	0	0	Median	NaN	NaN	NaN	NaN	NaN	NaN	0	0	0	0	Median	Median	17.9	29.4	127420000	106950000	20470000	20470000	0	20470000
Alpha-actinin-4	Alpha-actinin-4	32	32	22	p|O43707|ACTN4_HUMAN Alpha-actinin-4 OS=Homo sapiens GN=ACTN4 PE=1 SV=2	1	32	32	22	19	27	19	27	12	18	42.8	42.8	29.6	104.85	911	911	0	169.11	4.6625	1.3373	171.29	7	0	Leave out requantified	7.7616	0.19787	4.0344	0.26499	144.95	102	5	2	0	0	Leave out requantified	Median	25.7	37.8	497720000	323990000	173730000	178580000	6464100	172110000
Alpha-aminoadipicsemialdehydedehydrogenase	Alpha-aminoadipicsemialdehydedehydrogenase	2	2	2	p|P49419|AL7A1_HUMAN Alpha-aminoadipic semialdehyde dehydrogenase OS=Homo sapiens GN=ALDH7A1 PE=1 SV=5	1	2	2	2	2	1	2	1	2	1	5.8	5.8	5.8	58.486	539	539	0	6.0375	NaN	NaN	NaN	0	0	Median	NaN	NaN	NaN	NaN	NaN	NaN	0	0	0	0	Median	Median	5.8	3.2	9797700	3961500	5836200	5836200	0	5836200
Alpha-catulin	Alpha-catulin	7	7	7	p|Q9UBT7|CTNL1_HUMAN Alpha-catulin OS=Homo sapiens GN=CTNNAL1 PE=1 SV=2	1	7	7	7	6	5	6	5	6	5	12.9	12.9	12.9	81.895	734	734	0	15.468	NaN	NaN	NaN	0	0	Median	NaN	NaN	NaN	NaN	NaN	NaN	0	0	0	0	Median	Median	10.6	9	49977000	23144000	26833000	26833000	0	26833000
Alpha-centractin	Alpha-centractin	20	20	11	p|P61163|ACTZ_HUMAN Alpha-centractin OS=Homo sapiens GN=ACTR1A PE=1 SV=1	1	20	20	11	15	13	15	13	11	7	60.9	60.9	34.6	42.613	376	376	0	77.121	19.505	0.96578	42.307	6	0	Leave out requantified	19.505	NaN	0.96578	NaN	42.307	NaN	6	0	0	0	Leave out requantified	Median	43.1	49.5	716650000	384300000	332340000	347860000	15520000	332340000
Alpha-enolase;Gamma-enolase;Beta-enolase	Alpha-enolase	11;1;1	11;1;1	11;1;1	p|P06733|ENOA_HUMAN Alpha-enolase OS=Homo sapiens GN=ENO1 PE=1 SV=2	3	11	11	11	7	8	7	8	7	8	30.9	30.9	30.9	47.168	434	434;434;434	0	36.021	0.37633	0.23375	92.523	10	0	Leave out requantified	1.4752	0.14052	0.25613	0.25122	130.13	21.625	5	5	0	0	Leave out requantified	Leave out requantified	21.4	24	95035000	72525000	22511000	33703000	17523000	16181000
Alpha-galactosidaseA	Alpha-galactosidaseA	2	2	2	p|P06280|AGAL_HUMAN Alpha-galactosidase A OS=Homo sapiens GN=GLA PE=1 SV=1	1	2	2	2	1	2	1	2	1	2	6.8	6.8	6.8	48.766	429	429	0.00084246	2.4228	NaN	NaN	NaN	0	0	Median	NaN	NaN	NaN	NaN	NaN	NaN	0	0	0	0	Median	Median	2.6	6.8	9615800	6978700	2637100	2637100	0	2637100
Alpha-mannosidase2	Alpha-mannosidase2	8	8	8	p|Q16706|MA2A1_HUMAN Alpha-mannosidase 2 OS=Homo sapiens GN=MAN2A1 PE=1 SV=2	1	8	8	8	6	4	6	4	6	4	7.6	7.6	7.6	131.14	1144	1144	0	26.354	NaN	NaN	NaN	0	0	Median	NaN	NaN	NaN	NaN	NaN	NaN	0	0	0	0	Median	Median	5.9	3.6	31848000	11846000	20003000	20003000	0	20003000
Alpha-N-acetylglucosaminidase	Alpha-N-acetylglucosaminidase	6	6	6	p|P54802|ANAG_HUMAN Alpha-N-acetylglucosaminidase OS=Homo sapiens GN=NAGLU PE=1 SV=2	1	6	6	6	6	3	6	3	6	3	9.8	9.8	9.8	82.265	743	743	0	16.692	NaN	NaN	NaN	0	0	Median	NaN	NaN	NaN	NaN	NaN	NaN	0	0	0	0	Median	Median	9.8	6.3	35711000	9748800	25962000	25962000	0	25962000
Alpha-N-acetyl-neuraminyl-2,3-beta-galactosyl-1,3-N-acetyl-galactosaminidealpha-2,6-sialyltransferase	Alpha-N-acetyl-neuraminyl-2,3-beta-galactosyl-1,3-N-acetyl-galactosaminidealpha-2,6-sialyltransferase	5	5	5	p|Q9H4F1|SIA7D_HUMAN Alpha-N-acetyl-neuraminyl-2,3-beta-galactosyl-1,3-N-acetyl-galactosaminide alpha-2,6-sialyltransferase OS=Homo sapiens GN=ST6GALNAC4 PE=2 SV=2	1	5	5	5	5	4	5	4	5	4	20.9	20.9	20.9	34.2	302	302	0	18.76	NaN	NaN	NaN	0	0	Median	NaN	NaN	NaN	NaN	NaN	NaN	0	0	0	0	Median	Median	20.9	16.6	36209000	16178000	20031000	20031000	0	20031000
Alpha-parvin	Alpha-parvin	1	1	1	p|Q9NVD7|PARVA_HUMAN Alpha-parvin OS=Homo sapiens GN=PARVA PE=1 SV=1	1	1	1	1	0	1	0	1	0	1	4.3	4.3	4.3	42.243	372	372	0	5.2931	NaN	NaN	NaN	0	0	Median	NaN	NaN	NaN	NaN	NaN	NaN	0	0	0	0	Median	Median	0	4.3	1875600	1875600	0	0	0	0
Alpha-solubleNSFattachmentprotein;Beta-solubleNSFattachmentprotein	Alpha-solubleNSFattachmentprotein;Beta-solubleNSFattachmentprotein	2;1	2;1	2;1	p|P54920|SNAA_HUMAN Alpha-soluble NSF attachment protein OS=Homo sapiens GN=NAPA PE=1 SV=3;p|Q9H115|SNAB_HUMAN Beta-soluble NSF attachment protein OS=Homo sapiens GN=NAPB PE=1 SV=2	2	2	2	2	2	0	2	0	2	0	11.9	11.9	11.9	33.232	295	295;298	0.00044366	2.9758	NaN	NaN	NaN	0	0	Median	NaN	NaN	NaN	NaN	NaN	NaN	0	0	0	0	Median	Median	11.9	0	3682700	0	3682700	3682700	0	3682700
Aminoacylase-1;ProteinABHD14A-ACY1	Aminoacylase-1;ProteinABHD14A-ACY1	4;3	4;3	4;3	p|Q03154|ACY1_HUMAN Aminoacylase-1 OS=Homo sapiens GN=ACY1 PE=1 SV=1;r|C9JMV9|C9JMV9_HUMAN Protein ABHD14A-ACY1 OS=Homo sapiens GN=ABHD14A-ACY1 PE=4 SV=1	2	4	4	4	3	3	3	3	3	3	13.7	13.7	13.7	45.884	408	408;509	0	6.5745	NaN	NaN	NaN	0	0	Median	NaN	NaN	NaN	NaN	NaN	NaN	0	0	0	0	Median	Median	8.1	11	23573000	12177000	11396000	11396000	0	11396000
AminoacyltRNAsynthasecomplex-interactingmultifunctionalprotein1	AminoacyltRNAsynthasecomplex-interactingmultifunctionalprotein1	9	9	9	p|Q12904|AIMP1_HUMAN Aminoacyl tRNA synthase complex-interacting multifunctional protein 1 OS=Homo sapiens GN=AIMP1 PE=1 SV=2	1	9	9	9	7	5	7	5	7	5	45.2	45.2	45.2	34.352	312	312	0	39.364	11.934	0.92182	122.23	3	0	Leave out requantified	11.934	NaN	0.92182	NaN	122.23	NaN	3	0	0	0	Leave out requantified	Median	34.3	25.3	108290000	47503000	60787000	66887000	6100000	60787000
AminoacyltRNAsynthasecomplex-interactingmultifunctionalprotein2	AminoacyltRNAsynthasecomplex-interactingmultifunctionalprotein2	9	9	9	p|Q13155|AIMP2_HUMAN Aminoacyl tRNA synthase complex-interacting multifunctional protein 2 OS=Homo sapiens GN=AIMP2 PE=1 SV=2	1	9	9	9	7	6	7	6	7	6	47.8	47.8	47.8	35.348	320	320	0	57.896	11.538	0.85274	178.34	3	0	Leave out requantified	11.538	NaN	0.85274	NaN	178.34	NaN	3	0	0	0	Leave out requantified	Median	41.6	25.9	214090000	108280000	105810000	110680000	4866000	105810000
AminopeptidaseB	AminopeptidaseB	1	1	1	p|Q9H4A4|AMPB_HUMAN Aminopeptidase B OS=Homo sapiens GN=RNPEP PE=1 SV=2	1	1	1	1	1	0	1	0	1	0	1.4	1.4	1.4	72.595	650	650	0.0091463	1.5978	NaN	NaN	NaN	0	0	Median	NaN	NaN	NaN	NaN	NaN	NaN	0	0	0	0	Median	Median	1.4	0	1684000	0	1684000	1684000	0	1684000
AmyloidbetaA4protein	AmyloidbetaA4protein	3	3	3	p|P05067|A4_HUMAN Amyloid beta A4 protein OS=Homo sapiens GN=APP PE=1 SV=3	1	3	3	3	2	3	2	3	2	3	4.5	4.5	4.5	86.942	770	770	0	18.773	NaN	NaN	NaN	1	0	Median	NaN	NaN	NaN	NaN	NaN	NaN	0	1	0	0	Median	Median	3.2	4.5	14371000	7300500	7070300	5095800	0	5095800
Anaphase-promotingcomplexsubunit1	Anaphase-promotingcomplexsubunit1	13	13	13	p|Q9H1A4|APC1_HUMAN Anaphase-promoting complex subunit 1 OS=Homo sapiens GN=ANAPC1 PE=1 SV=1	1	13	13	13	8	9	8	9	8	9	9.1	9.1	9.1	216.5	1944	1944	0	25.961	NaN	NaN	NaN	1	0	Median	NaN	NaN	NaN	NaN	NaN	NaN	1	0	0	0	Median	Median	5.5	6.8	77652000	44564000	33088000	37390000	4302600	33088000
Anaphase-promotingcomplexsubunit2	Anaphase-promotingcomplexsubunit2	25	25	25	p|Q9UJX6|ANC2_HUMAN Anaphase-promoting complex subunit 2 OS=Homo sapiens GN=ANAPC2 PE=1 SV=1	1	25	25	25	18	16	18	16	18	16	31.6	31.6	31.6	93.827	822	822	0	88.547	NaN	NaN	NaN	0	0	Median	NaN	NaN	NaN	NaN	NaN	NaN	0	0	0	0	Median	Median	22.1	22.4	346720000	159980000	186750000	186750000	0	186750000
Anaphase-promotingcomplexsubunit5	Anaphase-promotingcomplexsubunit5	31	31	31	p|Q9UJX4|APC5_HUMAN Anaphase-promoting complex subunit 5 OS=Homo sapiens GN=ANAPC5 PE=1 SV=2	1	31	31	31	26	24	26	24	26	24	48.1	48.1	48.1	85.076	755	755	0	213.42	14.059	0.84215	57.576	7	0	Leave out requantified	14.306	NaN	0.85038	NaN	55.329	NaN	6	1	0	0	Leave out requantified	Median	41.7	37.1	893990000	420780000	473210000	478560000	10094000	468470000
Anaphase-promotingcomplexsubunit7	Anaphase-promotingcomplexsubunit7	24	24	24	p|Q9UJX3|APC7_HUMAN Anaphase-promoting complex subunit 7 OS=Homo sapiens GN=ANAPC7 PE=1 SV=4	1	24	24	24	18	22	18	22	18	22	51.6	51.6	51.6	66.855	599	599	0	110	9.1501	1.0715	95.463	3	0	Leave out requantified	12.377	NaN	1.8393	NaN	76.409	NaN	2	1	0	0	Median	Median	43.1	48.7	546590000	342480000	204110000	202260000	1519700	200740000
Ancientubiquitousprotein1	Ancientubiquitousprotein1	12	12	12	p|Q9Y679|AUP1_HUMAN Ancient ubiquitous protein 1 OS=Homo sapiens GN=AUP1 PE=1 SV=1	1	12	12	12	9	7	9	7	9	7	34.9	34.9	34.9	53.028	476	476	0	48.76	3.9205	1.1487	26.466	2	0	Median	NaN	NaN	NaN	NaN	NaN	NaN	1	1	0	0	Median	Median	27.9	22.3	147790000	61907000	85880000	81189000	784870	80404000
Androglobin	Androglobin	2	2	2	p|Q8N7X0|ADGB_HUMAN Androglobin OS=Homo sapiens GN=ADGB PE=2 SV=3	1	2	2	2	1	1	1	1	1	1	1.3	1.3	1.3	189.71	1667	1667	0.0008507	2.4829	NaN	NaN	NaN	0	0	Median	NaN	NaN	NaN	NaN	NaN	NaN	0	0	0	0	Median	Median	0.7	0.5	85722000	85722000	0	380650	380650	0
AnkyrinrepeatandLEMdomain-containingprotein2	AnkyrinrepeatandLEMdomain-containingprotein2	5	5	5	p|Q86XL3|ANKL2_HUMAN Ankyrin repeat and LEM domain-containing protein 2 OS=Homo sapiens GN=ANKLE2 PE=1 SV=4	1	5	5	5	4	2	4	2	4	2	7.2	7.2	7.2	104.11	938	938	0	6.7593	NaN	NaN	NaN	0	0	Median	NaN	NaN	NaN	NaN	NaN	NaN	0	0	0	0	Median	Median	5.9	3.2	11597000	4346900	7250300	7250300	0	7250300
AnnexinA11	AnnexinA11	3	3	3	p|P50995|ANX11_HUMAN Annexin A11 OS=Homo sapiens GN=ANXA11 PE=1 SV=1	1	3	3	3	2	2	2	2	2	2	6.9	6.9	6.9	54.389	505	505	0	9.0505	NaN	NaN	NaN	1	0	Median	NaN	NaN	NaN	NaN	NaN	NaN	1	0	0	0	Median	Median	5.5	4.6	33902000	27217000	6685800	7269600	583870	6685800
AnnexinA2;PutativeannexinA2-likeprotein	AnnexinA2;PutativeannexinA2-likeprotein	18;13	18;13	18;13	p|P07355|ANXA2_HUMAN Annexin A2 OS=Homo sapiens GN=ANXA2 PE=1 SV=2;p|A6NMY6|AXA2L_HUMAN Putative annexin A2-like protein OS=Homo sapiens GN=ANXA2P2 PE=5 SV=2	2	18	18	18	10	13	10	13	10	13	51.3	51.3	51.3	38.604	339	339;339	0	131.12	2.314	0.38826	147.58	8	0	Leave out requantified	2.4387	NaN	0.61522	NaN	148.11	NaN	7	1	0	0	Leave out requantified	Median	35.7	42.5	267520000	189150000	78371000	97681000	21970000	75711000
AnnexinA4	AnnexinA4	1	1	1	p|P09525|ANXA4_HUMAN Annexin A4 OS=Homo sapiens GN=ANXA4 PE=1 SV=4	1	1	1	1	0	1	0	1	0	1	3.4	3.4	3.4	35.882	319	319	0.0094304	1.5168	NaN	NaN	NaN	0	0	Median	NaN	NaN	NaN	NaN	NaN	NaN	0	0	0	0	Median	Median	0	3.4	839620	839620	0	0	0	0
AnnexinA5	AnnexinA5	1	1	1	p|P08758|ANXA5_HUMAN Annexin A5 OS=Homo sapiens GN=ANXA5 PE=1 SV=2	1	1	1	1	0	1	0	1	0	1	3.8	3.8	3.8	35.936	320	320	0.0094841	1.5579	NaN	NaN	NaN	0	0	Median	NaN	NaN	NaN	NaN	NaN	NaN	0	0	0	0	Median	Median	0	3.8	2897700	2897700	0	0	0	0
AnnexinA6	AnnexinA6	6	6	6	p|P08133|ANXA6_HUMAN Annexin A6 OS=Homo sapiens GN=ANXA6 PE=1 SV=3	1	6	6	6	2	6	2	6	2	6	9.1	9.1	9.1	75.872	673	673	0	6.1956	NaN	NaN	NaN	0	0	Median	NaN	NaN	NaN	NaN	NaN	NaN	0	0	0	0	Median	Median	2.7	9.1	16753000	13533000	3219500	3219500	0	3219500
AnnexinA7	AnnexinA7	17	17	17	p|P20073|ANXA7_HUMAN Annexin A7 OS=Homo sapiens GN=ANXA7 PE=1 SV=3	1	17	17	17	13	13	13	13	13	13	35.7	35.7	35.7	52.739	488	488	0	76.37	15.213	3.2607	144.6	4	0	Leave out requantified	16.044	NaN	7.399	NaN	102.78	NaN	3	1	0	0	Leave out requantified	Median	30.3	27.9	214760000	125010000	89756000	90495000	1317900	89177000
AnnexinA9	AnnexinA9	10	10	10	p|O76027|ANXA9_HUMAN Annexin A9 OS=Homo sapiens GN=ANXA9 PE=1 SV=3	1	10	10	10	6	5	6	5	6	5	34.8	34.8	34.8	38.363	345	345	0	38.219	NaN	NaN	NaN	1	0	Median	NaN	NaN	NaN	NaN	NaN	NaN	1	0	0	0	Median	Median	21.2	17.4	55814000	23572000	32242000	33369000	1126800	32242000
Anoctamin-6	Anoctamin-6	3	3	3	p|Q4KMQ2|ANO6_HUMAN Anoctamin-6 OS=Homo sapiens GN=ANO6 PE=1 SV=2	1	3	3	3	2	2	2	2	2	2	3.1	3.1	3.1	106.16	910	910	0.00045998	3.4323	NaN	NaN	NaN	0	0	Median	NaN	NaN	NaN	NaN	NaN	NaN	0	0	0	0	Median	Median	2.2	1.8	9777600	3950900	5826700	5826700	0	5826700
Anthraxtoxinreceptor1	Anthraxtoxinreceptor1	3	3	3	p|Q9H6X2|ANTR1_HUMAN Anthrax toxin receptor 1 OS=Homo sapiens GN=ANTXR1 PE=1 SV=2	1	3	3	3	1	2	1	2	1	2	6.4	6.4	6.4	62.788	564	564	0	4.3523	NaN	NaN	NaN	0	0	Median	NaN	NaN	NaN	NaN	NaN	NaN	0	0	0	0	Median	Median	2.1	4.3	14871000	9452900	5417800	5417800	0	5417800
Antigenpeptidetransporter1	Antigenpeptidetransporter1	18	18	18	p|Q03518|TAP1_HUMAN Antigen peptide transporter 1 OS=Homo sapiens GN=TAP1 PE=1 SV=2	1	18	18	18	14	15	14	15	14	15	38.1	38.1	38.1	87.217	808	808	0	248.27	19.178	0.99826	90.898	4	0	Leave out requantified	19.178	NaN	0.99826	NaN	90.898	NaN	4	0	0	0	Leave out requantified	Median	31.8	30.4	1221800000	517830000	703960000	713920000	9959900	703960000
Antigenpeptidetransporter2	Antigenpeptidetransporter2	16	15	15	p|Q03519|TAP2_HUMAN Antigen peptide transporter 2 OS=Homo sapiens GN=TAP2 PE=1 SV=1	1	16	15	15	12	13	11	13	11	13	24.5	23.3	23.3	75.663	686	686	0	67.75	18.391	1.0583	35.212	4	0	Leave out requantified	18.771	NaN	1.2088	NaN	29.166	NaN	3	1	0	0	Leave out requantified	Median	16.2	20.8	462830000	268700000	194130000	183290000	3945000	179340000
AP-1complexsubunitbeta-1	AP-1complexsubunitbeta-1	42	18	18	p|Q10567|AP1B1_HUMAN AP-1 complex subunit beta-1 OS=Homo sapiens GN=AP1B1 PE=1 SV=2	1	42	18	18	30	35	15	12	15	12	46.7	26.1	26.1	104.64	949	949	0	84.3	17.316	1.1081	19.211	2	0	Median	17.316	NaN	1.1081	NaN	19.211	NaN	2	0	0	0	Median	Median	33	41.7	539500000	263410000	276090000	281230000	5137600	276090000
AP-1complexsubunitgamma-1	AP-1complexsubunitgamma-1	14	14	14	p|O43747|AP1G1_HUMAN AP-1 complex subunit gamma-1 OS=Homo sapiens GN=AP1G1 PE=1 SV=5	1	14	14	14	9	12	9	12	9	12	22.9	22.9	22.9	91.35	822	822	0	41.101	0.46825	0.70496	103.31	2	0	Median	NaN	0.46825	NaN	0.70496	NaN	103.31	0	2	0	0	Median	Median	15.7	17	170170000	97219000	72949000	69735000	0	69735000
AP-1complexsubunitgamma-like2	AP-1complexsubunitgamma-like2	2	2	2	p|O75843|AP1G2_HUMAN AP-1 complex subunit gamma-like 2 OS=Homo sapiens GN=AP1G2 PE=1 SV=1	1	2	2	2	1	1	1	1	1	1	2.5	2.5	2.5	87.116	785	785	0.00083822	2.3662	NaN	NaN	NaN	0	0	Median	NaN	NaN	NaN	NaN	NaN	NaN	0	0	0	0	Median	Median	1.4	1.1	5093500	4835700	257820	257820	0	257820
AP-1complexsubunitmu-1;AP-1complexsubunitmu-2	AP-1complexsubunitmu-1	4;1	4;1	4;1	p|Q9BXS5|AP1M1_HUMAN AP-1 complex subunit mu-1 OS=Homo sapiens GN=AP1M1 PE=1 SV=3	2	4	4	4	1	3	1	3	1	3	13	13	13	48.586	423	423;423	0	7.2009	NaN	NaN	NaN	0	0	Median	NaN	NaN	NaN	NaN	NaN	NaN	0	0	0	0	Median	Median	2.8	10.2	14778000	7853200	6924600	6924600	0	6924600
AP-2complexsubunitalpha-1	AP-2complexsubunitalpha-1	21	21	15	p|O95782|AP2A1_HUMAN AP-2 complex subunit alpha-1 OS=Homo sapiens GN=AP2A1 PE=1 SV=3	1	21	21	15	18	14	18	14	13	10	27.4	27.4	19.4	107.54	977	977	0	68.777	NaN	NaN	NaN	1	0	Median	NaN	NaN	NaN	NaN	NaN	NaN	1	0	0	0	Median	Median	22.7	19.1	331220000	143540000	187670000	188650000	980760	187670000
AP-2complexsubunitalpha-2	AP-2complexsubunitalpha-2	16	10	10	p|O94973|AP2A2_HUMAN AP-2 complex subunit alpha-2 OS=Homo sapiens GN=AP2A2 PE=1 SV=2	1	16	10	10	10	11	5	7	5	7	21.9	13.6	13.6	103.96	939	939	0	57.335	NaN	NaN	NaN	1	0	Median	NaN	NaN	NaN	NaN	NaN	NaN	1	0	0	0	Median	Median	13.3	15.3	66752000	46207000	20545000	22341000	1796500	20545000
AP-2complexsubunitbeta	AP-2complexsubunitbeta	46	46	22	p|P63010|AP2B1_HUMAN AP-2 complex subunit beta OS=Homo sapiens GN=AP2B1 PE=1 SV=1	1	46	46	22	32	42	32	42	17	19	52.8	52.8	32	104.55	937	937	0	249.02	17.325	1.0996	74.828	18	0	Leave out requantified	17.504	NaN	1.1406	NaN	37.319	NaN	17	1	0	0	Leave out requantified	Median	42.9	46	3088400000	1777300000	1311200000	1346300000	36194000	1310100000
AP-2complexsubunitmu	AP-2complexsubunitmu	1	1	1	p|Q96CW1|AP2M1_HUMAN AP-2 complex subunit mu OS=Homo sapiens GN=AP2M1 PE=1 SV=2	1	1	1	1	1	0	1	0	1	0	3.7	3.7	3.7	49.654	435	435	0.0012386	2.207	NaN	NaN	NaN	0	0	Median	NaN	NaN	NaN	NaN	NaN	NaN	0	0	0	0	Median	Median	3.7	0	2792400	0	2792400	2792400	0	2792400
AP-3complexsubunitbeta-1;AP-3complexsubunitbeta-2	AP-3complexsubunitbeta-1	6;2	6;2	6;2	p|O00203|AP3B1_HUMAN AP-3 complex subunit beta-1 OS=Homo sapiens GN=AP3B1 PE=1 SV=3	2	6	6	6	6	5	6	5	6	5	5.9	5.9	5.9	121.32	1094	1094;1082	0	10.523	24.68	1.1346	4.8715	2	0	Median	24.68	NaN	1.1346	NaN	4.8715	NaN	2	0	0	0	Median	Median	5.9	4.7	441690000	144050000	297650000	309810000	12160000	297650000
AP-3complexsubunitdelta-1	AP-3complexsubunitdelta-1	12	12	12	p|O14617|AP3D1_HUMAN AP-3 complex subunit delta-1 OS=Homo sapiens GN=AP3D1 PE=1 SV=1	1	12	12	12	8	10	8	10	8	10	11.9	11.9	11.9	130.16	1153	1153	0	23.743	NaN	NaN	NaN	1	0	Median	NaN	NaN	NaN	NaN	NaN	NaN	0	1	0	0	Median	Median	8.6	9.3	94973000	54704000	40269000	39815000	623800	39192000
AP-3complexsubunitsigma-1	AP-3complexsubunitsigma-1	1	1	1	p|Q92572|AP3S1_HUMAN AP-3 complex subunit sigma-1 OS=Homo sapiens GN=AP3S1 PE=1 SV=1	1	1	1	1	1	1	1	1	1	1	7.8	7.8	7.8	21.732	193	193	0	7.9014	NaN	NaN	NaN	0	0	Median	NaN	NaN	NaN	NaN	NaN	NaN	0	0	0	0	Median	Median	7.8	7.8	4815000	3061600	1753400	1753400	0	1753400
AP-4complexsubunitbeta-1	AP-4complexsubunitbeta-1	21	21	21	p|Q9Y6B7|AP4B1_HUMAN AP-4 complex subunit beta-1 OS=Homo sapiens GN=AP4B1 PE=1 SV=2	1	21	21	21	15	15	15	15	15	15	32.6	32.6	32.6	83.259	739	739	0	54.006	17.247	4.8926	39.441	2	0	Median	17.247	NaN	4.8926	NaN	39.441	NaN	2	0	0	0	Median	Median	22.5	23.5	184160000	91356000	92799000	93524000	724380	92799000
AP-4complexsubunitepsilon-1	AP-4complexsubunitepsilon-1	3	3	3	p|Q9UPM8|AP4E1_HUMAN AP-4 complex subunit epsilon-1 OS=Homo sapiens GN=AP4E1 PE=1 SV=2	1	3	3	3	3	1	3	1	3	1	3.4	3.4	3.4	127.29	1137	1137	0.00046838	3.634	NaN	NaN	NaN	1	0	Median	NaN	NaN	NaN	NaN	NaN	NaN	1	0	0	0	Median	Median	3.4	1.4	23909000	16105000	7803200	22716000	14913000	7803200
AP-5complexsubunitbeta-1	AP-5complexsubunitbeta-1	11	11	11	p|Q2VPB7|AP5B1_HUMAN AP-5 complex subunit beta-1 OS=Homo sapiens GN=AP5B1 PE=1 SV=4	1	11	11	11	9	11	9	11	9	11	19.5	19.5	19.5	93.948	878	878	0	27.385	NaN	NaN	NaN	1	0	Median	NaN	NaN	NaN	NaN	NaN	NaN	1	0	0	0	Median	Median	14.6	19.5	87431000	41903000	45528000	48074000	2546200	45528000
AP-5complexsubunitsigma-1	AP-5complexsubunitsigma-1	1	1	1	p|Q9NUS5|AP5S1_HUMAN AP-5 complex subunit sigma-1 OS=Homo sapiens GN=AP5S1 PE=1 SV=1	1	1	1	1	1	1	1	1	1	1	5	5	5	22.522	200	200	0.00044072	2.8908	NaN	NaN	NaN	0	0	Median	NaN	NaN	NaN	NaN	NaN	NaN	0	0	0	0	Median	Median	5	5	3413000	1638200	1774800	1774800	0	1774800
AP-5complexsubunitzeta-1	AP-5complexsubunitzeta-1	12	12	12	p|O43299|AP5Z1_HUMAN AP-5 complex subunit zeta-1 OS=Homo sapiens GN=AP5Z1 PE=1 SV=2	1	12	12	12	8	10	8	10	8	10	23.9	23.9	23.9	88.604	807	807	0	57.395	NaN	NaN	NaN	0	0	Median	NaN	NaN	NaN	NaN	NaN	NaN	0	0	0	0	Median	Median	15.4	18	102810000	52081000	50732000	50732000	0	50732000
ApolipoproteinB-100	ApolipoproteinB-100	2	2	2	p|P04114|APOB_HUMAN Apolipoprotein B-100 OS=Homo sapiens GN=APOB PE=1 SV=2	1	2	2	2	2	0	2	0	2	0	0.6	0.6	0.6	515.6	4563	4563	0.0058824	1.7686	NaN	NaN	NaN	1	0	Median	NaN	NaN	NaN	NaN	NaN	NaN	1	0	0	0	Median	Median	0.6	0	5204800	4671000	533800	5204800	4671000	533800
ApolipoproteinL2	ApolipoproteinL2	7	7	7	p|Q9BQE5|APOL2_HUMAN Apolipoprotein L2 OS=Homo sapiens GN=APOL2 PE=1 SV=1	1	7	7	7	7	6	7	6	7	6	26.1	26.1	26.1	37.092	337	337	0	78.803	21.154	1.0221	26	3	0	Leave out requantified	21.154	NaN	1.0221	NaN	26	NaN	3	0	0	0	Leave out requantified	Median	26.1	24	386650000	168170000	218480000	227160000	8683100	218480000
Apoptosis-inducingfactor1,mitochondrial	Apoptosis-inducingfactor1,mitochondrial	9	9	9	p|O95831|AIFM1_HUMAN Apoptosis-inducing factor 1, mitochondrial OS=Homo sapiens GN=AIFM1 PE=1 SV=1	1	9	9	9	6	9	6	9	6	9	17.6	17.6	17.6	66.9	613	613	0	40.403	14.019	3.3597	83.297	2	0	Median	14.019	NaN	3.3597	NaN	83.297	NaN	2	0	0	0	Median	Median	10.3	17.6	78670000	44717000	33953000	35104000	1151800	33953000
Apoptosis-inducingfactor2	Apoptosis-inducingfactor2	16	16	16	p|Q9BRQ8|AIFM2_HUMAN Apoptosis-inducing factor 2 OS=Homo sapiens GN=AIFM2 PE=1 SV=1	1	16	16	16	10	16	10	16	10	16	61.4	61.4	61.4	40.526	373	373	0	71.291	NaN	NaN	NaN	1	0	Median	NaN	NaN	NaN	NaN	NaN	NaN	1	0	0	0	Median	Median	44.5	61.4	322940000	206250000	116690000	117450000	757160	116690000
Apoptosisinhibitor5	Apoptosisinhibitor5	2	2	2	p|Q9BZZ5|API5_HUMAN Apoptosis inhibitor 5 OS=Homo sapiens GN=API5 PE=1 SV=3	1	2	2	2	0	2	0	2	0	2	5	5	5	59.004	524	524	0.0012422	2.2272	NaN	NaN	NaN	0	0	Median	NaN	NaN	NaN	NaN	NaN	NaN	0	0	0	0	Median	Median	0	5	8730200	8730200	0	0	0	0
ApoptosisregulatorBAX	ApoptosisregulatorBAX	3	3	3	p|Q07812|BAX_HUMAN Apoptosis regulator BAX OS=Homo sapiens GN=BAX PE=1 SV=1	1	3	3	3	0	3	0	3	0	3	19.3	19.3	19.3	21.184	192	192	0	10.317	NaN	NaN	NaN	0	0	Median	NaN	NaN	NaN	NaN	NaN	NaN	0	0	0	0	Median	Median	0	19.3	10704000	10704000	0	0	0	0
Arfaptin-1	Arfaptin-1	2	2	2	p|P53367|ARFP1_HUMAN Arfaptin-1 OS=Homo sapiens GN=ARFIP1 PE=1 SV=2	1	2	2	2	2	1	2	1	2	1	7.5	7.5	7.5	41.738	373	373	0.00044014	2.8671	NaN	NaN	NaN	0	0	Median	NaN	NaN	NaN	NaN	NaN	NaN	0	0	0	0	Median	Median	7.5	4.3	5903300	1904300	3998900	3998900	0	3998900
Arfaptin-2	Arfaptin-2	3	3	3	p|P53365|ARFP2_HUMAN Arfaptin-2 OS=Homo sapiens GN=ARFIP2 PE=1 SV=1	1	3	3	3	3	1	3	1	3	1	13.2	13.2	13.2	37.855	341	341	0	5.0135	NaN	NaN	NaN	0	0	Median	NaN	NaN	NaN	NaN	NaN	NaN	0	0	0	0	Median	Median	13.2	5	5248000	1498400	3749600	3749600	0	3749600
Arf-GAPwithRho-GAPdomain,ANKrepeatandPHdomain-containingprotein1	Arf-GAPwithRho-GAPdomain,ANKrepeatandPHdomain-containingprotein1	3	3	3	p|Q96P48|ARAP1_HUMAN Arf-GAP with Rho-GAP domain, ANK repeat and PH domain-containing protein 1 OS=Homo sapiens GN=ARAP1 PE=1 SV=3	1	3	3	3	2	1	2	1	2	1	3.1	3.1	3.1	162.19	1450	1450	0.001229	2.1446	NaN	NaN	NaN	0	0	Median	NaN	NaN	NaN	NaN	NaN	NaN	0	0	0	0	Median	Median	1.9	1.2	4904200	2519600	2384700	2384700	0	2384700
Arginase-1	Arginase-1	4	4	4	p|P05089|ARGI1_HUMAN Arginase-1 OS=Homo sapiens GN=ARG1 PE=1 SV=2	1	4	4	4	3	4	3	4	3	4	16.1	16.1	16.1	34.735	322	322	0	7.8623	NaN	NaN	NaN	0	0	Median	NaN	NaN	NaN	NaN	NaN	NaN	0	0	0	0	Median	Median	9.6	16.1	19970000	19970000	0	9850400	9850400	0
Arginine--tRNAligase,cytoplasmic	Arginine--tRNAligase,cytoplasmic	37	37	37	p|P54136|SYRC_HUMAN Arginine--tRNA ligase, cytoplasmic OS=Homo sapiens GN=RARS PE=1 SV=2	1	37	37	37	30	30	30	30	30	30	56.4	56.4	56.4	75.378	660	660	0	182.86	18.906	0.95345	92.181	12	0	Leave out requantified	18.921	0.038275	1.0258	0.05143	22.407	52.818	10	2	0	0	Leave out requantified	Median	49.2	47.7	1533900000	851120000	682780000	700680000	19666000	681010000
Argininosuccinatelyase	Argininosuccinatelyase	2	2	2	p|P04424|ARLY_HUMAN Argininosuccinate lyase OS=Homo sapiens GN=ASL PE=1 SV=4	1	2	2	2	2	1	2	1	2	1	7.3	7.3	7.3	51.657	464	464	0	11.718	NaN	NaN	NaN	0	0	Median	NaN	NaN	NaN	NaN	NaN	NaN	0	0	0	0	Median	Median	7.3	3	3437800	656410	2781400	2781400	0	2781400
Argininosuccinatesynthase	Argininosuccinatesynthase	4	4	4	p|P00966|ASSY_HUMAN Argininosuccinate synthase OS=Homo sapiens GN=ASS1 PE=1 SV=2	1	4	4	4	0	4	0	4	0	4	11.7	11.7	11.7	46.53	412	412	0	6.5067	NaN	NaN	NaN	0	0	Median	NaN	NaN	NaN	NaN	NaN	NaN	0	0	0	0	Median	Median	0	11.7	26724000	26724000	0	0	0	0
Armadillorepeat-containingprotein10	Armadillorepeat-containingprotein10	5	5	5	p|Q8N2F6|ARM10_HUMAN Armadillo repeat-containing protein 10 OS=Homo sapiens GN=ARMC10 PE=1 SV=1	1	5	5	5	3	3	3	3	3	3	19	19	19	37.54	343	343	0	9.1663	NaN	NaN	NaN	0	0	Median	NaN	NaN	NaN	NaN	NaN	NaN	0	0	0	0	Median	Median	12.8	9.3	8408500	4443400	3965100	3965100	0	3965100
Armadillorepeat-containingprotein6	Armadillorepeat-containingprotein6	23	23	23	p|Q6NXE6|ARMC6_HUMAN Armadillo repeat-containing protein 6 OS=Homo sapiens GN=ARMC6 PE=1 SV=2	1	23	23	23	19	21	19	21	19	21	58.5	58.5	58.5	54.141	501	501	0	323.31	19.428	1.0229	149.4	12	0	Leave out requantified	19.945	0.017543	1.0229	0.050068	104.93	24.051	10	2	0	0	Leave out requantified	Median	43.9	56.7	2229800000	1105000000	1124800000	1153400000	29959000	1123400000
Armadillorepeat-containingprotein8	Armadillorepeat-containingprotein8	28	28	28	p|Q8IUR7|ARMC8_HUMAN Armadillo repeat-containing protein 8 OS=Homo sapiens GN=ARMC8 PE=1 SV=2	1	28	28	28	23	23	23	23	23	23	49.8	49.8	49.8	75.509	673	673	0	161.52	18.189	0.99854	51.838	5	0	Leave out requantified	18.189	NaN	0.99854	NaN	51.838	NaN	5	0	0	0	Leave out requantified	Median	41.8	41.6	823370000	382970000	440400000	447210000	6806200	440400000
Armadillorepeat-containingX-linkedprotein3	Armadillorepeat-containingX-linkedprotein3	12	12	12	p|Q9UH62|ARMX3_HUMAN Armadillo repeat-containing X-linked protein 3 OS=Homo sapiens GN=ARMCX3 PE=1 SV=1	1	12	12	12	10	8	10	8	10	8	39.6	39.6	39.6	42.5	379	379	0	53.512	NaN	NaN	NaN	0	0	Median	NaN	NaN	NaN	NaN	NaN	NaN	0	0	0	0	Median	Median	31.7	29.6	110820000	48437000	62382000	62382000	0	62382000
Asparagine--tRNAligase,cytoplasmic	Asparagine--tRNAligase,cytoplasmic	2	2	2	p|O43776|SYNC_HUMAN Asparagine--tRNA ligase, cytoplasmic OS=Homo sapiens GN=NARS PE=1 SV=1	1	2	2	2	1	2	1	2	1	2	3.8	3.8	3.8	62.942	548	548	0	5.2503	NaN	NaN	NaN	0	0	Median	NaN	NaN	NaN	NaN	NaN	NaN	0	0	0	0	Median	Median	1.5	3.8	7112900	3639600	3473300	3473300	0	3473300
Aspartateaminotransferase,mitochondrial	Aspartateaminotransferase,mitochondrial	14	14	14	p|P00505|AATM_HUMAN Aspartate aminotransferase, mitochondrial OS=Homo sapiens GN=GOT2 PE=1 SV=3	1	14	14	14	10	10	10	10	10	10	37	37	37	47.517	430	430	0	77.013	13.998	0.92655	24.199	5	0	Leave out requantified	13.998	NaN	0.92655	NaN	24.199	NaN	5	0	0	0	Leave out requantified	Median	25.6	29.5	249650000	120530000	129120000	136800000	7679600	129120000
Aspartate--tRNAligase,cytoplasmic	Aspartate--tRNAligase,cytoplasmic	14	14	14	p|P14868|SYDC_HUMAN Aspartate--tRNA ligase, cytoplasmic OS=Homo sapiens GN=DARS PE=1 SV=2	1	14	14	14	10	9	10	9	10	9	34.1	34.1	34.1	57.136	501	501	0	34.495	8.6243	0.92217	2.255	2	0	Median	8.6243	NaN	0.92217	NaN	2.255	NaN	2	0	0	0	Median	Median	21.2	24.2	122680000	55819000	66857000	69500000	2643400	66857000
Aspartyl/asparaginylbeta-hydroxylase	Aspartyl/asparaginylbeta-hydroxylase	6	6	6	p|Q12797|ASPH_HUMAN Aspartyl/asparaginyl beta-hydroxylase OS=Homo sapiens GN=ASPH PE=1 SV=3	1	6	6	6	6	3	6	3	6	3	15.7	15.7	15.7	85.862	758	758	0	36.294	16.588	1.0584	174.73	3	0	Leave out requantified	16.588	NaN	1.0584	NaN	174.73	NaN	3	0	0	0	Leave out requantified	Median	15.7	10.4	91405000	36323000	55082000	59866000	4783500	55082000
Ataxin-10	Ataxin-10	24	24	24	p|Q9UBB4|ATX10_HUMAN Ataxin-10 OS=Homo sapiens GN=ATXN10 PE=1 SV=1	1	24	24	24	21	20	21	20	21	20	56.4	56.4	56.4	53.488	475	475	0	323.31	18.301	0.95994	33.409	14	0	Leave out requantified	18.92	0.69183	0.99808	0.68918	32.625	163.12	12	2	0	0	Leave out requantified	Median	50.9	44.8	2081100000	967910000	1113200000	1103100000	40107000	1063000000
Atlastin-2;Atlastin-1	Atlastin-2	21;1	21;1	21;1	p|Q8NHH9|ATLA2_HUMAN Atlastin-2 OS=Homo sapiens GN=ATL2 PE=1 SV=2	2	21	21	21	17	18	17	18	17	18	45.8	45.8	45.8	66.228	583	583;558	0	149.6	15.975	0.97013	70.948	7	0	Leave out requantified	16.602	NaN	1.1474	NaN	69.516	NaN	6	1	0	0	Leave out requantified	Median	36	41	1059300000	494870000	564420000	574480000	11315000	563160000
Atlastin-3	Atlastin-3	25	25	25	p|Q6DD88|ATLA3_HUMAN Atlastin-3 OS=Homo sapiens GN=ATL3 PE=1 SV=1	1	25	25	25	23	20	23	20	23	20	58.4	58.4	58.4	60.541	541	541	0	320.77	22.097	1.1141	39.379	19	0	Leave out requantified	22.407	0.1652	1.1293	0.34831	12.684	110.41	17	2	0	0	Leave out requantified	Median	52.3	53.8	2483000000	1298500000	1184500000	1186400000	51478000	1134900000
ATPaseASNA1	ATPaseASNA1	4	4	4	p|O43681|ASNA_HUMAN ATPase ASNA1 OS=Homo sapiens GN=ASNA1 PE=1 SV=2	1	4	4	4	1	3	1	3	1	3	21.6	21.6	21.6	38.792	348	348	0	11.407	NaN	NaN	NaN	0	0	Median	NaN	NaN	NaN	NaN	NaN	NaN	0	0	0	0	Median	Median	6	15.5	18486000	14133000	4353700	4353700	0	4353700
ATPasefamilyAAAdomain-containingprotein1	ATPasefamilyAAAdomain-containingprotein1	17	17	17	p|Q8NBU5|ATAD1_HUMAN ATPase family AAA domain-containing protein 1 OS=Homo sapiens GN=ATAD1 PE=1 SV=1	1	17	17	17	15	16	15	16	15	16	51.8	51.8	51.8	40.744	361	361	0	93.831	20.393	1.1062	62.77	8	0	Leave out requantified	20.393	NaN	1.1062	NaN	62.77	NaN	8	0	0	0	Leave out requantified	Median	46.8	51.8	914490000	458550000	455940000	467600000	11662000	455940000
ATPasefamilyAAAdomain-containingprotein3A	ATPasefamilyAAAdomain-containingprotein3A	26	26	9	p|Q9NVI7|ATD3A_HUMAN ATPase family AAA domain-containing protein 3A OS=Homo sapiens GN=ATAD3A PE=1 SV=2	1	26	26	9	20	18	20	18	8	8	44.6	44.6	14.7	71.368	634	634	0	133.88	18.995	1.0556	124.18	8	0	Leave out requantified	18.995	NaN	1.0556	NaN	124.18	NaN	8	0	0	0	Leave out requantified	Median	35.2	33.4	857170000	316480000	540690000	554920000	14232000	540690000
ATPasefamilyAAAdomain-containingprotein3B	ATPasefamilyAAAdomain-containingprotein3B	21	7	5	p|Q5T9A4|ATD3B_HUMAN ATPase family AAA domain-containing protein 3B OS=Homo sapiens GN=ATAD3B PE=1 SV=1	1	21	7	5	14	11	5	3	3	2	38.6	15.9	10.8	72.572	648	648	0	22.684	NaN	NaN	NaN	0	0	Median	NaN	NaN	NaN	NaN	NaN	NaN	0	0	0	0	Median	Median	27.5	21.3	51842000	9996500	41845000	41845000	0	41845000
ATPaseWRNIP1	ATPaseWRNIP1	4	4	4	p|Q96S55|WRIP1_HUMAN ATPase WRNIP1 OS=Homo sapiens GN=WRNIP1 PE=1 SV=2	1	4	4	4	2	2	2	2	2	2	5.7	5.7	5.7	72.132	665	665	0	4.4477	NaN	NaN	NaN	0	0	Median	NaN	NaN	NaN	NaN	NaN	NaN	0	0	0	0	Median	Median	2.9	2.9	9225700	4624900	4600800	4600800	0	4600800
ATP-bindingcassettesub-familyBmember10,mitochondrial	ATP-bindingcassettesub-familyBmember10,mitochondrial	6	5	5	p|Q9NRK6|ABCBA_HUMAN ATP-binding cassette sub-family B member 10, mitochondrial OS=Homo sapiens GN=ABCB10 PE=1 SV=2	1	6	5	5	5	4	4	4	4	4	11.4	10.3	10.3	79.147	738	738	0	20.994	NaN	NaN	NaN	0	0	Median	NaN	NaN	NaN	NaN	NaN	NaN	0	0	0	0	Median	Median	9.8	8	28021000	16364000	11657000	11657000	0	11657000
ATP-bindingcassettesub-familyBmember6,mitochondrial;ATP-bindingcassettesub-familyBmember5	ATP-bindingcassettesub-familyBmember6,mitochondrial	11;1	11;1	11;1	p|Q9NP58|ABCB6_HUMAN ATP-binding cassette sub-family B member 6, mitochondrial OS=Homo sapiens GN=ABCB6 PE=1 SV=1	2	11	11	11	10	5	10	5	10	5	16.9	16.9	16.9	93.884	842	842;1257	0	43.544	NaN	NaN	NaN	0	0	Median	NaN	NaN	NaN	NaN	NaN	NaN	0	0	0	0	Median	Median	15.8	7.5	89371000	34414000	54957000	54957000	0	54957000
ATP-bindingcassettesub-familyBmember7,mitochondrial	ATP-bindingcassettesub-familyBmember7,mitochondrial	7	7	7	p|O75027|ABCB7_HUMAN ATP-binding cassette sub-family B member 7, mitochondrial OS=Homo sapiens GN=ABCB7 PE=1 SV=2	1	7	7	7	6	4	6	4	6	4	16.9	16.9	16.9	82.64	752	752	0	24.083	NaN	NaN	NaN	0	0	Median	NaN	NaN	NaN	NaN	NaN	NaN	0	0	0	0	Median	Median	12.8	9.3	45470000	11508000	33963000	33963000	0	33963000
ATP-bindingcassettesub-familyBmember8,mitochondrial	ATP-bindingcassettesub-familyBmember8,mitochondrial	19	19	18	p|Q9NUT2|ABCB8_HUMAN ATP-binding cassette sub-family B member 8, mitochondrial OS=Homo sapiens GN=ABCB8 PE=1 SV=3	1	19	19	18	14	11	14	11	13	11	32.2	32.2	31.2	79.988	735	735	0	77.364	19.59	1.1032	6.1748	4	0	Leave out requantified	19.59	NaN	1.1032	NaN	6.1748	NaN	4	0	0	0	Leave out requantified	Median	23.1	20.7	412590000	184550000	228040000	234100000	6057800	228040000
ATP-bindingcassettesub-familyDmember1;ATP-bindingcassettesub-familyDmember2	ATP-bindingcassettesub-familyDmember1	20;1	20;1	20;1	p|P33897|ABCD1_HUMAN ATP-binding cassette sub-family D member 1 OS=Homo sapiens GN=ABCD1 PE=1 SV=2	2	20	20	20	14	16	14	16	14	16	38.3	38.3	38.3	82.936	745	745;740	0	79.574	11.765	1.11	34.127	2	0	Median	11.765	NaN	1.11	NaN	34.127	NaN	2	0	0	0	Median	Median	27.1	31.1	232290000	85906000	146380000	148470000	2089200	146380000
ATP-bindingcassettesub-familyDmember3	ATP-bindingcassettesub-familyDmember3	17	17	17	p|P28288|ABCD3_HUMAN ATP-binding cassette sub-family D member 3 OS=Homo sapiens GN=ABCD3 PE=1 SV=1	1	17	17	17	16	12	16	12	16	12	25.6	25.6	25.6	75.475	659	659	0	92.827	NaN	NaN	NaN	1	0	Median	NaN	NaN	NaN	NaN	NaN	NaN	1	0	0	0	Median	Median	22.8	19.1	289470000	110340000	179130000	180400000	1267800	179130000
ATP-bindingcassettesub-familyEmember1	ATP-bindingcassettesub-familyEmember1	14	14	14	p|P61221|ABCE1_HUMAN ATP-binding cassette sub-family E member 1 OS=Homo sapiens GN=ABCE1 PE=1 SV=1	1	14	14	14	10	8	10	8	10	8	27	27	27	67.314	599	599	0	35.411	NaN	NaN	NaN	0	0	Median	NaN	NaN	NaN	NaN	NaN	NaN	0	0	0	0	Median	Median	17.5	16.5	103530000	58717000	44811000	44811000	0	44811000
ATP-bindingcassettesub-familyFmember1	ATP-bindingcassettesub-familyFmember1	6	6	6	p|Q8NE71|ABCF1_HUMAN ATP-binding cassette sub-family F member 1 OS=Homo sapiens GN=ABCF1 PE=1 SV=2	1	6	6	6	4	5	4	5	4	5	8.2	8.2	8.2	95.925	845	845	0	17.267	NaN	NaN	NaN	0	0	Median	NaN	NaN	NaN	NaN	NaN	NaN	0	0	0	0	Median	Median	5.4	7	21735000	9097300	12638000	12638000	0	12638000
ATP-bindingcassettesub-familyFmember2	ATP-bindingcassettesub-familyFmember2	9	9	9	p|Q9UG63|ABCF2_HUMAN ATP-binding cassette sub-family F member 2 OS=Homo sapiens GN=ABCF2 PE=1 SV=2	1	9	9	9	8	6	8	6	8	6	17.8	17.8	17.8	71.289	623	623	0	55.718	NaN	NaN	NaN	1	0	Median	NaN	NaN	NaN	NaN	NaN	NaN	1	0	0	0	Median	Median	15.7	12.2	129740000	43617000	86120000	86751000	631000	86120000
ATP-bindingcassettesub-familyFmember3	ATP-bindingcassettesub-familyFmember3	17	17	17	p|Q9NUQ8|ABCF3_HUMAN ATP-binding cassette sub-family F member 3 OS=Homo sapiens GN=ABCF3 PE=1 SV=2	1	17	17	17	14	11	14	11	14	11	29.8	29.8	29.8	79.744	709	709	0	52.158	NaN	NaN	NaN	0	0	Median	NaN	NaN	NaN	NaN	NaN	NaN	0	0	0	0	Median	Median	24.5	19.2	144620000	52707000	91914000	91914000	0	91914000
ATP-bindingcassettesub-familyGmember1	ATP-bindingcassettesub-familyGmember1	2	2	2	p|P45844|ABCG1_HUMAN ATP-binding cassette sub-family G member 1 OS=Homo sapiens GN=ABCG1 PE=1 SV=3	1	2	2	2	2	0	2	0	2	0	3.4	3.4	3.4	75.591	678	678	0	4.5405	NaN	NaN	NaN	0	0	Median	NaN	NaN	NaN	NaN	NaN	NaN	0	0	0	0	Median	Median	3.4	0	4430400	0	4430400	4430400	0	4430400
ATP-bindingcassettesub-familyGmember2	ATP-bindingcassettesub-familyGmember2	7	7	7	p|Q9UNQ0|ABCG2_HUMAN ATP-binding cassette sub-family G member 2 OS=Homo sapiens GN=ABCG2 PE=1 SV=3	1	7	7	7	6	6	6	6	6	6	12.8	12.8	12.8	72.313	655	655	0	19.491	NaN	NaN	NaN	0	0	Median	NaN	NaN	NaN	NaN	NaN	NaN	0	0	0	0	Median	Median	10.2	11.5	85366000	31883000	53483000	53483000	0	53483000
ATP-citratesynthase	ATP-citratesynthase	27	27	27	p|P53396|ACLY_HUMAN ATP-citrate synthase OS=Homo sapiens GN=ACLY PE=1 SV=3	1	27	27	27	13	24	13	24	13	24	31.5	31.5	31.5	120.84	1101	1101	0	117.27	NaN	NaN	NaN	1	0	Median	NaN	NaN	NaN	NaN	NaN	NaN	1	0	0	0	Median	Median	13.1	28.9	326660000	216950000	109710000	110130000	419410	109710000
ATP-dependent6-phosphofructokinase,livertype	ATP-dependent6-phosphofructokinase,livertype	26	23	23	p|P17858|PFKAL_HUMAN ATP-dependent 6-phosphofructokinase, liver type OS=Homo sapiens GN=PFKL PE=1 SV=6	1	26	23	23	18	20	15	18	15	18	46	41.3	41.3	85.018	780	780	0	133.53	14.24	0.7757	138.82	3	0	Leave out requantified	14.608	NaN	0.99751	NaN	35.567	NaN	2	1	0	0	Median	Median	32.7	36.3	553500000	318370000	235140000	236290000	3461100	232830000
ATP-dependent6-phosphofructokinase,muscletype	ATP-dependent6-phosphofructokinase,muscletype	21	19	19	p|P08237|PFKAM_HUMAN ATP-dependent 6-phosphofructokinase, muscle type OS=Homo sapiens GN=PFKM PE=1 SV=2	1	21	19	19	13	18	11	17	11	17	35	32.7	32.7	85.182	780	780	0	127.86	15.767	0.85606	34.359	4	0	Leave out requantified	15.767	NaN	0.85606	NaN	34.359	NaN	4	0	0	0	Leave out requantified	Median	23.2	31	384880000	177650000	207230000	214110000	6882600	207230000
ATP-dependent6-phosphofructokinase,platelettype	ATP-dependent6-phosphofructokinase,platelettype	33	33	30	p|Q01813|PFKAP_HUMAN ATP-dependent 6-phosphofructokinase, platelet type OS=Homo sapiens GN=PFKP PE=1 SV=2	1	33	33	30	26	28	26	28	23	26	48.5	48.5	43.8	85.595	784	784	0	323.31	21.295	1.0029	24.287	14	0	Leave out requantified	21.463	0.1041	1.0087	0.17767	24.457	200.18	12	2	0	0	Leave out requantified	Median	40.8	42.1	2311900000	1221400000	1090500000	1125500000	42993000	1082500000
ATP-dependentClpproteaseATP-bindingsubunitclpX-like,mitochondrial	ATP-dependentClpproteaseATP-bindingsubunitclpX-like,mitochondrial	3	3	3	p|O76031|CLPX_HUMAN ATP-dependent Clp protease ATP-binding subunit clpX-like, mitochondrial OS=Homo sapiens GN=CLPX PE=1 SV=2	1	3	3	3	3	1	3	1	3	1	5.8	5.8	5.8	69.223	633	633	0	4.6542	NaN	NaN	NaN	0	0	Median	NaN	NaN	NaN	NaN	NaN	NaN	0	0	0	0	Median	Median	5.8	1.9	7982200	3540300	4441900	4441900	0	4441900
ATP-dependentDNAhelicaseQ1	ATP-dependentDNAhelicaseQ1	3	3	3	p|P46063|RECQ1_HUMAN ATP-dependent DNA helicase Q1 OS=Homo sapiens GN=RECQL PE=1 SV=3	1	3	3	3	2	1	2	1	2	1	5.5	5.5	5.5	73.457	649	649	0	5.1045	NaN	NaN	NaN	1	0	Median	NaN	NaN	NaN	NaN	NaN	NaN	1	0	0	0	Median	Median	3.4	2.2	86632000	4859800	81772000	84517000	2745200	81772000
ATP-dependentRNAhelicaseA	ATP-dependentRNAhelicaseA	18	18	18	p|Q08211|DHX9_HUMAN ATP-dependent RNA helicase A OS=Homo sapiens GN=DHX9 PE=1 SV=4	1	18	18	18	11	16	11	16	11	16	17.4	17.4	17.4	140.96	1270	1270	0	56.312	0.14209	0.22945	83.865	5	0	Leave out requantified	NaN	0.14209	NaN	0.22945	NaN	83.865	0	5	0	0	Median	Leave out requantified	9.8	16.3	185600000	112270000	73328000	65067000	0	65067000
ATP-dependentRNAhelicaseDDX1	ATP-dependentRNAhelicaseDDX1	5	5	5	p|Q92499|DDX1_HUMAN ATP-dependent RNA helicase DDX1 OS=Homo sapiens GN=DDX1 PE=1 SV=2	1	5	5	5	3	3	3	3	3	3	9.3	9.3	9.3	82.431	740	740	0	20.546	NaN	NaN	NaN	0	0	Median	NaN	NaN	NaN	NaN	NaN	NaN	0	0	0	0	Median	Median	4.9	5.9	19621000	11654000	7967400	7967400	0	7967400
ATP-dependentRNAhelicaseDDX19A;ATP-dependentRNAhelicaseDDX19B	ATP-dependentRNAhelicaseDDX19A;ATP-dependentRNAhelicaseDDX19B	1;1	1;1	1;1	p|Q9NUU7|DD19A_HUMAN ATP-dependent RNA helicase DDX19A OS=Homo sapiens GN=DDX19A PE=1 SV=1;p|Q9UMR2|DD19B_HUMAN ATP-dependent RNA helicase DDX19B OS=Homo sapiens GN=DDX19B PE=1 SV=1	2	1	1	1	0	1	0	1	0	1	3.1	3.1	3.1	53.974	478	478;479	0.0012537	2.3417	NaN	NaN	NaN	0	0	Median	NaN	NaN	NaN	NaN	NaN	NaN	0	0	0	0	Median	Median	0	3.1	0	0	0	0	0	0
ATP-dependentRNAhelicaseDDX24	ATP-dependentRNAhelicaseDDX24	2	2	2	p|Q9GZR7|DDX24_HUMAN ATP-dependent RNA helicase DDX24 OS=Homo sapiens GN=DDX24 PE=1 SV=1	1	2	2	2	2	0	2	0	2	0	3.5	3.5	3.5	96.331	859	859	0.0004787	3.9281	NaN	NaN	NaN	0	0	Median	NaN	NaN	NaN	NaN	NaN	NaN	0	0	0	0	Median	Median	3.5	0	1237300	0	1237300	1237300	0	1237300
ATP-dependentRNAhelicaseDDX39A	ATP-dependentRNAhelicaseDDX39A	10	2	2	p|O00148|DX39A_HUMAN ATP-dependent RNA helicase DDX39A OS=Homo sapiens GN=DDX39A PE=1 SV=2	1	10	2	2	9	7	2	1	2	1	22	4.7	4.7	49.129	427	427	0	4.3124	NaN	NaN	NaN	0	0	Median	NaN	NaN	NaN	NaN	NaN	NaN	0	0	0	0	Median	Median	20.1	13.8	15986000	2728300	13257000	13257000	0	13257000
ATP-dependentRNAhelicaseDDX3X;ATP-dependentRNAhelicaseDDX3Y;ProbableATP-dependentRNAhelicaseDDX4	ATP-dependentRNAhelicaseDDX3X;ATP-dependentRNAhelicaseDDX3Y	12;9;1	11;8;1	11;8;1	p|O00571|DDX3X_HUMAN ATP-dependent RNA helicase DDX3X OS=Homo sapiens GN=DDX3X PE=1 SV=3;p|O15523|DDX3Y_HUMAN ATP-dependent RNA helicase DDX3Y OS=Homo sapiens GN=DDX3Y PE=1 SV=2	3	12	11	11	10	8	9	8	9	8	25.4	23.7	23.7	73.243	662	662;660;724	0	56.978	0.86007	1.0469	161.4	4	0	Leave out requantified	5.2875	0.10792	6.571	0.12291	76.062	32.879	2	2	0	0	Median	Median	19.9	17.1	83119000	45275000	37844000	37065000	995900	36069000
ATP-dependentRNAhelicaseDDX54	ATP-dependentRNAhelicaseDDX54	1	1	1	p|Q8TDD1|DDX54_HUMAN ATP-dependent RNA helicase DDX54 OS=Homo sapiens GN=DDX54 PE=1 SV=2	1	1	1	1	1	0	1	0	1	0	1.2	1.2	1.2	98.594	881	881	0.0077942	1.7284	NaN	NaN	NaN	0	0	Median	NaN	NaN	NaN	NaN	NaN	NaN	0	0	0	0	Median	Median	1.2	0	2824100	0	2824100	2824100	0	2824100
ATP-dependentzincmetalloproteaseYME1L1	ATP-dependentzincmetalloproteaseYME1L1	5	5	5	p|Q96TA2|YMEL1_HUMAN ATP-dependent zinc metalloprotease YME1L1 OS=Homo sapiens GN=YME1L1 PE=1 SV=2	1	5	5	5	3	2	3	2	3	2	8.9	8.9	8.9	86.454	773	773	0	15.823	NaN	NaN	NaN	0	0	Median	NaN	NaN	NaN	NaN	NaN	NaN	0	0	0	0	Median	Median	5.2	3.8	11116000	1686400	9429200	9429200	0	9429200
ATPsynthaseF(0)complexsubunitB1,mitochondrial	ATPsynthaseF(0)complexsubunitB1,mitochondrial	18	18	18	p|P24539|AT5F1_HUMAN ATP synthase F(0) complex subunit B1, mitochondrial OS=Homo sapiens GN=ATP5F1 PE=1 SV=2	1	18	18	18	10	18	10	18	10	18	57.4	57.4	57.4	28.908	256	256	0	280.78	21.464	1.0077	154.79	11	0	Leave out requantified	21.742	0.0023271	1.0184	0.0085946	36.397	88.326	9	2	0	0	Leave out requantified	Median	39.1	57.4	2709600000	1707200000	1002400000	1038000000	36783000	1001300000
ATPsynthasesubunita	ATPsynthasesubunita	1	1	1	p|P00846|ATP6_HUMAN ATP synthase subunit a OS=Homo sapiens GN=MT-ATP6 PE=1 SV=1	1	1	1	1	1	1	1	1	1	1	4.4	4.4	4.4	24.817	226	226	0	8.1912	NaN	NaN	NaN	1	0	Median	NaN	NaN	NaN	NaN	NaN	NaN	1	0	0	0	Median	Median	4.4	4.4	511420000	227120000	284300000	295010000	10711000	284300000
ATPsynthasesubunitalpha,mitochondrial	ATPsynthasesubunitalpha,mitochondrial	36	36	36	p|P25705|ATPA_HUMAN ATP synthase subunit alpha, mitochondrial OS=Homo sapiens GN=ATP5A1 PE=1 SV=1	1	36	36	36	28	33	28	33	28	33	63.7	63.7	63.7	59.75	553	553	0	323.31	14.667	0.83152	141.54	48	0	Leave out requantified	20.567	0.0066173	0.9719	0.026709	16.341	86.781	32	16	0	0	Leave out requantified	Leave out requantified	59.5	59.5	14793000000	7523100000	7270300000	7495500000	310280000	7185200000
ATPsynthasesubunitbeta,mitochondrial	ATPsynthasesubunitbeta,mitochondrial	26	26	26	p|P06576|ATPB_HUMAN ATP synthase subunit beta, mitochondrial OS=Homo sapiens GN=ATP5B PE=1 SV=3	1	26	26	26	23	25	23	25	23	25	73.5	73.5	73.5	56.559	529	529	0	323.31	12.707	0.5939	143.98	33	0	Leave out requantified	17.032	0.012603	0.85191	0.036596	21.606	85.239	21	12	0	0	Leave out requantified	Leave out requantified	66.7	73.5	6494900000	3091300000	3403600000	3527700000	146530000	3381200000
ATPsynthasesubunitd,mitochondrial	ATPsynthasesubunitd,mitochondrial	3	3	3	p|O75947|ATP5H_HUMAN ATP synthase subunit d, mitochondrial OS=Homo sapiens GN=ATP5H PE=1 SV=3	1	3	3	3	0	3	0	3	0	3	29.8	29.8	29.8	18.491	161	161	0	8.4482	NaN	NaN	NaN	0	0	Median	NaN	NaN	NaN	NaN	NaN	NaN	0	0	0	0	Median	Median	0	29.8	31516000	31516000	0	0	0	0
ATPsynthasesubunitdelta,mitochondrial	ATPsynthasesubunitdelta,mitochondrial	1	1	1	p|P30049|ATPD_HUMAN ATP synthase subunit delta, mitochondrial OS=Homo sapiens GN=ATP5D PE=1 SV=2	1	1	1	1	0	1	0	1	0	1	5.4	5.4	5.4	17.49	168	168	0.0062671	1.7589	NaN	NaN	NaN	0	0	Median	NaN	NaN	NaN	NaN	NaN	NaN	0	0	0	0	Median	Median	0	5.4	5779200	5779200	0	0	0	0
ATPsynthasesubunitg,mitochondrial	ATPsynthasesubunitg,mitochondrial	3	3	3	p|O75964|ATP5L_HUMAN ATP synthase subunit g, mitochondrial OS=Homo sapiens GN=ATP5L PE=1 SV=3	1	3	3	3	1	2	1	2	1	2	32	32	32	11.428	103	103	0	4.4301	NaN	NaN	NaN	0	0	Median	NaN	NaN	NaN	NaN	NaN	NaN	0	0	0	0	Median	Median	10.7	21.4	7246700	7246700	0	0	0	0
ATPsynthasesubunitgamma,mitochondrial	ATPsynthasesubunitgamma,mitochondrial	11	11	11	p|P36542|ATPG_HUMAN ATP synthase subunit gamma, mitochondrial OS=Homo sapiens GN=ATP5C1 PE=1 SV=1	1	11	11	11	9	9	9	9	9	9	35.2	35.2	35.2	32.996	298	298	0	65.923	0.45179	0.20029	49.543	8	0	Leave out requantified	16.543	0.070755	0.87673	0.15762	31.077	116.17	3	5	0	0	Leave out requantified	Leave out requantified	32.6	31.5	625030000	348700000	276330000	273850000	7585500	266270000
ATPsynthasesubunitO,mitochondrial	ATPsynthasesubunitO,mitochondrial	9	9	9	p|P48047|ATPO_HUMAN ATP synthase subunit O, mitochondrial OS=Homo sapiens GN=ATP5O PE=1 SV=1	1	9	9	9	5	8	5	8	5	8	52.1	52.1	52.1	23.277	213	213	0	58.469	15.51	0.82228	82.858	4	0	Leave out requantified	15.51	NaN	0.82228	NaN	82.858	NaN	4	0	0	0	Leave out requantified	Median	27.7	47.4	640340000	435520000	204820000	218090000	13266000	204820000
ATPsynthasesubunits-likeprotein	ATPsynthasesubunits-likeprotein	3	3	3	p|Q9NW81|AT5SL_HUMAN ATP synthase subunit s-like protein OS=Homo sapiens GN=ATP5SL PE=1 SV=3	1	3	3	3	2	2	2	2	2	2	9.3	9.3	9.3	29.267	257	257	0	8.9705	NaN	NaN	NaN	0	0	Median	NaN	NaN	NaN	NaN	NaN	NaN	0	0	0	0	Median	Median	5.1	8.9	12437000	7784900	4651700	4651700	0	4651700
AT-richinteractivedomain-containingprotein1A	AT-richinteractivedomain-containingprotein1A	18	18	17	p|O14497|ARI1A_HUMAN AT-rich interactive domain-containing protein 1A OS=Homo sapiens GN=ARID1A PE=1 SV=3	1	18	18	17	16	12	16	12	15	11	10.5	10.5	9.7	242.04	2285	2285	0	56.035	17.482	1.1741	32.165	2	0	Median	17.482	NaN	1.1741	NaN	32.165	NaN	2	0	0	0	Median	Median	9.5	7.5	267580000	114800000	152790000	155260000	2472900	152790000
AT-richinteractivedomain-containingprotein1B	AT-richinteractivedomain-containingprotein1B	4	3	3	p|Q8NFD5|ARI1B_HUMAN AT-rich interactive domain-containing protein 1B OS=Homo sapiens GN=ARID1B PE=1 SV=2	1	4	3	3	3	2	2	1	2	1	2.7	1.8	1.8	236.12	2236	2236	0	5.0435	NaN	NaN	NaN	0	0	Median	NaN	NaN	NaN	NaN	NaN	NaN	0	0	0	0	Median	Median	2.3	1.2	6956400	3897800	3058600	3058600	0	3058600
ATR-interactingprotein	ATR-interactingprotein	6	6	6	p|Q8WXE1|ATRIP_HUMAN ATR-interacting protein OS=Homo sapiens GN=ATRIP PE=1 SV=1	1	6	6	6	5	4	5	4	5	4	9.2	9.2	9.2	85.837	791	791	0	42.773	NaN	NaN	NaN	1	0	Median	NaN	NaN	NaN	NaN	NaN	NaN	1	0	0	0	Median	Median	7.3	6.4	44605000	15358000	29247000	30917000	1669400	29247000
AtypicalkinaseADCK3,mitochondrial	AtypicalkinaseADCK3,mitochondrial	7	7	7	p|Q8NI60|ADCK3_HUMAN Atypical kinase ADCK3, mitochondrial OS=Homo sapiens GN=ADCK3 PE=1 SV=1	1	7	7	7	4	4	4	4	4	4	14.5	14.5	14.5	71.949	647	647	0	19.404	NaN	NaN	NaN	0	0	Median	NaN	NaN	NaN	NaN	NaN	NaN	0	0	0	0	Median	Median	6.6	9.4	46117000	26683000	19434000	19434000	0	19434000
AurorakinaseA;AurorakinaseC	AurorakinaseA	10;1	10;1	9;0	p|O14965|AURKA_HUMAN Aurora kinase A OS=Homo sapiens GN=AURKA PE=1 SV=2	2	10	10	9	6	4	6	4	5	4	33.5	33.5	31.5	45.809	403	403;309	0	16.144	NaN	NaN	NaN	0	0	Median	NaN	NaN	NaN	NaN	NaN	NaN	0	0	0	0	Median	Median	21.1	12.4	49671000	13976000	35695000	35695000	0	35695000
AurorakinaseB	AurorakinaseB	6	5	5	p|Q96GD4|AURKB_HUMAN Aurora kinase B OS=Homo sapiens GN=AURKB PE=1 SV=3	1	6	5	5	5	3	4	3	4	3	21.2	18.9	18.9	39.31	344	344	0	9.8547	NaN	NaN	NaN	0	0	Median	NaN	NaN	NaN	NaN	NaN	NaN	0	0	0	0	Median	Median	17.7	11	11958000	3334500	8623300	8623300	0	8623300
Autophagy-relatedprotein9A	Autophagy-relatedprotein9A	3	3	3	p|Q7Z3C6|ATG9A_HUMAN Autophagy-related protein 9A OS=Homo sapiens GN=ATG9A PE=1 SV=3	1	3	3	3	2	2	2	2	2	2	5.1	5.1	5.1	94.446	839	839	0	6.0171	NaN	NaN	NaN	0	0	Median	NaN	NaN	NaN	NaN	NaN	NaN	0	0	0	0	Median	Median	3.9	3.3	8127800	3940300	4187500	4187500	0	4187500
BaculoviralIAPrepeat-containingprotein6;REV__MitochondrialdynamicsproteinMID49;REV__BaculoviralIAPrepeat-containingprotein6	BaculoviralIAPrepeat-containingprotein6	24;1;1	24;1;1	24;1;1	p|Q9NR09|BIRC6_HUMAN Baculoviral IAP repeat-containing protein 6 OS=Homo sapiens GN=BIRC6 PE=1 SV=2	3	24	24	24	17	15	17	15	17	15	6.9	6.9	6.9	530.25	4857	4857;454;4857	0	63.495	4.6425	2.9579	96.734	2	0	Median	4.6425	NaN	2.9579	NaN	96.734	NaN	2	0	0	0	Median	Median	4.6	4.4	128960000	63174000	65785000	67476000	1691900	65785000
Band4.1-likeprotein2	Band4.1-likeprotein2	4	4	4	p|O43491|E41L2_HUMAN Band 4.1-like protein 2 OS=Homo sapiens GN=EPB41L2 PE=1 SV=1	1	4	4	4	3	1	3	1	3	1	5.2	5.2	5.2	112.59	1005	1005	0	9.921	NaN	NaN	NaN	0	0	Median	NaN	NaN	NaN	NaN	NaN	NaN	0	0	0	0	Median	Median	4.3	0.9	9134700	1178200	7956500	7956500	0	7956500
Basalcelladhesionmolecule	Basalcelladhesionmolecule	7	7	7	p|P50895|BCAM_HUMAN Basal cell adhesion molecule OS=Homo sapiens GN=BCAM PE=1 SV=2	1	7	7	7	5	5	5	5	5	5	15.6	15.6	15.6	67.404	628	628	0	14.48	NaN	NaN	NaN	1	0	Median	NaN	NaN	NaN	NaN	NaN	NaN	1	0	0	0	Median	Median	11.1	11	30124000	14273000	15851000	18721000	2869800	15851000
BasicleucinezipperandW2domain-containingprotein1	BasicleucinezipperandW2domain-containingprotein1	30	28	28	p|Q7L1Q6|BZW1_HUMAN Basic leucine zipper and W2 domain-containing protein 1 OS=Homo sapiens GN=BZW1 PE=1 SV=1	1	30	28	28	21	28	20	26	20	26	66.8	64.9	64.9	48.043	419	419	0	241.43	23.372	1.0723	91.345	12	0	Leave out requantified	23.372	NaN	1.0723	NaN	91.345	NaN	12	0	0	0	Leave out requantified	Median	57	66.8	6167000000	2713800000	3453300000	3577500000	124210000	3453300000
BasicleucinezipperandW2domain-containingprotein2	BasicleucinezipperandW2domain-containingprotein2	30	30	28	p|Q9Y6E2|BZW2_HUMAN Basic leucine zipper and W2 domain-containing protein 2 OS=Homo sapiens GN=BZW2 PE=1 SV=1	1	30	30	28	21	28	21	28	20	26	64.9	64.9	61.8	48.162	419	419	0	284.6	22.655	1.0868	24.148	13	0	Leave out requantified	22.655	NaN	1.0868	NaN	24.148	NaN	13	0	0	0	Leave out requantified	Median	54.9	62.1	3558100000	1866600000	1691500000	1758300000	66739000	1691500000
Basigin	Basigin	9	9	9	p|P35613|BASI_HUMAN Basigin OS=Homo sapiens GN=BSG PE=1 SV=2	1	9	9	9	9	5	9	5	9	5	34.8	34.8	34.8	42.2	385	385	0	44.994	15.501	0.96596	6.7413	4	0	Leave out requantified	15.501	NaN	0.96596	NaN	6.7413	NaN	4	0	0	0	Leave out requantified	Median	34.8	19.2	444290000	176660000	267630000	275130000	7500800	267630000
Battenin	Battenin	4	4	4	p|Q13286|CLN3_HUMAN Battenin OS=Homo sapiens GN=CLN3 PE=1 SV=1	1	4	4	4	4	2	4	2	4	2	15.8	15.8	15.8	47.622	438	438	0	11.369	NaN	NaN	NaN	0	0	Median	NaN	NaN	NaN	NaN	NaN	NaN	0	0	0	0	Median	Median	15.8	7.3	14982000	3258200	11723000	11723000	0	11723000
B-cellreceptor-associatedprotein31	B-cellreceptor-associatedprotein31	7	7	7	p|P51572|BAP31_HUMAN B-cell receptor-associated protein 31 OS=Homo sapiens GN=BCAP31 PE=1 SV=3	1	7	7	7	4	5	4	5	4	5	26.8	26.8	26.8	27.991	246	246	0	10.682	NaN	NaN	NaN	1	0	Median	NaN	NaN	NaN	NaN	NaN	NaN	1	0	0	0	Median	Median	14.2	19.5	31377000	10899000	20477000	21455000	977360	20477000
BCL2/adenovirusE1B19kDaprotein-interactingprotein3	BCL2/adenovirusE1B19kDaprotein-interactingprotein3	1	1	1	p|Q12983|BNIP3_HUMAN BCL2/adenovirus E1B 19 kDa protein-interacting protein 3 OS=Homo sapiens GN=BNIP3 PE=1 SV=2	1	1	1	1	1	1	1	1	1	1	6.2	6.2	6.2	21.541	194	194	0.001224	2.1005	NaN	NaN	NaN	0	0	Median	NaN	NaN	NaN	NaN	NaN	NaN	0	0	0	0	Median	Median	6.2	6.2	867160	350070	517100	517100	0	517100
Bcl-2homologousantagonist/killer	Bcl-2homologousantagonist/killer	5	5	5	p|Q16611|BAK_HUMAN Bcl-2 homologous antagonist/killer OS=Homo sapiens GN=BAK1 PE=1 SV=1	1	5	5	5	3	3	3	3	3	3	33.2	33.2	33.2	23.408	211	211	0	13.307	NaN	NaN	NaN	0	0	Median	NaN	NaN	NaN	NaN	NaN	NaN	0	0	0	0	Median	Median	12.3	27.5	29812000	11274000	18538000	18538000	0	18538000
Bcl-2-likeprotein1	Bcl-2-likeprotein1	1	1	1	p|Q07817|B2CL1_HUMAN Bcl-2-like protein 1 OS=Homo sapiens GN=BCL2L1 PE=1 SV=1	1	1	1	1	1	0	1	0	1	0	4.3	4.3	4.3	26.049	233	233	0.0088906	1.6655	NaN	NaN	NaN	0	0	Median	NaN	NaN	NaN	NaN	NaN	NaN	0	0	0	0	Median	Median	4.3	0	3183500	0	3183500	3183500	0	3183500
Bcl-2-likeprotein12	Bcl-2-likeprotein12	6	6	6	p|Q9HB09|B2L12_HUMAN Bcl-2-like protein 12 OS=Homo sapiens GN=BCL2L12 PE=1 SV=1	1	6	6	6	3	4	3	4	3	4	21	21	21	36.821	334	334	0	43	NaN	NaN	NaN	0	0	Median	NaN	NaN	NaN	NaN	NaN	NaN	0	0	0	0	Median	Median	9.6	15.9	30043000	18116000	11928000	11928000	0	11928000
Bcl-2-likeprotein13	Bcl-2-likeprotein13	3	3	3	p|Q9BXK5|B2L13_HUMAN Bcl-2-like protein 13 OS=Homo sapiens GN=BCL2L13 PE=1 SV=1	1	3	3	3	2	3	2	3	2	3	8.2	8.2	8.2	52.723	485	485	0	7.8661	NaN	NaN	NaN	0	0	Median	NaN	NaN	NaN	NaN	NaN	NaN	0	0	0	0	Median	Median	4.7	8.2	22151000	14207000	7944100	7944100	0	7944100
Beta-1,3-galactosyltransferase6	Beta-1,3-galactosyltransferase6	1	1	1	p|Q96L58|B3GT6_HUMAN Beta-1,3-galactosyltransferase 6 OS=Homo sapiens GN=B3GALT6 PE=1 SV=2	1	1	1	1	0	1	0	1	0	1	2.7	2.7	2.7	37.137	329	329	0.0088224	1.6264	NaN	NaN	NaN	0	0	Median	NaN	NaN	NaN	NaN	NaN	NaN	0	0	0	0	Median	Median	0	2.7	608020	608020	0	0	0	0
Beta-1,4-galactosyltransferase1	Beta-1,4-galactosyltransferase1	4	4	4	p|P15291|B4GT1_HUMAN Beta-1,4-galactosyltransferase 1 OS=Homo sapiens GN=B4GALT1 PE=1 SV=5	1	4	4	4	4	0	4	0	4	0	17.1	17.1	17.1	43.92	398	398	0	13.972	NaN	NaN	NaN	1	0	Median	NaN	NaN	NaN	NaN	NaN	NaN	1	0	0	0	Median	Median	17.1	0	33554000	283160	33271000	33554000	283160	33271000
Beta-1,4-galactosyltransferase4	Beta-1,4-galactosyltransferase4	2	2	2	p|O60513|B4GT4_HUMAN Beta-1,4-galactosyltransferase 4 OS=Homo sapiens GN=B4GALT4 PE=1 SV=1	1	2	2	2	1	1	1	1	1	1	6.7	6.7	6.7	40.041	344	344	0	4.5389	NaN	NaN	NaN	0	0	Median	NaN	NaN	NaN	NaN	NaN	NaN	0	0	0	0	Median	Median	3.8	2.9	5053900	939420	4114500	4114500	0	4114500
Beta-1,4-galactosyltransferase5	Beta-1,4-galactosyltransferase5	1	1	1	p|O43286|B4GT5_HUMAN Beta-1,4-galactosyltransferase 5 OS=Homo sapiens GN=B4GALT5 PE=2 SV=1	1	1	1	1	1	1	1	1	1	1	2.1	2.1	2.1	45.118	388	388	0.0085437	1.7007	NaN	NaN	NaN	1	0	Median	NaN	NaN	NaN	NaN	NaN	NaN	1	0	0	0	Median	Median	2.1	2.1	53355000	23777000	29577000	30952000	1374200	29577000
Beta-1,4-glucuronyltransferase1	Beta-1,4-glucuronyltransferase1	1	1	1	p|O43505|B4GA1_HUMAN Beta-1,4-glucuronyltransferase 1 OS=Homo sapiens GN=B4GAT1 PE=1 SV=1	1	1	1	1	0	1	0	1	0	1	3.9	3.9	3.9	47.119	415	415	0.00084034	2.3804	NaN	NaN	NaN	0	0	Median	NaN	NaN	NaN	NaN	NaN	NaN	0	0	0	0	Median	Median	0	3.9	1846000	1846000	0	0	0	0
Beta-actin-likeprotein2	Beta-actin-likeprotein2	10	1	1	p|Q562R1|ACTBL_HUMAN Beta-actin-like protein 2 OS=Homo sapiens GN=ACTBL2 PE=1 SV=2	1	10	1	1	8	7	0	1	0	1	23.7	2.7	2.7	42.003	376	376	1	-2	NaN	NaN	NaN	0	0	Median	NaN	NaN	NaN	NaN	NaN	NaN	0	0	0	0	Median	Median	19.4	17	5311600	5311600	0	0	0	0
Beta-catenin-likeprotein1	Beta-catenin-likeprotein1	3	3	3	p|Q8WYA6|CTBL1_HUMAN Beta-catenin-like protein 1 OS=Homo sapiens GN=CTNNBL1 PE=1 SV=1	1	3	3	3	1	3	1	3	1	3	5.7	5.7	5.7	65.173	563	563	0	6.3387	NaN	NaN	NaN	0	0	Median	NaN	NaN	NaN	NaN	NaN	NaN	0	0	0	0	Median	Median	1.4	5.7	7029100	7029100	0	0	0	0
Beta-centractin	Beta-centractin	13	4	4	p|P42025|ACTY_HUMAN Beta-centractin OS=Homo sapiens GN=ACTR1B PE=1 SV=1	1	13	4	4	6	9	2	3	2	3	45.7	19.4	19.4	42.293	376	376	0	14.423	NaN	NaN	NaN	0	0	Median	NaN	NaN	NaN	NaN	NaN	NaN	0	0	0	0	Median	Median	18.6	35.1	61220000	19164000	42057000	42057000	0	42057000
Beta-hexosaminidasesubunitalpha	Beta-hexosaminidasesubunitalpha	12	12	12	p|P06865|HEXA_HUMAN Beta-hexosaminidase subunit alpha OS=Homo sapiens GN=HEXA PE=1 SV=2	1	12	12	12	7	9	7	9	7	9	26.5	26.5	26.5	60.702	529	529	0	27.062	NaN	NaN	NaN	0	0	Median	NaN	NaN	NaN	NaN	NaN	NaN	0	0	0	0	Median	Median	12.9	21.4	105840000	55733000	50105000	50105000	0	50105000
Beta-hexosaminidasesubunitbeta	Beta-hexosaminidasesubunitbeta	13	13	13	p|P07686|HEXB_HUMAN Beta-hexosaminidase subunit beta OS=Homo sapiens GN=HEXB PE=1 SV=3	1	13	13	13	10	7	10	7	10	7	30.2	30.2	30.2	63.111	556	556	0	34.503	NaN	NaN	NaN	1	0	Median	NaN	NaN	NaN	NaN	NaN	NaN	1	0	0	0	Median	Median	25.2	17.3	107720000	41121000	66603000	67178000	575630	66603000
Beta-secretase2	Beta-secretase2	1	1	1	p|Q9Y5Z0|BACE2_HUMAN Beta-secretase 2 OS=Homo sapiens GN=BACE2 PE=1 SV=1	1	1	1	1	1	1	1	1	1	1	2.5	2.5	2.5	56.18	518	518	0.0004268	2.5202	NaN	NaN	NaN	0	0	Median	NaN	NaN	NaN	NaN	NaN	NaN	0	0	0	0	Median	Median	2.5	2.5	1718200	0	1718200	1718200	0	1718200
Bifunctional3'-phosphoadenosine5'-phosphosulfatesynthase2;Bifunctional3'-phosphoadenosine5'-phosphosulfatesynthase1	Bifunctional3'-phosphoadenosine5'-phosphosulfatesynthase2	3;1	3;1	3;1	p|O95340|PAPS2_HUMAN Bifunctional 3-phosphoadenosine 5-phosphosulfate synthase 2 OS=Homo sapiens GN=PAPSS2 PE=1 SV=2	2	3	3	3	2	2	2	2	2	2	5.7	5.7	5.7	69.5	614	614;624	0.00045496	3.2998	NaN	NaN	NaN	0	0	Median	NaN	NaN	NaN	NaN	NaN	NaN	0	0	0	0	Median	Median	3.4	3.9	8988100	4677800	4310200	4310200	0	4310200
BifunctionalcoenzymeAsynthase	BifunctionalcoenzymeAsynthase	2	2	2	p|Q13057|COASY_HUMAN Bifunctional coenzyme A synthase OS=Homo sapiens GN=COASY PE=1 SV=4	1	2	2	2	2	1	2	1	2	1	4.1	4.1	4.1	62.328	564	564	0.00046664	3.5967	NaN	NaN	NaN	0	0	Median	NaN	NaN	NaN	NaN	NaN	NaN	0	0	0	0	Median	Median	4.1	2	3985900	919590	3066300	3066300	0	3066300
Bifunctionalglutamate/proline--tRNAligase	Bifunctionalglutamate/proline--tRNAligase	57	57	57	p|P07814|SYEP_HUMAN Bifunctional glutamate/proline--tRNA ligase OS=Homo sapiens GN=EPRS PE=1 SV=5	1	57	57	57	42	41	42	41	42	41	46.2	46.2	46.2	170.59	1512	1512	0	323.31	2.5891	0.52621	171.01	17	0	Leave out requantified	16.743	0.021181	1.3992	0.041253	65.442	56.512	10	7	0	0	Leave out requantified	Leave out requantified	34.1	35.1	1228400000	573800000	654620000	668150000	18578000	649570000
Bifunctionalmethylenetetrahydrofolatedehydrogenase/cyclohydrolase,mitochondrial	Bifunctionalmethylenetetrahydrofolatedehydrogenase/cyclohydrolase,mitochondrial	2	2	2	p|P13995|MTDC_HUMAN Bifunctional methylenetetrahydrofolate dehydrogenase/cyclohydrolase, mitochondrial OS=Homo sapiens GN=MTHFD2 PE=1 SV=2	1	2	2	2	1	1	1	1	1	1	6.6	6.6	6.6	37.895	350	350	0.00083717	2.361	NaN	NaN	NaN	0	0	Median	NaN	NaN	NaN	NaN	NaN	NaN	0	0	0	0	Median	Median	3.1	3.4	16064000	1371300	14692000	14692000	0	14692000
Biorientationofchromosomesincelldivisionprotein1;Biorientationofchromosomesincelldivisionprotein1-like1	Biorientationofchromosomesincelldivisionprotein1;Biorientationofchromosomesincelldivisionprotein1-like1	2;2	2;2	2;2	p|Q96IK1|BOD1_HUMAN Biorientation of chromosomes in cell division protein 1 OS=Homo sapiens GN=BOD1 PE=1 SV=2;p|Q8NFC6|BD1L1_HUMAN Biorientation of chromosomes in cell division protein 1-like 1 OS=Homo sapiens GN=BOD1L1 PE=1 SV=2	2	2	2	2	0	2	0	2	0	2	13.5	13.5	13.5	19.196	185	185;3051	0.00044763	3.0999	NaN	NaN	NaN	0	0	Median	NaN	NaN	NaN	NaN	NaN	NaN	0	0	0	0	Median	Median	0	13.5	8292900	8292900	0	0	0	0
Bombesinreceptor-activatedproteinC6orf89	Bombesinreceptor-activatedproteinC6orf89	3	3	3	p|Q6UWU4|CF089_HUMAN Bombesin receptor-activated protein C6orf89 OS=Homo sapiens GN=C6orf89 PE=1 SV=1	1	3	3	3	1	3	1	3	1	3	8.6	8.6	8.6	39.87	347	347	0	8.2602	NaN	NaN	NaN	0	0	Median	NaN	NaN	NaN	NaN	NaN	NaN	0	0	0	0	Median	Median	2.3	8.6	19091000	15326000	3764900	3764900	0	3764900
Bonemarrowstromalantigen2	Bonemarrowstromalantigen2	5	5	5	p|Q10589|BST2_HUMAN Bone marrow stromal antigen 2 OS=Homo sapiens GN=BST2 PE=1 SV=1	1	5	5	5	5	4	5	4	5	4	23.3	23.3	23.3	19.769	180	180	0	50.69	16.958	0.81742	2.1669	3	0	Median	16.958	NaN	0.81742	NaN	2.1669	NaN	3	0	0	0	Median	Median	23.3	23.3	624530000	361930000	262600000	275910000	13310000	262600000
Brainacidsolubleprotein1	Brainacidsolubleprotein1	6	6	6	p|P80723|BASP1_HUMAN Brain acid soluble protein 1 OS=Homo sapiens GN=BASP1 PE=1 SV=2	1	6	6	6	5	4	5	4	5	4	57.3	57.3	57.3	22.693	227	227	0	12.664	NaN	NaN	NaN	0	0	Median	NaN	NaN	NaN	NaN	NaN	NaN	0	0	0	0	Median	Median	51.1	33.9	9793400	3911500	5881900	5881900	0	5881900
BrainproteinI3	BrainproteinI3	1	1	1	p|O95415|BRI3_HUMAN Brain protein I3 OS=Homo sapiens GN=BRI3 PE=2 SV=1	1	1	1	1	1	0	1	0	1	0	12.8	12.8	12.8	13.645	125	125	0.00047125	3.735	NaN	NaN	NaN	0	0	Median	NaN	NaN	NaN	NaN	NaN	NaN	0	0	0	0	Median	Median	12.8	0	0	0	0	0	0	0
Brain-specificangiogenesisinhibitor1-associatedprotein2-likeprotein1	Brain-specificangiogenesisinhibitor1-associatedprotein2-likeprotein1	1	1	1	p|Q9UHR4|BI2L1_HUMAN Brain-specific angiogenesis inhibitor 1-associated protein 2-like protein 1 OS=Homo sapiens GN=BAIAP2L1 PE=1 SV=2	1	1	1	1	0	1	0	1	0	1	2.9	2.9	2.9	56.882	511	511	0.0016287	2.0869	NaN	NaN	NaN	0	0	Median	NaN	NaN	NaN	NaN	NaN	NaN	0	0	0	0	Median	Median	0	2.9	650540	650540	0	0	0	0
BRCA1-AcomplexsubunitBRE	BRCA1-AcomplexsubunitBRE	6	6	6	p|Q9NXR7|BRE_HUMAN BRCA1-A complex subunit BRE OS=Homo sapiens GN=BRE PE=1 SV=2	1	6	6	6	4	5	4	5	4	5	23.8	23.8	23.8	43.551	383	383	0	21.457	NaN	NaN	NaN	1	0	Median	NaN	NaN	NaN	NaN	NaN	NaN	1	0	0	0	Median	Median	13.6	20.9	126060000	83874000	42188000	43262000	1074800	42188000
BRCA1-associatedATMactivator1	BRCA1-associatedATMactivator1	44	44	44	p|Q6PJG6|BRAT1_HUMAN BRCA1-associated ATM activator 1 OS=Homo sapiens GN=BRAT1 PE=1 SV=2	1	44	44	44	38	33	38	33	38	33	86.6	86.6	86.6	88.118	821	821	0	323.31	17.584	0.8647	20.308	19	0	Leave out requantified	17.584	NaN	0.8647	NaN	20.308	NaN	19	0	0	0	Leave out requantified	Median	77.8	60	3223300000	1347600000	1875800000	1949500000	73723000	1875800000
Breastcanceranti-estrogenresistanceprotein1	Breastcanceranti-estrogenresistanceprotein1	3	3	3	p|P56945|BCAR1_HUMAN Breast cancer anti-estrogen resistance protein 1 OS=Homo sapiens GN=BCAR1 PE=1 SV=2	1	3	3	3	0	3	0	3	0	3	4.6	4.6	4.6	93.371	870	870	0.0062622	1.755	NaN	NaN	NaN	0	0	Median	NaN	NaN	NaN	NaN	NaN	NaN	0	0	0	0	Median	Median	0	4.6	2970100	2970100	0	0	0	0
Breastcanceranti-estrogenresistanceprotein3	Breastcanceranti-estrogenresistanceprotein3	1	1	1	p|O75815|BCAR3_HUMAN Breast cancer anti-estrogen resistance protein 3 OS=Homo sapiens GN=BCAR3 PE=1 SV=1	1	1	1	1	0	1	0	1	0	1	1.5	1.5	1.5	92.565	825	825	0.0020145	2.0057	NaN	NaN	NaN	0	0	Median	NaN	NaN	NaN	NaN	NaN	NaN	0	0	0	0	Median	Median	0	1.5	1545900	1545900	0	0	0	0
Breastcancermetastasis-suppressor1	Breastcancermetastasis-suppressor1	1	1	1	p|Q9HCU9|BRMS1_HUMAN Breast cancer metastasis-suppressor 1 OS=Homo sapiens GN=BRMS1 PE=1 SV=1	1	1	1	1	1	0	1	0	1	0	5.7	5.7	5.7	28.46	246	246	0.0070258	1.7345	NaN	NaN	NaN	0	0	Median	NaN	NaN	NaN	NaN	NaN	NaN	0	0	0	0	Median	Median	5.7	0	1461500	0	1461500	1461500	0	1461500
BrefeldinA-inhibitedguaninenucleotide-exchangeprotein1	BrefeldinA-inhibitedguaninenucleotide-exchangeprotein1	18	8	8	p|Q9Y6D6|BIG1_HUMAN Brefeldin A-inhibited guanine nucleotide-exchange protein 1 OS=Homo sapiens GN=ARFGEF1 PE=1 SV=2	1	18	8	8	15	10	6	4	6	4	13.7	7	7	208.76	1849	1849	0	23.845	NaN	NaN	NaN	0	0	Median	NaN	NaN	NaN	NaN	NaN	NaN	0	0	0	0	Median	Median	12.2	7	35178000	14021000	21157000	21157000	0	21157000
BrefeldinA-inhibitedguaninenucleotide-exchangeprotein2	BrefeldinA-inhibitedguaninenucleotide-exchangeprotein2	27	27	17	p|Q9Y6D5|BIG2_HUMAN Brefeldin A-inhibited guanine nucleotide-exchange protein 2 OS=Homo sapiens GN=ARFGEF2 PE=1 SV=3	1	27	27	17	23	14	23	14	14	8	18.5	18.5	11.6	202.04	1785	1785	0	99.838	NaN	NaN	NaN	0	0	Median	NaN	NaN	NaN	NaN	NaN	NaN	0	0	0	0	Median	Median	16.5	9.5	212570000	69799000	142770000	142770000	0	142770000
BRI3-bindingprotein	BRI3-bindingprotein	2	2	2	p|Q8WY22|BRI3B_HUMAN BRI3-binding protein OS=Homo sapiens GN=BRI3BP PE=1 SV=1	1	2	2	2	0	2	0	2	0	2	14.3	14.3	14.3	27.835	251	251	0	6.0955	NaN	NaN	NaN	0	0	Median	NaN	NaN	NaN	NaN	NaN	NaN	0	0	0	0	Median	Median	0	14.3	6096400	6096400	0	0	0	0
BRISCcomplexsubunitAbro1	BRISCcomplexsubunitAbro1	2	2	2	p|Q15018|F175B_HUMAN BRISC complex subunit Abro1 OS=Homo sapiens GN=FAM175B PE=1 SV=2	1	2	2	2	2	1	2	1	2	1	5.1	5.1	5.1	46.9	415	415	0	5.7305	NaN	NaN	NaN	0	0	Median	NaN	NaN	NaN	NaN	NaN	NaN	0	0	0	0	Median	Median	5.1	2.7	1658400	819020	839410	839410	0	839410
Bystin	Bystin	9	9	9	p|Q13895|BYST_HUMAN Bystin OS=Homo sapiens GN=BYSL PE=1 SV=3	1	9	9	9	9	3	9	3	9	3	23.3	23.3	23.3	49.601	437	437	0	18.967	NaN	NaN	NaN	1	0	Median	NaN	NaN	NaN	NaN	NaN	NaN	1	0	0	0	Median	Median	23.3	6.9	54756000	15373000	39383000	40083000	699830	39383000
C-1-tetrahydrofolatesynthase,cytoplasmic	C-1-tetrahydrofolatesynthase,cytoplasmic	6	6	6	p|P11586|C1TC_HUMAN C-1-tetrahydrofolate synthase, cytoplasmic OS=Homo sapiens GN=MTHFD1 PE=1 SV=3	1	6	6	6	3	5	3	5	3	5	7.9	7.9	7.9	101.56	935	935	0	9.3381	NaN	NaN	NaN	0	0	Median	NaN	NaN	NaN	NaN	NaN	NaN	0	0	0	0	Median	Median	3.6	6.8	21349000	9368800	11980000	11980000	0	11980000
C2domain-containingprotein2	C2domain-containingprotein2	1	1	1	p|Q9Y426|CU025_HUMAN C2 domain-containing protein 2 OS=Homo sapiens GN=C2CD2 PE=1 SV=2	1	1	1	1	1	1	1	1	1	1	2.9	2.9	2.9	75.532	696	696	0.00047755	3.917	NaN	NaN	NaN	0	0	Median	NaN	NaN	NaN	NaN	NaN	NaN	0	0	0	0	Median	Median	2.9	2.9	7309700	2748100	4561600	4561600	0	4561600
CAAXprenylprotease1homolog	CAAXprenylprotease1homolog	16	16	16	p|O75844|FACE1_HUMAN CAAX prenyl protease 1 homolog OS=Homo sapiens GN=ZMPSTE24 PE=1 SV=2	1	16	16	16	14	15	14	15	14	15	32	32	32	54.812	475	475	0	120.53	20.334	2.2278	73.253	5	0	Leave out requantified	20.334	NaN	2.2278	NaN	73.253	NaN	5	0	0	0	Leave out requantified	Median	31.2	31.8	560130000	288370000	271760000	273690000	3940300	269750000
CAAXprenylprotease2	CAAXprenylprotease2	1	1	1	p|Q9Y256|FACE2_HUMAN CAAX prenyl protease 2 OS=Homo sapiens GN=RCE1 PE=1 SV=1	1	1	1	1	0	1	0	1	0	1	4.3	4.3	4.3	35.832	329	329	0.0058962	1.7872	NaN	NaN	NaN	0	0	Median	NaN	NaN	NaN	NaN	NaN	NaN	0	0	0	0	Median	Median	0	4.3	2813800	2813800	0	0	0	0
CADprotein	CADprotein	31	30	30	p|P27708|PYR1_HUMAN CAD protein OS=Homo sapiens GN=CAD PE=1 SV=3	1	31	30	30	21	21	20	20	20	20	19.4	19	19	242.98	2225	2225	0	82.062	NaN	NaN	NaN	1	0	Median	NaN	NaN	NaN	NaN	NaN	NaN	1	0	0	0	Median	Median	12.2	13.7	194060000	92983000	101070000	101290000	212940	101070000
CalcineurinBhomologousprotein1	CalcineurinBhomologousprotein1	13	13	13	p|Q99653|CHP1_HUMAN Calcineurin B homologous protein 1 OS=Homo sapiens GN=CHP1 PE=1 SV=3	1	13	13	13	8	11	8	11	8	11	71.8	71.8	71.8	22.456	195	195	0	62.379	0.70261	0.18227	216.37	2	0	Median	NaN	NaN	NaN	NaN	NaN	NaN	1	1	0	0	Median	Median	48.7	69.2	350820000	251360000	99462000	100860000	2246500	98614000
CalcineurinBhomologousprotein3	CalcineurinBhomologousprotein3	7	7	7	p|Q96BS2|CHP3_HUMAN Calcineurin B homologous protein 3 OS=Homo sapiens GN=TESC PE=1 SV=3	1	7	7	7	4	5	4	5	4	5	36.4	36.4	36.4	24.75	214	214	0	36.508	NaN	NaN	NaN	1	0	Median	NaN	NaN	NaN	NaN	NaN	NaN	1	0	0	0	Median	Median	18.2	31.8	101560000	60121000	41439000	47567000	6127600	41439000
Calciumandintegrin-bindingprotein1	Calciumandintegrin-bindingprotein1	2	2	2	p|Q99828|CIB1_HUMAN Calcium and integrin-binding protein 1 OS=Homo sapiens GN=CIB1 PE=1 SV=4	1	2	2	2	1	2	1	2	1	2	15.7	15.7	15.7	21.703	191	191	0	6.3071	NaN	NaN	NaN	0	0	Median	NaN	NaN	NaN	NaN	NaN	NaN	0	0	0	0	Median	Median	6.8	15.7	15598000	14055000	1543200	1543200	0	1543200
Calcium-bindingmitochondrialcarrierproteinAralar1	Calcium-bindingmitochondrialcarrierproteinAralar1	23	16	16	p|O75746|CMC1_HUMAN Calcium-binding mitochondrial carrier protein Aralar1 OS=Homo sapiens GN=SLC25A12 PE=1 SV=2	1	23	16	16	19	15	13	12	13	12	39.7	30.8	30.8	74.761	678	678	0	69.497	NaN	NaN	NaN	1	0	Median	NaN	NaN	NaN	NaN	NaN	NaN	0	1	0	0	Median	Median	34.7	25.5	337550000	175920000	161630000	159790000	0	159790000
Calcium-bindingmitochondrialcarrierproteinAralar2	Calcium-bindingmitochondrialcarrierproteinAralar2	25	25	18	p|Q9UJS0|CMC2_HUMAN Calcium-binding mitochondrial carrier protein Aralar2 OS=Homo sapiens GN=SLC25A13 PE=1 SV=2	1	25	25	18	20	15	20	15	14	12	47	47	38.1	74.175	675	675	0	80.624	19.058	1.0659	48.372	6	0	Leave out requantified	19.058	NaN	1.0659	NaN	48.372	NaN	6	0	0	0	Leave out requantified	Median	40.9	26.7	524430000	209480000	314950000	325440000	10492000	314950000
Calcium-bindingmitochondrialcarrierproteinSCaMC-1	Calcium-bindingmitochondrialcarrierproteinSCaMC-1	36	36	36	p|Q6NUK1|SCMC1_HUMAN Calcium-binding mitochondrial carrier protein SCaMC-1 OS=Homo sapiens GN=SLC25A24 PE=1 SV=2	1	36	36	36	30	34	30	34	30	34	71.7	71.7	71.7	53.354	477	477	0	323.31	24.23	1.132	23.826	28	0	Leave out requantified	24.284	NaN	1.132	NaN	20.165	NaN	27	1	0	0	Leave out requantified	Median	69.6	70	12932000000	6967600000	5964700000	6186000000	222840000	5963200000
Calcium-bindingmitochondrialcarrierproteinSCaMC-2	Calcium-bindingmitochondrialcarrierproteinSCaMC-2	4	4	3	p|Q6KCM7|SCMC2_HUMAN Calcium-binding mitochondrial carrier protein SCaMC-2 OS=Homo sapiens GN=SLC25A25 PE=1 SV=1	1	4	4	3	1	4	1	4	1	3	9.2	9.2	7.5	52.662	469	469	0	6.327	NaN	NaN	NaN	0	0	Median	NaN	NaN	NaN	NaN	NaN	NaN	0	0	0	0	Median	Median	2.8	9.2	272350000	271640000	715170	715170	0	715170
Calcium-bindingmitochondrialcarrierproteinSCaMC-3	Calcium-bindingmitochondrialcarrierproteinSCaMC-3	3	2	2	p|Q9BV35|SCMC3_HUMAN Calcium-binding mitochondrial carrier protein SCaMC-3 OS=Homo sapiens GN=SLC25A23 PE=1 SV=2	1	3	2	2	2	1	2	0	2	0	6.4	4.7	4.7	52.377	468	468	0.00047148	3.7403	NaN	NaN	NaN	1	0	Median	NaN	NaN	NaN	NaN	NaN	NaN	1	0	0	0	Median	Median	4.7	1.7	4552800	931660	3621200	4552800	931660	3621200
Calciumhomeostasisendoplasmicreticulumprotein	Calciumhomeostasisendoplasmicreticulumprotein	7	7	7	p|Q8IWX8|CHERP_HUMAN Calcium homeostasis endoplasmic reticulum protein OS=Homo sapiens GN=CHERP PE=1 SV=3	1	7	7	7	6	6	6	6	6	6	9.5	9.5	9.5	103.7	916	916	0	19.796	4.3381	1.3966	58.659	3	0	Median	8.7185	NaN	1.7788	NaN	34.206	NaN	2	1	0	0	Median	Median	8.7	8.7	122900000	74135000	48767000	48694000	1246500	47448000
Calcium-independentphospholipaseA2-gamma	Calcium-independentphospholipaseA2-gamma	5	4	4	p|Q9NP80|PLPL8_HUMAN Calcium-independent phospholipase A2-gamma OS=Homo sapiens GN=PNPLA8 PE=1 SV=1	1	5	4	4	3	3	2	2	2	2	7.5	6.6	6.6	88.476	782	782	0	5.9625	NaN	NaN	NaN	0	0	Median	NaN	NaN	NaN	NaN	NaN	NaN	0	0	0	0	Median	Median	5.1	3.3	9640300	3893300	5747000	5747000	0	5747000
Calciumsignal-modulatingcyclophilinligand	Calciumsignal-modulatingcyclophilinligand	2	2	2	p|P49069|CAMLG_HUMAN Calcium signal-modulating cyclophilin ligand OS=Homo sapiens GN=CAMLG PE=1 SV=1	1	2	2	2	2	1	2	1	2	1	14.2	14.2	14.2	32.952	296	296	0	14.007	NaN	NaN	NaN	0	0	Median	NaN	NaN	NaN	NaN	NaN	NaN	0	0	0	0	Median	Median	14.2	7.4	10359000	3258500	7100900	7100900	0	7100900
Calcium-transportingATPasetype2Cmember1	Calcium-transportingATPasetype2Cmember1	7	7	7	p|P98194|AT2C1_HUMAN Calcium-transporting ATPase type 2C member 1 OS=Homo sapiens GN=ATP2C1 PE=1 SV=3	1	7	7	7	6	4	6	4	6	4	10.3	10.3	10.3	100.58	919	919	0	25.45	NaN	NaN	NaN	0	0	Median	NaN	NaN	NaN	NaN	NaN	NaN	0	0	0	0	Median	Median	8.6	6.3	42392000	14382000	28009000	28009000	0	28009000
Calciumuniporterprotein,mitochondrial	Calciumuniporterprotein,mitochondrial	10	10	10	p|Q8NE86|MCU_HUMAN Calcium uniporter protein, mitochondrial OS=Homo sapiens GN=MCU PE=1 SV=1	1	10	10	10	5	7	5	7	5	7	32.8	32.8	32.8	39.866	351	351	0	39.159	NaN	NaN	NaN	0	0	Median	NaN	NaN	NaN	NaN	NaN	NaN	0	0	0	0	Median	Median	17.7	22.2	79587000	38399000	41188000	41188000	0	41188000
Calciumuptakeprotein1,mitochondrial	Calciumuptakeprotein1,mitochondrial	4	4	4	p|Q9BPX6|MICU1_HUMAN Calcium uptake protein 1, mitochondrial OS=Homo sapiens GN=MICU1 PE=1 SV=1	1	4	4	4	1	3	1	3	1	3	11.8	11.8	11.8	54.351	476	476	0	18.378	NaN	NaN	NaN	0	0	Median	NaN	NaN	NaN	NaN	NaN	NaN	0	0	0	0	Median	Median	3.2	8.6	8906400	3920500	4985900	4985900	0	4985900
Calcyclin-bindingprotein	Calcyclin-bindingprotein	7	7	7	p|Q9HB71|CYBP_HUMAN Calcyclin-binding protein OS=Homo sapiens GN=CACYBP PE=1 SV=2	1	7	7	7	2	5	2	5	2	5	31.1	31.1	31.1	26.21	228	228	0	19.317	NaN	NaN	NaN	1	0	Median	NaN	NaN	NaN	NaN	NaN	NaN	0	1	0	0	Median	Median	7.9	23.2	45843000	33140000	12703000	5682300	0	5682300
Calmodulin-likeprotein5	Calmodulin-likeprotein5	2	2	2	p|Q9NZT1|CALL5_HUMAN Calmodulin-like protein 5 OS=Homo sapiens GN=CALML5 PE=1 SV=2	1	2	2	2	2	1	2	1	2	1	15.1	15.1	15.1	15.892	146	146	0	4.8977	NaN	NaN	NaN	0	0	Median	NaN	NaN	NaN	NaN	NaN	NaN	0	0	0	0	Median	Median	15.1	9.6	10360000	10360000	0	7190100	7190100	0
Calmodulin-regulatedspectrin-associatedprotein3	Calmodulin-regulatedspectrin-associatedprotein3	1	1	1	p|Q9P1Y5|CAMP3_HUMAN Calmodulin-regulated spectrin-associated protein 3 OS=Homo sapiens GN=CAMSAP3 PE=1 SV=2	1	1	1	1	1	0	1	0	1	0	1.4	1.4	1.4	134.75	1249	1249	0.00084069	2.3818	NaN	NaN	NaN	0	0	Median	NaN	NaN	NaN	NaN	NaN	NaN	0	0	0	0	Median	Median	1.4	0	1521800	0	1521800	1521800	0	1521800
Calnexin;Calmegin	Calnexin	24;1	24;1	24;1	p|P27824|CALX_HUMAN Calnexin OS=Homo sapiens GN=CANX PE=1 SV=2	2	24	24	24	20	13	20	13	20	13	41.9	41.9	41.9	67.567	592	592;610	0	105.23	14.738	0.71349	166.58	6	0	Leave out requantified	19.873	0.0091025	1.1885	0.018449	35.289	90.751	4	2	0	0	Leave out requantified	Median	40.7	24.7	1084800000	562370000	522480000	530940000	11833000	519110000
Calpain-1catalyticsubunit	Calpain-1catalyticsubunit	5	5	5	p|P07384|CAN1_HUMAN Calpain-1 catalytic subunit OS=Homo sapiens GN=CAPN1 PE=1 SV=1	1	5	5	5	4	2	4	2	4	2	6.6	6.6	6.6	81.889	714	714	0.0004817	4.0165	NaN	NaN	NaN	1	0	Median	NaN	NaN	NaN	NaN	NaN	NaN	1	0	0	0	Median	Median	5.3	2.2	25456000	901600	24554000	25456000	901600	24554000
Calpain-6	Calpain-6	1	1	1	p|Q9Y6Q1|CAN6_HUMAN Calpain-6 OS=Homo sapiens GN=CAPN6 PE=1 SV=2	1	1	1	1	1	1	1	1	1	1	1.2	1.2	1.2	74.576	641	641	0.008567	1.7162	NaN	NaN	NaN	1	0	Median	NaN	NaN	NaN	NaN	NaN	NaN	1	0	0	0	Median	Median	1.2	1.2	18382000	16701000	1681300	6068700	4387500	1681300
Calpainsmallsubunit1;Calpainsmallsubunit2	Calpainsmallsubunit1	9;2	9;2	9;2	p|P04632|CPNS1_HUMAN Calpain small subunit 1 OS=Homo sapiens GN=CAPNS1 PE=1 SV=1	2	9	9	9	7	9	7	9	7	9	50	50	50	28.315	268	268;248	0	77.471	20.413	1.0596	11.075	2	0	Median	20.413	NaN	1.0596	NaN	11.075	NaN	2	0	0	0	Median	Median	36.2	50	545440000	352130000	193310000	197470000	4154600	193310000
Calreticulin	Calreticulin	4	4	4	p|P27797|CALR_HUMAN Calreticulin OS=Homo sapiens GN=CALR PE=1 SV=1	1	4	4	4	2	3	2	3	2	3	13.7	13.7	13.7	48.141	417	417	0	15.603	NaN	NaN	NaN	1	0	Median	NaN	NaN	NaN	NaN	NaN	NaN	0	1	0	0	Median	Median	7.4	9.4	16383000	14377000	2005800	1582600	0	1582600
Calumenin	Calumenin	8	8	8	p|O43852|CALU_HUMAN Calumenin OS=Homo sapiens GN=CALU PE=1 SV=2	1	8	8	8	3	8	3	8	3	8	33.7	33.7	33.7	37.106	315	315	0	21.852	NaN	NaN	NaN	0	0	Median	NaN	NaN	NaN	NaN	NaN	NaN	0	0	0	0	Median	Median	7.9	33.7	75898000	71524000	4374600	4374600	0	4374600
cAMP-dependentproteinkinasetypeII-alpharegulatorysubunit	cAMP-dependentproteinkinasetypeII-alpharegulatorysubunit	2	2	2	p|P13861|KAP2_HUMAN cAMP-dependent protein kinase type II-alpha regulatory subunit OS=Homo sapiens GN=PRKAR2A PE=1 SV=2	1	2	2	2	1	1	1	1	1	1	6.9	6.9	6.9	45.518	404	404	0.00083787	2.3639	NaN	NaN	NaN	0	0	Median	NaN	NaN	NaN	NaN	NaN	NaN	0	0	0	0	Median	Median	4.2	2.7	3402500	1504900	1897600	1897600	0	1897600
Carbamoyl-phosphatesynthase[ammonia],mitochondrial	Carbamoyl-phosphatesynthase[ammonia],mitochondrial	45	45	44	p|P31327|CPSM_HUMAN Carbamoyl-phosphate synthase [ammonia], mitochondrial OS=Homo sapiens GN=CPS1 PE=1 SV=2	1	45	45	44	23	40	23	40	22	39	42.6	42.6	42.1	164.94	1500	1500	0	149.26	0.1184	0.15328	138.62	3	0	Leave out requantified	NaN	0.074033	NaN	0.095273	NaN	67.252	1	2	0	0	Median	Median	21.9	37.3	599430000	331920000	267510000	267080000	1431700	265650000
CarboxypeptidaseA4	CarboxypeptidaseA4	3	3	3	p|Q9UI42|CBPA4_HUMAN Carboxypeptidase A4 OS=Homo sapiens GN=CPA4 PE=1 SV=2	1	3	3	3	2	2	2	2	2	2	8.1	8.1	8.1	47.351	421	421	0.00047348	3.8044	NaN	NaN	NaN	1	0	Median	NaN	NaN	NaN	NaN	NaN	NaN	1	0	0	0	Median	Median	6.2	5.5	4915300	2268000	2647200	3080500	433210	2647200
CarnitineO-palmitoyltransferase1,liverisoform;CarnitineO-palmitoyltransferase1,muscleisoform	CarnitineO-palmitoyltransferase1,liverisoform	20;1	20;1	20;1	p|P50416|CPT1A_HUMAN Carnitine O-palmitoyltransferase 1, liver isoform OS=Homo sapiens GN=CPT1A PE=1 SV=2	2	20	20	20	17	18	17	18	17	18	31.4	31.4	31.4	88.367	773	773;772	0	120.65	8.8832	1.6289	127.14	4	0	Leave out requantified	8.8832	NaN	1.6289	NaN	127.14	NaN	4	0	0	0	Leave out requantified	Median	27.7	28.2	395990000	196230000	199750000	204690000	4939500	199750000
CarnitineO-palmitoyltransferase2,mitochondrial	CarnitineO-palmitoyltransferase2,mitochondrial	2	2	2	p|P23786|CPT2_HUMAN Carnitine O-palmitoyltransferase 2, mitochondrial OS=Homo sapiens GN=CPT2 PE=1 SV=2	1	2	2	2	2	1	2	1	2	1	3.2	3.2	3.2	73.776	658	658	0.0058939	1.7828	NaN	NaN	NaN	0	0	Median	NaN	NaN	NaN	NaN	NaN	NaN	0	0	0	0	Median	Median	3.2	1.4	1752900	0	1752900	1752900	0	1752900
Cartilage-associatedprotein	Cartilage-associatedprotein	4	4	4	p|O75718|CRTAP_HUMAN Cartilage-associated protein OS=Homo sapiens GN=CRTAP PE=1 SV=1	1	4	4	4	2	3	2	3	2	3	11	11	11	46.561	401	401	0	4.8152	NaN	NaN	NaN	0	0	Median	NaN	NaN	NaN	NaN	NaN	NaN	0	0	0	0	Median	Median	5.7	9	25010000	14600000	10410000	10410000	0	10410000
CaseinkinaseIIsubunitalpha3;CaseinkinaseIIsubunitalpha	CaseinkinaseIIsubunitalpha3;CaseinkinaseIIsubunitalpha	6;6	6;6	6;6	p|Q8NEV1|CSK23_HUMAN Casein kinase II subunit alpha 3 OS=Homo sapiens GN=CSNK2A3 PE=1 SV=2;p|P68400|CSK21_HUMAN Casein kinase II subunit alpha OS=Homo sapiens GN=CSNK2A1 PE=1 SV=1	2	6	6	6	3	6	3	6	3	6	24.8	24.8	24.8	45.219	391	391;391	0	21.089	NaN	NaN	NaN	0	0	Median	NaN	NaN	NaN	NaN	NaN	NaN	0	0	0	0	Median	Median	11.8	24.8	60430000	36329000	24101000	24101000	0	24101000
Caspase-14	Caspase-14	3	3	3	p|P31944|CASPE_HUMAN Caspase-14 OS=Homo sapiens GN=CASP14 PE=1 SV=2	1	3	3	3	3	0	3	0	3	0	10.3	10.3	10.3	27.679	242	242	0	6.4559	NaN	NaN	NaN	0	0	Median	NaN	NaN	NaN	NaN	NaN	NaN	0	0	0	0	Median	Median	10.3	0	2895000	2895000	0	2895000	2895000	0
Catalase	Catalase	2	2	2	p|P04040|CATA_HUMAN Catalase OS=Homo sapiens GN=CAT PE=1 SV=3	1	2	2	2	1	2	1	2	1	2	7	7	7	59.755	527	527	0	6.9003	NaN	NaN	NaN	1	0	Median	NaN	NaN	NaN	NaN	NaN	NaN	1	0	0	0	Median	Median	2.5	7	8159600	7146500	1013100	2623900	1610800	1013100
CatecholO-methyltransferase	CatecholO-methyltransferase	18	18	18	p|P21964|COMT_HUMAN Catechol O-methyltransferase OS=Homo sapiens GN=COMT PE=1 SV=2	1	18	18	18	14	17	14	17	14	17	74.2	74.2	74.2	30.037	271	271	0	85.569	20.71	1.0164	29.738	5	0	Leave out requantified	20.71	NaN	1.0164	NaN	29.738	NaN	5	0	0	0	Leave out requantified	Median	69.7	74.2	1408000000	694320000	713680000	737740000	24067000	713680000
CatecholO-methyltransferasedomain-containingprotein1	CatecholO-methyltransferasedomain-containingprotein1	6	6	6	p|Q86VU5|CMTD1_HUMAN Catechol O-methyltransferase domain-containing protein 1 OS=Homo sapiens GN=COMTD1 PE=1 SV=1	1	6	6	6	5	2	5	2	5	2	38.5	38.5	38.5	28.808	262	262	0	20.093	NaN	NaN	NaN	0	0	Median	NaN	NaN	NaN	NaN	NaN	NaN	0	0	0	0	Median	Median	29.4	12.2	35994000	10731000	25263000	25263000	0	25263000
Cateninalpha-1	Cateninalpha-1	7	7	6	p|P35221|CTNA1_HUMAN Catenin alpha-1 OS=Homo sapiens GN=CTNNA1 PE=1 SV=1	1	7	7	6	0	7	0	7	0	6	10	10	8.2	100.07	906	906	0	16.74	NaN	NaN	NaN	0	0	Median	NaN	NaN	NaN	NaN	NaN	NaN	0	0	0	0	Median	Median	0	10	9583200	9583200	0	0	0	0
Cateninalpha-2	Cateninalpha-2	3	2	2	p|P26232|CTNA2_HUMAN Catenin alpha-2 OS=Homo sapiens GN=CTNNA2 PE=1 SV=5	1	3	2	2	2	1	2	0	2	0	4.9	3.1	3.1	105.31	953	953	0	4.3992	NaN	NaN	NaN	0	0	Median	NaN	NaN	NaN	NaN	NaN	NaN	0	0	0	0	Median	Median	3.1	1.8	10214000	0	10214000	10214000	0	10214000
Cateninbeta-1	Cateninbeta-1	8	3	3	p|P35222|CTNB1_HUMAN Catenin beta-1 OS=Homo sapiens GN=CTNNB1 PE=1 SV=1	1	8	3	3	8	6	3	3	3	3	12	5	5	85.496	781	781	0	8.9003	NaN	NaN	NaN	0	0	Median	NaN	NaN	NaN	NaN	NaN	NaN	0	0	0	0	Median	Median	12	9.1	6376800	4326700	2050100	2050100	0	2050100
Catenindelta-1	Catenindelta-1	8	8	8	p|O60716|CTND1_HUMAN Catenin delta-1 OS=Homo sapiens GN=CTNND1 PE=1 SV=1	1	8	8	8	5	4	5	4	5	4	10.8	10.8	10.8	108.17	968	968	0	20.589	NaN	NaN	NaN	0	0	Median	NaN	NaN	NaN	NaN	NaN	NaN	0	0	0	0	Median	Median	5.7	6.2	29662000	20717000	8945400	8945400	0	8945400
Cateyesyndromecriticalregionprotein5	Cateyesyndromecriticalregionprotein5	2	2	2	p|Q9BXW7|CECR5_HUMAN Cat eye syndrome critical region protein 5 OS=Homo sapiens GN=CECR5 PE=1 SV=1	1	2	2	2	0	2	0	2	0	2	7.6	7.6	7.6	46.321	423	423	0	6.1881	NaN	NaN	NaN	0	0	Median	NaN	NaN	NaN	NaN	NaN	NaN	0	0	0	0	Median	Median	0	7.6	8322800	8322800	0	0	0	0
CathepsinB	CathepsinB	4	4	4	p|P07858|CATB_HUMAN Cathepsin B OS=Homo sapiens GN=CTSB PE=1 SV=3	1	4	4	4	0	4	0	4	0	4	14.7	14.7	14.7	37.821	339	339	0	11.575	NaN	NaN	NaN	0	0	Median	NaN	NaN	NaN	NaN	NaN	NaN	0	0	0	0	Median	Median	0	14.7	24687000	24687000	0	0	0	0
CathepsinD	CathepsinD	3	3	3	p|P07339|CATD_HUMAN Cathepsin D OS=Homo sapiens GN=CTSD PE=1 SV=1	1	3	3	3	2	1	2	1	2	1	11.4	11.4	11.4	44.552	412	412	0	10.315	2.9239	1.0815	16.009	2	0	Median	2.9239	NaN	1.0815	NaN	16.009	NaN	2	0	0	0	Median	Median	8.7	2.7	17587000	6662600	10925000	13647000	2722300	10925000
Cation-dependentmannose-6-phosphatereceptor	Cation-dependentmannose-6-phosphatereceptor	3	3	3	p|P20645|MPRD_HUMAN Cation-dependent mannose-6-phosphate receptor OS=Homo sapiens GN=M6PR PE=1 SV=1	1	3	3	3	2	2	2	2	2	2	15.2	15.2	15.2	30.993	277	277	0	30.632	NaN	NaN	NaN	0	0	Median	NaN	NaN	NaN	NaN	NaN	NaN	0	0	0	0	Median	Median	8.7	11.6	55050000	30029000	25021000	25021000	0	25021000
Cationicaminoacidtransporter2	Cationicaminoacidtransporter2	8	8	7	p|P52569|CTR2_HUMAN Cationic amino acid transporter 2 OS=Homo sapiens GN=SLC7A2 PE=1 SV=2	1	8	8	7	8	6	8	6	7	5	14.7	14.7	12.8	71.672	658	658	0	28.984	14.638	1.0407	130.89	4	0	Leave out requantified	15.206	NaN	1.045	NaN	138.6	NaN	3	1	0	0	Leave out requantified	Median	14.7	10.9	193200000	72098000	121100000	122990000	3004900	119990000
Cation-independentmannose-6-phosphatereceptor	Cation-independentmannose-6-phosphatereceptor	16	16	16	p|P11717|MPRI_HUMAN Cation-independent mannose-6-phosphate receptor OS=Homo sapiens GN=IGF2R PE=1 SV=3	1	16	16	16	11	10	11	10	11	10	7.8	7.8	7.8	274.37	2491	2491	0	33.666	NaN	NaN	NaN	0	0	Median	NaN	NaN	NaN	NaN	NaN	NaN	0	0	0	0	Median	Median	5.4	4.5	53341000	17114000	36228000	36228000	0	36228000
Caveolin-1	Caveolin-1	1	1	1	p|Q03135|CAV1_HUMAN Caveolin-1 OS=Homo sapiens GN=CAV1 PE=1 SV=4	1	1	1	1	0	1	0	1	0	1	7.9	7.9	7.9	20.471	178	178	0.00046707	3.6051	NaN	NaN	NaN	1	0	Median	NaN	NaN	NaN	NaN	NaN	NaN	0	1	0	0	Median	Median	0	7.9	29938000	8529100	21409000	0	0	0
CCAAT/enhancer-bindingproteinzeta	CCAAT/enhancer-bindingproteinzeta	8	8	8	p|Q03701|CEBPZ_HUMAN CCAAT/enhancer-binding protein zeta OS=Homo sapiens GN=CEBPZ PE=1 SV=3	1	8	8	8	6	4	6	4	6	4	7.7	7.7	7.7	120.97	1054	1054	0	18.959	NaN	NaN	NaN	0	0	Median	NaN	NaN	NaN	NaN	NaN	NaN	0	0	0	0	Median	Median	4.9	4.8	59577000	23894000	35683000	35683000	0	35683000
CCR4-NOTtranscriptioncomplexsubunit1	CCR4-NOTtranscriptioncomplexsubunit1	105	105	105	p|A5YKK6|CNOT1_HUMAN CCR4-NOT transcription complex subunit 1 OS=Homo sapiens GN=CNOT1 PE=1 SV=2	1	105	105	105	87	87	87	87	87	87	51.3	51.3	51.3	266.94	2376	2376	0	323.31	20.876	1.053	41.623	48	0	Leave out requantified	21.087	0.35303	1.053	0.84897	34.451	135.27	46	2	0	0	Leave out requantified	Median	44.9	44.5	6505800000	2873300000	3632500000	3711500000	122790000	3588700000
CCR4-NOTtranscriptioncomplexsubunit10	CCR4-NOTtranscriptioncomplexsubunit10	6	6	6	p|Q9H9A5|CNO10_HUMAN CCR4-NOT transcription complex subunit 10 OS=Homo sapiens GN=CNOT10 PE=1 SV=1	1	6	6	6	4	3	4	3	4	3	11.4	11.4	11.4	82.309	744	744	0	32.856	NaN	NaN	NaN	0	0	Median	NaN	NaN	NaN	NaN	NaN	NaN	0	0	0	0	Median	Median	7.9	5.2	20381000	13685000	6696100	6696100	0	6696100
CCR4-NOTtranscriptioncomplexsubunit11	CCR4-NOTtranscriptioncomplexsubunit11	9	9	9	p|Q9UKZ1|CNO11_HUMAN CCR4-NOT transcription complex subunit 11 OS=Homo sapiens GN=CNOT11 PE=1 SV=1	1	9	9	9	8	7	8	7	8	7	26.5	26.5	26.5	55.215	510	510	0	97.13	21.58	1.7819	8.5378	2	0	Median	21.58	NaN	1.7819	NaN	8.5378	NaN	2	0	0	0	Median	Median	22.4	22	134560000	48715000	85847000	86910000	1062600	85847000
CCR4-NOTtranscriptioncomplexsubunit2	CCR4-NOTtranscriptioncomplexsubunit2	2	2	2	p|Q9NZN8|CNOT2_HUMAN CCR4-NOT transcription complex subunit 2 OS=Homo sapiens GN=CNOT2 PE=1 SV=1	1	2	2	2	2	0	2	0	2	0	8.1	8.1	8.1	59.737	540	540	0.0012448	2.2547	NaN	NaN	NaN	0	0	Median	NaN	NaN	NaN	NaN	NaN	NaN	0	0	0	0	Median	Median	8.1	0	12567000	0	12567000	12567000	0	12567000
CCR4-NOTtranscriptioncomplexsubunit6-like	CCR4-NOTtranscriptioncomplexsubunit6-like	2	2	1	p|Q96LI5|CNO6L_HUMAN CCR4-NOT transcription complex subunit 6-like OS=Homo sapiens GN=CNOT6L PE=1 SV=2	1	2	2	1	2	2	2	2	1	1	3.6	3.6	1.8	63.001	555	555	0	5.5815	NaN	NaN	NaN	0	0	Median	NaN	NaN	NaN	NaN	NaN	NaN	0	0	0	0	Median	Median	3.6	3.6	12218000	4550900	7666600	7666600	0	7666600
CCR4-NOTtranscriptioncomplexsubunit7	CCR4-NOTtranscriptioncomplexsubunit7	9	9	8	p|Q9UIV1|CNOT7_HUMAN CCR4-NOT transcription complex subunit 7 OS=Homo sapiens GN=CNOT7 PE=1 SV=3	1	9	9	8	6	8	6	8	6	7	37.9	37.9	35.4	32.745	285	285	0	89.307	NaN	NaN	NaN	1	0	Median	NaN	NaN	NaN	NaN	NaN	NaN	1	0	0	0	Median	Median	31.2	37.9	324840000	144510000	180330000	181910000	1579800	180330000
CCR4-NOTtranscriptioncomplexsubunit8	CCR4-NOTtranscriptioncomplexsubunit8	3	2	2	p|Q9UFF9|CNOT8_HUMAN CCR4-NOT transcription complex subunit 8 OS=Homo sapiens GN=CNOT8 PE=1 SV=1	1	3	2	2	2	3	2	2	2	2	11	8.6	8.6	33.54	292	292	0	9.0602	NaN	NaN	NaN	0	0	Median	NaN	NaN	NaN	NaN	NaN	NaN	0	0	0	0	Median	Median	8.6	11	18422000	9035800	9386500	9386500	0	9386500
CD151antigen	CD151antigen	4	4	4	p|P48509|CD151_HUMAN CD151 antigen OS=Homo sapiens GN=CD151 PE=1 SV=3	1	4	4	4	4	3	4	3	4	3	13.8	13.8	13.8	28.295	253	253	0	9.827	16.781	0.86762	15.737	2	0	Median	16.781	NaN	0.86762	NaN	15.737	NaN	2	0	0	0	Median	Median	13.8	10.7	178640000	88480000	90165000	94810000	4644800	90165000
CD276antigen	CD276antigen	1	1	1	p|Q5ZPR3|CD276_HUMAN CD276 antigen OS=Homo sapiens GN=CD276 PE=1 SV=1	1	1	1	1	1	0	1	0	1	0	5.2	5.2	5.2	57.235	534	534	0	11.083	NaN	NaN	NaN	0	0	Median	NaN	NaN	NaN	NaN	NaN	NaN	0	0	0	0	Median	Median	5.2	0	5480400	0	5480400	5480400	0	5480400
CD44antigen	CD44antigen	6	6	6	p|P16070|CD44_HUMAN CD44 antigen OS=Homo sapiens GN=CD44 PE=1 SV=3	1	6	6	6	5	5	5	5	5	5	9.2	9.2	9.2	81.537	742	742	0	21.631	NaN	NaN	NaN	0	0	Median	NaN	NaN	NaN	NaN	NaN	NaN	0	0	0	0	Median	Median	7.5	7.4	137030000	68135000	68891000	68891000	0	68891000
CD59glycoprotein	CD59glycoprotein	4	4	4	p|P13987|CD59_HUMAN CD59 glycoprotein OS=Homo sapiens GN=CD59 PE=1 SV=1	1	4	4	4	3	3	3	3	3	3	25	25	25	14.177	128	128	0	9.7351	NaN	NaN	NaN	0	0	Median	NaN	NaN	NaN	NaN	NaN	NaN	0	0	0	0	Median	Median	25	18.8	40639000	22473000	18166000	18166000	0	18166000
CD63antigen	CD63antigen	3	3	3	p|P08962|CD63_HUMAN CD63 antigen OS=Homo sapiens GN=CD63 PE=1 SV=2	1	3	3	3	3	3	3	3	3	3	8.4	8.4	8.4	25.636	238	238	0	30.182	22.283	1.1798	1.9756	4	0	Leave out requantified	22.283	NaN	1.1798	NaN	1.9756	NaN	4	0	0	0	Leave out requantified	Median	8.4	8.4	420190000	210340000	209850000	219700000	9847800	209850000
CD81antigen	CD81antigen	5	5	5	p|P60033|CD81_HUMAN CD81 antigen OS=Homo sapiens GN=CD81 PE=1 SV=1	1	5	5	5	3	5	3	5	3	5	30.9	30.9	30.9	25.809	236	236	0	54.097	NaN	NaN	NaN	0	0	Median	NaN	NaN	NaN	NaN	NaN	NaN	0	0	0	0	Median	Median	25	30.9	323900000	201610000	122290000	122290000	0	122290000
CD97antigen	CD97antigen	8	8	7	p|P48960|CD97_HUMAN CD97 antigen OS=Homo sapiens GN=CD97 PE=1 SV=4	1	8	8	7	7	6	7	6	6	6	12.2	12.2	11	91.868	835	835	0	58.507	NaN	NaN	NaN	0	0	Median	NaN	NaN	NaN	NaN	NaN	NaN	0	0	0	0	Median	Median	10.5	9.8	114520000	41037000	73481000	73481000	0	73481000
CD99antigen	CD99antigen	2	2	2	p|P14209|CD99_HUMAN CD99 antigen OS=Homo sapiens GN=CD99 PE=1 SV=1	1	2	2	2	1	2	1	2	1	2	13	13	13	18.848	185	185	0	4.573	NaN	NaN	NaN	0	0	Median	NaN	NaN	NaN	NaN	NaN	NaN	0	0	0	0	Median	Median	5.4	13	2004000	1572700	431280	431280	0	431280
CD9antigen	CD9antigen	5	5	5	p|P21926|CD9_HUMAN CD9 antigen OS=Homo sapiens GN=CD9 PE=1 SV=4	1	5	5	5	3	4	3	4	3	4	25.4	25.4	25.4	25.416	228	228	0	189.42	NaN	NaN	NaN	1	0	Median	NaN	NaN	NaN	NaN	NaN	NaN	1	0	0	0	Median	Median	20.6	25	973430000	547350000	426070000	429740000	3666900	426070000
Cdc42-interactingprotein4	Cdc42-interactingprotein4	3	3	3	p|Q15642|CIP4_HUMAN Cdc42-interacting protein 4 OS=Homo sapiens GN=TRIP10 PE=1 SV=3	1	3	3	3	1	2	1	2	1	2	6	6	6	68.351	601	601	0	6.2633	NaN	NaN	NaN	0	0	Median	NaN	NaN	NaN	NaN	NaN	NaN	0	0	0	0	Median	Median	1.3	4.7	8520900	6371400	2149500	2149500	0	2149500
CDK5regulatorysubunit-associatedprotein3	CDK5regulatorysubunit-associatedprotein3	3	3	3	p|Q96JB5|CK5P3_HUMAN CDK5 regulatory subunit-associated protein 3 OS=Homo sapiens GN=CDK5RAP3 PE=1 SV=2	1	3	3	3	3	1	3	1	3	1	4.7	4.7	4.7	56.92	506	506	0.00046296	3.5277	NaN	NaN	NaN	0	0	Median	NaN	NaN	NaN	NaN	NaN	NaN	0	0	0	0	Median	Median	4.7	1.4	5565900	0	5565900	5565900	0	5565900
CDK-activatingkinaseassemblyfactorMAT1	CDK-activatingkinaseassemblyfactorMAT1	1	1	1	p|P51948|MAT1_HUMAN CDK-activating kinase assembly factor MAT1 OS=Homo sapiens GN=MNAT1 PE=1 SV=1	1	1	1	1	0	1	0	1	0	1	4.2	4.2	4.2	35.823	309	309	0.0039761	1.882	NaN	NaN	NaN	0	0	Median	NaN	NaN	NaN	NaN	NaN	NaN	0	0	0	0	Median	Median	0	4.2	400660	400660	0	0	0	0
CDKN2A-interactingprotein	CDKN2A-interactingprotein	4	4	4	p|Q9NXV6|CARF_HUMAN CDKN2A-interacting protein OS=Homo sapiens GN=CDKN2AIP PE=1 SV=3	1	4	4	4	4	2	4	2	4	2	11	11	11	61.124	580	580	0	18.302	NaN	NaN	NaN	0	0	Median	NaN	NaN	NaN	NaN	NaN	NaN	0	0	0	0	Median	Median	11	6	4177500	1427600	2750000	2750000	0	2750000
CDP-diacylglycerol--glycerol-3-phosphate3-phosphatidyltransferase,mitochondrial	CDP-diacylglycerol--glycerol-3-phosphate3-phosphatidyltransferase,mitochondrial	9	9	9	p|Q32NB8|PGPS1_HUMAN CDP-diacylglycerol--glycerol-3-phosphate 3-phosphatidyltransferase, mitochondrial OS=Homo sapiens GN=PGS1 PE=2 SV=1	1	9	9	9	7	7	7	7	7	7	16.9	16.9	16.9	62.73	556	556	0	18.686	4.7591	2.0798	11.129	2	0	Median	4.7591	NaN	2.0798	NaN	11.129	NaN	2	0	0	0	Median	Median	12.8	13.8	62237000	33254000	28983000	30506000	1523500	28983000
CDP-diacylglycerol--inositol3-phosphatidyltransferase	CDP-diacylglycerol--inositol3-phosphatidyltransferase	1	1	1	p|O14735|CDIPT_HUMAN CDP-diacylglycerol--inositol 3-phosphatidyltransferase OS=Homo sapiens GN=CDIPT PE=1 SV=1	1	1	1	1	1	1	1	1	1	1	4.7	4.7	4.7	23.539	213	213	1	-2	NaN	NaN	NaN	0	0	Median	NaN	NaN	NaN	NaN	NaN	NaN	0	0	0	0	Median	Median	4.7	4.7	2621200	975600	1645600	1645600	0	1645600
Cellcycleandapoptosisregulatorprotein2	Cellcycleandapoptosisregulatorprotein2	6	6	6	p|Q8N163|CCAR2_HUMAN Cell cycle and apoptosis regulator protein 2 OS=Homo sapiens GN=CCAR2 PE=1 SV=2	1	6	6	6	3	3	3	3	3	3	8.6	8.6	8.6	102.9	923	923	0	8.8571	NaN	NaN	NaN	0	0	Median	NaN	NaN	NaN	NaN	NaN	NaN	0	0	0	0	Median	Median	4.1	4.4	24573000	8687800	15885000	15885000	0	15885000
Cellcyclecontrolprotein50A;Cellcyclecontrolprotein50B	Cellcyclecontrolprotein50A	3;1	3;1	3;1	p|Q9NV96|CC50A_HUMAN Cell cycle control protein 50A OS=Homo sapiens GN=TMEM30A PE=1 SV=1	2	3	3	3	1	2	1	2	1	2	10.5	10.5	10.5	40.683	361	361;351	0	7.5406	NaN	NaN	NaN	0	0	Median	NaN	NaN	NaN	NaN	NaN	NaN	0	0	0	0	Median	Median	2.2	8.3	5563700	3757400	1806300	1806300	0	1806300
CelldifferentiationproteinRCD1homolog	CelldifferentiationproteinRCD1homolog	13	13	13	p|Q92600|RCD1_HUMAN Cell differentiation protein RCD1 homolog OS=Homo sapiens GN=RQCD1 PE=1 SV=1	1	13	13	13	12	10	12	10	12	10	51.8	51.8	51.8	33.631	299	299	0	117.68	18.755	1.0333	104.41	6	0	Leave out requantified	18.865	NaN	1.108	NaN	36.882	NaN	5	1	0	0	Leave out requantified	Median	48.2	37.1	375820000	173480000	202340000	208470000	6917400	201560000
Celldivisioncontrolprotein42homolog	Celldivisioncontrolprotein42homolog	11	11	10	p|P60953|CDC42_HUMAN Cell division control protein 42 homolog OS=Homo sapiens GN=CDC42 PE=1 SV=2	1	11	11	10	8	9	8	9	7	9	63.9	63.9	58.1	21.258	191	191	0	135.15	20.092	1.0155	298.74	4	0	Leave out requantified	20.641	NaN	1.0416	NaN	11.779	NaN	3	1	0	0	Leave out requantified	Median	48.2	52.4	1474300000	1090900000	383430000	387750000	4421300	383330000
Celldivisioncycleandapoptosisregulatorprotein1	Celldivisioncycleandapoptosisregulatorprotein1	6	6	6	p|Q8IX12|CCAR1_HUMAN Cell division cycle and apoptosis regulator protein 1 OS=Homo sapiens GN=CCAR1 PE=1 SV=2	1	6	6	6	4	2	4	2	4	2	7.2	7.2	7.2	132.82	1150	1150	0	6.1478	NaN	NaN	NaN	0	0	Median	NaN	NaN	NaN	NaN	NaN	NaN	0	0	0	0	Median	Median	4.7	2.5	10230000	5765500	4464800	4464800	0	4464800
Celldivisioncycleprotein16homolog	Celldivisioncycleprotein16homolog	4	4	4	p|Q13042|CDC16_HUMAN Cell division cycle protein 16 homolog OS=Homo sapiens GN=CDC16 PE=1 SV=2	1	4	4	4	2	2	2	2	2	2	9	9	9	71.655	620	620	0	7.1048	NaN	NaN	NaN	0	0	Median	NaN	NaN	NaN	NaN	NaN	NaN	0	0	0	0	Median	Median	3.7	5.3	12027000	7286700	4740600	4740600	0	4740600
Celldivisioncycleprotein23homolog	Celldivisioncycleprotein23homolog	18	18	18	p|Q9UJX2|CDC23_HUMAN Cell division cycle protein 23 homolog OS=Homo sapiens GN=CDC23 PE=1 SV=3	1	18	18	18	14	12	14	12	14	12	37.9	37.9	37.9	68.833	597	597	0	61.751	NaN	NaN	NaN	1	0	Median	NaN	NaN	NaN	NaN	NaN	NaN	1	0	0	0	Median	Median	27.1	26	218590000	116200000	102390000	104230000	1848100	102390000
CellsurfaceglycoproteinMUC18	CellsurfaceglycoproteinMUC18	10	10	10	p|P43121|MUC18_HUMAN Cell surface glycoprotein MUC18 OS=Homo sapiens GN=MCAM PE=1 SV=2	1	10	10	10	5	8	5	8	5	8	17.6	17.6	17.6	71.607	646	646	0	64.633	NaN	NaN	NaN	1	0	Median	NaN	NaN	NaN	NaN	NaN	NaN	1	0	0	0	Median	Median	10.7	13.3	77261000	41760000	35501000	36185000	683510	35501000
Centromere/kinetochoreproteinzw10homolog	Centromere/kinetochoreproteinzw10homolog	26	26	26	p|O43264|ZW10_HUMAN Centromere/kinetochore protein zw10 homolog OS=Homo sapiens GN=ZW10 PE=1 SV=3	1	26	26	26	20	18	20	18	20	18	46.2	46.2	46.2	88.828	779	779	0	94.633	NaN	NaN	NaN	1	0	Median	NaN	NaN	NaN	NaN	NaN	NaN	1	0	0	0	Median	Median	38.6	31.1	821950000	369860000	452090000	461940000	9854000	452090000
CentromereproteinI	CentromereproteinI	1	1	1	p|Q92674|CENPI_HUMAN Centromere protein I OS=Homo sapiens GN=CENPI PE=1 SV=2	1	1	1	1	0	1	0	1	0	1	1.5	1.5	1.5	86.719	756	756	0.0091185	1.5746	NaN	NaN	NaN	0	0	Median	NaN	NaN	NaN	NaN	NaN	NaN	0	0	0	0	Median	Median	0	1.5	2627900	2627900	0	0	0	0
CentromereproteinP	CentromereproteinP	2	2	2	p|Q6IPU0|CENPP_HUMAN Centromere protein P OS=Homo sapiens GN=CENPP PE=1 SV=1	1	2	2	2	1	1	1	1	1	1	9.4	9.4	9.4	33.165	288	288	0.00048426	4.0993	NaN	NaN	NaN	0	0	Median	NaN	NaN	NaN	NaN	NaN	NaN	0	0	0	0	Median	Median	5.9	3.5	5031200	1407000	3624100	3624100	0	3624100
Centrosomalproteinof164kDa	Centrosomalproteinof164kDa	2	2	2	p|Q9UPV0|CE164_HUMAN Centrosomal protein of 164 kDa OS=Homo sapiens GN=CEP164 PE=1 SV=3	1	2	2	2	2	0	2	0	2	0	1.4	1.4	1.4	164.31	1460	1460	0.00084638	2.4486	NaN	NaN	NaN	0	0	Median	NaN	NaN	NaN	NaN	NaN	NaN	0	0	0	0	Median	Median	1.4	0	310210	0	310210	310210	0	310210
Ceramidesynthase2	Ceramidesynthase2	8	8	8	p|Q96G23|CERS2_HUMAN Ceramide synthase 2 OS=Homo sapiens GN=CERS2 PE=1 SV=1	1	8	8	8	6	7	6	7	6	7	21.3	21.3	21.3	44.876	380	380	0	86.668	22.33	1.1349	18.584	3	0	Leave out requantified	22.33	NaN	1.1349	NaN	18.584	NaN	3	0	0	0	Leave out requantified	Median	17.9	16.1	905080000	339580000	565490000	571600000	6111000	565490000
Ceramidesynthase4	Ceramidesynthase4	1	1	1	p|Q9HA82|CERS4_HUMAN Ceramide synthase 4 OS=Homo sapiens GN=CERS4 PE=1 SV=2	1	1	1	1	0	1	0	1	0	1	2.5	2.5	2.5	46.398	394	394	0.00046598	3.5948	NaN	NaN	NaN	0	0	Median	NaN	NaN	NaN	NaN	NaN	NaN	0	0	0	0	Median	Median	0	2.5	492720	492720	0	0	0	0
Ceramidesynthase6	Ceramidesynthase6	6	6	5	p|Q6ZMG9|CERS6_HUMAN Ceramide synthase 6 OS=Homo sapiens GN=CERS6 PE=1 SV=1	1	6	6	5	1	6	1	6	1	5	16.9	16.9	15.1	44.889	384	384	0	13.159	1.1125	0.49819	143.91	2	0	Median	NaN	NaN	NaN	NaN	NaN	NaN	1	1	0	0	Median	Median	2.9	16.9	93488000	75225000	18263000	17802000	667590	17134000
Ceroid-lipofuscinosisneuronalprotein6	Ceroid-lipofuscinosisneuronalprotein6	1	1	1	p|Q9NWW5|CLN6_HUMAN Ceroid-lipofuscinosis neuronal protein 6 OS=Homo sapiens GN=CLN6 PE=1 SV=1	1	1	1	1	1	0	1	0	1	0	3.5	3.5	3.5	35.919	311	311	0.0070285	1.7407	NaN	NaN	NaN	0	0	Median	NaN	NaN	NaN	NaN	NaN	NaN	0	0	0	0	Median	Median	3.5	0	274570	0	274570	274570	0	274570
Chargedmultivesicularbodyprotein6	Chargedmultivesicularbodyprotein6	3	3	3	p|Q96FZ7|CHMP6_HUMAN Charged multivesicular body protein 6 OS=Homo sapiens GN=CHMP6 PE=1 SV=3	1	3	3	3	3	2	3	2	3	2	19.4	19.4	19.4	23.485	201	201	0	17.807	NaN	NaN	NaN	0	0	Median	NaN	NaN	NaN	NaN	NaN	NaN	0	0	0	0	Median	Median	19.4	13.4	26988000	11373000	15615000	15615000	0	15615000
CheckpointproteinHUS1	CheckpointproteinHUS1	10	10	10	p|O60921|HUS1_HUMAN Checkpoint protein HUS1 OS=Homo sapiens GN=HUS1 PE=1 SV=1	1	10	10	10	5	8	5	8	5	8	35.7	35.7	35.7	31.691	280	280	0	43.82	20.562	1.3483	11.046	2	0	Median	20.562	NaN	1.3483	NaN	11.046	NaN	2	0	0	0	Median	Median	18.6	32.5	183280000	109280000	74002000	76389000	2387300	74002000
Chitobiosyldiphosphodolicholbeta-mannosyltransferase;PutativeglycosyltransferaseALG1-like;PutativeglycosyltransferaseALG1L2	Chitobiosyldiphosphodolicholbeta-mannosyltransferase	8;2;1	8;2;1	8;2;1	p|Q9BT22|ALG1_HUMAN Chitobiosyldiphosphodolichol beta-mannosyltransferase OS=Homo sapiens GN=ALG1 PE=1 SV=2	3	8	8	8	6	8	6	8	6	8	20.3	20.3	20.3	52.518	464	464;187;215	0	41.272	NaN	NaN	NaN	0	0	Median	NaN	NaN	NaN	NaN	NaN	NaN	0	0	0	0	Median	Median	16.8	20.3	339740000	137600000	202140000	202140000	0	202140000
ChloridechannelCLIC-likeprotein1	ChloridechannelCLIC-likeprotein1	6	6	6	p|Q96S66|CLCC1_HUMAN Chloride channel CLIC-like protein 1 OS=Homo sapiens GN=CLCC1 PE=1 SV=1	1	6	6	6	3	4	3	4	3	4	17.4	17.4	17.4	62.022	551	551	0	16.596	NaN	NaN	NaN	0	0	Median	NaN	NaN	NaN	NaN	NaN	NaN	0	0	0	0	Median	Median	10.9	9.6	11518000	6754000	4764400	4764400	0	4764400
Choline/ethanolaminephosphotransferase1	Choline/ethanolaminephosphotransferase1	4	4	4	p|Q9Y6K0|CEPT1_HUMAN Choline/ethanolaminephosphotransferase 1 OS=Homo sapiens GN=CEPT1 PE=1 SV=1	1	4	4	4	4	2	4	2	4	2	14.4	14.4	14.4	46.553	416	416	0	22.623	NaN	NaN	NaN	1	0	Median	NaN	NaN	NaN	NaN	NaN	NaN	1	0	0	0	Median	Median	14.4	6.5	111110000	31382000	79726000	81081000	1354100	79726000
Choline-phosphatecytidylyltransferaseA;Choline-phosphatecytidylyltransferaseB	Choline-phosphatecytidylyltransferaseA;Choline-phosphatecytidylyltransferaseB	1;1	1;1	1;1	p|P49585|PCY1A_HUMAN Choline-phosphate cytidylyltransferase A OS=Homo sapiens GN=PCYT1A PE=1 SV=2;p|Q9Y5K3|PCY1B_HUMAN Choline-phosphate cytidylyltransferase B OS=Homo sapiens GN=PCYT1B PE=1 SV=1	2	1	1	1	1	0	1	0	1	0	3.3	3.3	3.3	41.731	367	367;369	0.0047468	1.8321	NaN	NaN	NaN	0	0	Median	NaN	NaN	NaN	NaN	NaN	NaN	0	0	0	0	Median	Median	3.3	0	0	0	0	0	0	0
Cholinetransporter-likeprotein1	Cholinetransporter-likeprotein1	7	7	7	p|Q8WWI5|CTL1_HUMAN Choline transporter-like protein 1 OS=Homo sapiens GN=SLC44A1 PE=1 SV=1	1	7	7	7	6	5	6	5	6	5	15.4	15.4	15.4	73.301	657	657	0	45.656	NaN	NaN	NaN	1	0	Median	NaN	NaN	NaN	NaN	NaN	NaN	1	0	0	0	Median	Median	13.1	11	150420000	78222000	72196000	74277000	2081600	72196000
Cholinetransporter-likeprotein2	Cholinetransporter-likeprotein2	4	4	4	p|Q8IWA5|CTL2_HUMAN Choline transporter-like protein 2 OS=Homo sapiens GN=SLC44A2 PE=1 SV=3	1	4	4	4	3	3	3	3	3	3	5.4	5.4	5.4	80.123	706	706	0	6.9399	NaN	NaN	NaN	0	0	Median	NaN	NaN	NaN	NaN	NaN	NaN	0	0	0	0	Median	Median	4	4.2	33237000	13087000	20151000	20151000	0	20151000
Cholinetransporter-likeprotein3	Cholinetransporter-likeprotein3	1	1	1	p|Q8N4M1|CTL3_HUMAN Choline transporter-like protein 3 OS=Homo sapiens GN=SLC44A3 PE=1 SV=4	1	1	1	1	1	0	1	0	1	0	1.4	1.4	1.4	73.783	653	653	0	5.1404	NaN	NaN	NaN	1	0	Median	NaN	NaN	NaN	NaN	NaN	NaN	1	0	0	0	Median	Median	1.4	0	59335000	2604400	56731000	59335000	2604400	56731000
Chromatinassemblyfactor1subunitB	Chromatinassemblyfactor1subunitB	2	2	2	p|Q13112|CAF1B_HUMAN Chromatin assembly factor 1 subunit B OS=Homo sapiens GN=CHAF1B PE=1 SV=1	1	2	2	2	0	2	0	2	0	2	4.7	4.7	4.7	61.492	559	559	0.00083752	2.3637	NaN	NaN	NaN	0	0	Median	NaN	NaN	NaN	NaN	NaN	NaN	0	0	0	0	Median	Median	0	4.7	1783100	1783100	0	0	0	0
Chromodomain-helicase-DNA-bindingprotein4;Chromodomain-helicase-DNA-bindingprotein5;Chromodomain-helicase-DNA-bindingprotein3	Chromodomain-helicase-DNA-bindingprotein4	3;1;1	3;1;1	3;1;1	p|Q14839|CHD4_HUMAN Chromodomain-helicase-DNA-binding protein 4 OS=Homo sapiens GN=CHD4 PE=1 SV=2	3	3	3	3	0	3	0	3	0	3	2.1	2.1	2.1	218	1912	1912;1954;2000	0	5.4527	NaN	NaN	NaN	0	0	Median	NaN	NaN	NaN	NaN	NaN	NaN	0	0	0	0	Median	Median	0	2.1	6498300	6498300	0	0	0	0
ChromodomainY-likeprotein	ChromodomainY-likeprotein	2	2	2	p|Q9Y232|CDYL1_HUMAN Chromodomain Y-like protein OS=Homo sapiens GN=CDYL PE=1 SV=2	1	2	2	2	1	1	1	1	1	1	5.2	5.2	5.2	66.481	598	598	0	6.3858	NaN	NaN	NaN	0	0	Median	NaN	NaN	NaN	NaN	NaN	NaN	0	0	0	0	Median	Median	2.5	2.7	3385800	1789300	1596500	1596500	0	1596500
Cip1-interactingzincfingerprotein	Cip1-interactingzincfingerprotein	3	3	3	p|Q9ULV3|CIZ1_HUMAN Cip1-interacting zinc finger protein OS=Homo sapiens GN=CIZ1 PE=1 SV=2	1	3	3	3	2	1	2	1	2	1	4.8	4.8	4.8	100.04	898	898	0	5.89	NaN	NaN	NaN	1	0	Median	NaN	NaN	NaN	NaN	NaN	NaN	1	0	0	0	Median	Median	2.9	1.9	3252300	1970600	1281600	2707900	1426300	1281600
Citratesynthase,mitochondrial	Citratesynthase,mitochondrial	10	10	10	p|O75390|CISY_HUMAN Citrate synthase, mitochondrial OS=Homo sapiens GN=CS PE=1 SV=2	1	10	10	10	5	7	5	7	5	7	26.4	26.4	26.4	51.712	466	466	0	29.538	NaN	NaN	NaN	1	0	Median	NaN	NaN	NaN	NaN	NaN	NaN	1	0	0	0	Median	Median	10.3	20.4	137510000	62702000	74812000	75435000	623710	74812000
Clathrinheavychain1	Clathrinheavychain1	102	102	79	p|Q00610|CLH1_HUMAN Clathrin heavy chain 1 OS=Homo sapiens GN=CLTC PE=1 SV=5	1	102	102	79	87	84	87	84	68	65	68.4	68.4	56.8	191.61	1675	1675	0	323.31	19.768	1.0054	81.965	68	0	Leave out requantified	20.12	0.0061145	1.0174	0.015593	29.976	212.33	65	3	0	0	Leave out requantified	Leave out requantified	60.9	59	25526000000	13716000000	11809000000	12229000000	423640000	11806000000
Clathrinheavychain2	Clathrinheavychain2	25	2	2	p|P53675|CLH2_HUMAN Clathrin heavy chain 2 OS=Homo sapiens GN=CLTCL1 PE=1 SV=2	1	25	2	2	19	21	0	2	0	2	13.5	1.7	1.7	187.03	1640	1640	0	9.8082	NaN	NaN	NaN	0	0	Median	NaN	NaN	NaN	NaN	NaN	NaN	0	0	0	0	Median	Median	11	12.3	40220000	40220000	0	0	0	0
Claudindomain-containingprotein1	Claudindomain-containingprotein1	2	2	2	p|Q9NY35|CLDN1_HUMAN Claudin domain-containing protein 1 OS=Homo sapiens GN=CLDND1 PE=1 SV=1	1	2	2	2	2	1	2	1	2	1	9.1	9.1	9.1	28.603	253	253	0	6.2878	NaN	NaN	NaN	0	0	Median	NaN	NaN	NaN	NaN	NaN	NaN	0	0	0	0	Median	Median	9.1	5.9	24540000	9113800	15427000	15427000	0	15427000
Cleavageandpolyadenylationspecificityfactorsubunit2	Cleavageandpolyadenylationspecificityfactorsubunit2	1	1	1	p|Q9P2I0|CPSF2_HUMAN Cleavage and polyadenylation specificity factor subunit 2 OS=Homo sapiens GN=CPSF2 PE=1 SV=2	1	1	1	1	0	1	0	1	0	1	1.9	1.9	1.9	88.486	782	782	0.00085251	2.503	NaN	NaN	NaN	0	0	Median	NaN	NaN	NaN	NaN	NaN	NaN	0	0	0	0	Median	Median	0	1.9	3426800	3426800	0	0	0	0
Cleavageandpolyadenylationspecificityfactorsubunit3	Cleavageandpolyadenylationspecificityfactorsubunit3	2	2	2	p|Q9UKF6|CPSF3_HUMAN Cleavage and polyadenylation specificity factor subunit 3 OS=Homo sapiens GN=CPSF3 PE=1 SV=1	1	2	2	2	2	1	2	1	2	1	3.9	3.9	3.9	77.485	684	684	0.0012516	2.3217	NaN	NaN	NaN	0	0	Median	NaN	NaN	NaN	NaN	NaN	NaN	0	0	0	0	Median	Median	3.9	1.5	8626300	3694400	4931900	4931900	0	4931900
Cleavageandpolyadenylationspecificityfactorsubunit5	Cleavageandpolyadenylationspecificityfactorsubunit5	3	3	3	p|O43809|CPSF5_HUMAN Cleavage and polyadenylation specificity factor subunit 5 OS=Homo sapiens GN=NUDT21 PE=1 SV=1	1	3	3	3	1	2	1	2	1	2	22.9	22.9	22.9	26.227	227	227	0.00044092	2.8912	NaN	NaN	NaN	0	0	Median	NaN	NaN	NaN	NaN	NaN	NaN	0	0	0	0	Median	Median	6.6	16.3	4087400	4087400	0	0	0	0
Cleavagestimulationfactorsubunit1	Cleavagestimulationfactorsubunit1	2	2	2	p|Q05048|CSTF1_HUMAN Cleavage stimulation factor subunit 1 OS=Homo sapiens GN=CSTF1 PE=1 SV=1	1	2	2	2	2	1	2	1	2	1	8.8	8.8	8.8	48.357	431	431	0	7.0667	NaN	NaN	NaN	0	0	Median	NaN	NaN	NaN	NaN	NaN	NaN	0	0	0	0	Median	Median	8.8	2.8	7294500	1696200	5598300	5598300	0	5598300
Cleavagestimulationfactorsubunit2;Cleavagestimulationfactorsubunit2tauvariant	Cleavagestimulationfactorsubunit2	9;3	9;3	9;3	p|P33240|CSTF2_HUMAN Cleavage stimulation factor subunit 2 OS=Homo sapiens GN=CSTF2 PE=1 SV=1	2	9	9	9	7	6	7	6	7	6	25	25	25	60.959	577	577;616	0	27.986	NaN	NaN	NaN	0	0	Median	NaN	NaN	NaN	NaN	NaN	NaN	0	0	0	0	Median	Median	17.9	18.5	100350000	53087000	47265000	47265000	0	47265000
Cleavagestimulationfactorsubunit3	Cleavagestimulationfactorsubunit3	3	3	3	p|Q12996|CSTF3_HUMAN Cleavage stimulation factor subunit 3 OS=Homo sapiens GN=CSTF3 PE=1 SV=1	1	3	3	3	2	2	2	2	2	2	5.7	5.7	5.7	82.921	717	717	0	19.268	NaN	NaN	NaN	0	0	Median	NaN	NaN	NaN	NaN	NaN	NaN	0	0	0	0	Median	Median	4	3.5	32091000	18091000	14001000	14001000	0	14001000
Cleftlipandpalatetransmembraneprotein1	Cleftlipandpalatetransmembraneprotein1	3	3	3	p|O96005|CLPT1_HUMAN Cleft lip and palate transmembrane protein 1 OS=Homo sapiens GN=CLPTM1 PE=1 SV=1	1	3	3	3	2	2	2	2	2	2	5.1	5.1	5.1	76.096	669	669	0	5.2898	NaN	NaN	NaN	0	0	Median	NaN	NaN	NaN	NaN	NaN	NaN	0	0	0	0	Median	Median	2.8	3.7	19805000	1787600	18017000	18017000	0	18017000
Cleftlipandpalatetransmembraneprotein1-likeprotein	Cleftlipandpalatetransmembraneprotein1-likeprotein	13	13	13	p|Q96KA5|CLP1L_HUMAN Cleft lip and palate transmembrane protein 1-like protein OS=Homo sapiens GN=CLPTM1L PE=1 SV=1	1	13	13	13	8	10	8	10	8	10	30.5	30.5	30.5	62.228	538	538	0	61.691	15.516	0.9485	42.559	5	0	Leave out requantified	15.516	NaN	0.9485	NaN	42.559	NaN	5	0	0	0	Leave out requantified	Median	18.2	25.1	731480000	199210000	532270000	566670000	34401000	532270000
CLIP-associatingprotein1	CLIP-associatingprotein1	4	3	3	p|Q7Z460|CLAP1_HUMAN CLIP-associating protein 1 OS=Homo sapiens GN=CLASP1 PE=1 SV=1	1	4	3	3	1	4	1	3	1	3	3.1	2.6	2.6	169.45	1538	1538	0.00046512	3.5778	NaN	NaN	NaN	0	0	Median	NaN	NaN	NaN	NaN	NaN	NaN	0	0	0	0	Median	Median	1	3.1	1280000	1280000	0	0	0	0
CLIP-associatingprotein2	CLIP-associatingprotein2	6	6	5	p|O75122|CLAP2_HUMAN CLIP-associating protein 2 OS=Homo sapiens GN=CLASP2 PE=1 SV=2	1	6	6	5	3	3	3	3	3	2	6.8	6.8	6.3	141.13	1294	1294	0	16.095	NaN	NaN	NaN	0	0	Median	NaN	NaN	NaN	NaN	NaN	NaN	0	0	0	0	Median	Median	3.9	2.9	18390000	8618400	9772100	9772100	0	9772100
Clusteredmitochondriaproteinhomolog;Protocadherinalpha-C2	Clusteredmitochondriaproteinhomolog	13;1	13;1	13;1	p|O75153|CLU_HUMAN Clustered mitochondria protein homolog OS=Homo sapiens GN=CLUH PE=1 SV=2	2	13	13	13	6	10	6	10	6	10	10.6	10.6	10.6	146.67	1309	1309;1007	0	23.662	NaN	NaN	NaN	0	0	Median	NaN	NaN	NaN	NaN	NaN	NaN	0	0	0	0	Median	Median	5.6	7	55130000	35483000	19647000	19647000	0	19647000
Clusterin	Clusterin	2	2	2	p|P10909|CLUS_HUMAN Clusterin OS=Homo sapiens GN=CLU PE=1 SV=1	1	2	2	2	1	1	1	1	1	1	8.9	8.9	8.9	52.494	449	449	0	6.7624	NaN	NaN	NaN	0	0	Median	NaN	NaN	NaN	NaN	NaN	NaN	0	0	0	0	Median	Median	5.1	3.8	7434000	3423100	4010900	4010900	0	4010900
CMP-N-acetylneuraminate-beta-galactosamide-alpha-2,3-sialyltransferase1	CMP-N-acetylneuraminate-beta-galactosamide-alpha-2,3-sialyltransferase1	2	2	2	p|Q11201|SIA4A_HUMAN CMP-N-acetylneuraminate-beta-galactosamide-alpha-2,3-sialyltransferase 1 OS=Homo sapiens GN=ST3GAL1 PE=2 SV=1	1	2	2	2	2	0	2	0	2	0	8.2	8.2	8.2	39.075	340	340	0.00047778	3.9221	NaN	NaN	NaN	0	0	Median	NaN	NaN	NaN	NaN	NaN	NaN	0	0	0	0	Median	Median	8.2	0	5959800	0	5959800	5959800	0	5959800
CMP-N-acetylneuraminate-beta-galactosamide-alpha-2,3-sialyltransferase2	CMP-N-acetylneuraminate-beta-galactosamide-alpha-2,3-sialyltransferase2	2	2	2	p|Q16842|SIA4B_HUMAN CMP-N-acetylneuraminate-beta-galactosamide-alpha-2,3-sialyltransferase 2 OS=Homo sapiens GN=ST3GAL2 PE=2 SV=1	1	2	2	2	1	2	1	2	1	2	8	8	8	40.172	350	350	0	4.4958	NaN	NaN	NaN	0	0	Median	NaN	NaN	NaN	NaN	NaN	NaN	0	0	0	0	Median	Median	4.6	8	5020400	3554400	1466000	1466000	0	1466000
CMP-sialicacidtransporter	CMP-sialicacidtransporter	1	1	1	p|P78382|S35A1_HUMAN CMP-sialic acid transporter OS=Homo sapiens GN=SLC35A1 PE=2 SV=1	1	1	1	1	0	1	0	1	0	1	4.2	4.2	4.2	36.778	337	337	0	19.302	NaN	NaN	NaN	0	0	Median	NaN	NaN	NaN	NaN	NaN	NaN	0	0	0	0	Median	Median	0	4.2	2478700	2478700	0	0	0	0
CoagulationfactorXI	CoagulationfactorXI	1	1	1	p|P03951|FA11_HUMAN Coagulation factor XI OS=Homo sapiens GN=F11 PE=1 SV=1	1	1	1	1	1	0	1	0	1	0	3	3	3	70.108	625	625	0.0088462	1.6404	NaN	NaN	NaN	0	0	Median	NaN	NaN	NaN	NaN	NaN	NaN	0	0	0	0	Median	Median	3	0	32147000	0	32147000	32147000	0	32147000
Coatomersubunitalpha	Coatomersubunitalpha	34	34	34	p|P53621|COPA_HUMAN Coatomer subunit alpha OS=Homo sapiens GN=COPA PE=1 SV=2	1	34	34	34	27	24	27	24	27	24	31.8	31.8	31.8	138.34	1224	1224	0	96.686	14.372	1.0953	43.788	5	0	Leave out requantified	14.372	NaN	1.0953	NaN	43.788	NaN	5	0	0	0	Leave out requantified	Median	24.8	21.8	457590000	224990000	232600000	238530000	5935200	232600000
Coatomersubunitbeta	Coatomersubunitbeta	48	48	48	p|P53618|COPB_HUMAN Coatomer subunit beta OS=Homo sapiens GN=COPB1 PE=1 SV=3	1	48	48	48	41	45	41	45	41	45	53.3	53.3	53.3	107.14	953	953	0	241.2	18.05	0.91109	23.664	13	0	Leave out requantified	18.05	NaN	0.91109	NaN	23.664	NaN	13	0	0	0	Leave out requantified	Median	48.4	48.8	2827100000	1491900000	1335200000	1370300000	35081000	1335200000
Coatomersubunitbeta'	Coatomersubunitbeta'	10	10	10	p|P35606|COPB2_HUMAN Coatomer subunit beta OS=Homo sapiens GN=COPB2 PE=1 SV=2	1	10	10	10	6	6	6	6	6	6	16.4	16.4	16.4	102.49	906	906	0	20.574	2.1954	0.87019	66.423	2	0	Median	NaN	NaN	NaN	NaN	NaN	NaN	1	1	0	0	Median	Median	8.3	10.5	42701000	19945000	22755000	18719000	2285800	16433000
Coatomersubunitdelta	Coatomersubunitdelta	4	4	4	p|P48444|COPD_HUMAN Coatomer subunit delta OS=Homo sapiens GN=ARCN1 PE=1 SV=1	1	4	4	4	3	1	3	1	3	1	9.4	9.4	9.4	57.21	511	511	0	10.434	NaN	NaN	NaN	0	0	Median	NaN	NaN	NaN	NaN	NaN	NaN	0	0	0	0	Median	Median	6.8	2.5	11626000	1181700	10445000	10445000	0	10445000
Coatomersubunitepsilon	Coatomersubunitepsilon	4	4	4	p|O14579|COPE_HUMAN Coatomer subunit epsilon OS=Homo sapiens GN=COPE PE=1 SV=3	1	4	4	4	3	4	3	4	3	4	15.9	15.9	15.9	34.482	308	308	0	11.238	NaN	NaN	NaN	0	0	Median	NaN	NaN	NaN	NaN	NaN	NaN	0	0	0	0	Median	Median	15.6	15.9	24156000	14567000	9589900	9589900	0	9589900
Coatomersubunitgamma-1	Coatomersubunitgamma-1	27	27	22	p|Q9Y678|COPG1_HUMAN Coatomer subunit gamma-1 OS=Homo sapiens GN=COPG1 PE=1 SV=1	1	27	27	22	23	18	23	18	18	14	39.7	39.7	33.2	97.717	874	874	0	152.43	21.617	1.3596	70.285	4	0	Leave out requantified	21.617	NaN	1.3596	NaN	70.285	NaN	4	0	0	0	Leave out requantified	Median	35.5	27.2	699510000	233790000	465720000	473830000	8110100	465720000
Coatomersubunitgamma-2;GPImannosyltransferase3	Coatomersubunitgamma-2	25;1	20;1	20;1	p|Q9UBF2|COPG2_HUMAN Coatomer subunit gamma-2 OS=Homo sapiens GN=COPG2 PE=1 SV=1	2	25	20	20	22	18	17	14	17	14	34.1	27.6	27.6	97.621	871	871;554	0	122.58	6.4078	0.84153	50.979	2	0	Median	6.4078	NaN	0.84153	NaN	50.979	NaN	2	0	0	0	Median	Median	29.4	25.1	309220000	145380000	163840000	166730000	2890700	163840000
Codanin-1	Codanin-1	3	3	3	p|Q8IWY9|CDAN1_HUMAN Codanin-1 OS=Homo sapiens GN=CDAN1 PE=1 SV=4	1	3	3	3	1	2	1	2	1	2	3.3	3.3	3.3	134.12	1227	1227	0	7.3467	NaN	NaN	NaN	0	0	Median	NaN	NaN	NaN	NaN	NaN	NaN	0	0	0	0	Median	Median	1.1	2.3	4228300	4228300	0	0	0	0
CohesinsubunitSA-1	CohesinsubunitSA-1	23	17	17	p|Q8WVM7|STAG1_HUMAN Cohesin subunit SA-1 OS=Homo sapiens GN=STAG1 PE=1 SV=3	1	23	17	17	20	14	14	11	14	11	21.3	17.2	17.2	144.43	1258	1258	0	87.654	NaN	NaN	NaN	1	0	Median	NaN	NaN	NaN	NaN	NaN	NaN	1	0	0	0	Median	Median	19.6	13.2	121860000	47587000	74276000	75385000	1108800	74276000
CohesinsubunitSA-2;CohesinsubunitSA-3	CohesinsubunitSA-2	51;2	51;2	45;1	p|Q8N3U4|STAG2_HUMAN Cohesin subunit SA-2 OS=Homo sapiens GN=STAG2 PE=1 SV=3	2	51	51	45	40	42	40	42	34	39	48.4	48.4	44.9	141.32	1231	1231;1225	0	323.31	19.477	1.0235	68.523	16	0	Leave out requantified	19.833	NaN	1.0465	NaN	67.852	NaN	15	1	0	0	Leave out requantified	Median	43.3	40.2	3256400000	1566400000	1690000000	1730200000	42299000	1687900000
Coiled-coildomain-containingprotein127	Coiled-coildomain-containingprotein127	5	5	5	p|Q96BQ5|CC127_HUMAN Coiled-coil domain-containing protein 127 OS=Homo sapiens GN=CCDC127 PE=1 SV=1	1	5	5	5	2	5	2	5	2	5	18.1	18.1	18.1	30.834	260	260	0	11.339	NaN	NaN	NaN	0	0	Median	NaN	NaN	NaN	NaN	NaN	NaN	0	0	0	0	Median	Median	5.8	18.1	26974000	22274000	4699400	4699400	0	4699400
Coiled-coildomain-containingprotein177	Coiled-coildomain-containingprotein177	1	1	1	p|Q9NQR7|CC177_HUMAN Coiled-coil domain-containing protein 177 OS=Homo sapiens GN=CCDC177 PE=2 SV=3	1	1	1	1	0	1	0	1	0	1	1.1	1.1	1.1	79.738	707	707	1	-2	NaN	NaN	NaN	0	0	Median	NaN	NaN	NaN	NaN	NaN	NaN	0	0	0	0	Median	Median	0	1.1	2200600	2200600	0	0	0	0
Coiled-coildomain-containingprotein180	Coiled-coildomain-containingprotein180	2	2	2	p|Q9P1Z9|CC180_HUMAN Coiled-coil domain-containing protein 180 OS=Homo sapiens GN=CCDC180 PE=2 SV=2	1	2	2	2	0	2	0	2	0	2	1.5	1.5	1.5	191.1	1646	1646	0.00044307	2.9499	NaN	NaN	NaN	1	0	Median	NaN	NaN	NaN	NaN	NaN	NaN	0	1	0	0	Median	Median	0	1.5	21213000	15033000	6180400	0	0	0
Coiled-coildomain-containingprotein47	Coiled-coildomain-containingprotein47	8	8	8	p|Q96A33|CCD47_HUMAN Coiled-coil domain-containing protein 47 OS=Homo sapiens GN=CCDC47 PE=1 SV=1	1	8	8	8	5	5	5	5	5	5	20.1	20.1	20.1	55.873	483	483	0	14.009	NaN	NaN	NaN	0	0	Median	NaN	NaN	NaN	NaN	NaN	NaN	0	0	0	0	Median	Median	15.1	10.6	56279000	22691000	33587000	33587000	0	33587000
Coiled-coildomain-containingprotein51	Coiled-coildomain-containingprotein51	13	13	13	p|Q96ER9|CCD51_HUMAN Coiled-coil domain-containing protein 51 OS=Homo sapiens GN=CCDC51 PE=1 SV=2	1	13	13	13	10	9	10	9	10	9	39.4	39.4	39.4	45.811	411	411	0	79.346	16.729	3.2396	120.4	4	0	Leave out requantified	16.729	NaN	3.2396	NaN	120.4	NaN	4	0	0	0	Leave out requantified	Median	25.5	30.4	245060000	139840000	105220000	109160000	3938800	105220000
Coiled-coildomain-containingprotein90B,mitochondrial	Coiled-coildomain-containingprotein90B,mitochondrial	3	3	3	p|Q9GZT6|CC90B_HUMAN Coiled-coil domain-containing protein 90B, mitochondrial OS=Homo sapiens GN=CCDC90B PE=1 SV=2	1	3	3	3	1	2	1	2	1	2	14.2	14.2	14.2	29.505	254	254	0	5.6987	NaN	NaN	NaN	0	0	Median	NaN	NaN	NaN	NaN	NaN	NaN	0	0	0	0	Median	Median	2.8	11.4	20425000	16908000	3516400	3516400	0	3516400
Putativecoiled-coil-helix-coiled-coil-helixdomain-containingproteinCHCHD2P9,mitochondrial;Coiled-coil-helix-coiled-coil-helixdomain-containingprotein2	Putativecoiled-coil-helix-coiled-coil-helixdomain-containingproteinCHCHD2P9,mitochondrial;Coiled-coil-helix-coiled-coil-helixdomain-containingprotein2	2;2	2;2	2;2	p|Q5T1J5|CHCH9_HUMAN Putative coiled-coil-helix-coiled-coil-helix domain-containing protein CHCHD2P9, mitochondrial OS=Homo sapiens GN=CHCHD2P9 PE=5 SV=1;p|Q9Y6H1|CHCH2_HUMAN Coiled-coil-helix-coiled-coil-helix domain-containing protein 2 OS=Homo sapiens G	2	2	2	2	0	2	0	2	0	2	24.5	24.5	24.5	15.489	151	151;151	0	6.7039	NaN	NaN	NaN	0	0	Median	NaN	NaN	NaN	NaN	NaN	NaN	0	0	0	0	Median	Median	0	24.5	4085800	4085800	0	0	0	0
Coiled-coil-helix-coiled-coil-helixdomain-containingprotein5	Coiled-coil-helix-coiled-coil-helixdomain-containingprotein5	2	2	2	p|Q9BSY4|CHCH5_HUMAN Coiled-coil-helix-coiled-coil-helix domain-containing protein 5 OS=Homo sapiens GN=CHCHD5 PE=1 SV=1	1	2	2	2	0	2	0	2	0	2	24.5	24.5	24.5	12.395	110	110	0	9.8823	NaN	NaN	NaN	0	0	Median	NaN	NaN	NaN	NaN	NaN	NaN	0	0	0	0	Median	Median	0	24.5	2044600	2044600	0	0	0	0
Collagenalpha-1(I)chain	Collagenalpha-1(I)chain	2	2	2	p|P02452|CO1A1_HUMAN Collagen alpha-1(I) chain OS=Homo sapiens GN=COL1A1 PE=1 SV=5	1	2	2	2	0	2	0	2	0	2	1.9	1.9	1.9	138.94	1464	1464	0.00048309	4.0393	NaN	NaN	NaN	0	0	Median	NaN	NaN	NaN	NaN	NaN	NaN	0	0	0	0	Median	Median	0	1.9	3568700	3568700	0	0	0	0
Collagenalpha-1(VII)chain	Collagenalpha-1(VII)chain	4	4	4	p|Q02388|CO7A1_HUMAN Collagen alpha-1(VII) chain OS=Homo sapiens GN=COL7A1 PE=1 SV=2	1	4	4	4	2	3	2	3	2	3	2.2	2.2	2.2	295.22	2944	2944	0	5.957	NaN	NaN	NaN	1	0	Median	NaN	NaN	NaN	NaN	NaN	NaN	1	0	0	0	Median	Median	1.1	1.5	12811000	4567600	8243100	8576100	333080	8243100
COMMdomain-containingprotein3;ProteinCOMMD3-BMI1	COMMdomain-containingprotein3;ProteinCOMMD3-BMI1	2;2	2;2	2;2	p|Q9UBI1|COMD3_HUMAN COMM domain-containing protein 3 OS=Homo sapiens GN=COMMD3 PE=1 SV=1;r|R4GMX3|R4GMX3_HUMAN Protein COMMD3-BMI1 OS=Homo sapiens GN=COMMD3-BMI1 PE=4 SV=1	2	2	2	2	1	1	1	1	1	1	10.3	10.3	10.3	22.151	195	195;469	0.0031962	1.9158	NaN	NaN	NaN	0	0	Median	NaN	NaN	NaN	NaN	NaN	NaN	0	0	0	0	Median	Median	4.1	6.2	4878500	3115700	1762800	1762800	0	1762800
COMMdomain-containingprotein5	COMMdomain-containingprotein5	6	6	6	p|Q9GZQ3|COMD5_HUMAN COMM domain-containing protein 5 OS=Homo sapiens GN=COMMD5 PE=1 SV=1	1	6	6	6	4	4	4	4	4	4	29	29	29	24.67	224	224	0	12.032	NaN	NaN	NaN	0	0	Median	NaN	NaN	NaN	NaN	NaN	NaN	0	0	0	0	Median	Median	17	21	44538000	26254000	18284000	17908000	0	17908000
COMMdomain-containingprotein7	COMMdomain-containingprotein7	1	1	1	p|Q86VX2|COMD7_HUMAN COMM domain-containing protein 7 OS=Homo sapiens GN=COMMD7 PE=1 SV=2	1	1	1	1	0	1	0	1	0	1	7.5	7.5	7.5	22.54	200	200	0.0020169	2.0098	NaN	NaN	NaN	0	0	Median	NaN	NaN	NaN	NaN	NaN	NaN	0	0	0	0	Median	Median	0	7.5	1265700	1265700	0	0	0	0
COMMdomain-containingprotein8	COMMdomain-containingprotein8	1	1	1	p|Q9NX08|COMD8_HUMAN COMM domain-containing protein 8 OS=Homo sapiens GN=COMMD8 PE=1 SV=1	1	1	1	1	0	1	0	1	0	1	6.6	6.6	6.6	21.09	183	183	0.00043234	2.6706	NaN	NaN	NaN	0	0	Median	NaN	NaN	NaN	NaN	NaN	NaN	0	0	0	0	Median	Median	0	6.6	5071600	5071600	0	0	0	0
Complementcomponent1Qsubcomponent-bindingprotein,mitochondrial	Complementcomponent1Qsubcomponent-bindingprotein,mitochondrial	4	4	4	p|Q07021|C1QBP_HUMAN Complement component 1 Q subcomponent-binding protein, mitochondrial OS=Homo sapiens GN=C1QBP PE=1 SV=1	1	4	4	4	4	4	4	4	4	4	26.2	26.2	26.2	31.362	282	282	0	33.695	0.066386	0.11745	350.15	4	0	Median	NaN	0.038116	NaN	0.071795	NaN	84.311	1	3	0	0	Median	Median	26.2	26.2	165550000	69417000	96137000	94244000	690890	93553000
Complementdecay-acceleratingfactor	Complementdecay-acceleratingfactor	15	15	15	p|P08174|DAF_HUMAN Complement decay-accelerating factor OS=Homo sapiens GN=CD55 PE=1 SV=4	1	15	15	15	13	11	13	11	13	11	38.1	38.1	38.1	41.4	381	381	0	45.977	15.948	0.88239	257.79	6	0	Leave out requantified	16.166	0.014148	1.5167	0.019039	137.88	18.837	4	2	0	0	Leave out requantified	Median	34.6	32.3	1015700000	539000000	476710000	484610000	9344100	475270000
ComplexIassemblyfactorTIMMDC1,mitochondrial	ComplexIassemblyfactorTIMMDC1,mitochondrial	5	5	5	p|Q9NPL8|TIDC1_HUMAN Complex I assembly factor TIMMDC1, mitochondrial OS=Homo sapiens GN=TIMMDC1 PE=1 SV=2	1	5	5	5	4	3	4	3	4	3	21.1	21.1	21.1	32.177	285	285	0	12.301	NaN	NaN	NaN	1	0	Median	NaN	NaN	NaN	NaN	NaN	NaN	1	0	0	0	Median	Median	17.5	12.3	17603000	6837900	10765000	11025000	259350	10765000
ComplexIassemblyfactorTMEM126B,mitochondrial	ComplexIassemblyfactorTMEM126B,mitochondrial	1	1	1	p|Q8IUX1|T126B_HUMAN Complex I assembly factor TMEM126B, mitochondrial OS=Homo sapiens GN=TMEM126B PE=1 SV=2	1	1	1	1	1	1	1	1	1	1	6.1	6.1	6.1	25.943	230	230	0.007023	1.7345	NaN	NaN	NaN	0	0	Median	NaN	NaN	NaN	NaN	NaN	NaN	0	0	0	0	Median	Median	6.1	6.1	5026500	2727200	2299400	2299400	0	2299400
ComplexIintermediate-associatedprotein30,mitochondrial	ComplexIintermediate-associatedprotein30,mitochondrial	4	4	4	p|Q9Y375|CIA30_HUMAN Complex I intermediate-associated protein 30, mitochondrial OS=Homo sapiens GN=NDUFAF1 PE=1 SV=2	1	4	4	4	2	2	2	2	2	2	21.1	21.1	21.1	37.763	327	327	0	5.9409	NaN	NaN	NaN	0	0	Median	NaN	NaN	NaN	NaN	NaN	NaN	0	0	0	0	Median	Median	12.8	8.3	9753800	4945600	4808200	4808200	0	4808200
Condensin-2complexsubunitD3	Condensin-2complexsubunitD3	17	17	17	p|P42695|CNDD3_HUMAN Condensin-2 complex subunit D3 OS=Homo sapiens GN=NCAPD3 PE=1 SV=2	1	17	17	17	11	11	11	11	11	11	16.4	16.4	16.4	168.89	1498	1498	0	64.799	NaN	NaN	NaN	1	0	Median	NaN	NaN	NaN	NaN	NaN	NaN	1	0	0	0	Median	Median	10.7	10.7	103000000	40175000	62825000	64532000	1706600	62825000
Condensin-2complexsubunitG2	Condensin-2complexsubunitG2	18	18	18	p|Q86XI2|CNDG2_HUMAN Condensin-2 complex subunit G2 OS=Homo sapiens GN=NCAPG2 PE=1 SV=1	1	18	18	18	14	10	14	10	14	10	18.7	18.7	18.7	130.96	1143	1143	0	36.7	7.4342	1.3683	30.768	2	0	Median	7.4342	NaN	1.3683	NaN	30.768	NaN	2	0	0	0	Median	Median	13.6	10.1	177440000	53138000	124300000	126360000	2058200	124300000
Condensincomplexsubunit1;REV__Peptidyl-prolylcis-transisomeraseFKBP4	Condensincomplexsubunit1	80;1	80;1	80;1	p|Q15021|CND1_HUMAN Condensin complex subunit 1 OS=Homo sapiens GN=NCAPD2 PE=1 SV=3	2	80	80	80	73	69	73	69	73	69	73.5	73.5	73.5	157.18	1401	1401;459	0	323.31	20.478	0.99046	69.428	55	0	Leave out requantified	20.647	NaN	0.99046	NaN	69.433	NaN	54	1	0	0	Leave out requantified	Median	69.6	64.8	17892000000	8024000000	9868400000	10307000000	442940000	9864300000
Condensincomplexsubunit2	Condensincomplexsubunit2	20	20	20	p|Q15003|CND2_HUMAN Condensin complex subunit 2 OS=Homo sapiens GN=NCAPH PE=1 SV=3	1	20	20	20	14	13	14	13	14	13	31.8	31.8	31.8	82.562	741	741	0	77.12	18.462	1.7367	50.84	4	0	Leave out requantified	18.462	NaN	1.7367	NaN	50.84	NaN	4	0	0	0	Leave out requantified	Median	24.6	23.3	297130000	117560000	179570000	184460000	4883400	179570000
Condensincomplexsubunit3	Condensincomplexsubunit3	35	35	35	p|Q9BPX3|CND3_HUMAN Condensin complex subunit 3 OS=Homo sapiens GN=NCAPG PE=1 SV=1	1	35	35	35	27	28	27	28	27	28	42.3	42.3	42.3	114.33	1015	1015	0	256.21	21.164	0.9923	13.101	5	0	Leave out requantified	21.164	NaN	0.9923	NaN	13.101	NaN	5	0	0	0	Leave out requantified	Median	38.2	32	1314200000	541250000	772900000	785230000	12329000	772900000
ConservedoligomericGolgicomplexsubunit1	ConservedoligomericGolgicomplexsubunit1	11	11	11	p|Q8WTW3|COG1_HUMAN Conserved oligomeric Golgi complex subunit 1 OS=Homo sapiens GN=COG1 PE=1 SV=1	1	11	11	11	9	8	9	8	9	8	15.2	15.2	15.2	108.98	980	980	0	43.09	NaN	NaN	NaN	0	0	Median	NaN	NaN	NaN	NaN	NaN	NaN	0	0	0	0	Median	Median	12	11.4	81604000	30588000	51017000	51017000	0	51017000
ConservedoligomericGolgicomplexsubunit2	ConservedoligomericGolgicomplexsubunit2	29	29	29	p|Q14746|COG2_HUMAN Conserved oligomeric Golgi complex subunit 2 OS=Homo sapiens GN=COG2 PE=1 SV=1	1	29	29	29	21	21	21	21	21	21	54.6	54.6	54.6	83.207	738	738	0	149.96	18.255	1.0437	27.852	4	0	Leave out requantified	18.255	NaN	1.0437	NaN	27.852	NaN	4	0	0	0	Leave out requantified	Median	37.5	42	773970000	321740000	452230000	462670000	10437000	452230000
ConservedoligomericGolgicomplexsubunit3	ConservedoligomericGolgicomplexsubunit3	12	12	12	p|Q96JB2|COG3_HUMAN Conserved oligomeric Golgi complex subunit 3 OS=Homo sapiens GN=COG3 PE=1 SV=3	1	12	12	12	8	8	8	8	8	8	19.3	19.3	19.3	94.095	828	828	0	89.365	NaN	NaN	NaN	0	0	Median	NaN	NaN	NaN	NaN	NaN	NaN	0	0	0	0	Median	Median	14	11	74560000	33822000	40738000	40738000	0	40738000
ConservedoligomericGolgicomplexsubunit4	ConservedoligomericGolgicomplexsubunit4	27	27	27	p|Q9H9E3|COG4_HUMAN Conserved oligomeric Golgi complex subunit 4 OS=Homo sapiens GN=COG4 PE=1 SV=3	1	27	27	27	19	21	19	21	19	21	43.8	43.8	43.8	89.082	785	785	0	176.64	20.832	1.3017	11.591	4	0	Leave out requantified	20.832	NaN	1.3017	NaN	11.591	NaN	4	0	0	0	Leave out requantified	Median	31.6	34.1	601540000	292750000	308790000	313330000	4539100	308790000
ConservedoligomericGolgicomplexsubunit5	ConservedoligomericGolgicomplexsubunit5	44	44	44	p|Q9UP83|COG5_HUMAN Conserved oligomeric Golgi complex subunit 5 OS=Homo sapiens GN=COG5 PE=1 SV=3	1	44	44	44	37	37	37	37	37	37	60.8	60.8	60.8	92.742	839	839	0	323.31	21.036	1.0692	29.553	11	0	Leave out requantified	21.036	NaN	1.0692	NaN	29.553	NaN	11	0	0	0	Leave out requantified	Median	47.6	54.7	3067700000	1499400000	1568300000	1602900000	34519000	1568300000
ConservedoligomericGolgicomplexsubunit6	ConservedoligomericGolgicomplexsubunit6	15	15	15	p|Q9Y2V7|COG6_HUMAN Conserved oligomeric Golgi complex subunit 6 OS=Homo sapiens GN=COG6 PE=1 SV=2	1	15	15	15	10	10	10	10	10	10	25.4	25.4	25.4	73.278	657	657	0	50.79	21.743	1.3005	20.139	3	0	Leave out requantified	21.743	NaN	1.3005	NaN	20.139	NaN	3	0	0	0	Leave out requantified	Median	16.6	18.6	248890000	79399000	169490000	173510000	4016600	169490000
ConservedoligomericGolgicomplexsubunit7	ConservedoligomericGolgicomplexsubunit7	36	36	36	p|P83436|COG7_HUMAN Conserved oligomeric Golgi complex subunit 7 OS=Homo sapiens GN=COG7 PE=1 SV=1	1	36	36	36	30	30	30	30	30	30	57.3	57.3	57.3	86.343	770	770	0	267.03	21.227	1.1028	38.956	16	0	Leave out requantified	21.405	NaN	1.1054	NaN	13.051	NaN	15	1	0	0	Leave out requantified	Median	49.2	47.7	2142300000	1049700000	1092600000	1127100000	34994000	1092100000
ConservedoligomericGolgicomplexsubunit8	ConservedoligomericGolgicomplexsubunit8	22	22	22	p|Q96MW5|COG8_HUMAN Conserved oligomeric Golgi complex subunit 8 OS=Homo sapiens GN=COG8 PE=1 SV=2	1	22	22	22	19	15	19	15	19	15	36.6	36.6	36.6	68.423	612	612	0	101.21	16.691	1.221	82.738	7	0	Leave out requantified	16.691	NaN	1.221	NaN	82.738	NaN	7	0	0	0	Leave out requantified	Median	33	26.8	757550000	305730000	451820000	457860000	6043800	451820000
ConstitutivecoactivatorofPPAR-gamma-likeprotein1;PutativeuncharacterizedproteinC9orf129	ConstitutivecoactivatorofPPAR-gamma-likeprotein1	6;1	6;1	6;1	p|Q9NZB2|F120A_HUMAN Constitutive coactivator of PPAR-gamma-like protein 1 OS=Homo sapiens GN=FAM120A PE=1 SV=2	2	6	6	6	6	0	6	0	6	0	8.2	8.2	8.2	121.89	1118	1118;196	0	16.834	NaN	NaN	NaN	0	0	Median	NaN	NaN	NaN	NaN	NaN	NaN	0	0	0	0	Median	Median	8.2	0	12744000	0	12744000	12744000	0	12744000
COP9signalosomecomplexsubunit1	COP9signalosomecomplexsubunit1	16	16	16	p|Q13098|CSN1_HUMAN COP9 signalosome complex subunit 1 OS=Homo sapiens GN=GPS1 PE=1 SV=4	1	16	16	16	11	15	11	15	11	15	37.9	37.9	37.9	55.536	491	491	0	84.764	20.433	1.0558	33.221	4	0	Leave out requantified	20.433	NaN	1.0558	NaN	33.221	NaN	4	0	0	0	Leave out requantified	Median	26.1	35.6	522520000	302770000	219750000	227590000	7843700	219750000
COP9signalosomecomplexsubunit2	COP9signalosomecomplexsubunit2	11	11	11	p|P61201|CSN2_HUMAN COP9 signalosome complex subunit 2 OS=Homo sapiens GN=COPS2 PE=1 SV=1	1	11	11	11	4	10	4	10	4	10	31.8	31.8	31.8	51.596	443	443	0	39.731	NaN	NaN	NaN	0	0	Median	NaN	NaN	NaN	NaN	NaN	NaN	0	0	0	0	Median	Median	12.9	28.4	90391000	69982000	20409000	20409000	0	20409000
COP9signalosomecomplexsubunit3	COP9signalosomecomplexsubunit3	16	16	16	p|Q9UNS2|CSN3_HUMAN COP9 signalosome complex subunit 3 OS=Homo sapiens GN=COPS3 PE=1 SV=3	1	16	16	16	13	11	13	11	13	11	49.4	49.4	49.4	47.873	423	423	0	123.33	19.824	1.5012	48.214	5	0	Leave out requantified	19.898	NaN	1.3256	NaN	39.225	NaN	4	1	0	0	Leave out requantified	Median	41.8	34	567750000	264630000	303110000	288220000	8613700	279610000
COP9signalosomecomplexsubunit4	COP9signalosomecomplexsubunit4	11	11	11	p|Q9BT78|CSN4_HUMAN COP9 signalosome complex subunit 4 OS=Homo sapiens GN=COPS4 PE=1 SV=1	1	11	11	11	8	10	8	10	8	10	32.5	32.5	32.5	46.268	406	406	0	54.609	NaN	NaN	NaN	0	0	Median	NaN	NaN	NaN	NaN	NaN	NaN	0	0	0	0	Median	Median	24.4	30.3	130560000	79559000	51004000	51004000	0	51004000
COP9signalosomecomplexsubunit5	COP9signalosomecomplexsubunit5	8	8	8	p|Q92905|CSN5_HUMAN COP9 signalosome complex subunit 5 OS=Homo sapiens GN=COPS5 PE=1 SV=4	1	8	8	8	6	4	6	4	6	4	22.8	22.8	22.8	37.578	334	334	0	17.61	NaN	NaN	NaN	0	0	Median	NaN	NaN	NaN	NaN	NaN	NaN	0	0	0	0	Median	Median	16.8	10.8	40850000	16060000	24790000	24790000	0	24790000
COP9signalosomecomplexsubunit6	COP9signalosomecomplexsubunit6	8	8	8	p|Q7L5N1|CSN6_HUMAN COP9 signalosome complex subunit 6 OS=Homo sapiens GN=COPS6 PE=1 SV=1	1	8	8	8	7	6	7	6	7	6	33.9	33.9	33.9	36.163	327	327	0	24.075	NaN	NaN	NaN	0	0	Median	NaN	NaN	NaN	NaN	NaN	NaN	0	0	0	0	Median	Median	28.4	22	91064000	49382000	41683000	41683000	0	41683000
COP9signalosomecomplexsubunit7a	COP9signalosomecomplexsubunit7a	6	6	6	p|Q9UBW8|CSN7A_HUMAN COP9 signalosome complex subunit 7a OS=Homo sapiens GN=COPS7A PE=1 SV=1	1	6	6	6	4	5	4	5	4	5	31.3	31.3	31.3	30.276	275	275	0	30.081	NaN	NaN	NaN	0	0	Median	NaN	NaN	NaN	NaN	NaN	NaN	0	0	0	0	Median	Median	16.4	27.6	84268000	53810000	30458000	30458000	0	30458000
COP9signalosomecomplexsubunit7b	COP9signalosomecomplexsubunit7b	4	4	4	p|Q9H9Q2|CSN7B_HUMAN COP9 signalosome complex subunit 7b OS=Homo sapiens GN=COPS7B PE=1 SV=1	1	4	4	4	1	4	1	4	1	4	22.7	22.7	22.7	29.622	264	264	0	12.486	NaN	NaN	NaN	0	0	Median	NaN	NaN	NaN	NaN	NaN	NaN	0	0	0	0	Median	Median	6.4	22.7	26405000	24735000	1669300	1669300	0	1669300
COP9signalosomecomplexsubunit8	COP9signalosomecomplexsubunit8	3	3	3	p|Q99627|CSN8_HUMAN COP9 signalosome complex subunit 8 OS=Homo sapiens GN=COPS8 PE=1 SV=1	1	3	3	3	1	3	1	3	1	3	23	23	23	23.225	209	209	0	14.647	NaN	NaN	NaN	0	0	Median	NaN	NaN	NaN	NaN	NaN	NaN	0	0	0	0	Median	Median	6.7	23	36434000	33677000	2757900	2757900	0	2757900
Corticosteroid11-beta-dehydrogenaseisozyme2	Corticosteroid11-beta-dehydrogenaseisozyme2	7	7	7	p|P80365|DHI2_HUMAN Corticosteroid 11-beta-dehydrogenase isozyme 2 OS=Homo sapiens GN=HSD11B2 PE=1 SV=2	1	7	7	7	3	5	3	5	3	5	31.4	31.4	31.4	44.126	405	405	0	12.154	NaN	NaN	NaN	0	0	Median	NaN	NaN	NaN	NaN	NaN	NaN	0	0	0	0	Median	Median	15.8	21.2	30934000	22976000	7957500	7957500	0	7957500
COUPtranscriptionfactor2;COUPtranscriptionfactor1	COUPtranscriptionfactor2;COUPtranscriptionfactor1	6;4	6;4	5;3	p|P24468|COT2_HUMAN COUP transcription factor 2 OS=Homo sapiens GN=NR2F2 PE=1 SV=1;p|P10589|COT1_HUMAN COUP transcription factor 1 OS=Homo sapiens GN=NR2F1 PE=1 SV=1	2	6	6	5	6	2	6	2	5	2	19.1	19.1	17.1	45.571	414	414;423	0	15.356	NaN	NaN	NaN	1	0	Median	NaN	NaN	NaN	NaN	NaN	NaN	1	0	0	0	Median	Median	19.1	5.1	34904000	4964200	29940000	30396000	455920	29940000
Coxsackievirusandadenovirusreceptor	Coxsackievirusandadenovirusreceptor	5	5	5	p|P78310|CXAR_HUMAN Coxsackievirus and adenovirus receptor OS=Homo sapiens GN=CXADR PE=1 SV=1	1	5	5	5	2	4	2	4	2	4	19.2	19.2	19.2	40.029	365	365	0	8.8902	NaN	NaN	NaN	0	0	Median	NaN	NaN	NaN	NaN	NaN	NaN	0	0	0	0	Median	Median	9.6	13.2	20498000	14757000	5740400	5740400	0	5740400
Cryptochrome-1	Cryptochrome-1	1	1	1	p|Q16526|CRY1_HUMAN Cryptochrome-1 OS=Homo sapiens GN=CRY1 PE=1 SV=1	1	1	1	1	1	0	1	0	1	0	2.4	2.4	2.4	66.394	586	586	0.0088666	1.6563	NaN	NaN	NaN	0	0	Median	NaN	NaN	NaN	NaN	NaN	NaN	0	0	0	0	Median	Median	2.4	0	493450	0	493450	493450	0	493450
cTAGEfamilymember5;cTAGEfamilymember9	cTAGEfamilymember5;cTAGEfamilymember9	2;1	2;1	2;1	p|O15320|CTGE5_HUMAN cTAGE family member 5 OS=Homo sapiens GN=CTAGE5 PE=1 SV=4;p|A4FU28|CTGE9_HUMAN cTAGE family member 9 OS=Homo sapiens GN=CTAGE9 PE=2 SV=2	2	2	2	2	2	0	2	0	2	0	3.2	3.2	3.2	90.995	804	804;777	0.00044033	2.8751	NaN	NaN	NaN	1	0	Median	NaN	NaN	NaN	NaN	NaN	NaN	1	0	0	0	Median	Median	3.2	0	19096000	7678900	11417000	19096000	7678900	11417000
C-terminal-bindingprotein1	C-terminal-bindingprotein1	6	6	4	p|Q13363|CTBP1_HUMAN C-terminal-binding protein 1 OS=Homo sapiens GN=CTBP1 PE=1 SV=2	1	6	6	4	4	4	4	4	2	2	17	17	13.2	47.535	440	440	0	13.083	NaN	NaN	NaN	0	0	Median	NaN	NaN	NaN	NaN	NaN	NaN	0	0	0	0	Median	Median	10.9	10	38092000	20431000	17660000	17660000	0	17660000
C-terminal-bindingprotein2	C-terminal-bindingprotein2	4	2	2	p|P56545|CTBP2_HUMAN C-terminal-binding protein 2 OS=Homo sapiens GN=CTBP2 PE=1 SV=1	1	4	2	2	4	3	2	1	2	1	10.6	6.7	6.7	48.944	445	445	0.00045188	3.1975	NaN	NaN	NaN	0	0	Median	NaN	NaN	NaN	NaN	NaN	NaN	0	0	0	0	Median	Median	10.6	6.3	12859000	5274800	7583900	7583900	0	7583900
CTPsynthase1;CTPsynthase2	CTPsynthase1	6;1	6;1	6;1	p|P17812|PYRG1_HUMAN CTP synthase 1 OS=Homo sapiens GN=CTPS1 PE=1 SV=2	2	6	6	6	1	6	1	6	1	6	15.4	15.4	15.4	66.69	591	591;586	0	15.282	NaN	NaN	NaN	0	0	Median	NaN	NaN	NaN	NaN	NaN	NaN	0	0	0	0	Median	Median	3	15.4	32596000	27954000	4641600	4641600	0	4641600
C-typemannosereceptor2	C-typemannosereceptor2	5	5	5	p|Q9UBG0|MRC2_HUMAN C-type mannose receptor 2 OS=Homo sapiens GN=MRC2 PE=1 SV=2	1	5	5	5	3	2	3	2	3	2	4.9	4.9	4.9	166.67	1479	1479	0	7.2623	NaN	NaN	NaN	0	0	Median	NaN	NaN	NaN	NaN	NaN	NaN	0	0	0	0	Median	Median	3.1	1.8	7564200	4178500	3385700	3385700	0	3385700
CUGBPElav-likefamilymember1;CUGBPElav-likefamilymember2	CUGBPElav-likefamilymember1	11;1	11;1	11;1	p|Q92879|CELF1_HUMAN CUGBP Elav-like family member 1 OS=Homo sapiens GN=CELF1 PE=1 SV=2	2	11	11	11	9	7	9	7	9	7	27.6	27.6	27.6	52.063	486	486;508	0	76.139	18.363	1.0176	48.794	4	0	Leave out requantified	18.363	NaN	1.0176	NaN	48.794	NaN	4	0	0	0	Leave out requantified	Median	25.7	20	248660000	82180000	166480000	175980000	9499800	166480000
Cullin-1	Cullin-1	6	6	6	p|Q13616|CUL1_HUMAN Cullin-1 OS=Homo sapiens GN=CUL1 PE=1 SV=2	1	6	6	6	2	5	2	5	2	5	7.2	7.2	7.2	89.677	776	776	0	19.775	NaN	NaN	NaN	0	0	Median	NaN	NaN	NaN	NaN	NaN	NaN	0	0	0	0	Median	Median	3.2	7.1	25406000	21184000	4221700	4221700	0	4221700
Cullin-2	Cullin-2	20	20	20	p|Q13617|CUL2_HUMAN Cullin-2 OS=Homo sapiens GN=CUL2 PE=1 SV=2	1	20	20	20	17	15	17	15	17	15	30.7	30.7	30.7	86.982	745	745	0	53.541	15.133	1.1875	225.05	3	0	Leave out requantified	15.133	NaN	1.1875	NaN	225.05	NaN	3	0	0	0	Leave out requantified	Median	27.1	24.7	241240000	136050000	105190000	122210000	17020000	105190000
Cullin-3	Cullin-3	9	9	9	p|Q13618|CUL3_HUMAN Cullin-3 OS=Homo sapiens GN=CUL3 PE=1 SV=2	1	9	9	9	6	5	6	5	6	5	14.1	14.1	14.1	88.929	768	768	0	24.376	NaN	NaN	NaN	1	0	Median	NaN	NaN	NaN	NaN	NaN	NaN	1	0	0	0	Median	Median	9.2	8.5	36298000	15687000	20611000	21126000	515400	20611000
Cullin-4A	Cullin-4A	19	19	12	p|Q13619|CUL4A_HUMAN Cullin-4A OS=Homo sapiens GN=CUL4A PE=1 SV=3	1	19	19	12	17	12	17	12	12	6	27.7	27.7	17.9	87.679	759	759	0	55.121	NaN	NaN	NaN	1	0	Median	NaN	NaN	NaN	NaN	NaN	NaN	1	0	0	0	Median	Median	24.8	17.4	319750000	162250000	157500000	157790000	291610	157500000
Cullin-4B	Cullin-4B	9	2	2	p|Q13620|CUL4B_HUMAN Cullin-4B OS=Homo sapiens GN=CUL4B PE=1 SV=4	1	9	2	2	7	7	2	1	2	1	11.3	3.2	3.2	103.98	913	913	0.00084926	2.4778	NaN	NaN	NaN	0	0	Median	NaN	NaN	NaN	NaN	NaN	NaN	0	0	0	0	Median	Median	8.9	8.9	1334400	241590	1092800	1092800	0	1092800
Cullin-associatedNEDD8-dissociatedprotein1;Cullin-associatedNEDD8-dissociatedprotein2	Cullin-associatedNEDD8-dissociatedprotein1	61;5	61;5	61;5	p|Q86VP6|CAND1_HUMAN Cullin-associated NEDD8-dissociated protein 1 OS=Homo sapiens GN=CAND1 PE=1 SV=2	2	61	61	61	51	51	51	51	51	51	53.2	53.2	53.2	136.37	1230	1230;1236	0	323.31	21.806	1.0445	50.409	31	0	Leave out requantified	22.161	0.1464	1.0527	0.11221	48.916	184.82	28	3	0	0	Leave out requantified	Median	46.3	46.6	8033100000	4386600000	3646600000	3714800000	112730000	3602100000
C-X-Cchemokinereceptortype4	C-X-Cchemokinereceptortype4	3	3	3	p|P61073|CXCR4_HUMAN C-X-C chemokine receptor type 4 OS=Homo sapiens GN=CXCR4 PE=1 SV=1	1	3	3	3	3	0	3	0	3	0	8.8	8.8	8.8	39.745	352	352	0	23.452	NaN	NaN	NaN	1	0	Median	NaN	NaN	NaN	NaN	NaN	NaN	1	0	0	0	Median	Median	8.8	0	6385000	305290	6079700	6385000	305290	6079700
Cyclin-dependentkinase1	Cyclin-dependentkinase1	18	18	16	p|P06493|CDK1_HUMAN Cyclin-dependent kinase 1 OS=Homo sapiens GN=CDK1 PE=1 SV=3	1	18	18	16	16	15	16	15	14	13	69	69	62.6	34.095	297	297	0	140.41	19.419	0.93858	7.9068	3	0	Leave out requantified	19.419	NaN	0.93858	NaN	7.9068	NaN	3	0	0	0	Leave out requantified	Median	66	58.6	847940000	427550000	420390000	428440000	8050400	420390000
Cyclin-dependentkinase11B;Cyclin-dependentkinase11A;Protein-tyrosinekinase6	Cyclin-dependentkinase11B;Cyclin-dependentkinase11A	8;7;1	8;7;1	8;7;1	p|P21127|CD11B_HUMAN Cyclin-dependent kinase 11B OS=Homo sapiens GN=CDK11B PE=1 SV=3;p|Q9UQ88|CD11A_HUMAN Cyclin-dependent kinase 11A OS=Homo sapiens GN=CDK11A PE=1 SV=4	3	8	8	8	4	8	4	8	4	8	10.2	10.2	10.2	92.706	795	795;783;451	0	16.422	NaN	NaN	NaN	0	0	Median	NaN	NaN	NaN	NaN	NaN	NaN	0	0	0	0	Median	Median	5	10.2	59771000	39775000	19995000	19995000	0	19995000
Cyclin-dependentkinase12;Cyclin-dependentkinase13	Cyclin-dependentkinase12;Cyclin-dependentkinase13	4;2	3;1	3;1	p|Q9NYV4|CDK12_HUMAN Cyclin-dependent kinase 12 OS=Homo sapiens GN=CDK12 PE=1 SV=2;p|Q14004|CDK13_HUMAN Cyclin-dependent kinase 13 OS=Homo sapiens GN=CDK13 PE=1 SV=2	2	4	3	3	1	4	0	3	0	3	3.6	3	3	164.15	1490	1490;1512	0	5.9063	NaN	NaN	NaN	0	0	Median	NaN	NaN	NaN	NaN	NaN	NaN	0	0	0	0	Median	Median	0.5	3.6	13883000	13883000	0	0	0	0
Cyclin-dependentkinase2;Cyclin-dependentkinase3	Cyclin-dependentkinase2	9;4	7;2	7;2	p|P24941|CDK2_HUMAN Cyclin-dependent kinase 2 OS=Homo sapiens GN=CDK2 PE=1 SV=2	2	9	7	7	7	7	5	5	5	5	35.2	28.9	28.9	33.929	298	298;305	0	18.655	NaN	NaN	NaN	0	0	Median	NaN	NaN	NaN	NaN	NaN	NaN	0	0	0	0	Median	Median	30.9	29.9	83549000	27166000	56384000	56384000	0	56384000
Cyclin-dependentkinase7	Cyclin-dependentkinase7	1	1	1	p|P50613|CDK7_HUMAN Cyclin-dependent kinase 7 OS=Homo sapiens GN=CDK7 PE=1 SV=1	1	1	1	1	1	0	1	0	1	0	4.3	4.3	4.3	39.038	346	346	0.0004852	4.1429	NaN	NaN	NaN	0	0	Median	NaN	NaN	NaN	NaN	NaN	NaN	0	0	0	0	Median	Median	4.3	0	3578800	0	3578800	3578800	0	3578800
Cyclin-dependentkinase9;Cyclin-dependentkinase6;Cyclin-dependentkinase15;Cyclin-dependentkinase14;Cyclin-dependentkinase18;Cyclin-dependentkinase16;Cyclin-dependentkinase17	Cyclin-dependentkinase9	14;1;1;1;1;1;1	13;0;0;0;0;0;0	13;0;0;0;0;0;0	p|P50750|CDK9_HUMAN Cyclin-dependent kinase 9 OS=Homo sapiens GN=CDK9 PE=1 SV=3	7	14	13	13	11	13	10	12	10	12	37.1	34.9	34.9	42.777	372	372;326;435;469;472;496;523	0	123.67	16.299	1.0116	110.12	6	0	Leave out requantified	16.299	NaN	1.0116	NaN	61.954	NaN	5	1	0	0	Leave out requantified	Median	27.7	37.1	341220000	186720000	154510000	159860000	5937400	153920000
Cyclin-G-associatedkinase	Cyclin-G-associatedkinase	2	2	2	p|O14976|GAK_HUMAN Cyclin-G-associated kinase OS=Homo sapiens GN=GAK PE=1 SV=2	1	2	2	2	2	1	2	1	2	1	2.4	2.4	2.4	143.19	1311	1311	0	46.425	NaN	NaN	NaN	0	0	Median	NaN	NaN	NaN	NaN	NaN	NaN	0	0	0	0	Median	Median	2.4	1.7	3876200	1146900	2729300	2729300	0	2729300
Cyclin-H	Cyclin-H	2	2	2	p|P51946|CCNH_HUMAN Cyclin-H OS=Homo sapiens GN=CCNH PE=1 SV=1	1	2	2	2	0	2	0	2	0	2	13	13	13	37.643	323	323	0.00045662	3.351	NaN	NaN	NaN	1	0	Median	NaN	NaN	NaN	NaN	NaN	NaN	0	1	0	0	Median	Median	0	13	4527700	3173300	1354400	0	0	0
Cyclin-K	Cyclin-K	3	3	3	p|O75909|CCNK_HUMAN Cyclin-K OS=Homo sapiens GN=CCNK PE=1 SV=2	1	3	3	3	2	1	2	1	2	1	5	5	5	64.239	580	580	0.0016267	2.0781	NaN	NaN	NaN	0	0	Median	NaN	NaN	NaN	NaN	NaN	NaN	0	0	0	0	Median	Median	2.6	2.4	4086000	0	4086000	4086000	0	4086000
Cystathioninebeta-synthase-likeprotein;Cystathioninebeta-synthase	Cystathioninebeta-synthase-likeprotein;Cystathioninebeta-synthase	4;4	4;4	4;4	p|P0DN79|CBSL_HUMAN Cystathionine beta-synthase-like protein OS=Homo sapiens GN=CBSL PE=1 SV=1;p|P35520|CBS_HUMAN Cystathionine beta-synthase OS=Homo sapiens GN=CBS PE=1 SV=2	2	4	4	4	1	3	1	3	1	3	7.6	7.6	7.6	60.586	551	551;551	0	7.8608	NaN	NaN	NaN	0	0	Median	NaN	NaN	NaN	NaN	NaN	NaN	0	0	0	0	Median	Median	2	5.6	8240000	6266700	1973300	1973300	0	1973300
Cysteinedesulfurase,mitochondrial	Cysteinedesulfurase,mitochondrial	11	11	11	p|Q9Y697|NFS1_HUMAN Cysteine desulfurase, mitochondrial OS=Homo sapiens GN=NFS1 PE=1 SV=3	1	11	11	11	8	9	8	9	8	9	29.1	29.1	29.1	50.195	457	457	0	38.867	NaN	NaN	NaN	0	0	Median	NaN	NaN	NaN	NaN	NaN	NaN	0	0	0	0	Median	Median	20.4	23.2	93741000	56002000	37739000	37739000	0	37739000
Cysteine--tRNAligase,cytoplasmic	Cysteine--tRNAligase,cytoplasmic	4	4	4	p|P49589|SYCC_HUMAN Cysteine--tRNA ligase, cytoplasmic OS=Homo sapiens GN=CARS PE=1 SV=3	1	4	4	4	2	2	2	2	2	2	6.3	6.3	6.3	85.472	748	748	0	7.3783	NaN	NaN	NaN	0	0	Median	NaN	NaN	NaN	NaN	NaN	NaN	0	0	0	0	Median	Median	3.2	3.1	11937000	8678700	3258600	3258600	0	3258600
Cystine/glutamatetransporter	Cystine/glutamatetransporter	1	1	1	p|Q9UPY5|XCT_HUMAN Cystine/glutamate transporter OS=Homo sapiens GN=SLC7A11 PE=1 SV=1	1	1	1	1	1	0	1	0	1	0	1.8	1.8	1.8	55.422	501	501	0.008547	1.7034	NaN	NaN	NaN	0	0	Median	NaN	NaN	NaN	NaN	NaN	NaN	0	0	0	0	Median	Median	1.8	0	1043900	0	1043900	1043900	0	1043900
Cytochromeb	Cytochromeb	1	1	1	p|P00156|CYB_HUMAN Cytochrome b OS=Homo sapiens GN=MT-CYB PE=1 SV=2	1	1	1	1	1	1	1	1	1	1	2.4	2.4	2.4	42.717	380	380	0.0016162	2.0157	NaN	NaN	NaN	0	0	Median	NaN	NaN	NaN	NaN	NaN	NaN	0	0	0	0	Median	Median	2.4	2.4	24306000	10956000	13350000	13350000	0	13350000
Cytochromeb5	Cytochromeb5	2	2	2	p|P00167|CYB5_HUMAN Cytochrome b5 OS=Homo sapiens GN=CYB5A PE=1 SV=2	1	2	2	2	0	2	0	2	0	2	25.4	25.4	25.4	15.33	134	134	0	5.0625	NaN	NaN	NaN	0	0	Median	NaN	NaN	NaN	NaN	NaN	NaN	0	0	0	0	Median	Median	0	25.4	6641700	6641700	0	0	0	0
Cytochromeb561domain-containingprotein2	Cytochromeb561domain-containingprotein2	1	1	1	p|O14569|C56D2_HUMAN Cytochrome b561 domain-containing protein 2 OS=Homo sapiens GN=CYB561D2 PE=1 SV=1	1	1	1	1	1	1	1	1	1	1	5.4	5.4	5.4	23.973	222	222	0	54.476	NaN	NaN	NaN	0	0	Median	NaN	NaN	NaN	NaN	NaN	NaN	0	0	0	0	Median	Median	5.4	5.4	35384000	10445000	24940000	24940000	0	24940000
Cytochromeb5typeB	Cytochromeb5typeB	5	5	5	p|O43169|CYB5B_HUMAN Cytochrome b5 type B OS=Homo sapiens GN=CYB5B PE=1 SV=2	1	5	5	5	4	5	4	5	4	5	53.4	53.4	53.4	16.332	146	146	0	80.072	20.82	1.103	3.6582	2	0	Median	20.82	NaN	1.103	NaN	3.6582	NaN	2	0	0	0	Median	Median	40.4	53.4	405120000	312670000	92448000	96582000	4134000	92448000
Cytochromeb-c1complexsubunit1,mitochondrial	Cytochromeb-c1complexsubunit1,mitochondrial	18	18	17	p|P31930|QCR1_HUMAN Cytochrome b-c1 complex subunit 1, mitochondrial OS=Homo sapiens GN=UQCRC1 PE=1 SV=3	1	18	18	17	16	13	16	13	15	12	50	50	48.5	52.645	480	480	0	156.98	11.224	0.70902	146.42	8	0	Leave out requantified	13.281	NaN	0.84768	NaN	140.25	NaN	7	1	0	0	Leave out requantified	Median	44.2	36.2	501940000	240170000	261780000	274560000	13577000	260980000
Cytochromeb-c1complexsubunit2,mitochondrial	Cytochromeb-c1complexsubunit2,mitochondrial	19	19	19	p|P22695|QCR2_HUMAN Cytochrome b-c1 complex subunit 2, mitochondrial OS=Homo sapiens GN=UQCRC2 PE=1 SV=3	1	19	19	19	19	13	19	13	19	13	59.6	59.6	59.6	48.442	453	453	0	323.31	5.4866	0.81557	129.16	16	0	Leave out requantified	16.629	0.008508	0.87186	0.025537	77.921	92.67	12	4	0	0	Leave out requantified	Leave out requantified	59.6	41.7	1854600000	927860000	926730000	961190000	38052000	923140000
Cytochromeb-c1complexsubunitRieske,mitochondrial;Putativecytochromeb-c1complexsubunitRieske-likeprotein1	Cytochromeb-c1complexsubunitRieske,mitochondrial;Putativecytochromeb-c1complexsubunitRieske-likeprotein1	5;3	5;3	5;3	p|P47985|UCRI_HUMAN Cytochrome b-c1 complex subunit Rieske, mitochondrial OS=Homo sapiens GN=UQCRFS1 PE=1 SV=2;p|P0C7P4|UCRIL_HUMAN Putative cytochrome b-c1 complex subunit Rieske-like protein 1 OS=Homo sapiens GN=UQCRFS1P1 PE=5 SV=1	2	5	5	5	2	4	2	4	2	4	25.9	25.9	25.9	29.668	274	274;283	0	9.5419	NaN	NaN	NaN	0	0	Median	NaN	NaN	NaN	NaN	NaN	NaN	0	0	0	0	Median	Median	10.2	23	22418000	17766000	4651600	4651600	0	4651600
Cytochromebreductase1	Cytochromebreductase1	1	1	1	p|Q53TN4|CYBR1_HUMAN Cytochrome b reductase 1 OS=Homo sapiens GN=CYBRD1 PE=1 SV=1	1	1	1	1	1	0	1	0	1	0	3.5	3.5	3.5	31.641	286	286	0.0047487	1.8355	NaN	NaN	NaN	0	0	Median	NaN	NaN	NaN	NaN	NaN	NaN	0	0	0	0	Median	Median	3.5	0	8119400	0	8119400	8119400	0	8119400
Cytochromec1,hemeprotein,mitochondrial	Cytochromec1,hemeprotein,mitochondrial	10	10	10	p|P08574|CY1_HUMAN Cytochrome c1, heme protein, mitochondrial OS=Homo sapiens GN=CYC1 PE=1 SV=3	1	10	10	10	6	8	6	8	6	8	50.2	50.2	50.2	35.422	325	325	0	46.345	3.1269	0.49973	216.46	5	0	Leave out requantified	16.677	0.026856	0.91657	0.067083	133.9	31.05	3	2	0	0	Leave out requantified	Median	24	42.5	311030000	164500000	146530000	130300000	3750900	126550000
Cytochromecoxidaseassemblyfactor7	Cytochromecoxidaseassemblyfactor7	2	2	2	p|Q96BR5|COA7_HUMAN Cytochrome c oxidase assembly factor 7 OS=Homo sapiens GN=COA7 PE=1 SV=2	1	2	2	2	2	1	2	1	2	1	10	10	10	25.709	231	231	0	8.7101	NaN	NaN	NaN	0	0	Median	NaN	NaN	NaN	NaN	NaN	NaN	0	0	0	0	Median	Median	10	6.1	6002400	1515400	4487000	4487000	0	4487000
CytochromecoxidaseassemblyproteinCOX11,mitochondrial	CytochromecoxidaseassemblyproteinCOX11,mitochondrial	1	1	1	p|Q9Y6N1|COX11_HUMAN Cytochrome c oxidase assembly protein COX11, mitochondrial OS=Homo sapiens GN=COX11 PE=1 SV=3	1	1	1	1	0	1	0	1	0	1	7.2	7.2	7.2	31.43	276	276	0.00045434	3.2854	NaN	NaN	NaN	0	0	Median	NaN	NaN	NaN	NaN	NaN	NaN	0	0	0	0	Median	Median	0	7.2	2320100	2320100	0	0	0	0
CytochromecoxidaseassemblyproteinCOX15homolog	CytochromecoxidaseassemblyproteinCOX15homolog	8	8	8	p|Q7KZN9|COX15_HUMAN Cytochrome c oxidase assembly protein COX15 homolog OS=Homo sapiens GN=COX15 PE=1 SV=1	1	8	8	8	5	6	5	6	5	6	27.1	27.1	27.1	46.03	410	410	0	34.112	NaN	NaN	NaN	0	0	Median	NaN	NaN	NaN	NaN	NaN	NaN	0	0	0	0	Median	Median	16.8	21.5	115500000	55678000	59819000	59819000	0	59819000
Cytochromecoxidasesubunit1	Cytochromecoxidasesubunit1	2	2	2	p|P00395|COX1_HUMAN Cytochrome c oxidase subunit 1 OS=Homo sapiens GN=MT-CO1 PE=1 SV=1	1	2	2	2	2	0	2	0	2	0	4.3	4.3	4.3	57.041	513	513	0.0012325	2.1721	NaN	NaN	NaN	0	0	Median	NaN	NaN	NaN	NaN	NaN	NaN	0	0	0	0	Median	Median	4.3	0	8969100	0	8969100	8969100	0	8969100
Cytochromecoxidasesubunit2	Cytochromecoxidasesubunit2	3	3	3	p|P00403|COX2_HUMAN Cytochrome c oxidase subunit 2 OS=Homo sapiens GN=MT-CO2 PE=1 SV=1	1	3	3	3	1	2	1	2	1	2	15.9	15.9	15.9	25.565	227	227	0.00047962	3.934	NaN	NaN	NaN	0	0	Median	NaN	NaN	NaN	NaN	NaN	NaN	0	0	0	0	Median	Median	7	8.8	17859000	16560000	1298800	1298800	0	1298800
Cytochromecoxidasesubunit3	Cytochromecoxidasesubunit3	2	2	2	p|P00414|COX3_HUMAN Cytochrome c oxidase subunit 3 OS=Homo sapiens GN=MT-CO3 PE=1 SV=2	1	2	2	2	2	1	2	1	2	1	9.6	9.6	9.6	29.95	261	261	0.00042699	2.5237	16.767	9.1794	30.177	2	0	Median	16.767	NaN	9.1794	NaN	30.177	NaN	2	0	0	0	Median	Median	9.6	5.4	10005000	2300500	7704900	8189200	484350	7704900
CytochromecoxidasesubunitNDUFA4	CytochromecoxidasesubunitNDUFA4	1	1	1	p|O00483|NDUA4_HUMAN Cytochrome c oxidase subunit NDUFA4 OS=Homo sapiens GN=NDUFA4 PE=1 SV=1	1	1	1	1	0	1	0	1	0	1	12.3	12.3	12.3	9.3697	81	81	0.0085603	1.7125	NaN	NaN	NaN	0	0	Median	NaN	NaN	NaN	NaN	NaN	NaN	0	0	0	0	Median	Median	0	12.3	4091700	4091700	0	0	0	0
Cytochromec-typehemelyase	Cytochromec-typehemelyase	15	15	15	p|P53701|CCHL_HUMAN Cytochrome c-type heme lyase OS=Homo sapiens GN=HCCS PE=1 SV=1	1	15	15	15	10	12	10	12	10	12	61.6	61.6	61.6	30.601	268	268	0	53.383	18.913	1.0463	100.49	4	0	Leave out requantified	18.913	NaN	1.0463	NaN	100.49	NaN	4	0	0	0	Leave out requantified	Median	42.2	50.7	309150000	139520000	169630000	174460000	4836900	169630000
CytochromeP4501A1	CytochromeP4501A1	8	8	8	p|P04798|CP1A1_HUMAN Cytochrome P450 1A1 OS=Homo sapiens GN=CYP1A1 PE=1 SV=1	1	8	8	8	7	5	7	5	7	5	16.6	16.6	16.6	58.165	512	512	0	20.211	NaN	NaN	NaN	0	0	Median	NaN	NaN	NaN	NaN	NaN	NaN	0	0	0	0	Median	Median	16.6	12.9	57529000	21014000	36515000	36515000	0	36515000
CytochromeP4501B1	CytochromeP4501B1	7	7	7	p|Q16678|CP1B1_HUMAN Cytochrome P450 1B1 OS=Homo sapiens GN=CYP1B1 PE=1 SV=2	1	7	7	7	6	3	6	3	6	3	14.2	14.2	14.2	60.845	543	543	0	23.053	NaN	NaN	NaN	0	0	Median	NaN	NaN	NaN	NaN	NaN	NaN	0	0	0	0	Median	Median	12	6.4	40343000	10557000	29786000	29786000	0	29786000
CytochromeP45020A1	CytochromeP45020A1	10	10	10	p|Q6UW02|CP20A_HUMAN Cytochrome P450 20A1 OS=Homo sapiens GN=CYP20A1 PE=1 SV=1	1	10	10	10	8	7	8	7	8	7	27.1	27.1	27.1	52.432	462	462	0	37.238	NaN	NaN	NaN	1	0	Median	NaN	NaN	NaN	NaN	NaN	NaN	1	0	0	0	Median	Median	23.4	17.7	89657000	56243000	33415000	33716000	301780	33415000
CytochromeP4502S1	CytochromeP4502S1	13	13	13	p|Q96SQ9|CP2S1_HUMAN Cytochrome P450 2S1 OS=Homo sapiens GN=CYP2S1 PE=1 SV=2	1	13	13	13	11	9	11	9	11	9	34.7	34.7	34.7	55.816	504	504	0	91.838	20.853	1.1858	143.52	3	0	Leave out requantified	20.853	NaN	1.1858	NaN	143.52	NaN	3	0	0	0	Leave out requantified	Median	28.8	22	232810000	98651000	134150000	136940000	2783200	134150000
Cytoplasmicdynein1heavychain1	Cytoplasmicdynein1heavychain1	209	209	209	p|Q14204|DYHC1_HUMAN Cytoplasmic dynein 1 heavy chain 1 OS=Homo sapiens GN=DYNC1H1 PE=1 SV=5	1	209	209	209	166	155	166	155	166	155	51.1	51.1	51.1	532.4	4646	4646	0	323.31	16.9	1.0039	107	37	0	Leave out requantified	18.11	0.1379	1.0146	0.32915	101.19	74.39	34	3	0	0	Leave out requantified	Leave out requantified	41.6	40.1	6264600000	2785900000	3478700000	3550500000	74967000	3475500000
Cytoplasmicdynein1intermediatechain2	Cytoplasmicdynein1intermediatechain2	7	7	7	p|Q13409|DC1I2_HUMAN Cytoplasmic dynein 1 intermediate chain 2 OS=Homo sapiens GN=DYNC1I2 PE=1 SV=3	1	7	7	7	5	5	5	5	5	5	13.9	13.9	13.9	71.456	638	638	0	20.089	0.37062	0.19779	119.8	2	0	Median	NaN	NaN	NaN	NaN	NaN	NaN	1	1	0	0	Median	Median	11.8	8.5	38779000	21255000	17524000	19375000	2272900	17102000
Cytoplasmicdynein1lightintermediatechain2	Cytoplasmicdynein1lightintermediatechain2	4	4	4	p|O43237|DC1L2_HUMAN Cytoplasmic dynein 1 light intermediate chain 2 OS=Homo sapiens GN=DYNC1LI2 PE=1 SV=1	1	4	4	4	2	3	2	3	2	3	9.3	9.3	9.3	54.099	492	492	0	12.265	NaN	NaN	NaN	0	0	Median	NaN	NaN	NaN	NaN	NaN	NaN	0	0	0	0	Median	Median	5.7	6.9	6444900	1405500	5039400	5039400	0	5039400
CytoplasmicFMR1-interactingprotein1	CytoplasmicFMR1-interactingprotein1	25	25	15	p|Q7L576|CYFP1_HUMAN Cytoplasmic FMR1-interacting protein 1 OS=Homo sapiens GN=CYFIP1 PE=1 SV=1	1	25	25	15	17	16	17	16	11	8	24.3	24.3	15.7	145.18	1253	1253	0	90.212	NaN	NaN	NaN	0	0	Median	NaN	NaN	NaN	NaN	NaN	NaN	0	0	0	0	Median	Median	17	15.9	218510000	113260000	105250000	105250000	0	105250000
CytoplasmicFMR1-interactingprotein2	CytoplasmicFMR1-interactingprotein2	11	1	1	p|Q96F07|CYFP2_HUMAN Cytoplasmic FMR1-interacting protein 2 OS=Homo sapiens GN=CYFIP2 PE=1 SV=2	1	11	1	1	7	8	1	0	1	0	9.6	1.2	1.2	148.4	1278	1278	0.00084281	2.4237	NaN	NaN	NaN	0	0	Median	NaN	NaN	NaN	NaN	NaN	NaN	0	0	0	0	Median	Median	6.1	6.8	7567100	0	7567100	7567100	0	7567100
CytoplasmictRNA2-thiolationprotein1	CytoplasmictRNA2-thiolationprotein1	3	3	3	p|Q7Z7A3|CTU1_HUMAN Cytoplasmic tRNA 2-thiolation protein 1 OS=Homo sapiens GN=CTU1 PE=1 SV=1	1	3	3	3	1	2	1	2	1	2	10.9	10.9	10.9	36.45	348	348	0.0004649	3.5725	NaN	NaN	NaN	0	0	Median	NaN	NaN	NaN	NaN	NaN	NaN	0	0	0	0	Median	Median	2.9	8	4740200	178760	4561400	2263800	0	2263800
CytoplasmictRNA2-thiolationprotein2	CytoplasmictRNA2-thiolationprotein2	2	2	2	p|Q2VPK5|CTU2_HUMAN Cytoplasmic tRNA 2-thiolation protein 2 OS=Homo sapiens GN=CTU2 PE=1 SV=1	1	2	2	2	1	1	1	1	1	1	5.6	5.6	5.6	56.107	515	515	0.00047461	3.8365	NaN	NaN	NaN	0	0	Median	NaN	NaN	NaN	NaN	NaN	NaN	0	0	0	0	Median	Median	2.9	2.7	5736600	3815800	1920800	1920800	0	1920800
Cytoskeleton-associatedprotein4	Cytoskeleton-associatedprotein4	15	15	15	p|Q07065|CKAP4_HUMAN Cytoskeleton-associated protein 4 OS=Homo sapiens GN=CKAP4 PE=1 SV=2	1	15	15	15	10	12	10	12	10	12	34.4	34.4	34.4	66.022	602	602	0	60.299	NaN	NaN	NaN	0	0	Median	NaN	NaN	NaN	NaN	NaN	NaN	0	0	0	0	Median	Median	23.9	28.7	96897000	57764000	39132000	39132000	0	39132000
Cytoskeleton-associatedprotein5	Cytoskeleton-associatedprotein5	13	13	13	p|Q14008|CKAP5_HUMAN Cytoskeleton-associated protein 5 OS=Homo sapiens GN=CKAP5 PE=1 SV=3	1	13	13	13	4	12	4	12	4	12	8.3	8.3	8.3	225.49	2032	2032	0	26.527	NaN	NaN	NaN	0	0	Median	NaN	NaN	NaN	NaN	NaN	NaN	0	0	0	0	Median	Median	2.7	7.3	46318000	33638000	12680000	12680000	0	12680000
Cytosolic5'-nucleotidase3A	Cytosolic5'-nucleotidase3A	8	8	8	p|Q9H0P0|5NT3A_HUMAN Cytosolic 5-nucleotidase 3A OS=Homo sapiens GN=NT5C3A PE=1 SV=3	1	8	8	8	6	5	6	5	6	5	34.2	34.2	34.2	37.948	336	336	0	32.902	NaN	NaN	NaN	0	0	Median	NaN	NaN	NaN	NaN	NaN	NaN	0	0	0	0	Median	Median	23.2	22.9	65095000	22108000	42988000	42988000	0	42988000
CytosolicFe-SclusterassemblyfactorNUBP2	CytosolicFe-SclusterassemblyfactorNUBP2	6	6	6	p|Q9Y5Y2|NUBP2_HUMAN Cytosolic Fe-S cluster assembly factor NUBP2 OS=Homo sapiens GN=NUBP2 PE=1 SV=1	1	6	6	6	4	3	4	3	4	3	28.4	28.4	28.4	28.825	271	271	0	15.064	NaN	NaN	NaN	0	0	Median	NaN	NaN	NaN	NaN	NaN	NaN	0	0	0	0	Median	Median	18.8	12.9	35826000	12409000	23417000	23417000	0	23417000
D-3-phosphoglyceratedehydrogenase	D-3-phosphoglyceratedehydrogenase	20	20	20	p|O43175|SERA_HUMAN D-3-phosphoglycerate dehydrogenase OS=Homo sapiens GN=PHGDH PE=1 SV=4	1	20	20	20	15	15	15	15	15	15	47.3	47.3	47.3	56.65	533	533	0	135.61	14.143	0.73508	71.285	4	0	Leave out requantified	14.143	NaN	0.73508	NaN	71.285	NaN	4	0	0	0	Leave out requantified	Median	36.8	33.4	608400000	318110000	290280000	299100000	8818200	290280000
DDB1-andCUL4-associatedfactor7	DDB1-andCUL4-associatedfactor7	2	2	2	p|P61962|DCAF7_HUMAN DDB1- and CUL4-associated factor 7 OS=Homo sapiens GN=DCAF7 PE=1 SV=1	1	2	2	2	1	1	1	1	1	1	9.1	9.1	9.1	38.926	342	342	0	5.5466	NaN	NaN	NaN	0	0	Median	NaN	NaN	NaN	NaN	NaN	NaN	0	0	0	0	Median	Median	4.4	4.7	7490300	2863300	4627000	4627000	0	4627000
DDRGKdomain-containingprotein1	DDRGKdomain-containingprotein1	8	8	8	p|Q96HY6|DDRGK_HUMAN DDRGK domain-containing protein 1 OS=Homo sapiens GN=DDRGK1 PE=1 SV=2	1	8	8	8	6	5	6	5	6	5	38.2	38.2	38.2	35.61	314	314	0	51.054	6.8254	0.46395	121.74	2	0	Median	6.8254	NaN	0.46395	NaN	121.74	NaN	2	0	0	0	Median	Median	26.8	26.4	102390000	45885000	56504000	62314000	5809500	56504000
Death-inducerobliterator1	Death-inducerobliterator1	1	1	1	p|Q9BTC0|DIDO1_HUMAN Death-inducer obliterator 1 OS=Homo sapiens GN=DIDO1 PE=1 SV=5	1	1	1	1	1	0	1	0	1	0	0.4	0.4	0.4	243.87	2240	2240	1	-2	NaN	NaN	NaN	1	0	Median	NaN	NaN	NaN	NaN	NaN	NaN	1	0	0	0	Median	Median	0.4	0	18510000	14840000	3670100	18510000	14840000	3670100
Decaprenyl-diphosphatesynthasesubunit1	Decaprenyl-diphosphatesynthasesubunit1	6	6	6	p|Q5T2R2|DPS1_HUMAN Decaprenyl-diphosphate synthase subunit 1 OS=Homo sapiens GN=PDSS1 PE=1 SV=1	1	6	6	6	5	4	5	4	5	4	22.9	22.9	22.9	46.261	415	415	0	14.24	NaN	NaN	NaN	0	0	Median	NaN	NaN	NaN	NaN	NaN	NaN	0	0	0	0	Median	Median	16.9	16.1	24013000	11780000	12234000	12234000	0	12234000
Decaprenyl-diphosphatesynthasesubunit2	Decaprenyl-diphosphatesynthasesubunit2	17	17	17	p|Q86YH6|DLP1_HUMAN Decaprenyl-diphosphate synthase subunit 2 OS=Homo sapiens GN=PDSS2 PE=1 SV=2	1	17	17	17	15	15	15	15	15	15	57.4	57.4	57.4	44.128	399	399	0	150.03	15.556	1.1096	45.2	6	0	Leave out requantified	16.188	NaN	0.96118	NaN	35.433	NaN	5	1	0	0	Leave out requantified	Median	54.1	49.6	579810000	339400000	240410000	212440000	5497500	206950000
Dedicatorofcytokinesisprotein1	Dedicatorofcytokinesisprotein1	4	4	4	p|Q14185|DOCK1_HUMAN Dedicator of cytokinesis protein 1 OS=Homo sapiens GN=DOCK1 PE=1 SV=2	1	4	4	4	3	2	3	2	3	2	2.6	2.6	2.6	215.34	1865	1865	0	5.0045	NaN	NaN	NaN	0	0	Median	NaN	NaN	NaN	NaN	NaN	NaN	0	0	0	0	Median	Median	2	1.1	9925800	4633300	5292500	5292500	0	5292500
Dedicatorofcytokinesisprotein5	Dedicatorofcytokinesisprotein5	4	4	4	p|Q9H7D0|DOCK5_HUMAN Dedicator of cytokinesis protein 5 OS=Homo sapiens GN=DOCK5 PE=1 SV=3	1	4	4	4	1	4	1	4	1	4	2.7	2.7	2.7	215.31	1870	1870	0	5.1103	NaN	NaN	NaN	0	0	Median	NaN	NaN	NaN	NaN	NaN	NaN	0	0	0	0	Median	Median	0.8	2.7	14202000	11110000	3092000	3092000	0	3092000
Dedicatorofcytokinesisprotein7	Dedicatorofcytokinesisprotein7	3	3	3	p|Q96N67|DOCK7_HUMAN Dedicator of cytokinesis protein 7 OS=Homo sapiens GN=DOCK7 PE=1 SV=4	1	3	3	3	1	2	1	2	1	2	2.1	2.1	2.1	242.56	2140	2140	0	4.3203	NaN	NaN	NaN	0	0	Median	NaN	NaN	NaN	NaN	NaN	NaN	0	0	0	0	Median	Median	0.7	1.4	5448800	4100300	1348500	1348500	0	1348500
DehydrodolichyldiphosphatesynthasecomplexsubunitDHDDS	DehydrodolichyldiphosphatesynthasecomplexsubunitDHDDS	6	6	6	p|Q86SQ9|DHDDS_HUMAN Dehydrodolichyl diphosphate synthase complex subunit DHDDS OS=Homo sapiens GN=DHDDS PE=1 SV=3	1	6	6	6	3	4	3	4	3	4	20.4	20.4	20.4	38.657	333	333	0	15.127	NaN	NaN	NaN	0	0	Median	NaN	NaN	NaN	NaN	NaN	NaN	0	0	0	0	Median	Median	12.9	10.8	17199000	13254000	3945900	3945900	0	3945900
DehydrodolichyldiphosphatesynthasecomplexsubunitNUS1	DehydrodolichyldiphosphatesynthasecomplexsubunitNUS1	2	2	2	p|Q96E22|NGBR_HUMAN Dehydrodolichyl diphosphate synthase complex subunit NUS1 OS=Homo sapiens GN=NUS1 PE=1 SV=1	1	2	2	2	1	1	1	1	1	1	9.2	9.2	9.2	33.224	293	293	0	9.6954	NaN	NaN	NaN	0	0	Median	NaN	NaN	NaN	NaN	NaN	NaN	0	0	0	0	Median	Median	5.1	4.1	13659000	6847200	6812300	6812300	0	6812300
Dehydrogenase/reductaseSDRfamilymember1	Dehydrogenase/reductaseSDRfamilymember1	18	18	18	p|Q96LJ7|DHRS1_HUMAN Dehydrogenase/reductase SDR family member 1 OS=Homo sapiens GN=DHRS1 PE=1 SV=1	1	18	18	18	14	13	14	13	14	13	70.9	70.9	70.9	33.909	313	313	0	117.31	19.282	0.97518	6.8531	7	0	Leave out requantified	19.282	NaN	0.97518	NaN	6.8531	NaN	7	0	0	0	Leave out requantified	Median	56.5	57.2	1195000000	607250000	587740000	608330000	20593000	587740000
Dehydrogenase/reductaseSDRfamilymember12	Dehydrogenase/reductaseSDRfamilymember12	1	1	1	p|A0PJE2|DHR12_HUMAN Dehydrogenase/reductase SDR family member 12 OS=Homo sapiens GN=DHRS12 PE=2 SV=2	1	1	1	1	0	1	0	1	0	1	3.8	3.8	3.8	35.146	317	317	1	-2	NaN	NaN	NaN	0	0	Median	NaN	NaN	NaN	NaN	NaN	NaN	0	0	0	0	Median	Median	0	3.8	1908300	1908300	0	0	0	0
Dehydrogenase/reductaseSDRfamilymember13	Dehydrogenase/reductaseSDRfamilymember13	6	6	6	p|Q6UX07|DHR13_HUMAN Dehydrogenase/reductase SDR family member 13 OS=Homo sapiens GN=DHRS13 PE=2 SV=1	1	6	6	6	5	5	5	5	5	5	20.4	20.4	20.4	40.848	377	377	0	20.532	NaN	NaN	NaN	1	0	Median	NaN	NaN	NaN	NaN	NaN	NaN	1	0	0	0	Median	Median	18.3	17.2	59598000	27812000	31786000	32185000	398420	31786000
Dehydrogenase/reductaseSDRfamilymember4	Dehydrogenase/reductaseSDRfamilymember4	1	1	1	p|Q9BTZ2|DHRS4_HUMAN Dehydrogenase/reductase SDR family member 4 OS=Homo sapiens GN=DHRS4 PE=1 SV=3	1	1	1	1	1	0	1	0	1	0	4.7	4.7	4.7	29.537	278	278	0.0012255	2.1174	NaN	NaN	NaN	0	0	Median	NaN	NaN	NaN	NaN	NaN	NaN	0	0	0	0	Median	Median	4.7	0	1496800	0	1496800	1496800	0	1496800
Dehydrogenase/reductaseSDRfamilymember7	Dehydrogenase/reductaseSDRfamilymember7	13	13	13	p|Q9Y394|DHRS7_HUMAN Dehydrogenase/reductase SDR family member 7 OS=Homo sapiens GN=DHRS7 PE=1 SV=1	1	13	13	13	10	13	10	13	10	13	38.9	38.9	38.9	38.298	339	339	0	113.58	21.786	1.0803	5.4334	6	0	Leave out requantified	21.786	NaN	1.0803	NaN	5.4334	NaN	6	0	0	0	Leave out requantified	Median	36.3	38.9	862540000	458050000	404490000	419470000	14981000	404490000
Dehydrogenase/reductaseSDRfamilymember7B	Dehydrogenase/reductaseSDRfamilymember7B	7	7	7	p|Q6IAN0|DRS7B_HUMAN Dehydrogenase/reductase SDR family member 7B OS=Homo sapiens GN=DHRS7B PE=1 SV=2	1	7	7	7	4	4	4	4	4	4	26.5	26.5	26.5	35.119	325	325	0	15.02	NaN	NaN	NaN	0	0	Median	NaN	NaN	NaN	NaN	NaN	NaN	0	0	0	0	Median	Median	16.6	14.8	14040000	6580200	7460100	7460100	0	7460100
Deletedinautismprotein1	Deletedinautismprotein1	4	4	4	p|Q8NDZ4|DIA1_HUMAN Deleted in autism protein 1 OS=Homo sapiens GN=C3orf58 PE=1 SV=1	1	4	4	4	3	2	3	2	3	2	11.9	11.9	11.9	49.481	430	430	0	9.1377	NaN	NaN	NaN	1	0	Median	NaN	NaN	NaN	NaN	NaN	NaN	0	1	0	0	Median	Median	7.9	5.8	14926000	6175300	8751100	8041100	0	8041100
Delta(24)-sterolreductase	Delta(24)-sterolreductase	20	20	20	p|Q15392|DHC24_HUMAN Delta(24)-sterol reductase OS=Homo sapiens GN=DHCR24 PE=1 SV=2	1	20	20	20	17	16	17	16	17	16	40.5	40.5	40.5	60.101	516	516	0	238.66	17.62	0.95953	14.204	7	0	Leave out requantified	17.62	NaN	0.95953	NaN	14.204	NaN	7	0	0	0	Leave out requantified	Median	32.9	37.4	1682400000	906780000	775630000	794550000	18917000	775630000
Delta(3,5)-Delta(2,4)-dienoyl-CoAisomerase,mitochondrial	Delta(3,5)-Delta(2,4)-dienoyl-CoAisomerase,mitochondrial	3	3	3	p|Q13011|ECH1_HUMAN Delta(3,5)-Delta(2,4)-dienoyl-CoA isomerase, mitochondrial OS=Homo sapiens GN=ECH1 PE=1 SV=2	1	3	3	3	2	2	2	2	2	2	14	14	14	35.816	328	328	0	4.7827	NaN	NaN	NaN	0	0	Median	NaN	NaN	NaN	NaN	NaN	NaN	0	0	0	0	Median	Median	11.6	5.8	7831000	5635900	2195100	3516600	1321500	2195100
Delta-1-pyrroline-5-carboxylatesynthase	Delta-1-pyrroline-5-carboxylatesynthase	2	2	2	p|P54886|P5CS_HUMAN Delta-1-pyrroline-5-carboxylate synthase OS=Homo sapiens GN=ALDH18A1 PE=1 SV=2	1	2	2	2	1	1	1	1	1	1	3	3	3	87.301	795	795	0.00083963	2.3736	NaN	NaN	NaN	0	0	Median	NaN	NaN	NaN	NaN	NaN	NaN	0	0	0	0	Median	Median	1	2	4420500	2145500	2275000	2275000	0	2275000
Deoxyhypusinehydroxylase	Deoxyhypusinehydroxylase	7	7	7	p|Q9BU89|DOHH_HUMAN Deoxyhypusine hydroxylase OS=Homo sapiens GN=DOHH PE=1 SV=1	1	7	7	7	5	5	5	5	5	5	44	44	44	32.904	302	302	0	28.434	NaN	NaN	NaN	0	0	Median	NaN	NaN	NaN	NaN	NaN	NaN	0	0	0	0	Median	Median	29.5	30.5	67780000	28910000	38870000	38870000	0	38870000
DeoxynucleosidetriphosphatetriphosphohydrolaseSAMHD1	DeoxynucleosidetriphosphatetriphosphohydrolaseSAMHD1	6	6	6	p|Q9Y3Z3|SAMH1_HUMAN Deoxynucleoside triphosphate triphosphohydrolase SAMHD1 OS=Homo sapiens GN=SAMHD1 PE=1 SV=2	1	6	6	6	3	4	3	4	3	4	11.5	11.5	11.5	72.2	626	626	0	16.023	NaN	NaN	NaN	0	0	Median	NaN	NaN	NaN	NaN	NaN	NaN	0	0	0	0	Median	Median	6.9	6.5	23883000	12054000	11829000	11829000	0	11829000
Deoxyribonuclease-1-like1	Deoxyribonuclease-1-like1	3	3	3	p|P49184|DNSL1_HUMAN Deoxyribonuclease-1-like 1 OS=Homo sapiens GN=DNASE1L1 PE=1 SV=1	1	3	3	3	2	1	2	1	2	1	14.2	14.2	14.2	33.892	302	302	0	5.4201	NaN	NaN	NaN	0	0	Median	NaN	NaN	NaN	NaN	NaN	NaN	0	0	0	0	Median	Median	8.6	5.6	6060200	1668100	4392100	4392100	0	4392100
Deoxyribose-phosphatealdolase	Deoxyribose-phosphatealdolase	6	6	6	p|Q9Y315|DEOC_HUMAN Deoxyribose-phosphate aldolase OS=Homo sapiens GN=DERA PE=1 SV=2	1	6	6	6	5	4	5	4	5	4	28.9	28.9	28.9	35.23	318	318	0	34.697	NaN	NaN	NaN	0	0	Median	NaN	NaN	NaN	NaN	NaN	NaN	0	0	0	0	Median	Median	23.9	20.4	61927000	29456000	32471000	32471000	0	32471000
Dephospho-CoAkinasedomain-containingprotein	Dephospho-CoAkinasedomain-containingprotein	6	6	6	p|Q8WVC6|DCAKD_HUMAN Dephospho-CoA kinase domain-containing protein OS=Homo sapiens GN=DCAKD PE=1 SV=1	1	6	6	6	0	6	0	6	0	6	32.5	32.5	32.5	26.55	231	231	0	16.073	NaN	NaN	NaN	0	0	Median	NaN	NaN	NaN	NaN	NaN	NaN	0	0	0	0	Median	Median	0	32.5	32999000	32999000	0	0	0	0
Derlin-1	Derlin-1	5	5	5	p|Q9BUN8|DERL1_HUMAN Derlin-1 OS=Homo sapiens GN=DERL1 PE=1 SV=1	1	5	5	5	3	4	3	4	3	4	23.9	23.9	23.9	28.8	251	251	0	19.948	NaN	NaN	NaN	1	0	Median	NaN	NaN	NaN	NaN	NaN	NaN	1	0	0	0	Median	Median	15.1	16.3	215990000	129270000	86714000	89401000	2687000	86714000
Derlin-2	Derlin-2	1	1	1	p|Q9GZP9|DERL2_HUMAN Derlin-2 OS=Homo sapiens GN=DERL2 PE=1 SV=1	1	1	1	1	0	1	0	1	0	1	12.6	12.6	12.6	27.567	239	239	0	9.3317	NaN	NaN	NaN	0	0	Median	NaN	NaN	NaN	NaN	NaN	NaN	0	0	0	0	Median	Median	0	12.6	15531000	15531000	0	0	0	0
Dermcidin	Dermcidin	4	4	4	p|P81605|DCD_HUMAN Dermcidin OS=Homo sapiens GN=DCD PE=1 SV=2	1	4	4	4	3	2	3	2	3	2	35.5	35.5	35.5	11.284	110	110	0	8.708	NaN	NaN	NaN	0	0	Median	NaN	NaN	NaN	NaN	NaN	NaN	0	0	0	0	Median	Median	25.5	22.7	161860000	161860000	0	24791000	24791000	0
Desmocollin-1	Desmocollin-1	6	6	6	p|Q08554|DSC1_HUMAN Desmocollin-1 OS=Homo sapiens GN=DSC1 PE=1 SV=2	1	6	6	6	3	5	3	5	3	5	8.6	8.6	8.6	99.986	894	894	0	18.075	NaN	NaN	NaN	0	0	Median	NaN	NaN	NaN	NaN	NaN	NaN	0	0	0	0	Median	Median	5.7	7	53708000	53708000	0	20485000	20485000	0
Desmoglein-1	Desmoglein-1	9	9	9	p|Q02413|DSG1_HUMAN Desmoglein-1 OS=Homo sapiens GN=DSG1 PE=1 SV=2	1	9	9	9	8	6	8	6	8	6	14	14	14	113.75	1049	1049	0	37.151	NaN	NaN	NaN	0	0	Median	NaN	NaN	NaN	NaN	NaN	NaN	0	0	0	0	Median	Median	12.5	9.2	64065000	64065000	0	39122000	39122000	0
Desmoglein-2	Desmoglein-2	14	14	14	p|Q14126|DSG2_HUMAN Desmoglein-2 OS=Homo sapiens GN=DSG2 PE=1 SV=2	1	14	14	14	13	10	13	10	13	10	18.6	18.6	18.6	122.29	1118	1118	0	52.714	NaN	NaN	NaN	1	0	Median	NaN	NaN	NaN	NaN	NaN	NaN	1	0	0	0	Median	Median	17.7	12.9	138200000	61124000	77078000	80171000	3092500	77078000
Desmoplakin	Desmoplakin	57	57	57	p|P15924|DESP_HUMAN Desmoplakin OS=Homo sapiens GN=DSP PE=1 SV=3	1	57	57	57	43	36	43	36	43	36	21.7	21.7	21.7	331.77	2871	2871	0	295.5	2.1981	0.7488	107.45	35	0	Leave out requantified	2.2592	NaN	0.85505	NaN	110.66	NaN	34	1	0	0	Leave out requantified	Median	17.3	14.1	789840000	455410000	334430000	425960000	93093000	332860000
Developmentally-regulatedGTP-bindingprotein1	Developmentally-regulatedGTP-bindingprotein1	2	2	2	p|Q9Y295|DRG1_HUMAN Developmentally-regulated GTP-binding protein 1 OS=Homo sapiens GN=DRG1 PE=1 SV=1	1	2	2	2	1	2	1	2	1	2	7.1	7.1	7.1	40.542	367	367	0	6.1544	NaN	NaN	NaN	0	0	Median	NaN	NaN	NaN	NaN	NaN	NaN	0	0	0	0	Median	Median	4.4	7.1	5245700	3507500	1738100	1738100	0	1738100
DiacylglycerolO-acyltransferase1	DiacylglycerolO-acyltransferase1	8	8	8	p|O75907|DGAT1_HUMAN Diacylglycerol O-acyltransferase 1 OS=Homo sapiens GN=DGAT1 PE=1 SV=2	1	8	8	8	8	4	8	4	8	4	24.2	24.2	24.2	55.278	488	488	0	30.043	NaN	NaN	NaN	0	0	Median	NaN	NaN	NaN	NaN	NaN	NaN	0	0	0	0	Median	Median	24.2	15.4	129100000	35636000	93463000	93463000	0	93463000
Dihydrolipoyldehydrogenase,mitochondrial	Dihydrolipoyldehydrogenase,mitochondrial	4	4	4	p|P09622|DLDH_HUMAN Dihydrolipoyl dehydrogenase, mitochondrial OS=Homo sapiens GN=DLD PE=1 SV=2	1	4	4	4	1	3	1	3	1	3	10.4	10.4	10.4	54.177	509	509	0	8.2424	NaN	NaN	NaN	0	0	Median	NaN	NaN	NaN	NaN	NaN	NaN	0	0	0	0	Median	Median	2	8.4	17828000	14869000	2958400	2958400	0	2958400
Dihydrolipoyllysine-residueacetyltransferasecomponentofpyruvatedehydrogenasecomplex,mitochondrial	Dihydrolipoyllysine-residueacetyltransferasecomponentofpyruvatedehydrogenasecomplex,mitochondrial	6	6	6	p|P10515|ODP2_HUMAN Dihydrolipoyllysine-residue acetyltransferase component of pyruvate dehydrogenase complex, mitochondrial OS=Homo sapiens GN=DLAT PE=1 SV=3	1	6	6	6	3	5	3	5	3	5	11.9	11.9	11.9	68.996	647	647	0	16.667	NaN	NaN	NaN	0	0	Median	NaN	NaN	NaN	NaN	NaN	NaN	0	0	0	0	Median	Median	7.1	9.6	66151000	45045000	21106000	21106000	0	21106000
Dihydrolipoyllysine-residuesuccinyltransferasecomponentof2-oxoglutaratedehydrogenasecomplex,mitochondrial	Dihydrolipoyllysine-residuesuccinyltransferasecomponentof2-oxoglutaratedehydrogenasecomplex,mitochondrial	3	3	3	p|P36957|ODO2_HUMAN Dihydrolipoyllysine-residue succinyltransferase component of 2-oxoglutarate dehydrogenase complex, mitochondrial OS=Homo sapiens GN=DLST PE=1 SV=4	1	3	3	3	3	2	3	2	3	2	6.4	6.4	6.4	48.755	453	453	0	5.209	NaN	NaN	NaN	0	0	Median	NaN	NaN	NaN	NaN	NaN	NaN	0	0	0	0	Median	Median	6.4	3.8	18574000	9483300	9090400	10637000	1546100	9090400
Dihydroorotatedehydrogenase(quinone),mitochondrial	Dihydroorotatedehydrogenase(quinone),mitochondrial	8	8	8	p|Q02127|PYRD_HUMAN Dihydroorotate dehydrogenase (quinone), mitochondrial OS=Homo sapiens GN=DHODH PE=1 SV=3	1	8	8	8	7	3	7	3	7	3	31.9	31.9	31.9	42.867	395	395	0	42.723	NaN	NaN	NaN	0	0	Median	NaN	NaN	NaN	NaN	NaN	NaN	0	0	0	0	Median	Median	25.6	14.4	45858000	15155000	30704000	30704000	0	30704000
Dihydroxyacetonephosphateacyltransferase	Dihydroxyacetonephosphateacyltransferase	6	6	6	p|O15228|GNPAT_HUMAN Dihydroxyacetone phosphate acyltransferase OS=Homo sapiens GN=GNPAT PE=1 SV=1	1	6	6	6	3	6	3	6	3	6	12.1	12.1	12.1	77.187	680	680	0	15.674	NaN	NaN	NaN	0	0	Median	NaN	NaN	NaN	NaN	NaN	NaN	0	0	0	0	Median	Median	8.4	12.1	56966000	31986000	24980000	24980000	0	24980000
Dimethyladenosinetransferase2,mitochondrial	Dimethyladenosinetransferase2,mitochondrial	12	12	12	p|Q9H5Q4|TFB2M_HUMAN Dimethyladenosine transferase 2, mitochondrial OS=Homo sapiens GN=TFB2M PE=1 SV=1	1	12	12	12	9	8	9	8	9	8	33.3	33.3	33.3	45.348	396	396	0	26.444	NaN	NaN	NaN	1	0	Median	NaN	NaN	NaN	NaN	NaN	NaN	1	0	0	0	Median	Median	23.5	20.5	196790000	74780000	122010000	122870000	856100	122010000
Dipeptidylpeptidase1	Dipeptidylpeptidase1	1	1	1	p|P53634|CATC_HUMAN Dipeptidyl peptidase 1 OS=Homo sapiens GN=CTSC PE=1 SV=2	1	1	1	1	0	1	0	1	0	1	2.4	2.4	2.4	51.853	463	463	0.0085304	1.6907	NaN	NaN	NaN	0	0	Median	NaN	NaN	NaN	NaN	NaN	NaN	0	0	0	0	Median	Median	0	2.4	2609600	2609600	0	0	0	0
Disintegrinandmetalloproteinasedomain-containingprotein10	Disintegrinandmetalloproteinasedomain-containingprotein10	7	7	7	p|O14672|ADA10_HUMAN Disintegrin and metalloproteinase domain-containing protein 10 OS=Homo sapiens GN=ADAM10 PE=1 SV=1	1	7	7	7	6	5	6	5	6	5	15	15	15	84.141	748	748	0	42.488	NaN	NaN	NaN	1	0	Median	NaN	NaN	NaN	NaN	NaN	NaN	1	0	0	0	Median	Median	13.1	9.4	69623000	37714000	31910000	36926000	5016000	31910000
Disintegrinandmetalloproteinasedomain-containingprotein9	Disintegrinandmetalloproteinasedomain-containingprotein9	7	7	7	p|Q13443|ADAM9_HUMAN Disintegrin and metalloproteinase domain-containing protein 9 OS=Homo sapiens GN=ADAM9 PE=1 SV=1	1	7	7	7	6	4	6	4	6	4	11.6	11.6	11.6	90.555	819	819	0	18.097	NaN	NaN	NaN	0	0	Median	NaN	NaN	NaN	NaN	NaN	NaN	0	0	0	0	Median	Median	10.1	6.6	18102000	4622000	13480000	13480000	0	13480000
Diskslargehomolog5	Diskslargehomolog5	1	1	1	p|Q8TDM6|DLG5_HUMAN Disks large homolog 5 OS=Homo sapiens GN=DLG5 PE=1 SV=4	1	1	1	1	0	1	0	1	0	1	0.6	0.6	0.6	213.87	1919	1919	1	-2	NaN	NaN	NaN	0	0	Median	NaN	NaN	NaN	NaN	NaN	NaN	0	0	0	0	Median	Median	0	0.6	0	0	0	0	0	0
Disruptedinrenalcarcinomaprotein2	Disruptedinrenalcarcinomaprotein2	1	1	1	p|Q96SL1|DIRC2_HUMAN Disrupted in renal carcinoma protein 2 OS=Homo sapiens GN=DIRC2 PE=1 SV=1	1	1	1	1	1	1	1	1	1	1	3.3	3.3	3.3	52.087	478	478	0	7.5991	NaN	NaN	NaN	0	0	Median	NaN	NaN	NaN	NaN	NaN	NaN	0	0	0	0	Median	Median	3.3	3.3	7677500	3864600	3812800	3812800	0	3812800
DNAdamage-bindingprotein1	DNAdamage-bindingprotein1	4	4	4	p|Q16531|DDB1_HUMAN DNA damage-binding protein 1 OS=Homo sapiens GN=DDB1 PE=1 SV=1	1	4	4	4	1	4	1	4	1	4	4.2	4.2	4.2	126.97	1140	1140	0.00045956	3.4265	NaN	NaN	NaN	0	0	Median	NaN	NaN	NaN	NaN	NaN	NaN	0	0	0	0	Median	Median	0.9	4.2	5899400	5899400	0	0	0	0
DNA-dependentproteinkinasecatalyticsubunit	DNA-dependentproteinkinasecatalyticsubunit	194	194	194	p|P78527|PRKDC_HUMAN DNA-dependent protein kinase catalytic subunit OS=Homo sapiens GN=PRKDC PE=1 SV=3	1	194	194	194	165	149	165	149	165	149	52.1	52.1	52.1	469.08	4128	4128	0	323.31	20.707	1.0793	64.567	70	0	Leave out requantified	20.733	0.14438	1.0794	0.24967	59.5	35.35	68	2	0	0	Leave out requantified	Median	46.1	42.4	11098000000	5008900000	6089500000	6266400000	183700000	6082700000
DNA-directedRNApolymeraseIIIsubunitRPC5	DNA-directedRNApolymeraseIIIsubunitRPC5	1	1	1	p|Q9NVU0|RPC5_HUMAN DNA-directed RNA polymerase III subunit RPC5 OS=Homo sapiens GN=POLR3E PE=1 SV=1	1	1	1	1	1	0	1	0	1	0	2	2	2	79.897	708	708	0.00045475	3.2881	NaN	NaN	NaN	0	0	Median	NaN	NaN	NaN	NaN	NaN	NaN	0	0	0	0	Median	Median	2	0	425150	0	425150	425150	0	425150
DNA-directedRNApolymeraseIIsubunitRPB1	DNA-directedRNApolymeraseIIsubunitRPB1	3	3	3	p|P24928|RPB1_HUMAN DNA-directed RNA polymerase II subunit RPB1 OS=Homo sapiens GN=POLR2A PE=1 SV=2	1	3	3	3	3	0	3	0	3	0	2.1	2.1	2.1	217.17	1970	1970	0.00043384	2.6948	NaN	NaN	NaN	0	0	Median	NaN	NaN	NaN	NaN	NaN	NaN	0	0	0	0	Median	Median	2.1	0	7028500	0	7028500	7028500	0	7028500
DNA-directedRNApolymeraseIIsubunitRPB2	DNA-directedRNApolymeraseIIsubunitRPB2	3	3	3	p|P30876|RPB2_HUMAN DNA-directed RNA polymerase II subunit RPB2 OS=Homo sapiens GN=POLR2B PE=1 SV=1	1	3	3	3	2	1	2	1	2	1	4	4	4	133.9	1174	1174	0	5.8182	NaN	NaN	NaN	0	0	Median	NaN	NaN	NaN	NaN	NaN	NaN	0	0	0	0	Median	Median	3.3	0.7	5047400	0	5047400	5047400	0	5047400
DNA-directedRNApolymeraseIsubunitRPA1	DNA-directedRNApolymeraseIsubunitRPA1	2	2	2	p|O95602|RPA1_HUMAN DNA-directed RNA polymerase I subunit RPA1 OS=Homo sapiens GN=POLR1A PE=1 SV=2	1	2	2	2	1	1	1	1	1	1	2.2	2.2	2.2	194.81	1720	1720	0.0058847	1.7688	NaN	NaN	NaN	0	0	Median	NaN	NaN	NaN	NaN	NaN	NaN	0	0	0	0	Median	Median	1.4	0.8	39744000	32299000	7445000	32299000	32299000	0
DNA-directedRNApolymeraseIsubunitRPA49	DNA-directedRNApolymeraseIsubunitRPA49	3	3	3	p|Q9GZS1|RPA49_HUMAN DNA-directed RNA polymerase I subunit RPA49 OS=Homo sapiens GN=POLR1E PE=1 SV=2	1	3	3	3	2	2	2	2	2	2	6.9	6.9	6.9	53.961	481	481	0	4.5567	NaN	NaN	NaN	1	0	Median	NaN	NaN	NaN	NaN	NaN	NaN	0	1	0	0	Median	Median	3.5	5.2	206320000	137080000	69245000	2460000	0	2460000
DnaJhomologsubfamilyAmember1	DnaJhomologsubfamilyAmember1	8	8	8	p|P31689|DNJA1_HUMAN DnaJ homolog subfamily A member 1 OS=Homo sapiens GN=DNAJA1 PE=1 SV=2	1	8	8	8	5	6	5	6	5	6	27.5	27.5	27.5	44.868	397	397	0	16.49	NaN	NaN	NaN	0	0	Median	NaN	NaN	NaN	NaN	NaN	NaN	0	0	0	0	Median	Median	18.4	21.4	42894000	33685000	9209000	9209000	0	9209000
DnaJhomologsubfamilyAmember2	DnaJhomologsubfamilyAmember2	6	6	6	p|O60884|DNJA2_HUMAN DnaJ homolog subfamily A member 2 OS=Homo sapiens GN=DNAJA2 PE=1 SV=1	1	6	6	6	4	4	4	4	4	4	16.3	16.3	16.3	45.745	412	412	0	22.394	NaN	NaN	NaN	1	0	Median	NaN	NaN	NaN	NaN	NaN	NaN	1	0	0	0	Median	Median	10.9	10.9	25855000	10224000	15631000	16016000	385120	15631000
DnaJhomologsubfamilyAmember3,mitochondrial	DnaJhomologsubfamilyAmember3,mitochondrial	4	4	4	p|Q96EY1|DNJA3_HUMAN DnaJ homolog subfamily A member 3, mitochondrial OS=Homo sapiens GN=DNAJA3 PE=1 SV=2	1	4	4	4	2	2	2	2	2	2	9.4	9.4	9.4	52.488	480	480	0	9.3669	NaN	NaN	NaN	0	0	Median	NaN	NaN	NaN	NaN	NaN	NaN	0	0	0	0	Median	Median	5	4.4	17270000	8128600	9141400	9141400	0	9141400
DnaJhomologsubfamilyBmember12	DnaJhomologsubfamilyBmember12	3	3	3	p|Q9NXW2|DJB12_HUMAN DnaJ homolog subfamily B member 12 OS=Homo sapiens GN=DNAJB12 PE=1 SV=4	1	3	3	3	2	1	2	1	2	1	9.1	9.1	9.1	41.818	375	375	0	8.8035	NaN	NaN	NaN	0	0	Median	NaN	NaN	NaN	NaN	NaN	NaN	0	0	0	0	Median	Median	5.3	3.7	8800300	5220800	3579500	3579500	0	3579500
DnaJhomologsubfamilyBmember2;DnaJhomologsubfamilyBmember8	DnaJhomologsubfamilyBmember2	3;1	3;1	2;0	p|P25686|DNJB2_HUMAN DnaJ homolog subfamily B member 2 OS=Homo sapiens GN=DNAJB2 PE=1 SV=3	2	3	3	2	3	3	3	3	2	2	11.7	11.7	8.6	35.58	324	324;232	0	5.5806	NaN	NaN	NaN	0	0	Median	NaN	NaN	NaN	NaN	NaN	NaN	0	0	0	0	Median	Median	11.7	11.7	8139500	4055000	4084500	4084500	0	4084500
DnaJhomologsubfamilyCmember10	DnaJhomologsubfamilyCmember10	17	17	17	p|Q8IXB1|DJC10_HUMAN DnaJ homolog subfamily C member 10 OS=Homo sapiens GN=DNAJC10 PE=1 SV=2	1	17	17	17	13	10	13	10	13	10	25	25	25	91.079	793	793	0	123.88	0.9991	0.41306	76.539	6	0	Leave out requantified	10.523	0.10347	1.2002	0.18503	33.095	11.13	3	3	0	0	Leave out requantified	Leave out requantified	20.4	15.9	250770000	118480000	132290000	132800000	3753800	129050000
DnaJhomologsubfamilyCmember11	DnaJhomologsubfamilyCmember11	12	12	12	p|Q9NVH1|DJC11_HUMAN DnaJ homolog subfamily C member 11 OS=Homo sapiens GN=DNAJC11 PE=1 SV=2	1	12	12	12	3	11	3	11	3	11	26.3	26.3	26.3	63.277	559	559	0	35.851	NaN	NaN	NaN	0	0	Median	NaN	NaN	NaN	NaN	NaN	NaN	0	0	0	0	Median	Median	7.7	23.1	72212000	49965000	22247000	22247000	0	22247000
DnaJhomologsubfamilyCmember13	DnaJhomologsubfamilyCmember13	72	72	72	p|O75165|DJC13_HUMAN DnaJ homolog subfamily C member 13 OS=Homo sapiens GN=DNAJC13 PE=1 SV=5	1	72	72	72	62	49	62	49	62	49	39.8	39.8	39.8	254.41	2243	2243	0	283.05	15.994	1.2303	90.615	4	0	Leave out requantified	15.994	NaN	1.2303	NaN	90.615	NaN	4	0	0	0	Leave out requantified	Median	34.5	27.6	1068000000	453940000	614040000	624040000	10004000	614040000
DnaJhomologsubfamilyCmember7	DnaJhomologsubfamilyCmember7	1	1	1	p|Q99615|DNJC7_HUMAN DnaJ homolog subfamily C member 7 OS=Homo sapiens GN=DNAJC7 PE=1 SV=2	1	1	1	1	1	1	1	1	1	1	2.2	2.2	2.2	56.44	494	494	0.0012397	2.2132	NaN	NaN	NaN	0	0	Median	NaN	NaN	NaN	NaN	NaN	NaN	0	0	0	0	Median	Median	2.2	2.2	6178500	2960100	3218400	3218400	0	3218400
DNAligase1	DNAligase1	2	2	2	p|P18858|DNLI1_HUMAN DNA ligase 1 OS=Homo sapiens GN=LIG1 PE=1 SV=1	1	2	2	2	1	1	1	1	1	1	2.4	2.4	2.4	101.73	919	919	0.00046062	3.4794	NaN	NaN	NaN	0	0	Median	NaN	NaN	NaN	NaN	NaN	NaN	0	0	0	0	Median	Median	1.1	1.3	2642300	2642300	0	0	0	0
DNAligase3	DNAligase3	2	2	2	p|P49916|DNLI3_HUMAN DNA ligase 3 OS=Homo sapiens GN=LIG3 PE=1 SV=2	1	2	2	2	1	2	1	2	1	2	2	2	2	112.91	1009	1009	0	5.6117	NaN	NaN	NaN	0	0	Median	NaN	NaN	NaN	NaN	NaN	NaN	0	0	0	0	Median	Median	1.2	2	6812600	4914300	1898300	1898300	0	1898300
DNAmismatchrepairproteinMlh1	DNAmismatchrepairproteinMlh1	4	4	4	p|P40692|MLH1_HUMAN DNA mismatch repair protein Mlh1 OS=Homo sapiens GN=MLH1 PE=1 SV=1	1	4	4	4	3	3	3	3	3	3	8.1	8.1	8.1	84.6	756	756	0	9.5974	NaN	NaN	NaN	0	0	Median	NaN	NaN	NaN	NaN	NaN	NaN	0	0	0	0	Median	Median	6.1	5.7	13508000	7107900	6400100	6400100	0	6400100
DNAmismatchrepairproteinMsh2	DNAmismatchrepairproteinMsh2	41	41	41	p|P43246|MSH2_HUMAN DNA mismatch repair protein Msh2 OS=Homo sapiens GN=MSH2 PE=1 SV=1	1	41	41	41	28	35	28	35	28	35	50.6	50.6	50.6	104.74	934	934	0	321.05	18.985	1.0809	65.202	11	0	Leave out requantified	18.985	NaN	1.0809	NaN	56.544	NaN	10	1	0	0	Leave out requantified	Median	39	45.4	1569800000	775600000	794160000	810890000	18787000	792100000
DNAmismatchrepairproteinMsh6	DNAmismatchrepairproteinMsh6	24	24	24	p|P52701|MSH6_HUMAN DNA mismatch repair protein Msh6 OS=Homo sapiens GN=MSH6 PE=1 SV=2	1	24	24	24	20	13	20	13	20	13	21.5	21.5	21.5	152.78	1360	1360	0	53.222	1.6993	0.61747	107.14	2	0	Median	NaN	NaN	NaN	NaN	NaN	NaN	1	1	0	0	Median	Median	17.8	12.3	178830000	61183000	117650000	117260000	836540	116430000
DNAnucleotidylexotransferase	DNAnucleotidylexotransferase	1	1	1	p|P04053|TDT_HUMAN DNA nucleotidylexotransferase OS=Homo sapiens GN=DNTT PE=1 SV=3	1	1	1	1	0	1	0	1	0	1	1.8	1.8	1.8	58.536	509	509	0.0094447	1.531	NaN	NaN	NaN	0	0	Median	NaN	NaN	NaN	NaN	NaN	NaN	0	0	0	0	Median	Median	0	1.8	5612900	5612900	0	0	0	0
DNApolymerasealphacatalyticsubunit	DNApolymerasealphacatalyticsubunit	3	3	3	p|P09884|DPOLA_HUMAN DNA polymerase alpha catalytic subunit OS=Homo sapiens GN=POLA1 PE=1 SV=2	1	3	3	3	2	2	2	2	2	2	2.9	2.9	2.9	165.91	1462	1462	0	10.751	NaN	NaN	NaN	0	0	Median	NaN	NaN	NaN	NaN	NaN	NaN	0	0	0	0	Median	Median	1.8	2.1	5599300	4323300	1275900	1275900	0	1275900
DNApolymerasedeltacatalyticsubunit	DNApolymerasedeltacatalyticsubunit	10	10	10	p|P28340|DPOD1_HUMAN DNA polymerase delta catalytic subunit OS=Homo sapiens GN=POLD1 PE=1 SV=2	1	10	10	10	6	8	6	8	6	8	11.1	11.1	11.1	123.63	1107	1107	0	21.563	NaN	NaN	NaN	0	0	Median	NaN	NaN	NaN	NaN	NaN	NaN	0	0	0	0	Median	Median	7.8	8.6	54109000	29662000	24446000	24446000	0	24446000
DNApolymerasedeltasubunit2	DNApolymerasedeltasubunit2	1	1	1	p|P49005|DPOD2_HUMAN DNA polymerase delta subunit 2 OS=Homo sapiens GN=POLD2 PE=1 SV=1	1	1	1	1	0	1	0	1	0	1	3	3	3	51.289	469	469	0	4.7548	NaN	NaN	NaN	0	0	Median	NaN	NaN	NaN	NaN	NaN	NaN	0	0	0	0	Median	Median	0	3	1349800	1349800	0	0	0	0
DNApolymerasedeltasubunit3	DNApolymerasedeltasubunit3	1	1	1	p|Q15054|DPOD3_HUMAN DNA polymerase delta subunit 3 OS=Homo sapiens GN=POLD3 PE=1 SV=2	1	1	1	1	1	0	1	0	1	0	2.8	2.8	2.8	51.4	466	466	0.008836	1.6284	NaN	NaN	NaN	0	0	Median	NaN	NaN	NaN	NaN	NaN	NaN	0	0	0	0	Median	Median	2.8	0	2122600	0	2122600	2122600	0	2122600
DNApolymeraseepsiloncatalyticsubunitA	DNApolymeraseepsiloncatalyticsubunitA	3	3	3	p|Q07864|DPOE1_HUMAN DNA polymerase epsilon catalytic subunit A OS=Homo sapiens GN=POLE PE=1 SV=5	1	3	3	3	2	2	2	2	2	2	1.7	1.7	1.7	261.51	2286	2286	0.00048379	4.0916	NaN	NaN	NaN	0	0	Median	NaN	NaN	NaN	NaN	NaN	NaN	0	0	0	0	Median	Median	1	1.4	5010900	1776700	3234200	3234200	0	3234200
DNAprimaselargesubunit	DNAprimaselargesubunit	2	2	2	p|P49643|PRI2_HUMAN DNA primase large subunit OS=Homo sapiens GN=PRIM2 PE=1 SV=2	1	2	2	2	2	0	2	0	2	0	5.1	5.1	5.1	58.805	509	509	0	11.46	NaN	NaN	NaN	0	0	Median	NaN	NaN	NaN	NaN	NaN	NaN	0	0	0	0	Median	Median	5.1	0	9690500	0	9690500	9690500	0	9690500
DNAprimasesmallsubunit	DNAprimasesmallsubunit	22	22	22	p|P49642|PRI1_HUMAN DNA primase small subunit OS=Homo sapiens GN=PRIM1 PE=1 SV=1	1	22	22	22	12	20	12	20	12	20	54.3	54.3	54.3	49.901	420	420	0	80.321	16.471	1.0619	70.162	3	0	Leave out requantified	16.471	NaN	1.0619	NaN	70.162	NaN	3	0	0	0	Leave out requantified	Median	33.6	50.5	481450000	280700000	200750000	203460000	2713600	200750000
DNArepairproteinRAD50	DNArepairproteinRAD50	2	2	2	p|Q92878|RAD50_HUMAN DNA repair protein RAD50 OS=Homo sapiens GN=RAD50 PE=1 SV=1	1	2	2	2	1	1	1	1	1	1	1.5	1.5	1.5	153.89	1312	1312	0.0094268	1.5144	NaN	NaN	NaN	0	0	Median	NaN	NaN	NaN	NaN	NaN	NaN	0	0	0	0	Median	Median	0.8	0.8	6548300	2933000	3615300	3615300	0	3615300
DNArepairproteinRAD51homolog4;HCG2039718,isoformCRA_g	DNArepairproteinRAD51homolog4	3;1	3;1	3;1	p|O75771|RA51D_HUMAN DNA repair protein RAD51 homolog 4 OS=Homo sapiens GN=RAD51D PE=1 SV=1	2	3	3	3	3	1	3	1	3	1	14.9	14.9	14.9	35.049	328	328;272	0	9.6469	NaN	NaN	NaN	0	0	Median	NaN	NaN	NaN	NaN	NaN	NaN	0	0	0	0	Median	Median	14.9	4.6	7896100	3372400	4523700	4523700	0	4523700
DNArepairproteinXRCC1	DNArepairproteinXRCC1	1	1	1	p|P18887|XRCC1_HUMAN DNA repair protein XRCC1 OS=Homo sapiens GN=XRCC1 PE=1 SV=2	1	1	1	1	0	1	0	1	0	1	1.6	1.6	1.6	69.476	633	633	0.0094589	1.5377	NaN	NaN	NaN	0	0	Median	NaN	NaN	NaN	NaN	NaN	NaN	0	0	0	0	Median	Median	0	1.6	801980	801980	0	0	0	0
DNArepairproteinXRCC3	DNArepairproteinXRCC3	2	2	2	p|O43542|XRCC3_HUMAN DNA repair protein XRCC3 OS=Homo sapiens GN=XRCC3 PE=1 SV=1	1	2	2	2	1	1	1	1	1	1	8.1	8.1	8.1	37.849	346	346	0.0047431	1.8273	NaN	NaN	NaN	0	0	Median	NaN	NaN	NaN	NaN	NaN	NaN	0	0	0	0	Median	Median	4	4	3417300	1705700	1711600	1711600	0	1711600
DNAreplicationcomplexGINSproteinPSF1	DNAreplicationcomplexGINSproteinPSF1	1	1	1	p|Q14691|PSF1_HUMAN DNA replication complex GINS protein PSF1 OS=Homo sapiens GN=GINS1 PE=1 SV=1	1	1	1	1	0	1	0	1	0	1	7.1	7.1	7.1	22.988	196	196	0.0035899	1.9052	NaN	NaN	NaN	0	0	Median	NaN	NaN	NaN	NaN	NaN	NaN	0	0	0	0	Median	Median	0	7.1	754150	754150	0	0	0	0
DNAreplicationlicensingfactorMCM2	DNAreplicationlicensingfactorMCM2	14	14	14	p|P49736|MCM2_HUMAN DNA replication licensing factor MCM2 OS=Homo sapiens GN=MCM2 PE=1 SV=4	1	14	14	14	13	11	13	11	13	11	20.4	20.4	20.4	101.89	904	904	0	57.681	1.5931	1.3725	16.679	2	0	Median	NaN	NaN	NaN	NaN	NaN	NaN	1	1	0	0	Median	Median	19.1	17	128060000	76208000	51852000	52474000	1904700	50570000
DNAreplicationlicensingfactorMCM3	DNAreplicationlicensingfactorMCM3	11	11	11	p|P25205|MCM3_HUMAN DNA replication licensing factor MCM3 OS=Homo sapiens GN=MCM3 PE=1 SV=3	1	11	11	11	5	11	5	11	5	11	15.2	15.2	15.2	90.98	808	808	0	19.978	NaN	NaN	NaN	0	0	Median	NaN	NaN	NaN	NaN	NaN	NaN	0	0	0	0	Median	Median	7.9	15.2	66265000	46096000	20169000	20169000	0	20169000
DNAreplicationlicensingfactorMCM4	DNAreplicationlicensingfactorMCM4	11	11	11	p|P33991|MCM4_HUMAN DNA replication licensing factor MCM4 OS=Homo sapiens GN=MCM4 PE=1 SV=5	1	11	11	11	6	8	6	8	6	8	15.6	15.6	15.6	96.557	863	863	0	24.695	NaN	NaN	NaN	0	0	Median	NaN	NaN	NaN	NaN	NaN	NaN	0	0	0	0	Median	Median	9.8	12.7	51161000	29744000	21417000	21417000	0	21417000
DNAreplicationlicensingfactorMCM5	DNAreplicationlicensingfactorMCM5	3	3	3	p|P33992|MCM5_HUMAN DNA replication licensing factor MCM5 OS=Homo sapiens GN=MCM5 PE=1 SV=5	1	3	3	3	0	3	0	3	0	3	6	6	6	82.285	734	734	0.00047596	3.8674	NaN	NaN	NaN	0	0	Median	NaN	NaN	NaN	NaN	NaN	NaN	0	0	0	0	Median	Median	0	6	8816500	8816500	0	0	0	0
DNAreplicationlicensingfactorMCM6	DNAreplicationlicensingfactorMCM6	10	10	10	p|Q14566|MCM6_HUMAN DNA replication licensing factor MCM6 OS=Homo sapiens GN=MCM6 PE=1 SV=1	1	10	10	10	5	8	5	8	5	8	15.8	15.8	15.8	92.888	821	821	0	29.957	NaN	NaN	NaN	0	0	Median	NaN	NaN	NaN	NaN	NaN	NaN	0	0	0	0	Median	Median	7.9	13	52654000	35569000	17084000	17084000	0	17084000
DNAreplicationlicensingfactorMCM7	DNAreplicationlicensingfactorMCM7	15	15	15	p|P33993|MCM7_HUMAN DNA replication licensing factor MCM7 OS=Homo sapiens GN=MCM7 PE=1 SV=4	1	15	15	15	10	9	10	9	10	9	27.8	27.8	27.8	81.307	719	719	0	44.351	NaN	NaN	NaN	1	0	Median	NaN	NaN	NaN	NaN	NaN	NaN	1	0	0	0	Median	Median	19.1	15.2	75087000	39271000	35816000	36918000	1102800	35816000
DNAtopoisomerase2-alpha;DNAtopoisomerase2-beta	DNAtopoisomerase2-alpha;DNAtopoisomerase2-beta	6;3	6;3	6;3	p|P11388|TOP2A_HUMAN DNA topoisomerase 2-alpha OS=Homo sapiens GN=TOP2A PE=1 SV=3;p|Q02880|TOP2B_HUMAN DNA topoisomerase 2-beta OS=Homo sapiens GN=TOP2B PE=1 SV=3	2	6	6	6	1	6	1	6	1	6	4.1	4.1	4.1	174.38	1531	1531;1626	0	21.024	NaN	NaN	NaN	0	0	Median	NaN	NaN	NaN	NaN	NaN	NaN	0	0	0	0	Median	Median	0.7	4.1	22208000	14630000	7577900	2471000	0	2471000
Dolichol-phosphatemannosyltransferasesubunit1	Dolichol-phosphatemannosyltransferasesubunit1	10	10	10	p|O60762|DPM1_HUMAN Dolichol-phosphate mannosyltransferase subunit 1 OS=Homo sapiens GN=DPM1 PE=1 SV=1	1	10	10	10	9	7	9	7	9	7	46.2	46.2	46.2	29.634	260	260	0	61.869	16.535	1.0046	100.69	5	0	Leave out requantified	16.535	NaN	1.0046	NaN	100.69	NaN	5	0	0	0	Leave out requantified	Median	45.8	29.6	214280000	107000000	107290000	116660000	9367300	107290000
Dolichyl-diphosphooligosaccharide--proteinglycosyltransferase48kDasubunit	Dolichyl-diphosphooligosaccharide--proteinglycosyltransferase48kDasubunit	14	14	14	p|P39656|OST48_HUMAN Dolichyl-diphosphooligosaccharide--protein glycosyltransferase 48 kDa subunit OS=Homo sapiens GN=DDOST PE=1 SV=4	1	14	14	14	12	10	12	10	12	10	44.1	44.1	44.1	50.8	456	456	0	126.33	20.478	1.0051	62.896	9	0	Leave out requantified	20.478	NaN	1.0051	NaN	8.9701	NaN	8	1	0	0	Leave out requantified	Median	35.1	35.1	1307400000	671070000	636290000	659300000	23747000	635550000
Dolichyl-diphosphooligosaccharide--proteinglycosyltransferasesubunit1	Dolichyl-diphosphooligosaccharide--proteinglycosyltransferasesubunit1	39	39	39	p|P04843|RPN1_HUMAN Dolichyl-diphosphooligosaccharide--protein glycosyltransferase subunit 1 OS=Homo sapiens GN=RPN1 PE=1 SV=1	1	39	39	39	30	35	30	35	30	35	67.1	67.1	67.1	68.569	607	607	0	323.31	16.577	0.93019	156.79	23	0	Leave out requantified	20.407	0.011415	1.0002	0.02406	36.916	164.28	17	6	0	0	Leave out requantified	Leave out requantified	58.6	61.6	3929200000	1869800000	2059400000	2137400000	85454000	2051900000
Dolichyl-diphosphooligosaccharide--proteinglycosyltransferasesubunit2	Dolichyl-diphosphooligosaccharide--proteinglycosyltransferasesubunit2	18	18	18	p|P04844|RPN2_HUMAN Dolichyl-diphosphooligosaccharide--protein glycosyltransferase subunit 2 OS=Homo sapiens GN=RPN2 PE=1 SV=3	1	18	18	18	15	14	15	14	15	14	47.4	47.4	47.4	69.283	631	631	0	202.44	19.232	0.96248	148.5	8	0	Leave out requantified	19.319	NaN	1.0017	NaN	8.7533	NaN	7	1	0	0	Leave out requantified	Median	43.3	32	1468300000	740790000	727500000	746280000	19467000	726810000
Dolichyl-diphosphooligosaccharide--proteinglycosyltransferasesubunitDAD1	Dolichyl-diphosphooligosaccharide--proteinglycosyltransferasesubunitDAD1	2	2	2	p|P61803|DAD1_HUMAN Dolichyl-diphosphooligosaccharide--protein glycosyltransferase subunit DAD1 OS=Homo sapiens GN=DAD1 PE=1 SV=3	1	2	2	2	1	2	1	2	1	2	19.5	19.5	19.5	12.497	113	113	0	19.006	NaN	NaN	NaN	1	0	Median	NaN	NaN	NaN	NaN	NaN	NaN	1	0	0	0	Median	Median	10.6	19.5	113630000	65150000	48477000	50610000	2133000	48477000
Dolichyl-diphosphooligosaccharide--proteinglycosyltransferasesubunitSTT3A	Dolichyl-diphosphooligosaccharide--proteinglycosyltransferasesubunitSTT3A	15	15	14	p|P46977|STT3A_HUMAN Dolichyl-diphosphooligosaccharide--protein glycosyltransferase subunit STT3A OS=Homo sapiens GN=STT3A PE=1 SV=2	1	15	15	14	12	11	12	11	11	11	19.6	19.6	18.6	80.529	705	705	0	36.609	22.492	1.0963	5.7561	3	0	Leave out requantified	22.492	NaN	1.0963	NaN	5.7561	NaN	3	0	0	0	Leave out requantified	Median	19.1	15	530110000	221780000	308330000	315670000	7338700	308330000
Dolichyl-diphosphooligosaccharide--proteinglycosyltransferasesubunitSTT3B	Dolichyl-diphosphooligosaccharide--proteinglycosyltransferasesubunitSTT3B	12	11	11	p|Q8TCJ2|STT3B_HUMAN Dolichyl-diphosphooligosaccharide--protein glycosyltransferase subunit STT3B OS=Homo sapiens GN=STT3B PE=1 SV=1	1	12	11	11	11	7	10	7	10	7	13.4	12.6	12.6	93.673	826	826	0	40.217	NaN	NaN	NaN	0	0	Median	NaN	NaN	NaN	NaN	NaN	NaN	0	0	0	0	Median	Median	12.3	7.5	150930000	58132000	92798000	92798000	0	92798000
Dolichyl-phosphatebeta-glucosyltransferase	Dolichyl-phosphatebeta-glucosyltransferase	4	4	4	p|Q9Y673|ALG5_HUMAN Dolichyl-phosphate beta-glucosyltransferase OS=Homo sapiens GN=ALG5 PE=1 SV=1	1	4	4	4	2	2	2	2	2	2	20.1	20.1	20.1	36.946	324	324	0	17.784	NaN	NaN	NaN	0	0	Median	NaN	NaN	NaN	NaN	NaN	NaN	0	0	0	0	Median	Median	10.2	9.9	17383000	5706800	11676000	11676000	0	11676000
DolichylpyrophosphateMan9GlcNAc2alpha-1,3-glucosyltransferase	DolichylpyrophosphateMan9GlcNAc2alpha-1,3-glucosyltransferase	2	2	2	p|Q9Y672|ALG6_HUMAN Dolichyl pyrophosphate Man9GlcNAc2 alpha-1,3-glucosyltransferase OS=Homo sapiens GN=ALG6 PE=1 SV=1	1	2	2	2	2	2	2	2	2	2	4.9	4.9	4.9	58.18	507	507	0	4.3209	NaN	NaN	NaN	0	0	Median	NaN	NaN	NaN	NaN	NaN	NaN	0	0	0	0	Median	Median	4.9	4.9	20833000	12207000	8625300	8625300	0	8625300
Dol-P-Man:Man(5)GlcNAc(2)-PP-Dolalpha-1,3-mannosyltransferase	Dol-P-Man:Man(5)GlcNAc(2)-PP-Dolalpha-1,3-mannosyltransferase	6	6	6	p|Q92685|ALG3_HUMAN Dol-P-Man:Man(5)GlcNAc(2)-PP-Dol alpha-1,3-mannosyltransferase OS=Homo sapiens GN=ALG3 PE=1 SV=1	1	6	6	6	6	6	6	6	6	6	11	11	11	50.126	438	438	0	36.829	NaN	NaN	NaN	1	0	Median	NaN	NaN	NaN	NaN	NaN	NaN	1	0	0	0	Median	Median	11	11	136560000	61327000	75234000	77353000	2119100	75234000
Dol-P-Man:Man(7)GlcNAc(2)-PP-Dolalpha-1,6-mannosyltransferase	Dol-P-Man:Man(7)GlcNAc(2)-PP-Dolalpha-1,6-mannosyltransferase	1	1	1	p|Q9BV10|ALG12_HUMAN Dol-P-Man:Man(7)GlcNAc(2)-PP-Dol alpha-1,6-mannosyltransferase OS=Homo sapiens GN=ALG12 PE=1 SV=1	1	1	1	1	0	1	0	1	0	1	2	2	2	54.654	488	488	0.0091289	1.5802	NaN	NaN	NaN	0	0	Median	NaN	NaN	NaN	NaN	NaN	NaN	0	0	0	0	Median	Median	0	2	4470800	4470800	0	0	0	0
Double-strandbreakrepairproteinMRE11A	Double-strandbreakrepairproteinMRE11A	4	4	4	p|P49959|MRE11_HUMAN Double-strand break repair protein MRE11A OS=Homo sapiens GN=MRE11A PE=1 SV=3	1	4	4	4	2	2	2	2	2	2	5.9	5.9	5.9	80.592	708	708	0	8.6252	NaN	NaN	NaN	0	0	Median	NaN	NaN	NaN	NaN	NaN	NaN	0	0	0	0	Median	Median	2.8	3.1	11093000	2534300	8558900	8558900	0	8558900
Double-strand-breakrepairproteinrad21homolog	Double-strand-breakrepairproteinrad21homolog	3	3	3	p|O60216|RAD21_HUMAN Double-strand-break repair protein rad21 homolog OS=Homo sapiens GN=RAD21 PE=1 SV=2	1	3	3	3	3	3	3	3	3	3	6.2	6.2	6.2	71.689	631	631	0	24.315	NaN	NaN	NaN	0	0	Median	NaN	NaN	NaN	NaN	NaN	NaN	0	0	0	0	Median	Median	6.2	6.2	39592000	16676000	22916000	22916000	0	22916000
Double-strandedRNA-specificadenosinedeaminase	Double-strandedRNA-specificadenosinedeaminase	9	9	9	p|P55265|DSRAD_HUMAN Double-stranded RNA-specific adenosine deaminase OS=Homo sapiens GN=ADAR PE=1 SV=4	1	9	9	9	6	5	6	5	6	5	9.3	9.3	9.3	136.06	1226	1226	0	15.211	1.4731	0.82426	63.056	3	0	Leave out requantified	NaN	1.0506	NaN	1.2362	NaN	57.322	1	2	0	0	Median	Median	6.5	5.2	42341000	15245000	27096000	24768000	2078900	22689000
Dualspecificitymitogen-activatedproteinkinasekinase1	Dualspecificitymitogen-activatedproteinkinasekinase1	2	1	1	p|Q02750|MP2K1_HUMAN Dual specificity mitogen-activated protein kinase kinase 1 OS=Homo sapiens GN=MAP2K1 PE=1 SV=2	1	2	1	1	0	2	0	1	0	1	5.3	3.1	3.1	43.439	393	393	0.00083857	2.3681	NaN	NaN	NaN	0	0	Median	NaN	NaN	NaN	NaN	NaN	NaN	0	0	0	0	Median	Median	0	5.3	2452000	2452000	0	0	0	0
Dualspecificitymitogen-activatedproteinkinasekinase2	Dualspecificitymitogen-activatedproteinkinasekinase2	7	7	6	p|P36507|MP2K2_HUMAN Dual specificity mitogen-activated protein kinase kinase 2 OS=Homo sapiens GN=MAP2K2 PE=1 SV=1	1	7	7	6	2	7	2	7	2	6	31	31	28.8	44.424	400	400	0	18.042	NaN	NaN	NaN	0	0	Median	NaN	NaN	NaN	NaN	NaN	NaN	0	0	0	0	Median	Median	9.2	31	39092000	29424000	9667800	9667800	0	9667800
Dualspecificitymitogen-activatedproteinkinasekinase3	Dualspecificitymitogen-activatedproteinkinasekinase3	6	6	6	p|P46734|MP2K3_HUMAN Dual specificity mitogen-activated protein kinase kinase 3 OS=Homo sapiens GN=MAP2K3 PE=1 SV=2	1	6	6	6	4	3	4	3	4	3	21.3	21.3	21.3	39.318	347	347	0	9.1446	NaN	NaN	NaN	0	0	Median	NaN	NaN	NaN	NaN	NaN	NaN	0	0	0	0	Median	Median	16.4	8.9	23074000	8615500	14458000	14458000	0	14458000
DualspecificityproteinkinaseTTK	DualspecificityproteinkinaseTTK	5	5	5	p|P33981|TTK_HUMAN Dual specificity protein kinase TTK OS=Homo sapiens GN=TTK PE=1 SV=2	1	5	5	5	4	4	4	4	4	4	11.2	11.2	11.2	97.071	857	857	0	8.7037	NaN	NaN	NaN	0	0	Median	NaN	NaN	NaN	NaN	NaN	NaN	0	0	0	0	Median	Median	9.1	9.2	21663000	7661100	14002000	14002000	0	14002000
Dymeclin	Dymeclin	5	5	5	p|Q7RTS9|DYM_HUMAN Dymeclin OS=Homo sapiens GN=DYM PE=1 SV=1	1	5	5	5	4	3	4	3	4	3	7.9	7.9	7.9	75.935	669	669	0	11.443	NaN	NaN	NaN	0	0	Median	NaN	NaN	NaN	NaN	NaN	NaN	0	0	0	0	Median	Median	5.2	5.2	110020000	40614000	69408000	69408000	0	69408000
Dynactinsubunit1	Dynactinsubunit1	10	10	10	p|Q14203|DCTN1_HUMAN Dynactin subunit 1 OS=Homo sapiens GN=DCTN1 PE=1 SV=3	1	10	10	10	10	7	10	7	10	7	10	10	10	141.69	1278	1278	0	33.675	NaN	NaN	NaN	0	0	Median	NaN	NaN	NaN	NaN	NaN	NaN	0	0	0	0	Median	Median	10	7	52876000	21194000	31681000	31681000	0	31681000
Dynactinsubunit2	Dynactinsubunit2	7	7	7	p|Q13561|DCTN2_HUMAN Dynactin subunit 2 OS=Homo sapiens GN=DCTN2 PE=1 SV=4	1	7	7	7	6	3	6	3	6	3	23.4	23.4	23.4	44.23	401	401	0	18.139	NaN	NaN	NaN	0	0	Median	NaN	NaN	NaN	NaN	NaN	NaN	0	0	0	0	Median	Median	21.2	11	49262000	24936000	24326000	24326000	0	24326000
Dynactinsubunit3	Dynactinsubunit3	4	4	4	p|O75935|DCTN3_HUMAN Dynactin subunit 3 OS=Homo sapiens GN=DCTN3 PE=1 SV=1	1	4	4	4	0	4	0	4	0	4	25.3	25.3	25.3	21.119	186	186	0	8.9205	NaN	NaN	NaN	0	0	Median	NaN	NaN	NaN	NaN	NaN	NaN	0	0	0	0	Median	Median	0	25.3	57908000	57908000	0	0	0	0
Dynamin-1-likeprotein	Dynamin-1-likeprotein	19	19	19	p|O00429|DNM1L_HUMAN Dynamin-1-like protein OS=Homo sapiens GN=DNM1L PE=1 SV=2	1	19	19	19	14	14	14	14	14	14	35.1	35.1	35.1	81.876	736	736	0	150.06	NaN	NaN	NaN	0	0	Median	NaN	NaN	NaN	NaN	NaN	NaN	0	0	0	0	Median	Median	27.4	25.7	277460000	158860000	118610000	118610000	0	118610000
Dynamin-2;Dynamin-1;Dynamin-3	Dynamin-2	9;3;1	9;3;1	9;3;1	p|P50570|DYN2_HUMAN Dynamin-2 OS=Homo sapiens GN=DNM2 PE=1 SV=2	3	9	9	9	6	5	6	5	6	5	13.6	13.6	13.6	98.063	870	870;864;869	0	17.366	NaN	NaN	NaN	0	0	Median	NaN	NaN	NaN	NaN	NaN	NaN	0	0	0	0	Median	Median	9	6.7	46867000	32120000	14746000	14746000	0	14746000
Dynamin-like120kDaprotein,mitochondrial	Dynamin-like120kDaprotein,mitochondrial	35	35	35	p|O60313|OPA1_HUMAN Dynamin-like 120 kDa protein, mitochondrial OS=Homo sapiens GN=OPA1 PE=1 SV=3	1	35	35	35	23	23	23	23	23	23	44	44	44	111.63	960	960	0	102.25	5.06	1.695	98.421	5	0	Leave out requantified	13.688	0.37857	5.881	0.62659	82.491	71.601	3	2	0	0	Leave out requantified	Median	29.7	28.5	296750000	142620000	154130000	152270000	1091100	151180000
Dyneinassemblyfactor5,axonemal	Dyneinassemblyfactor5,axonemal	54	54	54	p|Q86Y56|DAAF5_HUMAN Dynein assembly factor 5, axonemal OS=Homo sapiens GN=DNAAF5 PE=1 SV=4	1	54	54	54	45	49	45	49	45	49	73.7	73.7	73.7	93.52	855	855	0	323.31	19.802	0.93411	117.75	42	0	Leave out requantified	19.802	NaN	0.93411	NaN	117.75	NaN	42	0	0	0	Leave out requantified	Median	70.4	66.7	17019000000	7418400000	9600300000	9918300000	317960000	9600300000
Dysbindin	Dysbindin	1	1	1	p|Q96EV8|DTBP1_HUMAN Dysbindin OS=Homo sapiens GN=DTNBP1 PE=1 SV=1	1	1	1	1	0	1	0	1	0	1	3.7	3.7	3.7	39.493	351	351	0.0089113	1.6833	NaN	NaN	NaN	0	0	Median	NaN	NaN	NaN	NaN	NaN	NaN	0	0	0	0	Median	Median	0	3.7	1134600	1134600	0	0	0	0
Dystonin	Dystonin	5	5	5	p|Q03001|DYST_HUMAN Dystonin OS=Homo sapiens GN=DST PE=1 SV=4	1	5	5	5	0	5	0	5	0	5	0.7	0.7	0.7	860.65	7570	7570	0	7.8079	NaN	NaN	NaN	0	0	Median	NaN	NaN	NaN	NaN	NaN	NaN	0	0	0	0	Median	Median	0	0.7	6181900	6181900	0	0	0	0
Dystroglycan	Dystroglycan	8	8	8	p|Q14118|DAG1_HUMAN Dystroglycan OS=Homo sapiens GN=DAG1 PE=1 SV=2	1	8	8	8	6	5	6	5	6	5	9.3	9.3	9.3	97.44	895	895	0	24.502	NaN	NaN	NaN	0	0	Median	NaN	NaN	NaN	NaN	NaN	NaN	0	0	0	0	Median	Median	7.9	4.9	53151000	26327000	26824000	26824000	0	26824000
E3SUMO-proteinligasePIAS2;E3SUMO-proteinligasePIAS1	E3SUMO-proteinligasePIAS2;E3SUMO-proteinligasePIAS1	1;1	1;1	1;1	p|O75928|PIAS2_HUMAN E3 SUMO-protein ligase PIAS2 OS=Homo sapiens GN=PIAS2 PE=1 SV=3;p|O75925|PIAS1_HUMAN E3 SUMO-protein ligase PIAS1 OS=Homo sapiens GN=PIAS1 PE=1 SV=2	2	1	1	1	0	1	0	1	0	1	2.4	2.4	2.4	68.24	621	621;651	0.001227	2.1333	NaN	NaN	NaN	0	0	Median	NaN	NaN	NaN	NaN	NaN	NaN	0	0	0	0	Median	Median	0	2.4	1917600	1917600	0	0	0	0
E3SUMO-proteinligaseRanBP2;RANBP2-likeandGRIPdomain-containingprotein8;RANBP2-likeandGRIPdomain-containingprotein5/6;RANBP2-likeandGRIPdomain-containingprotein1;RANBP2-likeandGRIPdomain-containingprotein2;2-5A-dependentribonuclease	E3SUMO-proteinligaseRanBP2	33;16;14;11;11;1	33;16;14;11;11;1	14;1;1;0;0;0	p|P49792|RBP2_HUMAN E3 SUMO-protein ligase RanBP2 OS=Homo sapiens GN=RANBP2 PE=1 SV=2	6	33	33	14	23	25	23	25	9	11	15.2	15.2	7.4	358.2	3224	3224;1765;1765;1748;1756;741	0	154.54	0.84533	0.59916	107.41	9	0	Leave out requantified	10.108	0.1611	0.99626	0.2101	132.28	112.27	4	5	0	0	Leave out requantified	Leave out requantified	10.5	11.2	376490000	174180000	202310000	192060000	7452300	184600000
E3ubiquitin/ISG15ligaseTRIM25	E3ubiquitin/ISG15ligaseTRIM25	6	6	6	p|Q14258|TRI25_HUMAN E3 ubiquitin/ISG15 ligase TRIM25 OS=Homo sapiens GN=TRIM25 PE=1 SV=2	1	6	6	6	3	4	3	4	3	4	14	14	14	70.973	630	630	0	15.645	NaN	NaN	NaN	0	0	Median	NaN	NaN	NaN	NaN	NaN	NaN	0	0	0	0	Median	Median	7.5	9.5	18327000	10015000	8312300	8312300	0	8312300
E3ubiquitin-proteinligaseAMFR	E3ubiquitin-proteinligaseAMFR	3	3	3	p|Q9UKV5|AMFR_HUMAN E3 ubiquitin-protein ligase AMFR OS=Homo sapiens GN=AMFR PE=1 SV=2	1	3	3	3	2	1	2	1	2	1	11.5	11.5	11.5	72.995	643	643	0	5.0161	NaN	NaN	NaN	0	0	Median	NaN	NaN	NaN	NaN	NaN	NaN	0	0	0	0	Median	Median	7.6	3.9	11976000	3441100	8534800	8534800	0	8534800
E3ubiquitin-proteinligaseFANCL	E3ubiquitin-proteinligaseFANCL	3	3	3	p|Q9NW38|FANCL_HUMAN E3 ubiquitin-protein ligase FANCL OS=Homo sapiens GN=FANCL PE=1 SV=2	1	3	3	3	3	0	3	0	3	0	6.7	6.7	6.7	42.904	375	375	0.00042845	2.5616	NaN	NaN	NaN	0	0	Median	NaN	NaN	NaN	NaN	NaN	NaN	0	0	0	0	Median	Median	6.7	0	4494900	0	4494900	4494900	0	4494900
E3ubiquitin-proteinligaseHECTD1	E3ubiquitin-proteinligaseHECTD1	3	3	3	p|Q9ULT8|HECD1_HUMAN E3 ubiquitin-protein ligase HECTD1 OS=Homo sapiens GN=HECTD1 PE=1 SV=3	1	3	3	3	1	2	1	2	1	2	1.7	1.7	1.7	289.38	2610	2610	0	7.6821	NaN	NaN	NaN	0	0	Median	NaN	NaN	NaN	NaN	NaN	NaN	0	0	0	0	Median	Median	0.6	1.1	3827600	3616000	211550	211550	0	211550
E3ubiquitin-proteinligaseHERC2;PutativeHERC2-likeprotein3	E3ubiquitin-proteinligaseHERC2;PutativeHERC2-likeprotein3	4;2	4;2	4;2	p|O95714|HERC2_HUMAN E3 ubiquitin-protein ligase HERC2 OS=Homo sapiens GN=HERC2 PE=1 SV=2;p|Q9BVR0|HRC23_HUMAN Putative HERC2-like protein 3 OS=Homo sapiens GN=HERC2P3 PE=5 SV=2	2	4	4	4	2	3	2	3	2	3	0.9	0.9	0.9	527.22	4834	4834;1158	0	5.2759	NaN	NaN	NaN	0	0	Median	NaN	NaN	NaN	NaN	NaN	NaN	0	0	0	0	Median	Median	0.4	0.7	9155900	2469000	6686900	6686900	0	6686900
E3ubiquitin-proteinligaseHUWE1;Carnosinesynthase1	E3ubiquitin-proteinligaseHUWE1	39;1	39;1	39;1	p|Q7Z6Z7|HUWE1_HUMAN E3 ubiquitin-protein ligase HUWE1 OS=Homo sapiens GN=HUWE1 PE=1 SV=3	2	39	39	39	26	25	26	25	26	25	11.3	11.3	11.3	481.89	4374	4374;827	0	113.28	3.1386	1.2873	251.26	3	0	Leave out requantified	3.1386	NaN	1.2873	NaN	251.26	NaN	3	0	0	0	Leave out requantified	Median	8.2	7.5	290180000	112170000	178020000	187550000	9537900	178020000
E3ubiquitin-proteinligaseItchyhomolog	E3ubiquitin-proteinligaseItchyhomolog	1	1	1	p|Q96J02|ITCH_HUMAN E3 ubiquitin-protein ligase Itchy homolog OS=Homo sapiens GN=ITCH PE=1 SV=2	1	1	1	1	0	1	0	1	0	1	1	1	1	102.8	903	903	0.0012351	2.1857	NaN	NaN	NaN	0	0	Median	NaN	NaN	NaN	NaN	NaN	NaN	0	0	0	0	Median	Median	0	1	1087200	1087200	0	0	0	0
E3ubiquitin-proteinligaseKCMF1	E3ubiquitin-proteinligaseKCMF1	1	1	1	p|Q9P0J7|KCMF1_HUMAN E3 ubiquitin-protein ligase KCMF1 OS=Homo sapiens GN=KCMF1 PE=1 SV=2	1	1	1	1	1	1	1	1	1	1	2.9	2.9	2.9	41.945	381	381	0	4.5026	NaN	NaN	NaN	0	0	Median	NaN	NaN	NaN	NaN	NaN	NaN	0	0	0	0	Median	Median	2.9	2.9	1149200	529810	619400	619400	0	619400
E3ubiquitin-proteinligaselisterin	E3ubiquitin-proteinligaselisterin	24	24	24	p|O94822|LTN1_HUMAN E3 ubiquitin-protein ligase listerin OS=Homo sapiens GN=LTN1 PE=1 SV=6	1	24	24	24	19	14	19	14	19	14	17.5	17.5	17.5	200.55	1766	1766	0	117.17	NaN	NaN	NaN	1	0	Median	NaN	NaN	NaN	NaN	NaN	NaN	1	0	0	0	Median	Median	14.6	9.2	210240000	69884000	140360000	141520000	1166800	140360000
E3ubiquitin-proteinligaseMARCH5	E3ubiquitin-proteinligaseMARCH5	9	9	9	p|Q9NX47|MARH5_HUMAN E3 ubiquitin-protein ligase MARCH5 OS=Homo sapiens GN=MARCH5 PE=1 SV=1	1	9	9	9	5	7	5	7	5	7	39.2	39.2	39.2	31.231	278	278	0	24.604	NaN	NaN	NaN	0	0	Median	NaN	NaN	NaN	NaN	NaN	NaN	0	0	0	0	Median	Median	20.1	32	107160000	90242000	16921000	16921000	0	16921000
E3ubiquitin-proteinligaseMARCH6	E3ubiquitin-proteinligaseMARCH6	1	1	1	p|O60337|MARH6_HUMAN E3 ubiquitin-protein ligase MARCH6 OS=Homo sapiens GN=MARCH6 PE=1 SV=2	1	1	1	1	1	0	1	0	1	0	1	1	1	102.54	910	910	0	9.2	NaN	NaN	NaN	1	0	Median	NaN	NaN	NaN	NaN	NaN	NaN	1	0	0	0	Median	Median	1	0	8905600	3326700	5578800	8905600	3326700	5578800
E3ubiquitin-proteinligaseRING1;E3ubiquitin-proteinligaseRING2	E3ubiquitin-proteinligaseRING1;E3ubiquitin-proteinligaseRING2	2;1	2;1	2;1	p|Q06587|RING1_HUMAN E3 ubiquitin-protein ligase RING1 OS=Homo sapiens GN=RING1 PE=1 SV=2;p|Q99496|RING2_HUMAN E3 ubiquitin-protein ligase RING2 OS=Homo sapiens GN=RNF2 PE=1 SV=1	2	2	2	2	1	1	1	1	1	1	6.2	6.2	6.2	42.429	406	406;336	0.0058893	1.7773	NaN	NaN	NaN	0	0	Median	NaN	NaN	NaN	NaN	NaN	NaN	0	0	0	0	Median	Median	3.4	2.7	1404900	0	1404900	1404900	0	1404900
E3ubiquitin-proteinligaseRLIM	E3ubiquitin-proteinligaseRLIM	1	1	1	p|Q9NVW2|RNF12_HUMAN E3 ubiquitin-protein ligase RLIM OS=Homo sapiens GN=RLIM PE=1 SV=3	1	1	1	1	1	0	1	0	1	0	2.2	2.2	2.2	68.548	624	624	0.00045455	3.2881	NaN	NaN	NaN	0	0	Median	NaN	NaN	NaN	NaN	NaN	NaN	0	0	0	0	Median	Median	2.2	0	602120	0	602120	602120	0	602120
E3ubiquitin-proteinligaseRNF114	E3ubiquitin-proteinligaseRNF114	1	1	1	p|Q9Y508|RN114_HUMAN E3 ubiquitin-protein ligase RNF114 OS=Homo sapiens GN=RNF114 PE=1 SV=1	1	1	1	1	0	1	0	1	0	1	5.7	5.7	5.7	25.694	228	228	0.00047664	3.8861	NaN	NaN	NaN	0	0	Median	NaN	NaN	NaN	NaN	NaN	NaN	0	0	0	0	Median	Median	0	5.7	247580	247580	0	0	0	0
E3ubiquitin-proteinligaseRNF115	E3ubiquitin-proteinligaseRNF115	1	1	1	p|Q9Y4L5|RN115_HUMAN E3 ubiquitin-protein ligase RNF115 OS=Homo sapiens GN=RNF115 PE=1 SV=2	1	1	1	1	1	0	1	0	1	0	5.9	5.9	5.9	33.703	304	304	0.0032	1.9244	NaN	NaN	NaN	0	0	Median	NaN	NaN	NaN	NaN	NaN	NaN	0	0	0	0	Median	Median	5.9	0	0	0	0	0	0	0
E3ubiquitin-proteinligaseRNF123	E3ubiquitin-proteinligaseRNF123	10	10	10	p|Q5XPI4|RN123_HUMAN E3 ubiquitin-protein ligase RNF123 OS=Homo sapiens GN=RNF123 PE=1 SV=1	1	10	10	10	7	7	7	7	7	7	9.8	9.8	9.8	148.51	1314	1314	0	16.341	NaN	NaN	NaN	0	0	Median	NaN	NaN	NaN	NaN	NaN	NaN	0	0	0	0	Median	Median	5.3	7.5	38564000	19165000	19400000	19400000	0	19400000
E3ubiquitin-proteinligaseRNF126	E3ubiquitin-proteinligaseRNF126	2	2	2	p|Q9BV68|RN126_HUMAN E3 ubiquitin-protein ligase RNF126 OS=Homo sapiens GN=RNF126 PE=1 SV=1	1	2	2	2	1	2	1	2	1	2	7.1	7.1	7.1	35.584	326	326	0.0089009	1.6797	NaN	NaN	NaN	0	0	Median	NaN	NaN	NaN	NaN	NaN	NaN	0	0	0	0	Median	Median	2.8	7.1	926490	416180	510310	510310	0	510310
E3ubiquitin-proteinligaseRNF138	E3ubiquitin-proteinligaseRNF138	1	1	1	p|Q8WVD3|RN138_HUMAN E3 ubiquitin-protein ligase RNF138 OS=Homo sapiens GN=RNF138 PE=1 SV=1	1	1	1	1	1	1	1	1	1	1	10.2	10.2	10.2	28.192	245	245	0.00044964	3.1473	NaN	NaN	NaN	0	0	Median	NaN	NaN	NaN	NaN	NaN	NaN	0	0	0	0	Median	Median	10.2	10.2	2739600	1518100	1221500	1221500	0	1221500
E3ubiquitin-proteinligaseRNF170	E3ubiquitin-proteinligaseRNF170	2	2	2	p|Q96K19|RN170_HUMAN E3 ubiquitin-protein ligase RNF170 OS=Homo sapiens GN=RNF170 PE=1 SV=2	1	2	2	2	1	2	1	2	1	2	8.9	8.9	8.9	29.814	258	258	0	8.2059	NaN	NaN	NaN	0	0	Median	NaN	NaN	NaN	NaN	NaN	NaN	0	0	0	0	Median	Median	5.4	8.9	3793200	2937000	856170	856170	0	856170
E3ubiquitin-proteinligaseRNF213	E3ubiquitin-proteinligaseRNF213	34	34	34	p|Q63HN8|RN213_HUMAN E3 ubiquitin-protein ligase RNF213 OS=Homo sapiens GN=RNF213 PE=1 SV=3	1	34	34	34	24	23	24	23	24	23	7.6	7.6	7.6	591.4	5207	5207	0	77.305	6.0335	7.5549	62.756	2	0	Median	NaN	NaN	NaN	NaN	NaN	NaN	1	1	0	0	Median	Median	5.6	5.2	186100000	71535000	114570000	86177000	987460	85190000
E3ubiquitin-proteinligaseRNF5	E3ubiquitin-proteinligaseRNF5	2	2	2	p|Q99942|RNF5_HUMAN E3 ubiquitin-protein ligase RNF5 OS=Homo sapiens GN=RNF5 PE=1 SV=1	1	2	2	2	0	2	0	2	0	2	16.7	16.7	16.7	19.881	180	180	0	6.7537	NaN	NaN	NaN	0	0	Median	NaN	NaN	NaN	NaN	NaN	NaN	0	0	0	0	Median	Median	0	16.7	2205500	2205500	0	0	0	0
E3ubiquitin-proteinligasesynoviolin	E3ubiquitin-proteinligasesynoviolin	2	2	2	p|Q86TM6|SYVN1_HUMAN E3 ubiquitin-protein ligase synoviolin OS=Homo sapiens GN=SYVN1 PE=1 SV=2	1	2	2	2	2	1	2	1	2	1	3.1	3.1	3.1	67.684	617	617	0.00044683	3.0809	NaN	NaN	NaN	0	0	Median	NaN	NaN	NaN	NaN	NaN	NaN	0	0	0	0	Median	Median	3.1	1.1	12970000	2971200	9999100	9999100	0	9999100
E3ubiquitin-proteinligaseTRIM11	E3ubiquitin-proteinligaseTRIM11	1	1	1	p|Q96F44|TRI11_HUMAN E3 ubiquitin-protein ligase TRIM11 OS=Homo sapiens GN=TRIM11 PE=1 SV=2	1	1	1	1	1	1	1	1	1	1	2.6	2.6	2.6	52.774	468	468	0.0016175	2.0278	NaN	NaN	NaN	0	0	Median	NaN	NaN	NaN	NaN	NaN	NaN	0	0	0	0	Median	Median	2.6	2.6	4512900	2028000	2484900	2484900	0	2484900
E3ubiquitin-proteinligaseTRIM13	E3ubiquitin-proteinligaseTRIM13	3	3	3	p|O60858|TRI13_HUMAN E3 ubiquitin-protein ligase TRIM13 OS=Homo sapiens GN=TRIM13 PE=1 SV=2	1	3	3	3	1	3	1	3	1	3	7.4	7.4	7.4	46.987	407	407	0.00048356	4.0684	NaN	NaN	NaN	0	0	Median	NaN	NaN	NaN	NaN	NaN	NaN	0	0	0	0	Median	Median	1.7	7.4	8608500	6207400	2401100	2401100	0	2401100
E3ubiquitin-proteinligaseTRIM23	E3ubiquitin-proteinligaseTRIM23	1	1	1	p|P36406|TRI23_HUMAN E3 ubiquitin-protein ligase TRIM23 OS=Homo sapiens GN=TRIM23 PE=1 SV=1	1	1	1	1	0	1	0	1	0	1	1.7	1.7	1.7	64.066	574	574	0.0016221	2.0565	NaN	NaN	NaN	0	0	Median	NaN	NaN	NaN	NaN	NaN	NaN	0	0	0	0	Median	Median	0	1.7	3196800	3196800	0	0	0	0
E3ubiquitin-proteinligaseTRIM32	E3ubiquitin-proteinligaseTRIM32	11	11	11	p|Q13049|TRI32_HUMAN E3 ubiquitin-protein ligase TRIM32 OS=Homo sapiens GN=TRIM32 PE=1 SV=2	1	11	11	11	4	7	4	7	4	7	24.3	24.3	24.3	71.988	653	653	0	37.565	NaN	NaN	NaN	0	0	Median	NaN	NaN	NaN	NaN	NaN	NaN	0	0	0	0	Median	Median	8	16.4	61973000	29190000	32783000	32783000	0	32783000
E3ubiquitin-proteinligaseTRIM33	E3ubiquitin-proteinligaseTRIM33	7	7	7	p|Q9UPN9|TRI33_HUMAN E3 ubiquitin-protein ligase TRIM33 OS=Homo sapiens GN=TRIM33 PE=1 SV=3	1	7	7	7	6	6	6	6	6	6	6.7	6.7	6.7	122.53	1127	1127	0	32.529	NaN	NaN	NaN	0	0	Median	NaN	NaN	NaN	NaN	NaN	NaN	0	0	0	0	Median	Median	6.6	6.7	61705000	31993000	29712000	29712000	0	29712000
E3ubiquitin-proteinligaseTRIM56	E3ubiquitin-proteinligaseTRIM56	5	5	5	p|Q9BRZ2|TRI56_HUMAN E3 ubiquitin-protein ligase TRIM56 OS=Homo sapiens GN=TRIM56 PE=1 SV=3	1	5	5	5	3	5	3	5	3	5	7.8	7.8	7.8	81.487	755	755	0	17.604	NaN	NaN	NaN	0	0	Median	NaN	NaN	NaN	NaN	NaN	NaN	0	0	0	0	Median	Median	4.5	7.8	40826000	25987000	14839000	14839000	0	14839000
E3ubiquitin-proteinligaseTRIP12	E3ubiquitin-proteinligaseTRIP12	9	9	9	p|Q14669|TRIPC_HUMAN E3 ubiquitin-protein ligase TRIP12 OS=Homo sapiens GN=TRIP12 PE=1 SV=1	1	9	9	9	6	6	6	6	6	6	6.4	6.4	6.4	220.43	1992	1992	0	24.252	NaN	NaN	NaN	0	0	Median	NaN	NaN	NaN	NaN	NaN	NaN	0	0	0	0	Median	Median	4.6	4.1	28706000	11611000	17095000	17095000	0	17095000
E3ubiquitin-proteinligaseUBR4	E3ubiquitin-proteinligaseUBR4	55	55	55	p|Q5T4S7|UBR4_HUMAN E3 ubiquitin-protein ligase UBR4 OS=Homo sapiens GN=UBR4 PE=1 SV=1	1	55	55	55	41	34	41	34	41	34	14.4	14.4	14.4	573.83	5183	5183	0	149.06	4.9172	1.5989	132.61	3	0	Leave out requantified	4.9172	NaN	1.5989	NaN	132.61	NaN	3	0	0	0	Leave out requantified	Median	11.3	9.7	401490000	175460000	226030000	228950000	2925300	226030000
E3UFM1-proteinligase1	E3UFM1-proteinligase1	6	6	6	p|O94874|UFL1_HUMAN E3 UFM1-protein ligase 1 OS=Homo sapiens GN=UFL1 PE=1 SV=2	1	6	6	6	4	5	4	5	4	5	9.2	9.2	9.2	89.594	794	794	0	16.485	NaN	NaN	NaN	1	0	Median	NaN	NaN	NaN	NaN	NaN	NaN	1	0	0	0	Median	Median	5.3	8.1	48772000	31285000	17488000	18109000	621710	17488000
EctopicPgranulesprotein5homolog	EctopicPgranulesprotein5homolog	5	5	5	p|Q9HCE0|EPG5_HUMAN Ectopic P granules protein 5 homolog OS=Homo sapiens GN=EPG5 PE=1 SV=2	1	5	5	5	5	2	5	2	5	2	2.5	2.5	2.5	292.48	2579	2579	0	6.2747	NaN	NaN	NaN	0	0	Median	NaN	NaN	NaN	NaN	NaN	NaN	0	0	0	0	Median	Median	2.5	1.1	11996000	4617800	7378300	7378300	0	7378300
EHdomain-containingprotein1	EHdomain-containingprotein1	6	2	2	p|Q9H4M9|EHD1_HUMAN EH domain-containing protein 1 OS=Homo sapiens GN=EHD1 PE=1 SV=2	1	6	2	2	3	4	2	0	2	0	10.3	4.3	4.3	60.626	534	534	0	4.6191	NaN	NaN	NaN	0	0	Median	NaN	NaN	NaN	NaN	NaN	NaN	0	0	0	0	Median	Median	6.4	6	8199300	0	8199300	8199300	0	8199300
EHdomain-containingprotein3	EHdomain-containingprotein3	6	2	0	p|Q9NZN3|EHD3_HUMAN EH domain-containing protein 3 OS=Homo sapiens GN=EHD3 PE=1 SV=2	1	6	2	0	3	5	1	2	0	0	9.5	2.2	0	60.886	535	535	0	12.386	NaN	NaN	NaN	0	0	Median	NaN	NaN	NaN	NaN	NaN	NaN	0	0	0	0	Median	Median	5.6	7.5	11390000	5104300	6285800	6285800	0	6285800
EHdomain-containingprotein4;EHdomain-containingprotein2	EHdomain-containingprotein4	13;1	13;1	9;1	p|Q9H223|EHD4_HUMAN EH domain-containing protein 4 OS=Homo sapiens GN=EHD4 PE=1 SV=1	2	13	13	9	5	11	5	11	3	8	25.9	25.9	18.7	61.174	541	541;543	0	58.227	NaN	NaN	NaN	1	0	Median	NaN	NaN	NaN	NaN	NaN	NaN	1	0	0	0	Median	Median	9.8	21.1	81267000	46644000	34623000	35579000	955340	34623000
eIF-2-alphakinaseactivatorGCN1	eIF-2-alphakinaseactivatorGCN1	196	196	196	p|Q92616|GCN1_HUMAN eIF-2-alpha kinase activator GCN1 OS=Homo sapiens GN=GCN1 PE=1 SV=6	1	196	196	196	172	164	172	164	172	164	79	79	79	292.75	2671	2671	0	323.31	21.9	1.0482	63.146	156	0	Leave out requantified	22.055	0.17418	1.0487	0.36045	51.514	281.29	152	4	0	0	Leave out requantified	Leave out requantified	73.8	69.2	51611000000	21998000000	29613000000	30525000000	919290000	29605000000
ELAV-likeprotein1	ELAV-likeprotein1	1	1	1	p|Q15717|ELAV1_HUMAN ELAV-like protein 1 OS=Homo sapiens GN=ELAVL1 PE=1 SV=2	1	1	1	1	0	1	0	1	0	1	4	4	4	36.091	326	326	0.00043668	2.7838	NaN	NaN	NaN	0	0	Median	NaN	NaN	NaN	NaN	NaN	NaN	0	0	0	0	Median	Median	0	4	4100300	4100300	0	0	0	0
Electrontransferflavoproteinsubunitalpha,mitochondrial	Electrontransferflavoproteinsubunitalpha,mitochondrial	8	8	8	p|P13804|ETFA_HUMAN Electron transfer flavoprotein subunit alpha, mitochondrial OS=Homo sapiens GN=ETFA PE=1 SV=1	1	8	8	8	6	5	6	5	6	5	41.7	41.7	41.7	35.079	333	333	0	26.591	NaN	NaN	NaN	0	0	Median	NaN	NaN	NaN	NaN	NaN	NaN	0	0	0	0	Median	Median	30.6	21.6	64218000	27646000	36572000	36572000	0	36572000
ELMOdomain-containingprotein2	ELMOdomain-containingprotein2	4	4	4	p|Q8IZ81|ELMD2_HUMAN ELMO domain-containing protein 2 OS=Homo sapiens GN=ELMOD2 PE=1 SV=1	1	4	4	4	3	1	3	1	3	1	16	16	16	34.96	293	293	0	9.7007	NaN	NaN	NaN	0	0	Median	NaN	NaN	NaN	NaN	NaN	NaN	0	0	0	0	Median	Median	12.6	3.4	27522000	12661000	14861000	14861000	0	14861000
Putativeelongationfactor1-alpha-like3;Elongationfactor1-alpha1;Elongationfactor1-alpha2	Putativeelongationfactor1-alpha-like3;Elongationfactor1-alpha1;Elongationfactor1-alpha2	15;15;9	15;15;9	15;15;9	p|Q5VTE0|EF1A3_HUMAN Putative elongation factor 1-alpha-like 3 OS=Homo sapiens GN=EEF1A1P5 PE=5 SV=1;p|P68104|EF1A1_HUMAN Elongation factor 1-alpha 1 OS=Homo sapiens GN=EEF1A1 PE=1 SV=1;p|Q05639|EF1A2_HUMAN Elongation factor 1-alpha 2 OS=Homo sapiens GN=EE	3	15	15	15	10	14	10	14	10	14	46.8	46.8	46.8	50.184	462	462;462;463	0	115.83	0.5801	0.23571	94.627	23	0	Leave out requantified	12.909	0.043501	0.66176	0.091967	11.928	73.438	9	14	0	0	Leave out requantified	Leave out requantified	30.5	40.5	2375900000	1329300000	1046600000	1042600000	46165000	996470000
Elongationfactor1-beta	Elongationfactor1-beta	1	1	1	p|P24534|EF1B_HUMAN Elongation factor 1-beta OS=Homo sapiens GN=EEF1B2 PE=1 SV=3	1	1	1	1	0	1	0	1	0	1	6.7	6.7	6.7	24.763	225	225	0	32.504	NaN	NaN	NaN	1	0	Median	NaN	NaN	NaN	NaN	NaN	NaN	0	1	0	0	Median	Median	0	6.7	3509800	3018900	490860	0	0	0
Elongationfactor1-delta	Elongationfactor1-delta	5	5	5	p|P29692|EF1D_HUMAN Elongation factor 1-delta OS=Homo sapiens GN=EEF1D PE=1 SV=5	1	5	5	5	2	4	2	4	2	4	26.3	26.3	26.3	31.121	281	281	0	22.23	NaN	NaN	NaN	0	0	Median	NaN	NaN	NaN	NaN	NaN	NaN	0	0	0	0	Median	Median	12.8	22.1	19102000	12402000	6699400	6699400	0	6699400
Elongationfactor1-gamma	Elongationfactor1-gamma	21	21	21	p|P26641|EF1G_HUMAN Elongation factor 1-gamma OS=Homo sapiens GN=EEF1G PE=1 SV=3	1	21	21	21	12	17	12	17	12	17	59.7	59.7	59.7	50.118	437	437	0	109.35	2.9713	0.42025	124.95	5	0	Leave out requantified	19.289	0.017795	0.94581	0.058308	11.988	55.688	3	2	0	0	Leave out requantified	Median	38.4	50.6	728440000	457560000	270880000	277400000	10170000	267230000
Elongationfactor2	Elongationfactor2	16	15	15	p|P13639|EF2_HUMAN Elongation factor 2 OS=Homo sapiens GN=EEF2 PE=1 SV=4	1	16	15	15	8	13	8	12	8	12	21.9	20.7	20.7	95.337	858	858	0	44.036	0.16656	0.21114	157.96	4	0	Leave out requantified	3.7582	0.13672	2.8155	0.1844	67.084	19.153	2	2	0	0	Median	Median	13.5	15.5	134140000	78163000	55977000	57053000	2317400	54736000
ElongationfactorTu,mitochondrial	ElongationfactorTu,mitochondrial	24	24	24	p|P49411|EFTU_HUMAN Elongation factor Tu, mitochondrial OS=Homo sapiens GN=TUFM PE=1 SV=2	1	24	24	24	17	20	17	20	17	20	65.7	65.7	65.7	49.541	452	452	0	182.2	7.8512	0.91603	164.71	10	0	Leave out requantified	19.043	0.016629	0.96965	0.061025	29.554	200.08	6	4	0	0	Leave out requantified	Leave out requantified	42.7	60.4	1326200000	754240000	571930000	572370000	16067000	556300000
Elongationofverylongchainfattyacidsprotein1	Elongationofverylongchainfattyacidsprotein1	4	4	4	p|Q9BW60|ELOV1_HUMAN Elongation of very long chain fatty acids protein 1 OS=Homo sapiens GN=ELOVL1 PE=1 SV=1	1	4	4	4	4	3	4	3	4	3	17.2	17.2	17.2	32.662	279	279	0	11.953	NaN	NaN	NaN	0	0	Median	NaN	NaN	NaN	NaN	NaN	NaN	0	0	0	0	Median	Median	17.2	14	137880000	88492000	49392000	49392000	0	49392000
Elongationofverylongchainfattyacidsprotein5	Elongationofverylongchainfattyacidsprotein5	2	2	2	p|Q9NYP7|ELOV5_HUMAN Elongation of very long chain fatty acids protein 5 OS=Homo sapiens GN=ELOVL5 PE=1 SV=1	1	2	2	2	2	2	2	2	2	2	7.4	7.4	7.4	35.293	299	299	0	57.246	19.949	0.99077	3.136	2	0	Median	19.949	NaN	0.99077	NaN	3.136	NaN	2	0	0	0	Median	Median	7.4	7.4	640560000	245050000	395520000	400810000	5299000	395520000
Elongatorcomplexprotein1	Elongatorcomplexprotein1	8	8	8	p|O95163|ELP1_HUMAN Elongator complex protein 1 OS=Homo sapiens GN=IKBKAP PE=1 SV=3	1	8	8	8	4	6	4	6	4	6	7.7	7.7	7.7	150.25	1332	1332	0	17.652	NaN	NaN	NaN	0	0	Median	NaN	NaN	NaN	NaN	NaN	NaN	0	0	0	0	Median	Median	3.2	6	23116000	14512000	8604000	8604000	0	8604000
Emerin	Emerin	8	8	8	p|P50402|EMD_HUMAN Emerin OS=Homo sapiens GN=EMD PE=1 SV=1	1	8	8	8	7	7	7	7	7	7	40.6	40.6	40.6	28.994	254	254	0	51.591	17.421	5.188	204.85	2	0	Median	17.421	NaN	5.188	NaN	204.85	NaN	2	0	0	0	Median	Median	36.6	36.6	136140000	75234000	60904000	62715000	1811100	60904000
EMILIN-2	EMILIN-2	2	2	2	p|Q9BXX0|EMIL2_HUMAN EMILIN-2 OS=Homo sapiens GN=EMILIN2 PE=1 SV=3	1	2	2	2	2	0	2	0	2	0	1.4	1.4	1.4	115.69	1053	1053	0.0088055	1.6235	NaN	NaN	NaN	1	0	Median	NaN	NaN	NaN	NaN	NaN	NaN	1	0	0	0	Median	Median	1.4	0	40999000	1348600	39651000	40999000	1348600	39651000
Endoglin	Endoglin	6	6	6	p|P17813|EGLN_HUMAN Endoglin OS=Homo sapiens GN=ENG PE=1 SV=2	1	6	6	6	5	3	5	3	5	3	12.3	12.3	12.3	70.577	658	658	0	21.308	NaN	NaN	NaN	0	0	Median	NaN	NaN	NaN	NaN	NaN	NaN	0	0	0	0	Median	Median	10.3	5.3	57590000	16478000	41112000	41112000	0	41112000
Endophilin-B1	Endophilin-B1	2	2	2	p|Q9Y371|SHLB1_HUMAN Endophilin-B1 OS=Homo sapiens GN=SH3GLB1 PE=1 SV=1	1	2	2	2	2	1	2	1	2	1	5.8	5.8	5.8	40.796	365	365	0	4.4659	NaN	NaN	NaN	0	0	Median	NaN	NaN	NaN	NaN	NaN	NaN	0	0	0	0	Median	Median	5.8	3.6	6422000	1980700	4441300	4441300	0	4441300
Endophilin-B2	Endophilin-B2	7	7	7	p|Q9NR46|SHLB2_HUMAN Endophilin-B2 OS=Homo sapiens GN=SH3GLB2 PE=1 SV=1	1	7	7	7	4	5	4	5	4	5	19.7	19.7	19.7	43.973	395	395	0	25.834	NaN	NaN	NaN	0	0	Median	NaN	NaN	NaN	NaN	NaN	NaN	0	0	0	0	Median	Median	11.9	14.9	24748000	12477000	12271000	12271000	0	12271000
Endoplasmicreticulumaminopeptidase1	Endoplasmicreticulumaminopeptidase1	3	3	3	p|Q9NZ08|ERAP1_HUMAN Endoplasmic reticulum aminopeptidase 1 OS=Homo sapiens GN=ERAP1 PE=1 SV=3	1	3	3	3	3	1	3	1	3	1	4	4	4	107.23	941	941	0	5.8526	NaN	NaN	NaN	0	0	Median	NaN	NaN	NaN	NaN	NaN	NaN	0	0	0	0	Median	Median	4	1	49148000	1745300	47403000	47403000	0	47403000
Endoplasmicreticulum-Golgiintermediatecompartmentprotein1	Endoplasmicreticulum-Golgiintermediatecompartmentprotein1	11	11	11	p|Q969X5|ERGI1_HUMAN Endoplasmic reticulum-Golgi intermediate compartment protein 1 OS=Homo sapiens GN=ERGIC1 PE=1 SV=1	1	11	11	11	10	9	10	9	10	9	48.6	48.6	48.6	32.592	290	290	0	71.52	23.244	1.1322	92.604	8	0	Leave out requantified	23.652	NaN	1.1487	NaN	26.152	NaN	7	1	0	0	Leave out requantified	Median	39.3	42.1	2339800000	1117200000	1222700000	1256800000	35063000	1221800000
Endoplasmicreticulum-Golgiintermediatecompartmentprotein2	Endoplasmicreticulum-Golgiintermediatecompartmentprotein2	2	2	2	p|Q96RQ1|ERGI2_HUMAN Endoplasmic reticulum-Golgi intermediate compartment protein 2 OS=Homo sapiens GN=ERGIC2 PE=1 SV=2	1	2	2	2	2	0	2	0	2	0	5.6	5.6	5.6	42.548	377	377	0.00046468	3.5723	NaN	NaN	NaN	0	0	Median	NaN	NaN	NaN	NaN	NaN	NaN	0	0	0	0	Median	Median	5.6	0	13534000	0	13534000	13534000	0	13534000
Endoplasmicreticulum-Golgiintermediatecompartmentprotein3	Endoplasmicreticulum-Golgiintermediatecompartmentprotein3	5	5	5	p|Q9Y282|ERGI3_HUMAN Endoplasmic reticulum-Golgi intermediate compartment protein 3 OS=Homo sapiens GN=ERGIC3 PE=1 SV=1	1	5	5	5	4	2	4	2	4	2	18.5	18.5	18.5	43.222	383	383	0	12.471	NaN	NaN	NaN	1	0	Median	NaN	NaN	NaN	NaN	NaN	NaN	1	0	0	0	Median	Median	11.2	9.4	32451000	12774000	19676000	20816000	1139900	19676000
Endoplasmicreticulummannosyl-oligosaccharide1,2-alpha-mannosidase	Endoplasmicreticulummannosyl-oligosaccharide1,2-alpha-mannosidase	14	14	14	p|Q9UKM7|MA1B1_HUMAN Endoplasmic reticulum mannosyl-oligosaccharide 1,2-alpha-mannosidase OS=Homo sapiens GN=MAN1B1 PE=1 SV=2	1	14	14	14	11	10	11	10	11	10	24.7	24.7	24.7	79.579	699	699	0	42.608	NaN	NaN	NaN	1	0	Median	NaN	NaN	NaN	NaN	NaN	NaN	1	0	0	0	Median	Median	20.3	19.7	226100000	108280000	117830000	119060000	1239700	117830000
Endoplasmicreticulummetallopeptidase1	Endoplasmicreticulummetallopeptidase1	4	4	4	p|Q7Z2K6|ERMP1_HUMAN Endoplasmic reticulum metallopeptidase 1 OS=Homo sapiens GN=ERMP1 PE=1 SV=2	1	4	4	4	4	2	4	2	4	2	4.9	4.9	4.9	100.23	904	904	0	14.747	NaN	NaN	NaN	0	0	Median	NaN	NaN	NaN	NaN	NaN	NaN	0	0	0	0	Median	Median	4.9	2.7	15553000	4731600	10822000	10822000	0	10822000
Endoplasmin;Putativeendoplasmin-likeprotein	Endoplasmin	19;1	17;1	17;1	p|P14625|ENPL_HUMAN Endoplasmin OS=Homo sapiens GN=HSP90B1 PE=1 SV=1	2	19	17	17	12	16	11	14	11	14	27	25.3	25.3	92.468	803	803;399	0	58.904	0.87038	0.31397	128.43	2	0	Median	NaN	NaN	NaN	NaN	NaN	NaN	1	1	0	0	Median	Median	20.5	23.2	265960000	170840000	95124000	95047000	1615800	93431000
EndothelialproteinCreceptor	EndothelialproteinCreceptor	5	5	5	p|Q9UNN8|EPCR_HUMAN Endothelial protein C receptor OS=Homo sapiens GN=PROCR PE=1 SV=1	1	5	5	5	5	5	5	5	5	5	26.1	26.1	26.1	26.671	238	238	0	53.061	19.061	1.046	13.308	4	0	Leave out requantified	19.061	NaN	1.046	NaN	13.308	NaN	4	0	0	0	Leave out requantified	Median	26.1	26.1	420300000	171830000	248470000	255770000	7294500	248470000
Endothelin-convertingenzyme-like1	Endothelin-convertingenzyme-like1	3	3	3	p|O95672|ECEL1_HUMAN Endothelin-converting enzyme-like 1 OS=Homo sapiens GN=ECEL1 PE=1 SV=3	1	3	3	3	2	2	2	2	2	2	4.5	4.5	4.5	87.79	775	775	0	10.269	NaN	NaN	NaN	0	0	Median	NaN	NaN	NaN	NaN	NaN	NaN	0	0	0	0	Median	Median	3.4	2.8	19797000	5852900	13944000	13944000	0	13944000
Engulfmentandcellmotilityprotein2	Engulfmentandcellmotilityprotein2	1	1	1	p|Q96JJ3|ELMO2_HUMAN Engulfment and cell motility protein 2 OS=Homo sapiens GN=ELMO2 PE=1 SV=2	1	1	1	1	1	0	1	0	1	0	3.2	3.2	3.2	82.614	720	720	0.00042918	2.5835	NaN	NaN	NaN	0	0	Median	NaN	NaN	NaN	NaN	NaN	NaN	0	0	0	0	Median	Median	3.2	0	7941100	0	7941100	7941100	0	7941100
EnhancerofmRNA-decappingprotein3	EnhancerofmRNA-decappingprotein3	2	2	2	p|Q96F86|EDC3_HUMAN Enhancer of mRNA-decapping protein 3 OS=Homo sapiens GN=EDC3 PE=1 SV=1	1	2	2	2	1	1	1	1	1	1	4.9	4.9	4.9	56.077	508	508	0.00047103	3.7198	NaN	NaN	NaN	0	0	Median	NaN	NaN	NaN	NaN	NaN	NaN	0	0	0	0	Median	Median	3	2	0	0	0	0	0	0
EnhancerofmRNA-decappingprotein4	EnhancerofmRNA-decappingprotein4	44	44	44	p|Q6P2E9|EDC4_HUMAN Enhancer of mRNA-decapping protein 4 OS=Homo sapiens GN=EDC4 PE=1 SV=1	1	44	44	44	38	37	38	37	38	37	41.4	41.4	41.4	151.66	1401	1401	0	323.31	18.999	1.0179	47.681	33	0	Leave out requantified	18.999	NaN	1.0179	NaN	47.681	NaN	33	0	0	0	Leave out requantified	Median	37	37	6995400000	3538900000	3456500000	3568900000	112350000	3456500000
Enoyl-CoAdeltaisomerase1,mitochondrial	Enoyl-CoAdeltaisomerase1,mitochondrial	2	2	2	p|P42126|ECI1_HUMAN Enoyl-CoA delta isomerase 1, mitochondrial OS=Homo sapiens GN=ECI1 PE=1 SV=1	1	2	2	2	1	2	1	2	1	2	9.3	9.3	9.3	32.816	302	302	0	13.788	NaN	NaN	NaN	0	0	Median	NaN	NaN	NaN	NaN	NaN	NaN	0	0	0	0	Median	Median	5	9.3	26538000	19832000	6705200	6705200	0	6705200
Enoyl-CoAdeltaisomerase2,mitochondrial	Enoyl-CoAdeltaisomerase2,mitochondrial	14	14	14	p|O75521|ECI2_HUMAN Enoyl-CoA delta isomerase 2, mitochondrial OS=Homo sapiens GN=ECI2 PE=1 SV=4	1	14	14	14	10	12	10	12	10	12	45.2	45.2	45.2	43.585	394	394	0	96.955	13.291	0.80192	132.42	4	0	Leave out requantified	13.291	NaN	0.80192	NaN	132.42	NaN	4	0	0	0	Leave out requantified	Median	32.7	38.3	237170000	128360000	108810000	116310000	7504000	108810000
Ephrin-A1	Ephrin-A1	2	2	2	p|P20827|EFNA1_HUMAN Ephrin-A1 OS=Homo sapiens GN=EFNA1 PE=1 SV=2	1	2	2	2	2	2	2	2	2	2	8.3	8.3	8.3	23.787	205	205	0.00084211	2.4131	NaN	NaN	NaN	0	0	Median	NaN	NaN	NaN	NaN	NaN	NaN	0	0	0	0	Median	Median	8.3	8.3	11762000	5722000	6040100	6040100	0	6040100
Ephrin-B1	Ephrin-B1	2	2	2	p|P98172|EFNB1_HUMAN Ephrin-B1 OS=Homo sapiens GN=EFNB1 PE=1 SV=1	1	2	2	2	2	0	2	0	2	0	10.4	10.4	10.4	38.006	346	346	0.00085179	2.4905	NaN	NaN	NaN	0	0	Median	NaN	NaN	NaN	NaN	NaN	NaN	0	0	0	0	Median	Median	10.4	0	2360200	0	2360200	2360200	0	2360200
Ephrintype-Areceptor2	Ephrintype-Areceptor2	3	3	2	p|P29317|EPHA2_HUMAN Ephrin type-A receptor 2 OS=Homo sapiens GN=EPHA2 PE=1 SV=2	1	3	3	2	2	2	2	2	1	2	3.8	3.8	2.7	108.27	976	976	0	4.5849	NaN	NaN	NaN	0	0	Median	NaN	NaN	NaN	NaN	NaN	NaN	0	0	0	0	Median	Median	2.8	2.7	6485800	3009700	3476100	3476100	0	3476100
Ephrintype-Breceptor4;Ephrintype-Breceptor1;Ephrintype-Areceptor4;Ephrintype-Breceptor3;Ephrintype-Areceptor7;Ephrintype-Areceptor6;Ephrintype-Breceptor2	Ephrintype-Breceptor4	3;1;1;1;1;1;1	2;0;0;0;0;0;0	2;0;0;0;0;0;0	p|P54760|EPHB4_HUMAN Ephrin type-B receptor 4 OS=Homo sapiens GN=EPHB4 PE=1 SV=2	7	3	2	2	3	1	2	1	2	1	3.9	2.7	2.7	108.27	987	987;984;986;998;998;1036;1055	0.00046729	3.6072	NaN	NaN	NaN	0	0	Median	NaN	NaN	NaN	NaN	NaN	NaN	0	0	0	0	Median	Median	3.9	1.8	3281100	1316600	1964500	1964500	0	1964500
Epidermalgrowthfactorreceptor;Receptortyrosine-proteinkinaseerbB-2;Receptortyrosine-proteinkinaseerbB-4	Epidermalgrowthfactorreceptor	18;1;1	18;1;1	18;1;1	p|P00533|EGFR_HUMAN Epidermal growth factor receptor OS=Homo sapiens GN=EGFR PE=1 SV=2	3	18	18	18	15	12	15	12	15	12	20	20	20	134.28	1210	1210;1255;1308	0	59.952	NaN	NaN	NaN	0	0	Median	NaN	NaN	NaN	NaN	NaN	NaN	0	0	0	0	Median	Median	17.3	12.5	161420000	77524000	83892000	83892000	0	83892000
Epidermalgrowthfactorreceptorsubstrate15	Epidermalgrowthfactorreceptorsubstrate15	1	1	1	p|P42566|EPS15_HUMAN Epidermal growth factor receptor substrate 15 OS=Homo sapiens GN=EPS15 PE=1 SV=2	1	1	1	1	0	1	0	1	0	1	1.3	1.3	1.3	98.655	896	896	0.00042735	2.549	NaN	NaN	NaN	0	0	Median	NaN	NaN	NaN	NaN	NaN	NaN	0	0	0	0	Median	Median	0	1.3	0	0	0	0	0	0
EpimerasefamilyproteinSDR39U1	EpimerasefamilyproteinSDR39U1	5	5	5	p|Q9NRG7|D39U1_HUMAN Epimerase family protein SDR39U1 OS=Homo sapiens GN=SDR39U1 PE=1 SV=2	1	5	5	5	3	4	3	4	3	4	19.7	19.7	19.7	34.747	319	319	0	13.237	NaN	NaN	NaN	1	0	Median	NaN	NaN	NaN	NaN	NaN	NaN	1	0	0	0	Median	Median	11.3	17.6	55699000	27854000	27845000	28635000	789060	27845000
Epiplakin	Epiplakin	101	95	95	p|P58107|EPIPL_HUMAN Epiplakin OS=Homo sapiens GN=EPPK1 PE=1 SV=2	1	101	95	95	84	77	78	72	78	72	59.6	53.4	53.4	555.61	5090	5090	0	323.31	12.976	0.9487	80.05	25	0	Leave out requantified	13.05	0.53898	0.9487	1.1689	68.299	209.45	23	2	0	0	Leave out requantified	Median	52.3	49.1	2525000000	1216400000	1308600000	1307200000	44550000	1262600000
Epoxidehydrolase1	Epoxidehydrolase1	7	7	7	p|P07099|HYEP_HUMAN Epoxide hydrolase 1 OS=Homo sapiens GN=EPHX1 PE=1 SV=1	1	7	7	7	4	5	4	5	4	5	21.1	21.1	21.1	52.948	455	455	0	22.455	NaN	NaN	NaN	0	0	Median	NaN	NaN	NaN	NaN	NaN	NaN	0	0	0	0	Median	Median	13.8	17.4	54696000	27701000	26995000	26995000	0	26995000
Epoxidehydrolase4	Epoxidehydrolase4	5	5	5	p|Q8IUS5|EPHX4_HUMAN Epoxide hydrolase 4 OS=Homo sapiens GN=EPHX4 PE=2 SV=2	1	5	5	5	4	3	4	3	4	3	11.9	11.9	11.9	42.324	362	362	0	13.547	NaN	NaN	NaN	1	0	Median	NaN	NaN	NaN	NaN	NaN	NaN	1	0	0	0	Median	Median	9.4	5.5	27422000	7524900	19897000	20277000	380120	19897000
Equilibrativenucleosidetransporter1	Equilibrativenucleosidetransporter1	11	11	11	p|Q99808|S29A1_HUMAN Equilibrative nucleoside transporter 1 OS=Homo sapiens GN=SLC29A1 PE=1 SV=3	1	11	11	11	10	8	10	8	10	8	23	23	23	50.219	456	456	0	37.987	13.057	1.644	57.48	2	0	Median	13.057	NaN	1.644	NaN	57.48	NaN	2	0	0	0	Median	Median	20.6	20.6	177260000	64151000	113110000	114840000	1736000	113110000
Equilibrativenucleosidetransporter2	Equilibrativenucleosidetransporter2	1	1	1	p|Q14542|S29A2_HUMAN Equilibrative nucleoside transporter 2 OS=Homo sapiens GN=SLC29A2 PE=1 SV=3	1	1	1	1	1	1	1	1	1	1	2.6	2.6	2.6	50.112	456	456	0	42.563	NaN	NaN	NaN	0	0	Median	NaN	NaN	NaN	NaN	NaN	NaN	0	0	0	0	Median	Median	2.6	2.6	5427700	2034200	3393500	3393500	0	3393500
ERdegradation-enhancingalpha-mannosidase-likeprotein3	ERdegradation-enhancingalpha-mannosidase-likeprotein3	6	6	6	p|Q9BZQ6|EDEM3_HUMAN ER degradation-enhancing alpha-mannosidase-like protein 3 OS=Homo sapiens GN=EDEM3 PE=1 SV=2	1	6	6	6	4	3	4	3	4	3	8.3	8.3	8.3	104.66	932	932	0	10.014	NaN	NaN	NaN	0	0	Median	NaN	NaN	NaN	NaN	NaN	NaN	0	0	0	0	Median	Median	5	4.6	15787000	7202000	8585300	8585300	0	8585300
Erlin-1	Erlin-1	8	5	5	p|O75477|ERLN1_HUMAN Erlin-1 OS=Homo sapiens GN=ERLIN1 PE=1 SV=1	1	8	5	5	6	5	4	3	4	3	22.3	11.8	11.8	38.925	346	346	0	18.338	NaN	NaN	NaN	1	0	Median	NaN	NaN	NaN	NaN	NaN	NaN	1	0	0	0	Median	Median	18.5	16.8	44540000	22927000	21613000	22650000	1036400	21613000
Erlin-2	Erlin-2	10	10	7	p|O94905|ERLN2_HUMAN Erlin-2 OS=Homo sapiens GN=ERLIN2 PE=1 SV=1	1	10	10	7	6	9	6	9	4	7	37.5	37.5	26.8	37.839	339	339	0	38.737	19.171	1.0102	1.1586	2	0	Median	19.171	NaN	1.0102	NaN	1.1586	NaN	2	0	0	0	Median	Median	19.5	33.9	164640000	74251000	90390000	93438000	3047400	90390000
ERlumenprotein-retainingreceptor2;ERlumenprotein-retainingreceptor1	ERlumenprotein-retainingreceptor2;ERlumenprotein-retainingreceptor1	2;1	2;1	2;1	p|P33947|ERD22_HUMAN ER lumen protein-retaining receptor 2 OS=Homo sapiens GN=KDELR2 PE=1 SV=1;p|P24390|ERD21_HUMAN ER lumen protein-retaining receptor 1 OS=Homo sapiens GN=KDELR1 PE=1 SV=1	2	2	2	2	1	2	1	2	1	2	13.2	13.2	13.2	24.422	212	212;212	0	30.913	NaN	NaN	NaN	0	0	Median	NaN	NaN	NaN	NaN	NaN	NaN	0	0	0	0	Median	Median	8	13.2	18033000	18033000	0	0	0	0
ERmembraneproteincomplexsubunit1	ERmembraneproteincomplexsubunit1	3	3	3	p|Q8N766|EMC1_HUMAN ER membrane protein complex subunit 1 OS=Homo sapiens GN=EMC1 PE=1 SV=1	1	3	3	3	2	1	2	1	2	1	4.5	4.5	4.5	111.76	993	993	0	7.6953	NaN	NaN	NaN	0	0	Median	NaN	NaN	NaN	NaN	NaN	NaN	0	0	0	0	Median	Median	2.6	1.9	10050000	3783300	6267100	6267100	0	6267100
ERmembraneproteincomplexsubunit10	ERmembraneproteincomplexsubunit10	1	1	1	p|Q5UCC4|EMC10_HUMAN ER membrane protein complex subunit 10 OS=Homo sapiens GN=EMC10 PE=1 SV=1	1	1	1	1	1	0	1	0	1	0	6.5	6.5	6.5	27.347	262	262	0.00045558	3.3098	NaN	NaN	NaN	0	0	Median	NaN	NaN	NaN	NaN	NaN	NaN	0	0	0	0	Median	Median	6.5	0	2282000	0	2282000	2282000	0	2282000
ERmembraneproteincomplexsubunit2	ERmembraneproteincomplexsubunit2	4	4	4	p|Q15006|EMC2_HUMAN ER membrane protein complex subunit 2 OS=Homo sapiens GN=EMC2 PE=1 SV=1	1	4	4	4	4	0	4	0	4	0	17.2	17.2	17.2	34.833	297	297	0	13.785	NaN	NaN	NaN	1	0	Median	NaN	NaN	NaN	NaN	NaN	NaN	1	0	0	0	Median	Median	17.2	0	25750000	765700	24984000	25750000	765700	24984000
ERmembraneproteincomplexsubunit3	ERmembraneproteincomplexsubunit3	5	5	5	p|Q9P0I2|EMC3_HUMAN ER membrane protein complex subunit 3 OS=Homo sapiens GN=EMC3 PE=1 SV=3	1	5	5	5	5	2	5	2	5	2	20.3	20.3	20.3	29.952	261	261	0	57.846	NaN	NaN	NaN	0	0	Median	NaN	NaN	NaN	NaN	NaN	NaN	0	0	0	0	Median	Median	20.3	11.9	38063000	14927000	23136000	23136000	0	23136000
ERmembraneproteincomplexsubunit7	ERmembraneproteincomplexsubunit7	2	2	2	p|Q9NPA0|EMC7_HUMAN ER membrane protein complex subunit 7 OS=Homo sapiens GN=EMC7 PE=1 SV=1	1	2	2	2	0	2	0	2	0	2	15.7	15.7	15.7	26.47	242	242	0.00046642	3.5955	NaN	NaN	NaN	0	0	Median	NaN	NaN	NaN	NaN	NaN	NaN	0	0	0	0	Median	Median	0	15.7	7351500	7351500	0	0	0	0
ERO1-likeproteinalpha	ERO1-likeproteinalpha	1	1	1	p|Q96HE7|ERO1A_HUMAN ERO1-like protein alpha OS=Homo sapiens GN=ERO1A PE=1 SV=2	1	1	1	1	0	1	0	1	0	1	3	3	3	54.392	468	468	0.0012417	2.2238	NaN	NaN	NaN	0	0	Median	NaN	NaN	NaN	NaN	NaN	NaN	0	0	0	0	Median	Median	0	3	3021800	3021800	0	0	0	0
Erythrocyteband7integralmembraneprotein	Erythrocyteband7integralmembraneprotein	13	13	13	p|P27105|STOM_HUMAN Erythrocyte band 7 integral membrane protein OS=Homo sapiens GN=STOM PE=1 SV=3	1	13	13	13	11	13	11	13	11	13	61.8	61.8	61.8	31.73	288	288	0	190.56	18.379	0.92242	25.501	15	0	Leave out requantified	18.379	NaN	0.92242	NaN	25.501	NaN	15	0	0	0	Leave out requantified	Median	47.6	61.8	2656800000	1595200000	1061600000	1114500000	52890000	1061600000
ES1proteinhomolog,mitochondrial	ES1proteinhomolog,mitochondrial	1	1	1	p|P30042|ES1_HUMAN ES1 protein homolog, mitochondrial OS=Homo sapiens GN=C21orf33 PE=1 SV=3	1	1	1	1	1	1	1	1	1	1	3.7	3.7	3.7	28.17	268	268	0.0012438	2.2398	NaN	NaN	NaN	0	0	Median	NaN	NaN	NaN	NaN	NaN	NaN	0	0	0	0	Median	Median	3.7	3.7	942860	397680	545190	545190	0	545190
Estradiol17-beta-dehydrogenase11	Estradiol17-beta-dehydrogenase11	13	13	13	p|Q8NBQ5|DHB11_HUMAN Estradiol 17-beta-dehydrogenase 11 OS=Homo sapiens GN=HSD17B11 PE=1 SV=3	1	13	13	13	13	10	13	10	13	10	57.7	57.7	57.7	32.935	300	300	0	75.903	20.409	1.0591	140.83	3	0	Leave out requantified	20.409	NaN	1.0591	NaN	140.83	NaN	3	0	0	0	Leave out requantified	Median	57.7	42.3	501610000	215110000	286500000	291260000	4759000	286500000
Estradiol17-beta-dehydrogenase8	Estradiol17-beta-dehydrogenase8	2	2	2	p|Q92506|DHB8_HUMAN Estradiol 17-beta-dehydrogenase 8 OS=Homo sapiens GN=HSD17B8 PE=1 SV=2	1	2	2	2	1	2	1	2	1	2	10.7	10.7	10.7	26.973	261	261	0.00044883	3.1307	NaN	NaN	NaN	0	0	Median	NaN	NaN	NaN	NaN	NaN	NaN	0	0	0	0	Median	Median	5	10.7	4198000	3264600	933370	933370	0	933370
Ethanolaminephosphotransferase1	Ethanolaminephosphotransferase1	3	3	3	p|Q9C0D9|EPT1_HUMAN Ethanolaminephosphotransferase 1 OS=Homo sapiens GN=EPT1 PE=1 SV=3	1	3	3	3	1	3	1	3	1	3	13.9	13.9	13.9	45.228	397	397	0	9.6302	NaN	NaN	NaN	0	0	Median	NaN	NaN	NaN	NaN	NaN	NaN	0	0	0	0	Median	Median	4.5	13.9	439270000	434870000	4401500	4401500	0	4401500
Ethylmalonyl-CoAdecarboxylase	Ethylmalonyl-CoAdecarboxylase	3	3	3	p|Q9NTX5|ECHD1_HUMAN Ethylmalonyl-CoA decarboxylase OS=Homo sapiens GN=ECHDC1 PE=1 SV=2	1	3	3	3	3	1	3	1	3	1	10.4	10.4	10.4	33.698	307	307	0	6.0908	NaN	NaN	NaN	0	0	Median	NaN	NaN	NaN	NaN	NaN	NaN	0	0	0	0	Median	Median	10.4	2.6	11757000	4345900	7410900	7410900	0	7410900
Etoposide-inducedprotein2.4homolog	Etoposide-inducedprotein2.4homolog	2	2	2	p|O14681|EI24_HUMAN Etoposide-induced protein 2.4 homolog OS=Homo sapiens GN=EI24 PE=1 SV=4	1	2	2	2	1	1	1	1	1	1	5.6	5.6	5.6	38.964	340	340	0.0016313	2.0963	NaN	NaN	NaN	0	0	Median	NaN	NaN	NaN	NaN	NaN	NaN	0	0	0	0	Median	Median	3.2	2.4	7631000	3148900	4482100	4482100	0	4482100
Eukaryoticinitiationfactor4A-I	Eukaryoticinitiationfactor4A-I	18	18	9	p|P60842|IF4A1_HUMAN Eukaryotic initiation factor 4A-I OS=Homo sapiens GN=EIF4A1 PE=1 SV=1	1	18	18	9	8	15	8	15	2	8	56.9	56.9	30.3	46.153	406	406	0	103.15	1.6044	0.2129	125.06	5	0	Leave out requantified	10.045	0.042796	0.55123	0.069708	108.04	18.055	3	2	0	0	Leave out requantified	Median	26.1	46.6	386150000	287860000	98289000	108070000	11563000	96507000
Eukaryoticinitiationfactor4A-II	Eukaryoticinitiationfactor4A-II	10	1	1	p|Q14240|IF4A2_HUMAN Eukaryotic initiation factor 4A-II OS=Homo sapiens GN=EIF4A2 PE=1 SV=2	1	10	1	1	7	8	1	1	1	1	29.5	2.9	2.9	46.402	407	407	0.0094625	1.5399	NaN	NaN	NaN	0	0	Median	NaN	NaN	NaN	NaN	NaN	NaN	0	0	0	0	Median	Median	21.1	24.3	1668200	1668200	0	0	0	0
Eukaryoticinitiationfactor4A-III	Eukaryoticinitiationfactor4A-III	9	7	7	p|P38919|IF4A3_HUMAN Eukaryotic initiation factor 4A-III OS=Homo sapiens GN=EIF4A3 PE=1 SV=4	1	9	7	7	6	5	4	4	4	4	23.4	17.3	17.3	46.871	411	411	0	16.565	NaN	NaN	NaN	1	0	Median	NaN	NaN	NaN	NaN	NaN	NaN	0	1	0	0	Median	Median	18.5	14.8	17768000	10690000	7078300	6876300	0	6876300
Eukaryoticpeptidechainreleasefactorsubunit1	Eukaryoticpeptidechainreleasefactorsubunit1	2	2	2	p|P62495|ERF1_HUMAN Eukaryotic peptide chain release factor subunit 1 OS=Homo sapiens GN=ETF1 PE=1 SV=3	1	2	2	2	1	1	1	1	1	1	5.7	5.7	5.7	49.03	437	437	0.00084962	2.4796	NaN	NaN	NaN	0	0	Median	NaN	NaN	NaN	NaN	NaN	NaN	0	0	0	0	Median	Median	2.7	3	3720100	2095600	1624500	1624500	0	1624500
Eukaryotictranslationelongationfactor1epsilon-1;HCG2043275	Eukaryotictranslationelongationfactor1epsilon-1;HCG2043275	5;4	5;4	5;4	p|O43324|MCA3_HUMAN Eukaryotic translation elongation factor 1 epsilon-1 OS=Homo sapiens GN=EEF1E1 PE=1 SV=1;r|C9J1V9|C9J1V9_HUMAN HCG2043275 OS=Homo sapiens GN=EEF1E1-BLOC1S5 PE=4 SV=2	2	5	5	5	0	5	0	5	0	5	29.9	29.9	29.9	19.81	174	174;151	0	13.517	NaN	NaN	NaN	0	0	Median	NaN	NaN	NaN	NaN	NaN	NaN	0	0	0	0	Median	Median	0	29.9	72934000	72934000	0	0	0	0
Eukaryotictranslationinitiationfactor2subunit1	Eukaryotictranslationinitiationfactor2subunit1	3	3	3	p|P05198|IF2A_HUMAN Eukaryotic translation initiation factor 2 subunit 1 OS=Homo sapiens GN=EIF2S1 PE=1 SV=3	1	3	3	3	2	1	2	1	2	1	10.5	10.5	10.5	36.112	315	315	0	7.1629	NaN	NaN	NaN	1	0	Median	NaN	NaN	NaN	NaN	NaN	NaN	1	0	0	0	Median	Median	6.3	4.1	6624200	1854200	4770000	5334600	564610	4770000
Eukaryotictranslationinitiationfactor2subunit2	Eukaryotictranslationinitiationfactor2subunit2	3	3	3	p|P20042|IF2B_HUMAN Eukaryotic translation initiation factor 2 subunit 2 OS=Homo sapiens GN=EIF2S2 PE=1 SV=2	1	3	3	3	3	0	3	0	3	0	12.3	12.3	12.3	38.388	333	333	0	4.7114	NaN	NaN	NaN	0	0	Median	NaN	NaN	NaN	NaN	NaN	NaN	0	0	0	0	Median	Median	12.3	0	11653000	0	11653000	11653000	0	11653000
Eukaryotictranslationinitiationfactor2subunit3;Putativeeukaryotictranslationinitiationfactor2subunit3-likeprotein	Eukaryotictranslationinitiationfactor2subunit3;Putativeeukaryotictranslationinitiationfactor2subunit3-likeprotein	5;4	5;4	5;4	p|P41091|IF2G_HUMAN Eukaryotic translation initiation factor 2 subunit 3 OS=Homo sapiens GN=EIF2S3 PE=1 SV=3;p|Q2VIR3|IF2GL_HUMAN Putative eukaryotic translation initiation factor 2 subunit 3-like protein OS=Homo sapiens GN=EIF2S3L PE=5 SV=2	2	5	5	5	5	3	5	3	5	3	16.3	16.3	16.3	51.109	472	472;472	0	13.499	NaN	NaN	NaN	0	0	Median	NaN	NaN	NaN	NaN	NaN	NaN	0	0	0	0	Median	Median	16.3	9.3	37834000	11811000	26023000	26023000	0	26023000
Eukaryotictranslationinitiationfactor3subunitA	Eukaryotictranslationinitiationfactor3subunitA	62	62	62	p|Q14152|EIF3A_HUMAN Eukaryotic translation initiation factor 3 subunit A OS=Homo sapiens GN=EIF3A PE=1 SV=1	1	62	62	62	53	49	53	49	53	49	42.3	42.3	42.3	166.57	1382	1382	0	323.31	24.136	1.1206	53.808	42	0	Leave out requantified	24.238	0.077573	1.1226	0.13525	52.735	206.08	40	2	0	0	Leave out requantified	Median	38.7	32.9	21078000000	9411800000	11666000000	12024000000	374350000	11650000000
Eukaryotictranslationinitiationfactor3subunitB	Eukaryotictranslationinitiationfactor3subunitB	25	25	25	p|P55884|EIF3B_HUMAN Eukaryotic translation initiation factor 3 subunit B OS=Homo sapiens GN=EIF3B PE=1 SV=3	1	25	25	25	20	19	20	19	20	19	42.5	42.5	42.5	92.48	814	814	0	103.67	18.357	1.0864	153.27	6	0	Leave out requantified	19.522	0.026926	1.1043	0.038921	89.462	66.159	4	2	0	0	Leave out requantified	Median	33.7	31	518930000	203990000	314940000	318300000	3885800	314410000
Eukaryotictranslationinitiationfactor3subunitC;Eukaryotictranslationinitiationfactor3subunitC-likeprotein	Eukaryotictranslationinitiationfactor3subunitC;Eukaryotictranslationinitiationfactor3subunitC-likeprotein	17;17	17;17	17;17	p|Q99613|EIF3C_HUMAN Eukaryotic translation initiation factor 3 subunit C OS=Homo sapiens GN=EIF3C PE=1 SV=1;p|B5ME19|EIFCL_HUMAN Eukaryotic translation initiation factor 3 subunit C-like protein OS=Homo sapiens GN=EIF3CL PE=3 SV=1	2	17	17	17	12	16	12	16	12	16	20.5	20.5	20.5	105.34	913	913;914	0	124.49	NaN	NaN	NaN	1	0	Median	NaN	NaN	NaN	NaN	NaN	NaN	0	1	0	0	Median	Median	15.1	19.7	255550000	181840000	73711000	73535000	0	73535000
Eukaryotictranslationinitiationfactor3subunitD	Eukaryotictranslationinitiationfactor3subunitD	5	5	5	p|O15371|EIF3D_HUMAN Eukaryotic translation initiation factor 3 subunit D OS=Homo sapiens GN=EIF3D PE=1 SV=1	1	5	5	5	4	2	4	2	4	2	14.1	14.1	14.1	63.972	548	548	0	9.3653	NaN	NaN	NaN	1	0	Median	NaN	NaN	NaN	NaN	NaN	NaN	1	0	0	0	Median	Median	11.5	6.4	16461000	5391400	11070000	11982000	912440	11070000
Eukaryotictranslationinitiationfactor3subunitE	Eukaryotictranslationinitiationfactor3subunitE	35	35	35	p|P60228|EIF3E_HUMAN Eukaryotic translation initiation factor 3 subunit E OS=Homo sapiens GN=EIF3E PE=1 SV=1	1	35	35	35	29	32	29	32	29	32	78.9	78.9	78.9	52.22	445	445	0	323.31	24.745	1.1133	7.0129	28	0	Leave out requantified	24.745	NaN	1.1133	NaN	6.9795	NaN	27	1	0	0	Leave out requantified	Median	74.6	75.7	29000000000	14262000000	14738000000	15173000000	444100000	14729000000
Eukaryotictranslationinitiationfactor3subunitF	Eukaryotictranslationinitiationfactor3subunitF	12	12	12	p|O00303|EIF3F_HUMAN Eukaryotic translation initiation factor 3 subunit F OS=Homo sapiens GN=EIF3F PE=1 SV=1	1	12	12	12	11	11	11	11	11	11	44.5	44.5	44.5	37.563	357	357	0	64.765	23.129	1.641	119.67	4	0	Leave out requantified	23.129	NaN	1.641	NaN	119.67	NaN	4	0	0	0	Leave out requantified	Median	41.2	36.1	502700000	275400000	227300000	231950000	4657600	227300000
Eukaryotictranslationinitiationfactor3subunitG	Eukaryotictranslationinitiationfactor3subunitG	13	13	13	p|O75821|EIF3G_HUMAN Eukaryotic translation initiation factor 3 subunit G OS=Homo sapiens GN=EIF3G PE=1 SV=2	1	13	13	13	7	10	7	10	7	10	42.2	42.2	42.2	35.611	320	320	0	111.79	0.038764	0.065523	117.4	3	0	Leave out requantified	NaN	0.038764	NaN	0.065523	NaN	117.4	0	3	0	0	Median	Leave out requantified	28.8	36.9	133550000	88292000	45255000	42636000	479720	42156000
Eukaryotictranslationinitiationfactor3subunitH	Eukaryotictranslationinitiationfactor3subunitH	26	26	26	p|O15372|EIF3H_HUMAN Eukaryotic translation initiation factor 3 subunit H OS=Homo sapiens GN=EIF3H PE=1 SV=1	1	26	26	26	17	24	17	24	17	24	79.3	79.3	79.3	39.93	352	352	0	319.81	21.3	1.1795	49.969	11	0	Leave out requantified	21.3	NaN	1.1795	NaN	49.969	NaN	11	0	0	0	Leave out requantified	Median	64.5	69.9	2954200000	1616400000	1337800000	1375500000	37709000	1337800000
Eukaryotictranslationinitiationfactor3subunitI	Eukaryotictranslationinitiationfactor3subunitI	13	13	13	p|Q13347|EIF3I_HUMAN Eukaryotic translation initiation factor 3 subunit I OS=Homo sapiens GN=EIF3I PE=1 SV=1	1	13	13	13	11	11	11	11	11	11	59.4	59.4	59.4	36.501	325	325	0	104.91	16.912	1.0202	125.44	5	0	Leave out requantified	16.912	NaN	1.0202	NaN	125.44	NaN	5	0	0	0	Leave out requantified	Median	52.9	51.7	296250000	118430000	177820000	183660000	5837800	177820000
Eukaryotictranslationinitiationfactor3subunitJ	Eukaryotictranslationinitiationfactor3subunitJ	1	1	1	p|O75822|EIF3J_HUMAN Eukaryotic translation initiation factor 3 subunit J OS=Homo sapiens GN=EIF3J PE=1 SV=2	1	1	1	1	0	1	0	1	0	1	4.7	4.7	4.7	29.062	258	258	0.00044743	3.0986	NaN	NaN	NaN	0	0	Median	NaN	NaN	NaN	NaN	NaN	NaN	0	0	0	0	Median	Median	0	4.7	1631500	1631500	0	0	0	0
Eukaryotictranslationinitiationfactor3subunitK	Eukaryotictranslationinitiationfactor3subunitK	5	5	5	p|Q9UBQ5|EIF3K_HUMAN Eukaryotic translation initiation factor 3 subunit K OS=Homo sapiens GN=EIF3K PE=1 SV=1	1	5	5	5	2	3	2	3	2	3	28.4	28.4	28.4	25.059	218	218	0	12.077	NaN	NaN	NaN	0	0	Median	NaN	NaN	NaN	NaN	NaN	NaN	0	0	0	0	Median	Median	11.5	17	34834000	15091000	19742000	19742000	0	19742000
Eukaryotictranslationinitiationfactor3subunitL	Eukaryotictranslationinitiationfactor3subunitL	26	26	26	p|Q9Y262|EIF3L_HUMAN Eukaryotic translation initiation factor 3 subunit L OS=Homo sapiens GN=EIF3L PE=1 SV=1	1	26	26	26	21	24	21	24	21	24	52.8	52.8	52.8	66.726	564	564	0	198	22.106	1.0335	57.643	17	0	Leave out requantified	22.106	NaN	1.0335	NaN	57.643	NaN	17	0	0	0	Leave out requantified	Median	44.3	46.3	3326500000	1676400000	1650100000	1719800000	69703000	1650100000
Eukaryotictranslationinitiationfactor3subunitM	Eukaryotictranslationinitiationfactor3subunitM	6	6	6	p|Q7L2H7|EIF3M_HUMAN Eukaryotic translation initiation factor 3 subunit M OS=Homo sapiens GN=EIF3M PE=1 SV=1	1	6	6	6	3	5	3	5	3	5	26.2	26.2	26.2	42.502	374	374	0	15.265	NaN	NaN	NaN	0	0	Median	NaN	NaN	NaN	NaN	NaN	NaN	0	0	0	0	Median	Median	15.5	19	38281000	28275000	10007000	10007000	0	10007000
Eukaryotictranslationinitiationfactor4gamma1;Eukaryotictranslationinitiationfactor4gamma3	Eukaryotictranslationinitiationfactor4gamma1	14;2	14;2	14;2	p|Q04637|IF4G1_HUMAN Eukaryotic translation initiation factor 4 gamma 1 OS=Homo sapiens GN=EIF4G1 PE=1 SV=4	2	14	14	14	9	10	9	10	9	10	11.6	11.6	11.6	175.49	1599	1599;1585	0	32.131	NaN	NaN	NaN	0	0	Median	NaN	NaN	NaN	NaN	NaN	NaN	0	0	0	0	Median	Median	7	8.3	74342000	36794000	37548000	37548000	0	37548000
Eukaryotictranslationinitiationfactor4gamma2	Eukaryotictranslationinitiationfactor4gamma2	10	10	10	p|P78344|IF4G2_HUMAN Eukaryotic translation initiation factor 4 gamma 2 OS=Homo sapiens GN=EIF4G2 PE=1 SV=1	1	10	10	10	5	8	5	8	5	8	12.6	12.6	12.6	102.36	907	907	0	17.707	NaN	NaN	NaN	0	0	Median	NaN	NaN	NaN	NaN	NaN	NaN	0	0	0	0	Median	Median	7.3	10.5	44918000	23492000	21426000	21426000	0	21426000
Eukaryotictranslationinitiationfactor5B	Eukaryotictranslationinitiationfactor5B	11	11	11	p|O60841|IF2P_HUMAN Eukaryotic translation initiation factor 5B OS=Homo sapiens GN=EIF5B PE=1 SV=4	1	11	11	11	7	8	7	8	7	8	11.7	11.7	11.7	138.83	1220	1220	0	50.783	NaN	NaN	NaN	1	0	Median	NaN	NaN	NaN	NaN	NaN	NaN	1	0	0	0	Median	Median	7	8.1	102200000	45885000	56318000	57511000	1193200	56318000
Eukaryotictranslationinitiationfactor6	Eukaryotictranslationinitiationfactor6	2	2	2	p|P56537|IF6_HUMAN Eukaryotic translation initiation factor 6 OS=Homo sapiens GN=EIF6 PE=1 SV=1	1	2	2	2	0	2	0	2	0	2	17.6	17.6	17.6	26.599	245	245	0.00047416	3.8152	NaN	NaN	NaN	0	0	Median	NaN	NaN	NaN	NaN	NaN	NaN	0	0	0	0	Median	Median	0	17.6	4233500	4233500	0	0	0	0
EvolutionarilyconservedsignalingintermediateinTollpathway,mitochondrial	EvolutionarilyconservedsignalingintermediateinTollpathway,mitochondrial	3	3	3	p|Q9BQ95|ECSIT_HUMAN Evolutionarily conserved signaling intermediate in Toll pathway, mitochondrial OS=Homo sapiens GN=ECSIT PE=1 SV=1	1	3	3	3	3	2	3	2	3	2	16.9	16.9	16.9	49.148	431	431	0	12.47	NaN	NaN	NaN	0	0	Median	NaN	NaN	NaN	NaN	NaN	NaN	0	0	0	0	Median	Median	16.9	12.5	18377000	7048000	11329000	11329000	0	11329000
Exocystcomplexcomponent1	Exocystcomplexcomponent1	14	14	14	p|Q9NV70|EXOC1_HUMAN Exocyst complex component 1 OS=Homo sapiens GN=EXOC1 PE=1 SV=4	1	14	14	14	11	11	11	11	11	11	21	21	21	101.98	894	894	0	34.217	NaN	NaN	NaN	1	0	Median	NaN	NaN	NaN	NaN	NaN	NaN	1	0	0	0	Median	Median	15.5	17.3	189300000	88384000	100920000	102260000	1344300	100920000
Exocystcomplexcomponent2	Exocystcomplexcomponent2	22	22	22	p|Q96KP1|EXOC2_HUMAN Exocyst complex component 2 OS=Homo sapiens GN=EXOC2 PE=1 SV=1	1	22	22	22	18	15	18	15	18	15	28.1	28.1	28.1	104.07	924	924	0	51.774	NaN	NaN	NaN	1	0	Median	NaN	NaN	NaN	NaN	NaN	NaN	0	1	0	0	Median	Median	22.7	20.8	362170000	134990000	227180000	216840000	0	216840000
Exocystcomplexcomponent3	Exocystcomplexcomponent3	20	20	20	p|O60645|EXOC3_HUMAN Exocyst complex component 3 OS=Homo sapiens GN=EXOC3 PE=1 SV=2	1	20	20	20	13	14	13	14	13	14	32.7	32.7	32.7	86.844	756	756	0	57.717	NaN	NaN	NaN	1	0	Median	NaN	NaN	NaN	NaN	NaN	NaN	0	1	0	0	Median	Median	21	22.2	266730000	140950000	125790000	123990000	0	123990000
Exocystcomplexcomponent4	Exocystcomplexcomponent4	20	20	20	p|Q96A65|EXOC4_HUMAN Exocyst complex component 4 OS=Homo sapiens GN=EXOC4 PE=1 SV=1	1	20	20	20	13	15	13	15	13	15	26.8	26.8	26.8	110.5	974	974	0	50.556	NaN	NaN	NaN	0	0	Median	NaN	NaN	NaN	NaN	NaN	NaN	0	0	0	0	Median	Median	18.7	19.6	107580000	59142000	48437000	48437000	0	48437000
Exocystcomplexcomponent5	Exocystcomplexcomponent5	24	24	24	p|O00471|EXOC5_HUMAN Exocyst complex component 5 OS=Homo sapiens GN=EXOC5 PE=1 SV=1	1	24	24	24	19	18	19	18	19	18	39.4	39.4	39.4	81.852	708	708	0	78.952	NaN	NaN	NaN	1	0	Median	NaN	NaN	NaN	NaN	NaN	NaN	1	0	0	0	Median	Median	31.8	32.3	451720000	220300000	231420000	232600000	1175400	231420000
Exocystcomplexcomponent6	Exocystcomplexcomponent6	15	13	13	p|Q8TAG9|EXOC6_HUMAN Exocyst complex component 6 OS=Homo sapiens GN=EXOC6 PE=1 SV=3	1	15	13	13	11	10	9	8	9	8	18.3	17.2	17.2	93.721	804	804	0	29.059	NaN	NaN	NaN	1	0	Median	NaN	NaN	NaN	NaN	NaN	NaN	1	0	0	0	Median	Median	13.1	11.9	117030000	47080000	69947000	64818000	425470	64392000
Exocystcomplexcomponent6B	Exocystcomplexcomponent6B	26	26	24	p|Q9Y2D4|EXC6B_HUMAN Exocyst complex component 6B OS=Homo sapiens GN=EXOC6B PE=1 SV=3	1	26	26	24	23	17	23	17	21	15	38.2	38.2	37.1	94.2	811	811	0	109.46	12.793	0.87117	143.14	3	0	Leave out requantified	12.793	NaN	0.87117	NaN	143.14	NaN	3	0	0	0	Leave out requantified	Median	34.6	23.9	484840000	194030000	290800000	294420000	3620500	290800000
Exocystcomplexcomponent7	Exocystcomplexcomponent7	7	7	7	p|Q9UPT5|EXOC7_HUMAN Exocyst complex component 7 OS=Homo sapiens GN=EXOC7 PE=1 SV=3	1	7	7	7	5	5	5	5	5	5	11.7	11.7	11.7	83.381	735	735	0	14.663	NaN	NaN	NaN	0	0	Median	NaN	NaN	NaN	NaN	NaN	NaN	0	0	0	0	Median	Median	9	7.6	31325000	17426000	13899000	13899000	0	13899000
Exocystcomplexcomponent8	Exocystcomplexcomponent8	2	2	2	p|Q8IYI6|EXOC8_HUMAN Exocyst complex component 8 OS=Homo sapiens GN=EXOC8 PE=1 SV=2	1	2	2	2	0	2	0	2	0	2	3.9	3.9	3.9	81.798	725	725	0.0012341	2.1818	NaN	NaN	NaN	0	0	Median	NaN	NaN	NaN	NaN	NaN	NaN	0	0	0	0	Median	Median	0	3.9	3099700	3099700	0	0	0	0
Exonuclease3'-5'domain-containingprotein2	Exonuclease3'-5'domain-containingprotein2	2	2	2	p|Q9NVH0|EXD2_HUMAN Exonuclease 3-5 domain-containing protein 2 OS=Homo sapiens GN=EXD2 PE=1 SV=2	1	2	2	2	2	1	2	1	2	1	4.2	4.2	4.2	70.352	621	621	0.00084567	2.4432	NaN	NaN	NaN	0	0	Median	NaN	NaN	NaN	NaN	NaN	NaN	0	0	0	0	Median	Median	4.2	2.1	2917800	1828700	1089200	1089200	0	1089200
ExosomecomplexcomponentRRP45	ExosomecomplexcomponentRRP45	2	2	2	p|Q06265|EXOS9_HUMAN Exosome complex component RRP45 OS=Homo sapiens GN=EXOSC9 PE=1 SV=3	1	2	2	2	1	1	1	1	1	1	4.8	4.8	4.8	48.948	439	439	0.00048591	4.1519	NaN	NaN	NaN	0	0	Median	NaN	NaN	NaN	NaN	NaN	NaN	0	0	0	0	Median	Median	2.3	2.5	6020700	3336300	2684300	2684300	0	2684300
ExosomecomplexexonucleaseRRP44	ExosomecomplexexonucleaseRRP44	2	2	2	p|Q9Y2L1|RRP44_HUMAN Exosome complex exonuclease RRP44 OS=Homo sapiens GN=DIS3 PE=1 SV=2	1	2	2	2	1	1	1	1	1	1	3.4	3.4	3.4	109	958	958	0.00047304	3.7974	NaN	NaN	NaN	0	0	Median	NaN	NaN	NaN	NaN	NaN	NaN	0	0	0	0	Median	Median	1.6	1.9	3675000	1634800	2040200	2040200	0	2040200
Exostosin-like2	Exostosin-like2	1	1	1	p|Q9UBQ6|EXTL2_HUMAN Exostosin-like 2 OS=Homo sapiens GN=EXTL2 PE=1 SV=1	1	1	1	1	1	0	1	0	1	0	3.3	3.3	3.3	37.465	330	330	0.0091151	1.5746	NaN	NaN	NaN	0	0	Median	NaN	NaN	NaN	NaN	NaN	NaN	0	0	0	0	Median	Median	3.3	0	3285500	0	3285500	3285500	0	3285500
Exportin-1	Exportin-1	75	75	75	p|O14980|XPO1_HUMAN Exportin-1 OS=Homo sapiens GN=XPO1 PE=1 SV=1	1	75	75	75	62	72	62	72	62	72	76.3	76.3	76.3	123.38	1071	1071	0	323.31	22.829	1.0537	110.95	99	0	Leave out requantified	23.126	0.039277	1.0618	0.056649	96.529	220.39	96	3	0	0	Leave out requantified	Leave out requantified	72	74.8	98204000000	42200000000	56004000000	57976000000	2020100000	55955000000
Exportin-2	Exportin-2	75	75	75	p|P55060|XPO2_HUMAN Exportin-2 OS=Homo sapiens GN=CSE1L PE=1 SV=3	1	75	75	75	61	68	61	68	61	68	77.3	77.3	77.3	110.42	971	971	0	323.31	24.16	1.0989	69.453	87	0	Leave out requantified	24.16	NaN	1.0989	NaN	69.415	NaN	86	1	0	0	Leave out requantified	Median	72.8	71.2	75237000000	32780000000	42457000000	43833000000	1380300000	42452000000
Exportin-4	Exportin-4	53	53	53	p|Q9C0E2|XPO4_HUMAN Exportin-4 OS=Homo sapiens GN=XPO4 PE=1 SV=2	1	53	53	53	46	43	46	43	46	43	55.5	55.5	55.5	130.14	1151	1151	0	323.31	20.717	1.0527	80.083	19	0	Leave out requantified	20.717	NaN	1.0527	NaN	80.083	NaN	19	0	0	0	Leave out requantified	Median	51.3	45.9	4368700000	1887800000	2480900000	2563400000	82566000	2480900000
Exportin-5	Exportin-5	83	83	83	p|Q9HAV4|XPO5_HUMAN Exportin-5 OS=Homo sapiens GN=XPO5 PE=1 SV=1	1	83	83	83	74	74	74	74	74	74	80.7	80.7	80.7	136.31	1204	1204	0	323.31	23.786	1.0535	55.418	65	0	Leave out requantified	23.84	0.0066431	1.0584	0.010092	23.466	219.8	63	2	0	0	Leave out requantified	Median	75.4	69.9	61572000000	26776000000	34796000000	35808000000	1017300000	34791000000
Exportin-6	Exportin-6	44	44	44	p|Q96QU8|XPO6_HUMAN Exportin-6 OS=Homo sapiens GN=XPO6 PE=1 SV=1	1	44	44	44	40	36	40	36	40	36	47.8	47.8	47.8	128.88	1125	1125	0	323.31	19.136	0.96225	73.238	20	0	Leave out requantified	19.136	NaN	0.96225	NaN	73.238	NaN	20	0	0	0	Leave out requantified	Median	46.8	38	3704300000	1577000000	2127300000	2199300000	71988000	2127300000
Exportin-7	Exportin-7	73	73	72	p|Q9UIA9|XPO7_HUMAN Exportin-7 OS=Homo sapiens GN=XPO7 PE=1 SV=3	1	73	73	72	57	64	57	64	56	63	74.8	74.8	74.8	123.91	1087	1087	0	323.31	23.489	1.0774	57.677	46	0	Leave out requantified	23.489	NaN	1.0774	NaN	57.492	NaN	45	1	0	0	Leave out requantified	Median	68	65.6	20463000000	9741100000	10722000000	11097000000	376070000	10721000000
Exportin-T	Exportin-T	55	55	55	p|O43592|XPOT_HUMAN Exportin-T OS=Homo sapiens GN=XPOT PE=1 SV=2	1	55	55	55	46	52	46	52	46	52	67.3	67.3	67.3	109.96	962	962	0	323.31	21.692	1.0147	60.627	42	0	Leave out requantified	21.984	0.11522	1.0224	0.30651	35.229	66.23	39	3	0	0	Leave out requantified	Leave out requantified	60.7	60.6	21972000000	9634200000	12338000000	12720000000	406110000	12314000000
Extendedsynaptotagmin-1	Extendedsynaptotagmin-1	28	28	28	p|Q9BSJ8|ESYT1_HUMAN Extended synaptotagmin-1 OS=Homo sapiens GN=ESYT1 PE=1 SV=1	1	28	28	28	23	20	23	20	23	20	37.7	37.7	37.7	122.85	1104	1104	0	132.66	21.229	1.1449	27.639	2	0	Median	21.229	NaN	1.1449	NaN	27.639	NaN	2	0	0	0	Median	Median	30.6	30	778400000	302270000	476130000	479780000	3646900	476130000
Extendedsynaptotagmin-2	Extendedsynaptotagmin-2	13	13	13	p|A0FGR8|ESYT2_HUMAN Extended synaptotagmin-2 OS=Homo sapiens GN=ESYT2 PE=1 SV=1	1	13	13	13	8	10	8	10	8	10	18.3	18.3	18.3	102.36	921	921	0	47.505	NaN	NaN	NaN	1	0	Median	NaN	NaN	NaN	NaN	NaN	NaN	1	0	0	0	Median	Median	12.2	14.3	108570000	51796000	56778000	57465000	686510	56778000
Moesin;Radixin;Ezrin	Moesin;Radixin;Ezrin	3;3;3	3;3;3	3;3;3	p|P26038|MOES_HUMAN Moesin OS=Homo sapiens GN=MSN PE=1 SV=3;p|P35241|RADI_HUMAN Radixin OS=Homo sapiens GN=RDX PE=1 SV=1;p|P15311|EZRI_HUMAN Ezrin OS=Homo sapiens GN=EZR PE=1 SV=4	3	3	3	3	1	3	1	3	1	3	4.5	4.5	4.5	67.819	577	577;583;586	0.00043687	2.7871	NaN	NaN	NaN	0	0	Median	NaN	NaN	NaN	NaN	NaN	NaN	0	0	0	0	Median	Median	1.2	4.5	10774000	9428000	1346100	1346100	0	1346100
FACTcomplexsubunitSPT16	FACTcomplexsubunitSPT16	9	9	9	p|Q9Y5B9|SP16H_HUMAN FACT complex subunit SPT16 OS=Homo sapiens GN=SUPT16H PE=1 SV=1	1	9	9	9	2	8	2	8	2	8	9.6	9.6	9.6	119.91	1047	1047	0	12.261	NaN	NaN	NaN	0	0	Median	NaN	NaN	NaN	NaN	NaN	NaN	0	0	0	0	Median	Median	2.3	9.6	19033000	16765000	2267800	2267800	0	2267800
FACTcomplexsubunitSSRP1	FACTcomplexsubunitSSRP1	10	10	10	p|Q08945|SSRP1_HUMAN FACT complex subunit SSRP1 OS=Homo sapiens GN=SSRP1 PE=1 SV=1	1	10	10	10	4	10	4	10	4	10	18.5	18.5	18.5	81.074	709	709	0	31.436	NaN	NaN	NaN	0	0	Median	NaN	NaN	NaN	NaN	NaN	NaN	0	0	0	0	Median	Median	7.5	18.5	81533000	59633000	21900000	21900000	0	21900000
F-actin-cappingproteinsubunitalpha-1	F-actin-cappingproteinsubunitalpha-1	3	3	2	p|P52907|CAZA1_HUMAN F-actin-capping protein subunit alpha-1 OS=Homo sapiens GN=CAPZA1 PE=1 SV=3	1	3	3	2	2	3	2	3	1	2	14.3	14.3	10.8	32.922	286	286	0	13.657	NaN	NaN	NaN	1	0	Median	NaN	NaN	NaN	NaN	NaN	NaN	1	0	0	0	Median	Median	8.7	14.3	19378000	10821000	8556900	9357400	800500	8556900
FactorVIIIintron22protein	FactorVIIIintron22protein	6	6	6	p|P23610|F8I2_HUMAN Factor VIII intron 22 protein OS=Homo sapiens GN=F8A1 PE=1 SV=2	1	6	6	6	3	3	3	3	3	3	25.3	25.3	25.3	39.103	371	371	0	36.72	NaN	NaN	NaN	0	0	Median	NaN	NaN	NaN	NaN	NaN	NaN	0	0	0	0	Median	Median	10.2	15.1	29108000	17930000	11178000	11178000	0	11178000
FADsynthase	FADsynthase	8	8	8	p|Q8NFF5|FAD1_HUMAN FAD synthase OS=Homo sapiens GN=FLAD1 PE=1 SV=1	1	8	8	8	6	4	6	4	6	4	24.7	24.7	24.7	65.265	587	587	0	25.045	NaN	NaN	NaN	0	0	Median	NaN	NaN	NaN	NaN	NaN	NaN	0	0	0	0	Median	Median	14.7	14.7	109500000	40886000	68616000	68616000	0	68616000
FanconianemiagroupAprotein	FanconianemiagroupAprotein	8	8	8	p|O15360|FANCA_HUMAN Fanconi anemia group A protein OS=Homo sapiens GN=FANCA PE=1 SV=2	1	8	8	8	6	2	6	2	6	2	8.7	8.7	8.7	162.77	1455	1455	0	16.092	NaN	NaN	NaN	0	0	Median	NaN	NaN	NaN	NaN	NaN	NaN	0	0	0	0	Median	Median	6.9	1.9	24773000	2833000	21940000	21940000	0	21940000
FanconianemiagroupCprotein	FanconianemiagroupCprotein	4	4	4	p|Q00597|FANCC_HUMAN Fanconi anemia group C protein OS=Homo sapiens GN=FANCC PE=1 SV=1	1	4	4	4	2	3	2	3	2	3	7.2	7.2	7.2	63.428	558	558	0	10.767	NaN	NaN	NaN	0	0	Median	NaN	NaN	NaN	NaN	NaN	NaN	0	0	0	0	Median	Median	5.7	5.4	13279000	7432600	5846300	5846300	0	5846300
FanconianemiagroupD2protein	FanconianemiagroupD2protein	46	46	46	p|Q9BXW9|FACD2_HUMAN Fanconi anemia group D2 protein OS=Homo sapiens GN=FANCD2 PE=1 SV=2	1	46	46	46	36	33	36	33	36	33	38.5	38.5	38.5	164.13	1451	1451	0	247.29	18.975	1.2442	119.56	5	0	Leave out requantified	18.975	NaN	1.2442	NaN	119.56	NaN	5	0	0	0	Leave out requantified	Median	30	28.6	856820000	376380000	480440000	485710000	5266400	480440000
FanconianemiagroupEprotein	FanconianemiagroupEprotein	6	6	6	p|Q9HB96|FANCE_HUMAN Fanconi anemia group E protein OS=Homo sapiens GN=FANCE PE=1 SV=1	1	6	6	6	4	5	4	5	4	5	13.6	13.6	13.6	58.71	536	536	0	26.542	NaN	NaN	NaN	0	0	Median	NaN	NaN	NaN	NaN	NaN	NaN	0	0	0	0	Median	Median	9.9	10.4	28740000	15016000	13724000	13724000	0	13724000
FanconianemiagroupFprotein	FanconianemiagroupFprotein	4	4	4	p|Q9NPI8|FANCF_HUMAN Fanconi anemia group F protein OS=Homo sapiens GN=FANCF PE=1 SV=1	1	4	4	4	3	2	3	2	3	2	11.5	11.5	11.5	42.254	374	374	0	6.0901	NaN	NaN	NaN	0	0	Median	NaN	NaN	NaN	NaN	NaN	NaN	0	0	0	0	Median	Median	9.1	5.9	9077600	3517000	5560500	5560500	0	5560500
FanconianemiagroupGprotein	FanconianemiagroupGprotein	19	19	19	p|O15287|FANCG_HUMAN Fanconi anemia group G protein OS=Homo sapiens GN=FANCG PE=1 SV=1	1	19	19	19	13	14	13	14	13	14	27.2	27.2	27.2	68.553	622	622	0	82.367	15.254	1.7136	99.888	3	0	Leave out requantified	15.735	NaN	1.943	NaN	17.766	NaN	2	1	0	0	Median	Median	23.5	23.8	161330000	84293000	77040000	77100000	1325000	75775000
FanconianemiagroupIprotein	FanconianemiagroupIprotein	79	79	79	p|Q9NVI1|FANCI_HUMAN Fanconi anemia group I protein OS=Homo sapiens GN=FANCI PE=1 SV=4	1	79	79	79	64	51	64	51	64	51	68.1	68.1	68.1	149.32	1328	1328	0	323.31	18.822	0.91293	71.037	30	0	Leave out requantified	18.822	NaN	0.91293	NaN	71.037	NaN	30	0	0	0	Leave out requantified	Median	57.8	48.3	4600300000	1659800000	2940500000	3100400000	159890000	2940500000
Farnesylpyrophosphatesynthase	Farnesylpyrophosphatesynthase	10	10	10	p|P14324|FPPS_HUMAN Farnesyl pyrophosphate synthase OS=Homo sapiens GN=FDPS PE=1 SV=4	1	10	10	10	7	9	7	9	7	9	28.6	28.6	28.6	48.275	419	419	0	72.251	20.988	1.018	12.764	4	0	Leave out requantified	20.988	NaN	1.018	NaN	12.764	NaN	4	0	0	0	Leave out requantified	Median	19.1	28.6	765160000	412340000	352810000	361920000	9107400	352810000
Farupstreamelement-bindingprotein1	Farupstreamelement-bindingprotein1	15	11	10	p|Q96AE4|FUBP1_HUMAN Far upstream element-binding protein 1 OS=Homo sapiens GN=FUBP1 PE=1 SV=3	1	15	11	10	12	12	9	9	8	8	23.6	21	19.6	67.56	644	644	0	24.702	NaN	NaN	NaN	1	0	Median	NaN	NaN	NaN	NaN	NaN	NaN	0	1	0	0	Median	Median	20.2	19.4	50107000	27321000	22786000	21785000	0	21785000
Farupstreamelement-bindingprotein2	Farupstreamelement-bindingprotein2	20	20	16	p|Q92945|FUBP2_HUMAN Far upstream element-binding protein 2 OS=Homo sapiens GN=KHSRP PE=1 SV=4	1	20	20	16	15	15	15	15	12	12	32.2	32.2	29	73.114	711	711	0	118.29	21.915	1.1118	140.63	6	0	Leave out requantified	22.928	0.019787	1.2329	0.058739	25.176	21.292	4	2	0	0	Leave out requantified	Median	26	24.1	621540000	333510000	288030000	294220000	8498800	285730000
Farupstreamelement-bindingprotein3	Farupstreamelement-bindingprotein3	15	12	12	p|Q96I24|FUBP3_HUMAN Far upstream element-binding protein 3 OS=Homo sapiens GN=FUBP3 PE=1 SV=2	1	15	12	12	10	11	7	9	7	9	33.9	30.8	30.8	61.64	572	572	0	21.957	0.45596	0.29286	216.54	2	0	Median	NaN	NaN	NaN	NaN	NaN	NaN	1	1	0	0	Median	Median	23.8	21.9	157720000	113220000	44499000	44331000	1072300	43259000
FAS-associatedfactor2	FAS-associatedfactor2	14	14	14	p|Q96CS3|FAF2_HUMAN FAS-associated factor 2 OS=Homo sapiens GN=FAF2 PE=1 SV=2	1	14	14	14	12	10	12	10	12	10	43.1	43.1	43.1	52.623	445	445	0	168.78	16.832	1.0187	146.91	4	0	Leave out requantified	16.832	NaN	1.0187	NaN	146.91	NaN	4	0	0	0	Leave out requantified	Median	38.4	27.6	261570000	122700000	138870000	142980000	4109800	138870000
FASTkinasedomain-containingprotein1,mitochondrial	FASTkinasedomain-containingprotein1,mitochondrial	15	15	15	p|Q53R41|FAKD1_HUMAN FAST kinase domain-containing protein 1, mitochondrial OS=Homo sapiens GN=FASTKD1 PE=1 SV=1	1	15	15	15	12	12	12	12	12	12	20.2	20.2	20.2	97.41	847	847	0	67.415	12.609	1.1375	3.8397	2	0	Median	12.609	NaN	1.1375	NaN	3.8397	NaN	2	0	0	0	Median	Median	17.5	17.2	158560000	75669000	82887000	84831000	1943900	82887000
FASTkinasedomain-containingprotein2,mitochondrial	FASTkinasedomain-containingprotein2,mitochondrial	12	12	12	p|Q9NYY8|FAKD2_HUMAN FAST kinase domain-containing protein 2, mitochondrial OS=Homo sapiens GN=FASTKD2 PE=1 SV=1	1	12	12	12	9	10	9	10	9	10	22.7	22.7	22.7	81.462	710	710	0	107.9	18.041	1.5478	2.4774	2	0	Median	18.041	NaN	1.5478	NaN	2.4774	NaN	2	0	0	0	Median	Median	18.5	20.1	174840000	80202000	94643000	96719000	2076000	94643000
FASTkinasedomain-containingprotein3,mitochondrial	FASTkinasedomain-containingprotein3,mitochondrial	17	17	17	p|Q14CZ7|FAKD3_HUMAN FAST kinase domain-containing protein 3, mitochondrial OS=Homo sapiens GN=FASTKD3 PE=1 SV=2	1	17	17	17	15	10	15	10	15	10	35.6	35.6	35.6	75.688	662	662	0	133.72	18.581	1.3722	24.295	2	0	Median	18.581	NaN	1.3722	NaN	24.295	NaN	2	0	0	0	Median	Median	33.7	21.9	328660000	103830000	224830000	227060000	2231000	224830000
FASTkinasedomain-containingprotein5,mitochondrial	FASTkinasedomain-containingprotein5,mitochondrial	27	27	27	p|Q7L8L6|FAKD5_HUMAN FAST kinase domain-containing protein 5, mitochondrial OS=Homo sapiens GN=FASTKD5 PE=1 SV=1	1	27	27	27	20	20	20	20	20	20	45.8	45.8	45.8	86.573	764	764	0	306.1	19.656	1.0327	69.815	4	0	Leave out requantified	19.656	NaN	1.0327	NaN	69.815	NaN	4	0	0	0	Leave out requantified	Median	37.3	33.1	770750000	256160000	514590000	522120000	7527000	514590000
Fattyacid2-hydroxylase	Fattyacid2-hydroxylase	7	7	7	p|Q7L5A8|FA2H_HUMAN Fatty acid 2-hydroxylase OS=Homo sapiens GN=FA2H PE=1 SV=1	1	7	7	7	5	4	5	4	5	4	23.4	23.4	23.4	42.791	372	372	0	15.801	NaN	NaN	NaN	0	0	Median	NaN	NaN	NaN	NaN	NaN	NaN	0	0	0	0	Median	Median	18.5	11.6	30327000	15909000	14418000	14418000	0	14418000
Fattyaciddesaturase1;Fattyaciddesaturase2	Fattyaciddesaturase1	17;1	17;1	17;1	p|O60427|FADS1_HUMAN Fatty acid desaturase 1 OS=Homo sapiens GN=FADS1 PE=1 SV=3	2	17	17	17	15	13	15	13	15	13	36.9	36.9	36.9	51.964	444	444;444	0	84.796	16.185	0.78946	20.741	10	0	Leave out requantified	16.185	NaN	0.78946	NaN	20.741	NaN	10	0	0	0	Leave out requantified	Median	35.6	33.1	823260000	329220000	494040000	520470000	26431000	494040000
Fattyaciddesaturase3	Fattyaciddesaturase3	9	9	9	p|Q9Y5Q0|FADS3_HUMAN Fatty acid desaturase 3 OS=Homo sapiens GN=FADS3 PE=2 SV=1	1	9	9	9	9	6	9	6	9	6	28.3	28.3	28.3	51.144	445	445	0	63.648	NaN	NaN	NaN	1	0	Median	NaN	NaN	NaN	NaN	NaN	NaN	1	0	0	0	Median	Median	28.3	17.3	133470000	48212000	85257000	85985000	728190	85257000
Fattyacidsynthase	Fattyacidsynthase	66	66	66	p|P49327|FAS_HUMAN Fatty acid synthase OS=Homo sapiens GN=FASN PE=1 SV=3	1	66	66	66	49	50	49	50	49	50	38.1	38.1	38.1	273.42	2511	2511	0	323.31	14.336	1.0742	77.418	9	0	Leave out requantified	14.336	NaN	1.0742	NaN	77.418	NaN	9	0	0	0	Leave out requantified	Median	27.2	29.9	1285900000	663950000	621920000	638150000	16231000	621920000
Fattyacyl-CoAreductase1	Fattyacyl-CoAreductase1	18	18	18	p|Q8WVX9|FACR1_HUMAN Fatty acyl-CoA reductase 1 OS=Homo sapiens GN=FAR1 PE=1 SV=1	1	18	18	18	14	12	14	12	14	12	43.7	43.7	43.7	59.356	515	515	0	74.704	19.602	1.0744	23.685	5	0	Leave out requantified	19.602	NaN	1.0744	NaN	23.685	NaN	5	0	0	0	Leave out requantified	Median	31.5	30.3	608100000	347940000	260170000	269240000	9073100	260170000
Fattyaldehydedehydrogenase;Aldehydedehydrogenasefamily3memberB2;Aldehydedehydrogenase,dimericNADP-preferring;Aldehydedehydrogenasefamily3memberB1	Fattyaldehydedehydrogenase	25;1;1;1	25;1;1;1	25;1;1;1	p|P51648|AL3A2_HUMAN Fatty aldehyde dehydrogenase OS=Homo sapiens GN=ALDH3A2 PE=1 SV=1	4	25	25	25	19	20	19	20	19	20	46.2	46.2	46.2	54.847	485	485;385;453;468	0	246.29	20.165	0.99582	97.869	11	0	Leave out requantified	20.561	0.080034	1.0117	0.15048	43.074	36.206	9	2	0	0	Leave out requantified	Median	39.6	44.7	3040100000	1492300000	1547800000	1585300000	45990000	1539300000
F-box/LRR-repeatprotein18	F-box/LRR-repeatprotein18	4	4	4	p|Q96ME1|FXL18_HUMAN F-box/LRR-repeat protein 18 OS=Homo sapiens GN=FBXL18 PE=1 SV=2	1	4	4	4	3	1	3	1	3	1	6.7	6.7	6.7	88.34	805	805	0	4.7005	NaN	NaN	NaN	0	0	Median	NaN	NaN	NaN	NaN	NaN	NaN	0	0	0	0	Median	Median	5.5	1.2	12218000	453230	11765000	11765000	0	11765000
F-box/LRR-repeatprotein20	F-box/LRR-repeatprotein20	2	2	2	p|Q96IG2|FXL20_HUMAN F-box/LRR-repeat protein 20 OS=Homo sapiens GN=FBXL20 PE=1 SV=2	1	2	2	2	1	2	1	2	1	2	4.4	4.4	4.4	48.423	436	436	0.00042827	2.5609	NaN	NaN	NaN	0	0	Median	NaN	NaN	NaN	NaN	NaN	NaN	0	0	0	0	Median	Median	1.8	4.4	12311000	7779400	4531700	4531700	0	4531700
F-box/LRR-repeatprotein3	F-box/LRR-repeatprotein3	2	2	2	p|Q9UKT7|FBXL3_HUMAN F-box/LRR-repeat protein 3 OS=Homo sapiens GN=FBXL3 PE=1 SV=1	1	2	2	2	2	1	2	1	2	1	5.4	5.4	5.4	48.707	428	428	0.00046751	3.6111	NaN	NaN	NaN	0	0	Median	NaN	NaN	NaN	NaN	NaN	NaN	0	0	0	0	Median	Median	5.4	2.8	3594800	0	3594800	3594800	0	3594800
F-box-like/WDrepeat-containingproteinTBL1XR1;F-box-like/WDrepeat-containingproteinTBL1X;F-box-like/WDrepeat-containingproteinTBL1Y	F-box-like/WDrepeat-containingproteinTBL1XR1	8;3;2	8;3;2	8;3;2	p|Q9BZK7|TBL1R_HUMAN F-box-like/WD repeat-containing protein TBL1XR1 OS=Homo sapiens GN=TBL1XR1 PE=1 SV=1	3	8	8	8	6	5	6	5	6	5	24.9	24.9	24.9	55.594	514	514;577;522	0	21.705	NaN	NaN	NaN	0	0	Median	NaN	NaN	NaN	NaN	NaN	NaN	0	0	0	0	Median	Median	19.1	16.3	37114000	15310000	21803000	21803000	0	21803000
F-boxonlyprotein21	F-boxonlyprotein21	2	2	2	p|O94952|FBX21_HUMAN F-box only protein 21 OS=Homo sapiens GN=FBXO21 PE=2 SV=2	1	2	2	2	2	2	2	2	2	2	3.3	3.3	3.3	72.269	628	628	0.00047438	3.8322	NaN	NaN	NaN	0	0	Median	NaN	NaN	NaN	NaN	NaN	NaN	0	0	0	0	Median	Median	3.3	3.3	14673000	8213800	6459600	6459600	0	6459600
F-boxonlyprotein50	F-boxonlyprotein50	1	1	1	p|Q6ZVX7|FBX50_HUMAN F-box only protein 50 OS=Homo sapiens GN=NCCRP1 PE=1 SV=1	1	1	1	1	0	1	0	1	0	1	4	4	4	30.847	275	275	0	4.2828	NaN	NaN	NaN	0	0	Median	NaN	NaN	NaN	NaN	NaN	NaN	0	0	0	0	Median	Median	0	4	758680	758680	0	0	0	0
FelineleukemiavirussubgroupCreceptor-relatedprotein1	FelineleukemiavirussubgroupCreceptor-relatedprotein1	6	6	6	p|Q9Y5Y0|FLVC1_HUMAN Feline leukemia virus subgroup C receptor-related protein 1 OS=Homo sapiens GN=FLVCR1 PE=1 SV=1	1	6	6	6	6	2	6	2	6	2	15.7	15.7	15.7	59.862	555	555	0	17.585	NaN	NaN	NaN	1	0	Median	NaN	NaN	NaN	NaN	NaN	NaN	1	0	0	0	Median	Median	15.7	5.8	43655000	13739000	29916000	35421000	5504700	29916000
Fibronectintype-IIIdomain-containingprotein3A	Fibronectintype-IIIdomain-containingprotein3A	2	2	2	p|Q9Y2H6|FND3A_HUMAN Fibronectin type-III domain-containing protein 3A OS=Homo sapiens GN=FNDC3A PE=1 SV=4	1	2	2	2	2	0	2	0	2	0	2.3	2.3	2.3	131.85	1198	1198	0.00042662	2.5196	NaN	NaN	NaN	0	0	Median	NaN	NaN	NaN	NaN	NaN	NaN	0	0	0	0	Median	Median	2.3	0	3932500	0	3932500	3932500	0	3932500
FibronectintypeIIIdomain-containingprotein3B	FibronectintypeIIIdomain-containingprotein3B	6	6	6	p|Q53EP0|FND3B_HUMAN Fibronectin type III domain-containing protein 3B OS=Homo sapiens GN=FNDC3B PE=1 SV=2	1	6	6	6	3	4	3	4	3	4	5.8	5.8	5.8	132.89	1204	1204	0	11.359	NaN	NaN	NaN	0	0	Median	NaN	NaN	NaN	NaN	NaN	NaN	0	0	0	0	Median	Median	2.9	4	19032000	10012000	9020000	9020000	0	9020000
Filamin-A	Filamin-A	21	18	18	p|P21333|FLNA_HUMAN Filamin-A OS=Homo sapiens GN=FLNA PE=1 SV=4	1	21	18	18	14	17	12	16	12	16	11.9	11.3	11.3	280.74	2647	2647	0	49.33	NaN	NaN	NaN	1	0	Median	NaN	NaN	NaN	NaN	NaN	NaN	1	0	0	0	Median	Median	8.4	10.6	94430000	51140000	43290000	44145000	854960	43290000
Filamin-B;Filamin-C	Filamin-B	34;4	34;4	31;1	p|O75369|FLNB_HUMAN Filamin-B OS=Homo sapiens GN=FLNB PE=1 SV=2	2	34	34	31	24	22	24	22	22	21	17.7	17.7	17.1	278.16	2602	2602;2725	0	92.55	10.119	1.9608	80.26	3	0	Leave out requantified	10.119	NaN	1.9608	NaN	80.26	NaN	3	0	0	0	Leave out requantified	Median	13	10.8	212700000	92850000	119850000	123700000	3856000	119850000
FK506-bindingprotein15	FK506-bindingprotein15	2	2	2	p|Q5T1M5|FKB15_HUMAN FK506-binding protein 15 OS=Homo sapiens GN=FKBP15 PE=1 SV=2	1	2	2	2	2	0	2	0	2	0	2.3	2.3	2.3	133.63	1219	1219	0.00048077	3.9942	NaN	NaN	NaN	0	0	Median	NaN	NaN	NaN	NaN	NaN	NaN	0	0	0	0	Median	Median	2.3	0	2492900	0	2492900	2492900	0	2492900
Flapendonuclease1	Flapendonuclease1	9	9	9	p|P39748|FEN1_HUMAN Flap endonuclease 1 OS=Homo sapiens GN=FEN1 PE=1 SV=1	1	9	9	9	6	8	6	8	6	8	35.3	35.3	35.3	42.592	380	380	0	37.435	NaN	NaN	NaN	1	0	Median	NaN	NaN	NaN	NaN	NaN	NaN	1	0	0	0	Median	Median	23.4	33.2	119220000	72097000	47128000	48537000	1409800	47128000
Flotillin-1	Flotillin-1	21	21	21	p|O75955|FLOT1_HUMAN Flotillin-1 OS=Homo sapiens GN=FLOT1 PE=1 SV=3	1	21	21	21	19	16	19	16	19	16	67.2	67.2	67.2	47.355	427	427	0	310.44	11.558	0.79906	58.076	12	0	Leave out requantified	13.482	0.043764	0.93764	0.099606	35.048	83.355	10	2	0	0	Leave out requantified	Median	60	50.6	383570000	185850000	197720000	209280000	12889000	196390000
Flotillin-2	Flotillin-2	12	12	12	p|Q14254|FLOT2_HUMAN Flotillin-2 OS=Homo sapiens GN=FLOT2 PE=1 SV=2	1	12	12	12	7	7	7	7	7	7	35.5	35.5	35.5	47.064	428	428	0	94.288	1.669	0.65813	112.89	2	0	Median	NaN	NaN	NaN	NaN	NaN	NaN	1	1	0	0	Median	Median	18.9	22.7	133930000	65551000	68374000	67719000	1053300	66666000
Focadhesin	Focadhesin	47	47	47	p|Q5VW36|FOCAD_HUMAN Focadhesin OS=Homo sapiens GN=FOCAD PE=1 SV=1	1	47	47	47	36	33	36	33	36	33	34.8	34.8	34.8	200.07	1801	1801	0	178.02	18.143	0.99405	82.442	6	0	Leave out requantified	18.143	NaN	0.99405	NaN	82.442	NaN	6	0	0	0	Leave out requantified	Median	27.9	23.4	1038800000	428570000	610220000	624780000	14561000	610220000
Folatetransporter1	Folatetransporter1	2	2	2	p|P41440|S19A1_HUMAN Folate transporter 1 OS=Homo sapiens GN=SLC19A1 PE=1 SV=3	1	2	2	2	2	1	2	1	2	1	3.9	3.9	3.9	64.868	591	591	0	4.5693	NaN	NaN	NaN	0	0	Median	NaN	NaN	NaN	NaN	NaN	NaN	0	0	0	0	Median	Median	3.9	1.7	5888800	1529700	4359000	4359000	0	4359000
Folylpolyglutamatesynthase,mitochondrial	Folylpolyglutamatesynthase,mitochondrial	11	11	11	p|Q05932|FOLC_HUMAN Folylpolyglutamate synthase, mitochondrial OS=Homo sapiens GN=FPGS PE=1 SV=3	1	11	11	11	8	9	8	9	8	9	32.9	32.9	32.9	64.608	587	587	0	43.327	NaN	NaN	NaN	1	0	Median	NaN	NaN	NaN	NaN	NaN	NaN	1	0	0	0	Median	Median	23.9	26.2	228090000	139260000	88828000	89582000	754080	88828000
ForkheadboxproteinP1	ForkheadboxproteinP1	1	1	1	p|Q9H334|FOXP1_HUMAN Forkhead box protein P1 OS=Homo sapiens GN=FOXP1 PE=1 SV=1	1	1	1	1	0	1	0	1	0	1	1.6	1.6	1.6	75.316	677	677	0.0062721	1.761	NaN	NaN	NaN	0	0	Median	NaN	NaN	NaN	NaN	NaN	NaN	0	0	0	0	Median	Median	0	1.6	562340	562340	0	0	0	0
Formin-bindingprotein1-like	Formin-bindingprotein1-like	3	3	3	p|Q5T0N5|FBP1L_HUMAN Formin-binding protein 1-like OS=Homo sapiens GN=FNBP1L PE=1 SV=3	1	3	3	3	0	3	0	3	0	3	7.3	7.3	7.3	70.065	605	605	0	5.0892	NaN	NaN	NaN	0	0	Median	NaN	NaN	NaN	NaN	NaN	NaN	0	0	0	0	Median	Median	0	7.3	6690100	6690100	0	0	0	0
Fructose-bisphosphatealdolaseA	Fructose-bisphosphatealdolaseA	8	8	8	p|P04075|ALDOA_HUMAN Fructose-bisphosphate aldolase A OS=Homo sapiens GN=ALDOA PE=1 SV=2	1	8	8	8	5	7	5	7	5	7	29.7	29.7	29.7	39.42	364	364	0	33.377	1.9832	1.4508	155.66	4	0	Leave out requantified	2.2093	NaN	2.6746	NaN	76.422	NaN	3	1	0	0	Leave out requantified	Median	18.4	24.2	60108000	38395000	21712000	25650000	4870000	20780000
Fructose-bisphosphatealdolaseC	Fructose-bisphosphatealdolaseC	1	1	1	p|P09972|ALDOC_HUMAN Fructose-bisphosphate aldolase C OS=Homo sapiens GN=ALDOC PE=1 SV=2	1	1	1	1	1	1	1	1	1	1	6.3	6.3	6.3	39.455	364	364	0.00043725	2.7956	NaN	NaN	NaN	0	0	Median	NaN	NaN	NaN	NaN	NaN	NaN	0	0	0	0	Median	Median	6.3	6.3	7684800	5341900	2342900	2342900	0	2342900
FTSandHook-interactingprotein	FTSandHook-interactingprotein	15	15	15	p|Q8N612|F16A2_HUMAN FTS and Hook-interacting protein OS=Homo sapiens GN=FAM160A2 PE=1 SV=3	1	15	15	15	13	9	13	9	13	9	24.2	24.2	24.2	105.57	972	972	0	38.515	NaN	NaN	NaN	0	0	Median	NaN	NaN	NaN	NaN	NaN	NaN	0	0	0	0	Median	Median	21.4	14.5	90865000	24931000	65934000	65934000	0	65934000
Fumaratehydratase,mitochondrial	Fumaratehydratase,mitochondrial	3	3	3	p|P07954|FUMH_HUMAN Fumarate hydratase, mitochondrial OS=Homo sapiens GN=FH PE=1 SV=3	1	3	3	3	1	3	1	3	1	3	8.4	8.4	8.4	54.636	510	510	0	5.2299	NaN	NaN	NaN	0	0	Median	NaN	NaN	NaN	NaN	NaN	NaN	0	0	0	0	Median	Median	3.5	8.4	11165000	9001400	2163400	2163400	0	2163400
Fumarylacetoacetatehydrolasedomain-containingprotein2B;Fumarylacetoacetatehydrolasedomain-containingprotein2A	Fumarylacetoacetatehydrolasedomain-containingprotein2B;Fumarylacetoacetatehydrolasedomain-containingprotein2A	2;2	2;2	2;2	p|Q6P2I3|FAH2B_HUMAN Fumarylacetoacetate hydrolase domain-containing protein 2B OS=Homo sapiens GN=FAHD2B PE=1 SV=1;p|Q96GK7|FAH2A_HUMAN Fumarylacetoacetate hydrolase domain-containing protein 2A OS=Homo sapiens GN=FAHD2A PE=1 SV=1	2	2	2	2	1	2	1	2	1	2	11.1	11.1	11.1	34.613	314	314;314	0	10.805	NaN	NaN	NaN	0	0	Median	NaN	NaN	NaN	NaN	NaN	NaN	0	0	0	0	Median	Median	4.8	11.1	8657500	5376000	3281500	3281500	0	3281500
FUN14domain-containingprotein2	FUN14domain-containingprotein2	1	1	1	p|Q9BWH2|FUND2_HUMAN FUN14 domain-containing protein 2 OS=Homo sapiens GN=FUNDC2 PE=1 SV=2	1	1	1	1	0	1	0	1	0	1	5.8	5.8	5.8	20.675	189	189	0.00084424	2.4325	NaN	NaN	NaN	0	0	Median	NaN	NaN	NaN	NaN	NaN	NaN	0	0	0	0	Median	Median	0	5.8	504750	504750	0	0	0	0
FYVEandcoiled-coildomain-containingprotein1	FYVEandcoiled-coildomain-containingprotein1	1	1	1	p|Q9BQS8|FYCO1_HUMAN FYVE and coiled-coil domain-containing protein 1 OS=Homo sapiens GN=FYCO1 PE=1 SV=3	1	1	1	1	1	1	1	1	1	1	0.9	0.9	0.9	166.98	1478	1478	0.000489	4.2316	NaN	NaN	NaN	0	0	Median	NaN	NaN	NaN	NaN	NaN	NaN	0	0	0	0	Median	Median	0.9	0.9	1689500	852380	837080	837080	0	837080
G1/S-specificcyclin-D3	G1/S-specificcyclin-D3	2	2	2	p|P30281|CCND3_HUMAN G1/S-specific cyclin-D3 OS=Homo sapiens GN=CCND3 PE=1 SV=2	1	2	2	2	1	2	1	2	1	2	11.3	11.3	11.3	32.519	292	292	0.00048638	4.1583	NaN	NaN	NaN	0	0	Median	NaN	NaN	NaN	NaN	NaN	NaN	0	0	0	0	Median	Median	4.1	11.3	1549300	829020	720270	720270	0	720270
G2/mitotic-specificcyclin-B1	G2/mitotic-specificcyclin-B1	5	5	5	p|P14635|CCNB1_HUMAN G2/mitotic-specific cyclin-B1 OS=Homo sapiens GN=CCNB1 PE=1 SV=1	1	5	5	5	4	1	4	1	4	1	12.7	12.7	12.7	48.337	433	433	0	7.362	NaN	NaN	NaN	0	0	Median	NaN	NaN	NaN	NaN	NaN	NaN	0	0	0	0	Median	Median	10.2	2.5	12358000	2652900	9705300	9705300	0	9705300
G2/mitotic-specificcyclin-B2	G2/mitotic-specificcyclin-B2	8	8	8	p|O95067|CCNB2_HUMAN G2/mitotic-specific cyclin-B2 OS=Homo sapiens GN=CCNB2 PE=1 SV=1	1	8	8	8	4	6	4	6	4	6	26.9	26.9	26.9	45.281	398	398	0	21.579	NaN	NaN	NaN	0	0	Median	NaN	NaN	NaN	NaN	NaN	NaN	0	0	0	0	Median	Median	15.6	19.6	25159000	15990000	9169700	9169700	0	9169700
Galactokinase	Galactokinase	4	4	4	p|P51570|GALK1_HUMAN Galactokinase OS=Homo sapiens GN=GALK1 PE=1 SV=1	1	4	4	4	3	3	3	3	3	3	15.3	15.3	15.3	42.272	392	392	0	16.615	NaN	NaN	NaN	0	0	Median	NaN	NaN	NaN	NaN	NaN	NaN	0	0	0	0	Median	Median	12.5	12.5	22235000	7339600	14896000	14896000	0	14896000
Galectin-1	Galectin-1	1	1	1	p|P09382|LEG1_HUMAN Galectin-1 OS=Homo sapiens GN=LGALS1 PE=1 SV=2	1	1	1	1	0	1	0	1	0	1	13.3	13.3	13.3	14.716	135	135	0	4.323	NaN	NaN	NaN	0	0	Median	NaN	NaN	NaN	NaN	NaN	NaN	0	0	0	0	Median	Median	0	13.3	1339100	1339100	0	0	0	0
Galectin-3-bindingprotein	Galectin-3-bindingprotein	8	8	8	p|Q08380|LG3BP_HUMAN Galectin-3-binding protein OS=Homo sapiens GN=LGALS3BP PE=1 SV=1	1	8	8	8	6	6	6	6	6	6	17.1	17.1	17.1	65.33	585	585	0	33.907	0.88765	0.34004	92.736	2	0	Median	NaN	NaN	NaN	NaN	NaN	NaN	1	1	0	0	Median	Median	13	12.5	85717000	40445000	45272000	45115000	1771400	43344000
Gamma-interferon-induciblelysosomalthiolreductase	Gamma-interferon-induciblelysosomalthiolreductase	1	1	1	p|P13284|GILT_HUMAN Gamma-interferon-inducible lysosomal thiol reductase OS=Homo sapiens GN=IFI30 PE=1 SV=3	1	1	1	1	1	1	1	1	1	1	4.4	4.4	4.4	27.963	250	250	1	-2	NaN	NaN	NaN	0	0	Median	NaN	NaN	NaN	NaN	NaN	NaN	0	0	0	0	Median	Median	4.4	4.4	5923600	575890	5347700	5347700	0	5347700
Gamma-interferon-inducibleprotein16	Gamma-interferon-inducibleprotein16	1	1	1	p|Q16666|IF16_HUMAN Gamma-interferon-inducible protein 16 OS=Homo sapiens GN=IFI16 PE=1 SV=3	1	1	1	1	1	0	1	0	1	0	2	2	2	88.255	785	785	0.0043599	1.8473	NaN	NaN	NaN	0	0	Median	NaN	NaN	NaN	NaN	NaN	NaN	0	0	0	0	Median	Median	2	0	727460	0	727460	727460	0	727460
Gamma-secretasesubunitAPH-1A	Gamma-secretasesubunitAPH-1A	2	2	2	p|Q96BI3|APH1A_HUMAN Gamma-secretase subunit APH-1A OS=Homo sapiens GN=APH1A PE=1 SV=1	1	2	2	2	1	1	1	1	1	1	5.3	5.3	5.3	28.996	265	265	0	7.5377	NaN	NaN	NaN	0	0	Median	NaN	NaN	NaN	NaN	NaN	NaN	0	0	0	0	Median	Median	5.3	4.9	3390000	3390000	0	0	0	0
Gamma-solubleNSFattachmentprotein	Gamma-solubleNSFattachmentprotein	2	2	2	p|Q99747|SNAG_HUMAN Gamma-soluble NSF attachment protein OS=Homo sapiens GN=NAPG PE=1 SV=1	1	2	2	2	1	2	1	2	1	2	9	9	9	34.746	312	312	0	7.3648	NaN	NaN	NaN	0	0	Median	NaN	NaN	NaN	NaN	NaN	NaN	0	0	0	0	Median	Median	5.4	9	8570100	6461100	2109000	2109000	0	2109000
Gamma-tubulincomplexcomponent2	Gamma-tubulincomplexcomponent2	28	28	28	p|Q9BSJ2|GCP2_HUMAN Gamma-tubulin complex component 2 OS=Homo sapiens GN=TUBGCP2 PE=1 SV=2	1	28	28	28	19	20	19	20	19	20	41.5	41.5	41.5	102.53	902	902	0	92.538	NaN	NaN	NaN	1	0	Median	NaN	NaN	NaN	NaN	NaN	NaN	1	0	0	0	Median	Median	25.4	31.8	273540000	119280000	154260000	154480000	216860	154260000
Gamma-tubulincomplexcomponent3	Gamma-tubulincomplexcomponent3	23	23	23	p|Q96CW5|GCP3_HUMAN Gamma-tubulin complex component 3 OS=Homo sapiens GN=TUBGCP3 PE=1 SV=2	1	23	23	23	15	15	15	15	15	15	35.9	35.9	35.9	103.57	907	907	0	78.298	NaN	NaN	NaN	0	0	Median	NaN	NaN	NaN	NaN	NaN	NaN	0	0	0	0	Median	Median	23.8	21.5	190870000	70499000	120370000	120370000	0	120370000
Gamma-tubulincomplexcomponent4	Gamma-tubulincomplexcomponent4	21	21	21	p|Q9UGJ1|GCP4_HUMAN Gamma-tubulin complex component 4 OS=Homo sapiens GN=TUBGCP4 PE=1 SV=1	1	21	21	21	18	16	18	16	18	16	46.9	46.9	46.9	76.088	667	667	0	99.852	18.908	0.93378	26.689	4	0	Leave out requantified	18.908	NaN	0.93378	NaN	26.689	NaN	4	0	0	0	Leave out requantified	Median	40.5	37.9	895050000	378630000	516420000	525820000	9400400	516420000
Gamma-tubulincomplexcomponent5	Gamma-tubulincomplexcomponent5	1	1	1	p|Q96RT8|GCP5_HUMAN Gamma-tubulin complex component 5 OS=Homo sapiens GN=TUBGCP5 PE=1 SV=1	1	1	1	1	1	1	1	1	1	1	1.5	1.5	1.5	118.32	1024	1024	0.0012361	2.1902	NaN	NaN	NaN	0	0	Median	NaN	NaN	NaN	NaN	NaN	NaN	0	0	0	0	Median	Median	1.5	1.5	1059800	1059800	0	0	0	0
Gamma-tubulincomplexcomponent6	Gamma-tubulincomplexcomponent6	2	2	2	p|Q96RT7|GCP6_HUMAN Gamma-tubulin complex component 6 OS=Homo sapiens GN=TUBGCP6 PE=1 SV=3	1	2	2	2	2	1	2	1	2	1	1.4	1.4	1.4	200.5	1819	1819	0.001249	2.2956	NaN	NaN	NaN	0	0	Median	NaN	NaN	NaN	NaN	NaN	NaN	0	0	0	0	Median	Median	1.4	0.7	4637300	2576400	2060900	2060900	0	2060900
Ganglioside-induceddifferentiation-associatedprotein1	Ganglioside-induceddifferentiation-associatedprotein1	3	3	3	p|Q8TB36|GDAP1_HUMAN Ganglioside-induced differentiation-associated protein 1 OS=Homo sapiens GN=GDAP1 PE=1 SV=3	1	3	3	3	3	1	3	1	3	1	8.9	8.9	8.9	41.345	358	358	0	7.5611	4.265	1.3008	65.852	2	0	Median	4.265	NaN	1.3008	NaN	65.852	NaN	2	0	0	0	Median	Median	8.9	3.1	24260000	10537000	13723000	16829000	3106800	13723000
GDP-Man:Man(3)GlcNAc(2)-PP-Dolalpha-1,2-mannosyltransferase	GDP-Man:Man(3)GlcNAc(2)-PP-Dolalpha-1,2-mannosyltransferase	3	3	3	p|Q2TAA5|ALG11_HUMAN GDP-Man:Man(3)GlcNAc(2)-PP-Dol alpha-1,2-mannosyltransferase OS=Homo sapiens GN=ALG11 PE=1 SV=2	1	3	3	3	3	1	3	1	3	1	8.1	8.1	8.1	55.65	492	492	0	7.4205	NaN	NaN	NaN	1	0	Median	NaN	NaN	NaN	NaN	NaN	NaN	1	0	0	0	Median	Median	8.1	2.2	23545000	8733000	14812000	15472000	660410	14812000
Gem-associatedprotein4	Gem-associatedprotein4	43	43	43	p|P57678|GEMI4_HUMAN Gem-associated protein 4 OS=Homo sapiens GN=GEMIN4 PE=1 SV=2	1	43	43	43	37	38	37	38	37	38	49.3	49.3	49.3	120.04	1058	1058	0	323.31	21.079	1.0881	23.151	16	0	Leave out requantified	21.622	NaN	1.0249	NaN	20.847	NaN	15	1	0	0	Leave out requantified	Median	43.4	44.5	2717000000	1218200000	1498800000	1517700000	38236000	1479500000
Gem-associatedprotein5	Gem-associatedprotein5	37	37	37	p|Q8TEQ6|GEMI5_HUMAN Gem-associated protein 5 OS=Homo sapiens GN=GEMIN5 PE=1 SV=3	1	37	37	37	23	27	23	27	23	27	33.8	33.8	33.8	168.59	1508	1508	0	161.19	19.827	0.95032	22.306	3	0	Leave out requantified	19.827	NaN	0.95032	NaN	22.306	NaN	3	0	0	0	Leave out requantified	Median	18.5	26.4	564400000	321510000	242890000	246760000	3865600	242890000
GEM-interactingprotein	GEM-interactingprotein	1	1	1	p|Q9P107|GMIP_HUMAN GEM-interacting protein OS=Homo sapiens GN=GMIP PE=1 SV=2	1	1	1	1	1	0	1	0	1	0	1.9	1.9	1.9	106.68	970	970	0.001225	2.117	NaN	NaN	NaN	0	0	Median	NaN	NaN	NaN	NaN	NaN	NaN	0	0	0	0	Median	Median	1.9	0	630760	0	630760	630760	0	630760
Generaltranscriptionfactor3Cpolypeptide3	Generaltranscriptionfactor3Cpolypeptide3	5	5	5	p|Q9Y5Q9|TF3C3_HUMAN General transcription factor 3C polypeptide 3 OS=Homo sapiens GN=GTF3C3 PE=1 SV=1	1	5	5	5	4	4	4	4	4	4	8.4	8.4	8.4	101.27	886	886	0	15.268	NaN	NaN	NaN	0	0	Median	NaN	NaN	NaN	NaN	NaN	NaN	0	0	0	0	Median	Median	6.9	6.4	30193000	12586000	17608000	17608000	0	17608000
Generaltranscriptionfactor3Cpolypeptide4	Generaltranscriptionfactor3Cpolypeptide4	3	3	3	p|Q9UKN8|TF3C4_HUMAN General transcription factor 3C polypeptide 4 OS=Homo sapiens GN=GTF3C4 PE=1 SV=2	1	3	3	3	3	0	3	0	3	0	3	3	3	91.981	822	822	0.0012464	2.2641	NaN	NaN	NaN	0	0	Median	NaN	NaN	NaN	NaN	NaN	NaN	0	0	0	0	Median	Median	3	0	8143300	0	8143300	8143300	0	8143300
GeneraltranscriptionfactorIIFsubunit2	GeneraltranscriptionfactorIIFsubunit2	2	2	2	p|P13984|T2FB_HUMAN General transcription factor IIF subunit 2 OS=Homo sapiens GN=GTF2F2 PE=1 SV=2	1	2	2	2	1	1	1	1	1	1	11.2	11.2	11.2	28.38	249	249	0.00044543	3.0311	NaN	NaN	NaN	0	0	Median	NaN	NaN	NaN	NaN	NaN	NaN	0	0	0	0	Median	Median	3.2	8	3802000	1981300	1820700	1820700	0	1820700
GeneraltranscriptionfactorIIHsubunit3	GeneraltranscriptionfactorIIHsubunit3	3	3	3	p|Q13889|TF2H3_HUMAN General transcription factor IIH subunit 3 OS=Homo sapiens GN=GTF2H3 PE=1 SV=2	1	3	3	3	2	3	2	3	2	3	12.3	12.3	12.3	34.378	308	308	0	8.9561	NaN	NaN	NaN	0	0	Median	NaN	NaN	NaN	NaN	NaN	NaN	0	0	0	0	Median	Median	9.7	12.3	16474000	7488400	8986000	8986000	0	8986000
GeneraltranscriptionfactorIIHsubunit4	GeneraltranscriptionfactorIIHsubunit4	7	7	7	p|Q92759|TF2H4_HUMAN General transcription factor IIH subunit 4 OS=Homo sapiens GN=GTF2H4 PE=1 SV=1	1	7	7	7	6	3	6	3	6	3	22.1	22.1	22.1	52.186	462	462	0	19.747	NaN	NaN	NaN	0	0	Median	NaN	NaN	NaN	NaN	NaN	NaN	0	0	0	0	Median	Median	19	8.4	105140000	29036000	76102000	76102000	0	76102000
GeneraltranscriptionfactorII-I;GeneraltranscriptionfactorII-Irepeatdomain-containingprotein2B	GeneraltranscriptionfactorII-I	21;1	21;1	21;1	p|P78347|GTF2I_HUMAN General transcription factor II-I OS=Homo sapiens GN=GTF2I PE=1 SV=2	2	21	21	21	16	17	16	17	16	17	26.1	26.1	26.1	112.42	998	998;949	0	91.317	1.1124	0.88084	44.354	28	0	Leave out requantified	1.666	0.75951	0.66596	0.98238	106.66	31.89	12	16	0	0	Leave out requantified	Leave out requantified	21.6	20.8	256690000	124360000	132330000	113680000	38529000	75156000
Generalvesiculartransportfactorp115	Generalvesiculartransportfactorp115	29	29	29	p|O60763|USO1_HUMAN General vesicular transport factor p115 OS=Homo sapiens GN=USO1 PE=1 SV=2	1	29	29	29	23	25	23	25	23	25	42.5	42.5	42.5	107.89	962	962	0	310.47	18.376	1.2401	44.637	13	0	Leave out requantified	18.734	NaN	1.3273	NaN	28.481	NaN	12	1	0	0	Leave out requantified	Median	32	40.4	1672100000	833700000	838350000	856840000	20627000	836220000
Geranylgeranylpyrophosphatesynthase	Geranylgeranylpyrophosphatesynthase	5	5	5	p|O95749|GGPPS_HUMAN Geranylgeranyl pyrophosphate synthase OS=Homo sapiens GN=GGPS1 PE=1 SV=1	1	5	5	5	4	4	4	4	4	4	17.7	17.7	17.7	34.87	300	300	0	6.6474	NaN	NaN	NaN	0	0	Median	NaN	NaN	NaN	NaN	NaN	NaN	0	0	0	0	Median	Median	13.7	12.3	34919000	15800000	19119000	19119000	0	19119000
Germinal-centerassociatednuclearprotein	Germinal-centerassociatednuclearprotein	2	2	2	p|O60318|GANP_HUMAN Germinal-center associated nuclear protein OS=Homo sapiens GN=MCM3AP PE=1 SV=2	1	2	2	2	2	0	2	0	2	0	1.3	1.3	1.3	218.4	1980	1980	0.0020153	2.0057	NaN	NaN	NaN	0	0	Median	NaN	NaN	NaN	NaN	NaN	NaN	0	0	0	0	Median	Median	1.3	0	3945400	0	3945400	3945400	0	3945400
GH3domain-containingprotein	GH3domain-containingprotein	4	4	4	p|Q8N2G8|GHDC_HUMAN GH3 domain-containing protein OS=Homo sapiens GN=GHDC PE=1 SV=2	1	4	4	4	1	3	1	3	1	3	6.6	6.6	6.6	57.522	530	530	0	4.6701	NaN	NaN	NaN	0	0	Median	NaN	NaN	NaN	NaN	NaN	NaN	0	0	0	0	Median	Median	1.7	4.9	11025000	9319900	1704600	1704600	0	1704600
Glomulin	Glomulin	12	12	12	p|Q92990|GLMN_HUMAN Glomulin OS=Homo sapiens GN=GLMN PE=1 SV=2	1	12	12	12	10	9	10	9	10	9	22.9	22.9	22.9	68.207	594	594	0	48.359	NaN	NaN	NaN	1	0	Median	NaN	NaN	NaN	NaN	NaN	NaN	1	0	0	0	Median	Median	18.2	19.7	127020000	64875000	62148000	63974000	1826700	62148000
Glucocorticoidreceptor	Glucocorticoidreceptor	6	6	6	p|P04150|GCR_HUMAN Glucocorticoid receptor OS=Homo sapiens GN=NR3C1 PE=1 SV=1	1	6	6	6	4	4	4	4	4	4	9.9	9.9	9.9	85.658	777	777	0	29.752	NaN	NaN	NaN	0	0	Median	NaN	NaN	NaN	NaN	NaN	NaN	0	0	0	0	Median	Median	7.3	6.4	40149000	25587000	14562000	14562000	0	14562000
Glucosamine6-phosphateN-acetyltransferase	Glucosamine6-phosphateN-acetyltransferase	1	1	1	p|Q96EK6|GNA1_HUMAN Glucosamine 6-phosphate N-acetyltransferase OS=Homo sapiens GN=GNPNAT1 PE=1 SV=1	1	1	1	1	1	0	1	0	1	0	6	6	6	20.749	184	184	0.0047356	1.814	NaN	NaN	NaN	0	0	Median	NaN	NaN	NaN	NaN	NaN	NaN	0	0	0	0	Median	Median	6	0	6454800	6454800	0	6454800	6454800	0
Glucose-6-phosphatase3	Glucose-6-phosphatase3	3	3	3	p|Q9BUM1|G6PC3_HUMAN Glucose-6-phosphatase 3 OS=Homo sapiens GN=G6PC3 PE=1 SV=2	1	3	3	3	3	2	3	2	3	2	16.2	16.2	16.2	38.734	346	346	0	31.884	NaN	NaN	NaN	0	0	Median	NaN	NaN	NaN	NaN	NaN	NaN	0	0	0	0	Median	Median	16.2	11.8	128690000	85086000	43599000	43599000	0	43599000
Glucose-6-phosphate1-dehydrogenase	Glucose-6-phosphate1-dehydrogenase	2	2	2	p|P11413|G6PD_HUMAN Glucose-6-phosphate 1-dehydrogenase OS=Homo sapiens GN=G6PD PE=1 SV=4	1	2	2	2	2	1	2	1	2	1	5.2	5.2	5.2	59.256	515	515	0.0004717	3.7552	NaN	NaN	NaN	0	0	Median	NaN	NaN	NaN	NaN	NaN	NaN	0	0	0	0	Median	Median	5.2	3.1	5019900	1209000	3810900	3810900	0	3810900
Glucose-6-phosphateisomerase;CON__Q3ZBD7	Glucose-6-phosphateisomerase	3;1	3;1	3;1	p|P06744|G6PI_HUMAN Glucose-6-phosphate isomerase OS=Homo sapiens GN=GPI PE=1 SV=4	2	3	3	3	2	2	2	2	2	2	7.2	7.2	7.2	63.146	558	558;557	0	6.3648	NaN	NaN	NaN	0	0	Median	NaN	NaN	NaN	NaN	NaN	NaN	0	0	0	0	Median	Median	5.2	4.5	11205000	4055800	7149000	7149000	0	7149000
Glucose-fructoseoxidoreductasedomain-containingprotein1	Glucose-fructoseoxidoreductasedomain-containingprotein1	1	1	1	p|Q9NXC2|GFOD1_HUMAN Glucose-fructose oxidoreductase domain-containing protein 1 OS=Homo sapiens GN=GFOD1 PE=1 SV=1	1	1	1	1	0	1	0	1	0	1	3.1	3.1	3.1	43.157	390	390	0.0055075	1.79	NaN	NaN	NaN	0	0	Median	NaN	NaN	NaN	NaN	NaN	NaN	0	0	0	0	Median	Median	0	3.1	4275400	4275400	0	0	0	0
Glucose-induceddegradationprotein8homolog	Glucose-induceddegradationprotein8homolog	1	1	1	p|Q9NWU2|GID8_HUMAN Glucose-induced degradation protein 8 homolog OS=Homo sapiens GN=GID8 PE=1 SV=1	1	1	1	1	0	1	0	1	0	1	7.5	7.5	7.5	26.748	228	228	0.00085106	2.4842	NaN	NaN	NaN	0	0	Median	NaN	NaN	NaN	NaN	NaN	NaN	0	0	0	0	Median	Median	0	7.5	3309200	3309200	0	0	0	0
Glucosidase2subunitbeta	Glucosidase2subunitbeta	6	6	6	p|P14314|GLU2B_HUMAN Glucosidase 2 subunit beta OS=Homo sapiens GN=PRKCSH PE=1 SV=2	1	6	6	6	5	3	5	3	5	3	12.7	12.7	12.7	59.425	528	528	0	22.043	NaN	NaN	NaN	1	0	Median	NaN	NaN	NaN	NaN	NaN	NaN	1	0	0	0	Median	Median	10.6	6.8	28473000	9185800	19287000	21620000	2333200	19287000
Glucosylceramidase	Glucosylceramidase	2	2	2	p|P04062|GLCM_HUMAN Glucosylceramidase OS=Homo sapiens GN=GBA PE=1 SV=3	1	2	2	2	1	1	1	1	1	1	3.4	3.4	3.4	59.716	536	536	0.0012371	2.1959	NaN	NaN	NaN	0	0	Median	NaN	NaN	NaN	NaN	NaN	NaN	0	0	0	0	Median	Median	1.9	1.5	4192400	2560600	1631700	1631700	0	1631700
Glutamate--cysteineligaseregulatorysubunit	Glutamate--cysteineligaseregulatorysubunit	2	2	2	p|P48507|GSH0_HUMAN Glutamate--cysteine ligase regulatory subunit OS=Homo sapiens GN=GCLM PE=1 SV=1	1	2	2	2	0	2	0	2	0	2	8.8	8.8	8.8	30.727	274	274	0.0004386	2.8224	NaN	NaN	NaN	0	0	Median	NaN	NaN	NaN	NaN	NaN	NaN	0	0	0	0	Median	Median	0	8.8	2632400	2632400	0	0	0	0
Glutamatedehydrogenase1,mitochondrial;Glutamatedehydrogenase2,mitochondrial	Glutamatedehydrogenase1,mitochondrial;Glutamatedehydrogenase2,mitochondrial	5;3	5;3	5;3	p|P00367|DHE3_HUMAN Glutamate dehydrogenase 1, mitochondrial OS=Homo sapiens GN=GLUD1 PE=1 SV=2;p|P49448|DHE4_HUMAN Glutamate dehydrogenase 2, mitochondrial OS=Homo sapiens GN=GLUD2 PE=1 SV=2	2	5	5	5	4	1	4	1	4	1	11.3	11.3	11.3	61.397	558	558;558	0	4.3944	NaN	NaN	NaN	0	0	Median	NaN	NaN	NaN	NaN	NaN	NaN	0	0	0	0	Median	Median	9.5	1.8	13393000	2217300	11176000	11176000	0	11176000
Glutaminasekidneyisoform,mitochondrial	Glutaminasekidneyisoform,mitochondrial	8	8	8	p|O94925|GLSK_HUMAN Glutaminase kidney isoform, mitochondrial OS=Homo sapiens GN=GLS PE=1 SV=1	1	8	8	8	5	5	5	5	5	5	15.8	15.8	15.8	73.46	669	669	0	31.362	NaN	NaN	NaN	0	0	Median	NaN	NaN	NaN	NaN	NaN	NaN	0	0	0	0	Median	Median	9	10.9	49890000	26587000	23303000	23303000	0	23303000
Glutamine--fructose-6-phosphateaminotransferase[isomerizing]1	Glutamine--fructose-6-phosphateaminotransferase[isomerizing]1	17	17	14	p|Q06210|GFPT1_HUMAN Glutamine--fructose-6-phosphate aminotransferase [isomerizing] 1 OS=Homo sapiens GN=GFPT1 PE=1 SV=3	1	17	17	14	10	11	10	11	8	9	33.2	33.2	25.9	78.806	699	699	0	49.043	NaN	NaN	NaN	0	0	Median	NaN	NaN	NaN	NaN	NaN	NaN	0	0	0	0	Median	Median	18.3	22	99804000	53415000	46389000	46389000	0	46389000
Glutamine-richprotein1	Glutamine-richprotein1	5	5	5	p|Q2TAL8|QRIC1_HUMAN Glutamine-rich protein 1 OS=Homo sapiens GN=QRICH1 PE=1 SV=1	1	5	5	5	4	5	4	5	4	5	7.2	7.2	7.2	86.435	776	776	0	25.793	NaN	NaN	NaN	0	0	Median	NaN	NaN	NaN	NaN	NaN	NaN	0	0	0	0	Median	Median	6.1	7.2	17566000	7119900	10446000	10446000	0	10446000
Glutamine--tRNAligase	Glutamine--tRNAligase	19	19	19	p|P47897|SYQ_HUMAN Glutamine--tRNA ligase OS=Homo sapiens GN=QARS PE=1 SV=1	1	19	19	19	13	13	13	13	13	13	31.4	31.4	31.4	87.798	775	775	0	45.744	3.9597	0.664	4.8573	2	0	Median	3.9597	NaN	0.664	NaN	4.8573	NaN	2	0	0	0	Median	Median	20.8	21.2	149140000	73652000	75485000	78286000	2801000	75485000
Glutaminyl-peptidecyclotransferase-likeprotein	Glutaminyl-peptidecyclotransferase-likeprotein	5	5	5	p|Q9NXS2|QPCTL_HUMAN Glutaminyl-peptide cyclotransferase-like protein OS=Homo sapiens GN=QPCTL PE=1 SV=2	1	5	5	5	3	4	3	4	3	4	17.3	17.3	17.3	42.924	382	382	0	27.819	NaN	NaN	NaN	0	0	Median	NaN	NaN	NaN	NaN	NaN	NaN	0	0	0	0	Median	Median	11	12.8	60457000	41914000	18543000	18543000	0	18543000
Glutaryl-CoAdehydrogenase,mitochondrial	Glutaryl-CoAdehydrogenase,mitochondrial	7	7	7	p|Q92947|GCDH_HUMAN Glutaryl-CoA dehydrogenase, mitochondrial OS=Homo sapiens GN=GCDH PE=1 SV=1	1	7	7	7	7	6	7	6	7	6	25.1	25.1	25.1	48.127	438	438	0	32.847	NaN	NaN	NaN	0	0	Median	NaN	NaN	NaN	NaN	NaN	NaN	0	0	0	0	Median	Median	25.1	23.5	79390000	38821000	40569000	40569000	0	40569000
GlutathioneS-transferasekappa1	GlutathioneS-transferasekappa1	11	11	11	p|Q9Y2Q3|GSTK1_HUMAN Glutathione S-transferase kappa 1 OS=Homo sapiens GN=GSTK1 PE=1 SV=3	1	11	11	11	9	8	9	8	9	8	59.7	59.7	59.7	25.497	226	226	0	87.987	NaN	NaN	NaN	1	0	Median	NaN	NaN	NaN	NaN	NaN	NaN	1	0	0	0	Median	Median	54.4	41.6	393610000	181320000	212290000	215130000	2842300	212290000
GlutathioneS-transferaseMu4;GlutathioneS-transferaseMu2;GlutathioneS-transferaseMu1	GlutathioneS-transferaseMu4;GlutathioneS-transferaseMu2;GlutathioneS-transferaseMu1	2;1;1	2;1;1	2;1;1	p|Q03013|GSTM4_HUMAN Glutathione S-transferase Mu 4 OS=Homo sapiens GN=GSTM4 PE=1 SV=3;p|P28161|GSTM2_HUMAN Glutathione S-transferase Mu 2 OS=Homo sapiens GN=GSTM2 PE=1 SV=2;p|P09488|GSTM1_HUMAN Glutathione S-transferase Mu 1 OS=Homo sapiens GN=GSTM1 PE=1	3	2	2	2	1	1	1	1	1	1	12.4	12.4	12.4	25.561	218	218;218;218	0.00043085	2.6317	NaN	NaN	NaN	0	0	Median	NaN	NaN	NaN	NaN	NaN	NaN	0	0	0	0	Median	Median	6	6.4	12389000	2638900	9750000	9750000	0	9750000
GlutathioneS-transferasetheta-2B;GlutathioneS-transferasetheta-2	GlutathioneS-transferasetheta-2B;GlutathioneS-transferasetheta-2	3;2	3;2	3;2	p|P0CG30|GSTT2_HUMAN Glutathione S-transferase theta-2B OS=Homo sapiens GN=GSTT2B PE=1 SV=1;p|P0CG29|GST2_HUMAN Glutathione S-transferase theta-2 OS=Homo sapiens GN=GSTT2 PE=1 SV=1	2	3	3	3	2	3	2	3	2	3	21.3	21.3	21.3	27.507	244	244;244	0	5.7718	NaN	NaN	NaN	0	0	Median	NaN	NaN	NaN	NaN	NaN	NaN	0	0	0	0	Median	Median	14.8	21.3	9781400	5810300	3971000	3971000	0	3971000
Glyceraldehyde-3-phosphatedehydrogenase;Glyceraldehyde-3-phosphatedehydrogenase,testis-specific	Glyceraldehyde-3-phosphatedehydrogenase	17;1	17;1	17;1	p|P04406|G3P_HUMAN Glyceraldehyde-3-phosphate dehydrogenase OS=Homo sapiens GN=GAPDH PE=1 SV=3	2	17	17	17	12	17	12	17	12	17	76.4	76.4	76.4	36.053	335	335;408	0	128.67	0.58428	0.21017	107.14	17	0	Leave out requantified	4.5839	0.053809	0.26008	0.12294	98.204	39.947	10	7	0	0	Leave out requantified	Leave out requantified	60	76.4	1054000000	621090000	432900000	473810000	61695000	412110000
Glycerol-3-phosphateacyltransferase3	Glycerol-3-phosphateacyltransferase3	6	6	5	p|Q53EU6|GPAT3_HUMAN Glycerol-3-phosphate acyltransferase 3 OS=Homo sapiens GN=GPAT3 PE=1 SV=2	1	6	6	5	5	4	5	4	4	3	19.1	19.1	17.1	48.705	434	434	0	17.23	NaN	NaN	NaN	0	0	Median	NaN	NaN	NaN	NaN	NaN	NaN	0	0	0	0	Median	Median	15.9	11.5	39707000	14327000	25380000	25380000	0	25380000
Glycerol-3-phosphateacyltransferase4	Glycerol-3-phosphateacyltransferase4	3	2	2	p|Q86UL3|GPAT4_HUMAN Glycerol-3-phosphate acyltransferase 4 OS=Homo sapiens GN=GPAT4 PE=1 SV=1	1	3	2	2	3	1	2	0	2	0	8.1	6.1	6.1	52.07	456	456	0	8.7791	NaN	NaN	NaN	0	0	Median	NaN	NaN	NaN	NaN	NaN	NaN	0	0	0	0	Median	Median	8.1	2	15665000	0	15665000	15665000	0	15665000
Glycerol-3-phosphatedehydrogenase,mitochondrial	Glycerol-3-phosphatedehydrogenase,mitochondrial	19	19	19	p|P43304|GPDM_HUMAN Glycerol-3-phosphate dehydrogenase, mitochondrial OS=Homo sapiens GN=GPD2 PE=1 SV=3	1	19	19	19	12	11	12	11	12	11	33.1	33.1	33.1	80.852	727	727	0	72.692	1.4202	0.42125	107.78	2	0	Median	NaN	NaN	NaN	NaN	NaN	NaN	1	1	0	0	Median	Median	21.9	20.4	195810000	102160000	93644000	93784000	1120100	92664000
Glycerol-3-phosphatedehydrogenase1-likeprotein	Glycerol-3-phosphatedehydrogenase1-likeprotein	2	2	2	p|Q8N335|GPD1L_HUMAN Glycerol-3-phosphate dehydrogenase 1-like protein OS=Homo sapiens GN=GPD1L PE=1 SV=1	1	2	2	2	2	2	2	2	2	2	6.3	6.3	6.3	38.418	351	351	0	7.0373	NaN	NaN	NaN	0	0	Median	NaN	NaN	NaN	NaN	NaN	NaN	0	0	0	0	Median	Median	6.3	6.3	17216000	8591500	8624400	8624400	0	8624400
Glycerophosphodiesterphosphodiesterasedomain-containingprotein1	Glycerophosphodiesterphosphodiesterasedomain-containingprotein1	11	11	11	p|Q8N9F7|GDPD1_HUMAN Glycerophosphodiester phosphodiesterase domain-containing protein 1 OS=Homo sapiens GN=GDPD1 PE=1 SV=2	1	11	11	11	9	7	9	7	9	7	40.4	40.4	40.4	36.167	314	314	0	95.144	16.608	0.83293	67.222	5	0	Leave out requantified	16.608	NaN	0.83293	NaN	67.222	NaN	5	0	0	0	Leave out requantified	Median	30.3	30.6	291820000	135470000	156350000	169580000	13227000	156350000
Glycerophosphodiesterphosphodiesterasedomain-containingprotein3	Glycerophosphodiesterphosphodiesterasedomain-containingprotein3	3	3	3	p|Q7L5L3|GDPD3_HUMAN Glycerophosphodiester phosphodiesterase domain-containing protein 3 OS=Homo sapiens GN=GDPD3 PE=2 SV=3	1	3	3	3	1	3	1	3	1	3	10.1	10.1	10.1	36.596	318	318	0	5.3197	NaN	NaN	NaN	1	0	Median	NaN	NaN	NaN	NaN	NaN	NaN	1	0	0	0	Median	Median	3.5	10.1	8044700	6658100	1386600	1549900	163300	1386600
Glycogen[starch]synthase,muscle	Glycogen[starch]synthase,muscle	17	17	17	p|P13807|GYS1_HUMAN Glycogen [starch] synthase, muscle OS=Homo sapiens GN=GYS1 PE=1 SV=2	1	17	17	17	14	12	14	12	14	12	31.6	31.6	31.6	83.785	737	737	0	84.06	2.9709	0.87917	51.174	2	0	Median	NaN	NaN	NaN	NaN	NaN	NaN	1	1	0	0	Median	Median	24.3	22.1	280290000	113530000	166750000	162720000	1445900	161270000
Glycogendebranchingenzyme	Glycogendebranchingenzyme	22	22	22	p|P35573|GDE_HUMAN Glycogen debranching enzyme OS=Homo sapiens GN=AGL PE=1 SV=3	1	22	22	22	7	20	7	20	7	20	19	19	19	174.76	1532	1532	0	73.16	3.7133	5.2335	206.53	9	0	Leave out requantified	0.40196	4.2571	0.17472	6.6448	112.47	23.85	3	6	0	0	Leave out requantified	Leave out requantified	5.7	17.4	139600000	34662000	104930000	29558000	25498000	4060300
Glycolipidtransferprotein	Glycolipidtransferprotein	2	2	2	p|Q9NZD2|GLTP_HUMAN Glycolipid transfer protein OS=Homo sapiens GN=GLTP PE=1 SV=3	1	2	2	2	0	2	0	2	0	2	12.9	12.9	12.9	23.85	209	209	0	4.2674	NaN	NaN	NaN	0	0	Median	NaN	NaN	NaN	NaN	NaN	NaN	0	0	0	0	Median	Median	0	12.9	2800100	2800100	0	0	0	0
Glycosaminoglycanxylosylkinase	Glycosaminoglycanxylosylkinase	4	4	4	p|O75063|XYLK_HUMAN Glycosaminoglycan xylosylkinase OS=Homo sapiens GN=FAM20B PE=1 SV=1	1	4	4	4	3	1	3	1	3	1	13.7	13.7	13.7	46.432	409	409	0	7.9387	NaN	NaN	NaN	0	0	Median	NaN	NaN	NaN	NaN	NaN	NaN	0	0	0	0	Median	Median	11.2	2.4	11832000	2823700	9008500	9008500	0	9008500
Glycosylatedlysosomalmembraneprotein	Glycosylatedlysosomalmembraneprotein	1	1	1	p|Q8WWB7|GLMP_HUMAN Glycosylated lysosomal membrane protein OS=Homo sapiens GN=GLMP PE=1 SV=1	1	1	1	1	0	1	0	1	0	1	4.9	4.9	4.9	43.864	406	406	0.0012505	2.3128	NaN	NaN	NaN	0	0	Median	NaN	NaN	NaN	NaN	NaN	NaN	0	0	0	0	Median	Median	0	4.9	2955400	2955400	0	0	0	0
Glycosylphosphatidylinositolanchorattachment1protein	Glycosylphosphatidylinositolanchorattachment1protein	6	6	6	p|O43292|GPAA1_HUMAN Glycosylphosphatidylinositol anchor attachment 1 protein OS=Homo sapiens GN=GPAA1 PE=1 SV=3	1	6	6	6	3	4	3	4	3	4	9.7	9.7	9.7	67.622	621	621	0	15.563	NaN	NaN	NaN	0	0	Median	NaN	NaN	NaN	NaN	NaN	NaN	0	0	0	0	Median	Median	4.7	6.8	77715000	36743000	40972000	40972000	0	40972000
Glycosyltransferase8domain-containingprotein1	Glycosyltransferase8domain-containingprotein1	2	2	2	p|Q68CQ7|GL8D1_HUMAN Glycosyltransferase 8 domain-containing protein 1 OS=Homo sapiens GN=GLT8D1 PE=1 SV=2	1	2	2	2	1	1	1	1	1	1	8.9	8.9	8.9	41.935	371	371	0.00048948	4.2384	NaN	NaN	NaN	0	0	Median	NaN	NaN	NaN	NaN	NaN	NaN	0	0	0	0	Median	Median	3	5.9	14398000	3694900	10703000	10703000	0	10703000
GlycylpeptideN-tetradecanoyltransferase1	GlycylpeptideN-tetradecanoyltransferase1	1	1	1	p|P30419|NMT1_HUMAN Glycylpeptide N-tetradecanoyltransferase 1 OS=Homo sapiens GN=NMT1 PE=1 SV=2	1	1	1	1	1	1	1	1	1	1	2.6	2.6	2.6	56.806	496	496	0.0035871	1.9011	NaN	NaN	NaN	0	0	Median	NaN	NaN	NaN	NaN	NaN	NaN	0	0	0	0	Median	Median	2.6	2.6	379250	201840	177410	177410	0	177410
Glypican-2	Glypican-2	1	1	1	p|Q8N158|GPC2_HUMAN Glypican-2 OS=Homo sapiens GN=GPC2 PE=2 SV=1	1	1	1	1	1	0	1	0	1	0	2.9	2.9	2.9	62.829	579	579	0.00044464	3.0087	NaN	NaN	NaN	0	0	Median	NaN	NaN	NaN	NaN	NaN	NaN	0	0	0	0	Median	Median	2.9	0	1386900	0	1386900	1386900	0	1386900
GolgiapparatusmembraneproteinTVP23homologC	GolgiapparatusmembraneproteinTVP23homologC	1	1	1	p|Q96ET8|TV23C_HUMAN Golgi apparatus membrane protein TVP23 homolog C OS=Homo sapiens GN=TVP23C PE=1 SV=3	1	1	1	1	1	0	1	0	1	0	9.8	9.8	9.8	31.104	276	276	0.00047259	3.7709	NaN	NaN	NaN	0	0	Median	NaN	NaN	NaN	NaN	NaN	NaN	0	0	0	0	Median	Median	9.8	0	3349500	0	3349500	3349500	0	3349500
Golgiapparatusprotein1	Golgiapparatusprotein1	4	4	4	p|Q92896|GSLG1_HUMAN Golgi apparatus protein 1 OS=Homo sapiens GN=GLG1 PE=1 SV=2	1	4	4	4	4	1	4	1	4	1	4.8	4.8	4.8	134.55	1179	1179	0	6.1075	NaN	NaN	NaN	0	0	Median	NaN	NaN	NaN	NaN	NaN	NaN	0	0	0	0	Median	Median	4.8	1.4	13579000	3883500	9695400	9695400	0	9695400
Golgiintegralmembraneprotein4	Golgiintegralmembraneprotein4	4	4	4	p|O00461|GOLI4_HUMAN Golgi integral membrane protein 4 OS=Homo sapiens GN=GOLIM4 PE=1 SV=1	1	4	4	4	1	4	1	4	1	4	7.2	7.2	7.2	81.879	696	696	0	6.7786	NaN	NaN	NaN	0	0	Median	NaN	NaN	NaN	NaN	NaN	NaN	0	0	0	0	Median	Median	1.9	7.2	17510000	13189000	4321500	4321500	0	4321500
GolginsubfamilyAmember2	GolginsubfamilyAmember2	2	2	2	p|Q08379|GOGA2_HUMAN Golgin subfamily A member 2 OS=Homo sapiens GN=GOLGA2 PE=1 SV=3	1	2	2	2	2	2	2	2	2	2	2.3	2.3	2.3	113.08	1002	1002	0	12.945	NaN	NaN	NaN	0	0	Median	NaN	NaN	NaN	NaN	NaN	NaN	0	0	0	0	Median	Median	2.3	2.3	2328700	1883300	445390	445390	0	445390
GolginsubfamilyAmember3	GolginsubfamilyAmember3	2	2	2	p|Q08378|GOGA3_HUMAN Golgin subfamily A member 3 OS=Homo sapiens GN=GOLGA3 PE=1 SV=2	1	2	2	2	2	0	2	0	2	0	1.8	1.8	1.8	167.35	1498	1498	0.008894	1.6703	NaN	NaN	NaN	0	0	Median	NaN	NaN	NaN	NaN	NaN	NaN	0	0	0	0	Median	Median	1.8	0	1573700	0	1573700	1573700	0	1573700
GolginsubfamilyAmember5	GolginsubfamilyAmember5	3	3	3	p|Q8TBA6|GOGA5_HUMAN Golgin subfamily A member 5 OS=Homo sapiens GN=GOLGA5 PE=1 SV=3	1	3	3	3	1	3	1	3	1	3	5.1	5.1	5.1	83.023	731	731	0	5.8564	NaN	NaN	NaN	1	0	Median	NaN	NaN	NaN	NaN	NaN	NaN	0	1	0	0	Median	Median	1.8	5.1	7802900	4115400	3687500	1260000	0	1260000
GolginsubfamilyBmember1	GolginsubfamilyBmember1	5	5	5	p|Q14789|GOGB1_HUMAN Golgin subfamily B member 1 OS=Homo sapiens GN=GOLGB1 PE=1 SV=2	1	5	5	5	3	3	3	3	3	3	1.8	1.8	1.8	376.01	3259	3259	0	12.246	NaN	NaN	NaN	0	0	Median	NaN	NaN	NaN	NaN	NaN	NaN	0	0	0	0	Median	Median	1.1	1.2	9980100	5140900	4839300	4839300	0	4839300
GolgipHregulatorB;GolgipHregulatorA	GolgipHregulatorB;GolgipHregulatorA	4;4	4;4	4;4	p|P0CG08|GPHRB_HUMAN Golgi pH regulator B OS=Homo sapiens GN=GPR89B PE=1 SV=1;p|B7ZAQ6|GPHRA_HUMAN Golgi pH regulator A OS=Homo sapiens GN=GPR89A PE=1 SV=2	2	4	4	4	3	2	3	2	3	2	10.5	10.5	10.5	52.916	455	455;455	0	15.448	NaN	NaN	NaN	0	0	Median	NaN	NaN	NaN	NaN	NaN	NaN	0	0	0	0	Median	Median	7.7	5.5	58482000	28243000	30239000	30239000	0	30239000
Golgireassembly-stackingprotein2	Golgireassembly-stackingprotein2	1	1	1	p|Q9H8Y8|GORS2_HUMAN Golgi reassembly-stacking protein 2 OS=Homo sapiens GN=GORASP2 PE=1 SV=3	1	1	1	1	1	1	1	1	1	1	2.7	2.7	2.7	47.145	452	452	0.0088428	1.6367	NaN	NaN	NaN	0	0	Median	NaN	NaN	NaN	NaN	NaN	NaN	0	0	0	0	Median	Median	2.7	2.7	1361700	0	1361700	1361700	0	1361700
GolgiresidentproteinGCP60	GolgiresidentproteinGCP60	4	4	4	p|Q9H3P7|GCP60_HUMAN Golgi resident protein GCP60 OS=Homo sapiens GN=ACBD3 PE=1 SV=4	1	4	4	4	1	4	1	4	1	4	15.3	15.3	15.3	60.593	528	528	0	71.09	NaN	NaN	NaN	0	0	Median	NaN	NaN	NaN	NaN	NaN	NaN	0	0	0	0	Median	Median	4.5	15.3	15888000	12444000	3443800	3443800	0	3443800
GolgiSNAPreceptorcomplexmember1	GolgiSNAPreceptorcomplexmember1	3	3	3	p|O95249|GOSR1_HUMAN Golgi SNAP receptor complex member 1 OS=Homo sapiens GN=GOSR1 PE=1 SV=1	1	3	3	3	2	2	2	2	2	2	12.4	12.4	12.4	28.612	250	250	0	12.605	NaN	NaN	NaN	1	0	Median	NaN	NaN	NaN	NaN	NaN	NaN	1	0	0	0	Median	Median	9.6	7.2	18201000	4620000	13581000	13766000	184900	13581000
GolgiSNAPreceptorcomplexmember2	GolgiSNAPreceptorcomplexmember2	4	4	4	p|O14653|GOSR2_HUMAN Golgi SNAP receptor complex member 2 OS=Homo sapiens GN=GOSR2 PE=1 SV=2	1	4	4	4	3	3	3	3	3	3	29.2	29.2	29.2	24.775	212	212	0	14.239	NaN	NaN	NaN	0	0	Median	NaN	NaN	NaN	NaN	NaN	NaN	0	0	0	0	Median	Median	17.5	21.7	26761000	19309000	7452000	7452000	0	7452000
Golgi-specificbrefeldinA-resistanceguaninenucleotideexchangefactor1	Golgi-specificbrefeldinA-resistanceguaninenucleotideexchangefactor1	26	26	26	p|Q92538|GBF1_HUMAN Golgi-specific brefeldin A-resistance guanine nucleotide exchange factor 1 OS=Homo sapiens GN=GBF1 PE=1 SV=2	1	26	26	26	21	15	21	15	21	15	18.6	18.6	18.6	206.44	1859	1859	0	100.59	NaN	NaN	NaN	0	0	Median	NaN	NaN	NaN	NaN	NaN	NaN	0	0	0	0	Median	Median	16.2	10.4	308960000	124830000	184130000	184130000	0	184130000
GolgitoERtrafficprotein4homolog	GolgitoERtrafficprotein4homolog	6	6	6	p|Q7L5D6|GET4_HUMAN Golgi to ER traffic protein 4 homolog OS=Homo sapiens GN=GET4 PE=1 SV=1	1	6	6	6	4	5	4	5	4	5	24.2	24.2	24.2	36.504	327	327	0	18.786	NaN	NaN	NaN	0	0	Median	NaN	NaN	NaN	NaN	NaN	NaN	0	0	0	0	Median	Median	16.8	19.6	42611000	12174000	30437000	30437000	0	30437000
GPI-anchortransamidase	GPI-anchortransamidase	3	3	3	p|Q92643|GPI8_HUMAN GPI-anchor transamidase OS=Homo sapiens GN=PIGK PE=1 SV=2	1	3	3	3	2	2	2	2	2	2	8.4	8.4	8.4	45.251	395	395	0	5.8724	NaN	NaN	NaN	1	0	Median	NaN	NaN	NaN	NaN	NaN	NaN	1	0	0	0	Median	Median	5.3	5.8	42464000	34354000	8110000	15209000	7098600	8110000
GPIethanolaminephosphatetransferase2	GPIethanolaminephosphatetransferase2	3	3	3	p|Q5H8A4|PIGG_HUMAN GPI ethanolamine phosphate transferase 2 OS=Homo sapiens GN=PIGG PE=1 SV=1	1	3	3	3	1	2	1	2	1	2	3.7	3.7	3.7	108.17	983	983	0.00044944	3.1423	NaN	NaN	NaN	0	0	Median	NaN	NaN	NaN	NaN	NaN	NaN	0	0	0	0	Median	Median	1.1	2.5	7265800	4350000	2915800	2915800	0	2915800
GPIethanolaminephosphatetransferase3	GPIethanolaminephosphatetransferase3	2	2	2	p|Q8TEQ8|PIGO_HUMAN GPI ethanolamine phosphate transferase 3 OS=Homo sapiens GN=PIGO PE=1 SV=3	1	2	2	2	1	1	1	1	1	1	2.4	2.4	2.4	118.7	1089	1089	0.00043253	2.6798	NaN	NaN	NaN	0	0	Median	NaN	NaN	NaN	NaN	NaN	NaN	0	0	0	0	Median	Median	1.4	1	5431200	0	5431200	5431200	0	5431200
GPItransamidasecomponentPIG-S	GPItransamidasecomponentPIG-S	8	8	8	p|Q96S52|PIGS_HUMAN GPI transamidase component PIG-S OS=Homo sapiens GN=PIGS PE=1 SV=3	1	8	8	8	6	4	6	4	6	4	21.1	21.1	21.1	61.655	555	555	0	29.082	NaN	NaN	NaN	0	0	Median	NaN	NaN	NaN	NaN	NaN	NaN	0	0	0	0	Median	Median	17.7	8.8	92595000	44969000	47626000	47626000	0	47626000
GPItransamidasecomponentPIG-T	GPItransamidasecomponentPIG-T	10	10	10	p|Q969N2|PIGT_HUMAN GPI transamidase component PIG-T OS=Homo sapiens GN=PIGT PE=1 SV=1	1	10	10	10	6	7	6	7	6	7	19.2	19.2	19.2	65.699	578	578	0	46.866	NaN	NaN	NaN	0	0	Median	NaN	NaN	NaN	NaN	NaN	NaN	0	0	0	0	Median	Median	11.8	14.2	100960000	61595000	39363000	39363000	0	39363000
GPN-loopGTPase1	GPN-loopGTPase1	13	13	13	p|Q9HCN4|GPN1_HUMAN GPN-loop GTPase 1 OS=Homo sapiens GN=GPN1 PE=1 SV=1	1	13	13	13	11	8	11	8	11	8	47.6	47.6	47.6	41.74	374	374	0	89.762	NaN	NaN	NaN	1	0	Median	NaN	NaN	NaN	NaN	NaN	NaN	1	0	0	0	Median	Median	44.9	34.2	340070000	113020000	227050000	228100000	1049500	227050000
GPN-loopGTPase2	GPN-loopGTPase2	1	1	1	p|Q9H9Y4|GPN2_HUMAN GPN-loop GTPase 2 OS=Homo sapiens GN=GPN2 PE=1 SV=2	1	1	1	1	1	0	1	0	1	0	6.8	6.8	6.8	34.56	310	310	0.00048757	4.1892	NaN	NaN	NaN	0	0	Median	NaN	NaN	NaN	NaN	NaN	NaN	0	0	0	0	Median	Median	6.8	0	0	0	0	0	0	0
GPN-loopGTPase3	GPN-loopGTPase3	4	4	4	p|Q9UHW5|GPN3_HUMAN GPN-loop GTPase 3 OS=Homo sapiens GN=GPN3 PE=1 SV=2	1	4	4	4	2	2	2	2	2	2	21.8	21.8	21.8	32.761	284	284	0	9.1811	NaN	NaN	NaN	1	0	Median	NaN	NaN	NaN	NaN	NaN	NaN	1	0	0	0	Median	Median	9.9	12	13737000	9472900	4264300	5628400	1364100	4264300
GRAMdomain-containingprotein4	GRAMdomain-containingprotein4	2	2	2	p|Q6IC98|GRAM4_HUMAN GRAM domain-containing protein 4 OS=Homo sapiens GN=GRAMD4 PE=1 SV=1	1	2	2	2	2	2	2	2	2	2	6.1	6.1	6.1	66.407	578	578	0	7.9167	NaN	NaN	NaN	1	0	Median	NaN	NaN	NaN	NaN	NaN	NaN	1	0	0	0	Median	Median	6.1	6.1	205070000	112380000	92687000	97315000	4627800	92687000
GRIPandcoiled-coildomain-containingprotein1	GRIPandcoiled-coildomain-containingprotein1	1	1	1	p|Q96CN9|GCC1_HUMAN GRIP and coiled-coil domain-containing protein 1 OS=Homo sapiens GN=GCC1 PE=1 SV=1	1	1	1	1	1	1	1	1	1	1	2.1	2.1	2.1	87.81	775	775	0.00045269	3.2245	NaN	NaN	NaN	0	0	Median	NaN	NaN	NaN	NaN	NaN	NaN	0	0	0	0	Median	Median	2.1	2.1	4557000	2496900	2060100	2060100	0	2060100
GTPase-activatingproteinandVPS9domain-containingprotein1	GTPase-activatingproteinandVPS9domain-containingprotein1	30	30	30	p|Q14C86|GAPD1_HUMAN GTPase-activating protein and VPS9 domain-containing protein 1 OS=Homo sapiens GN=GAPVD1 PE=1 SV=2	1	30	30	30	20	24	20	24	20	24	25.8	25.8	25.8	164.98	1478	1478	0	173.7	20.037	5.0754	80.63	3	0	Median	20.037	NaN	5.0754	NaN	80.63	NaN	3	0	0	0	Median	Median	20.1	20.8	434900000	241250000	193650000	195090000	1436400	193650000
GTPaseEra,mitochondrial	GTPaseEra,mitochondrial	9	9	9	p|O75616|ERAL1_HUMAN GTPase Era, mitochondrial OS=Homo sapiens GN=ERAL1 PE=1 SV=2	1	9	9	9	5	8	5	8	5	8	27.2	27.2	27.2	48.349	437	437	0	74.179	NaN	NaN	NaN	1	0	Median	NaN	NaN	NaN	NaN	NaN	NaN	0	1	0	0	Median	Median	15.3	23.6	102730000	58445000	44283000	43352000	0	43352000
GTPaseNRas;GTPaseHRas;GTPaseKRas	GTPaseNRas;GTPaseHRas;GTPaseKRas	7;6;4	7;6;4	7;6;4	p|P01111|RASN_HUMAN GTPase NRas OS=Homo sapiens GN=NRAS PE=1 SV=1;p|P01112|RASH_HUMAN GTPase HRas OS=Homo sapiens GN=HRAS PE=1 SV=1;p|P01116|RASK_HUMAN GTPase KRas OS=Homo sapiens GN=KRAS PE=1 SV=1	3	7	7	7	2	6	2	6	2	6	41.3	41.3	41.3	21.229	189	189;189;189	0	36.024	NaN	NaN	NaN	0	0	Median	NaN	NaN	NaN	NaN	NaN	NaN	0	0	0	0	Median	Median	13.8	33.3	173560000	154930000	18635000	18635000	0	18635000
GTP-bindingnuclearproteinRan	GTP-bindingnuclearproteinRan	15	15	15	p|P62826|RAN_HUMAN GTP-binding nuclear protein Ran OS=Homo sapiens GN=RAN PE=1 SV=3	1	15	15	15	12	12	12	12	12	12	59.3	59.3	59.3	24.423	216	216	0	69.793	15.644	0.87611	145.84	11	0	Leave out requantified	19.053	0.011082	0.92146	0.027343	23.205	8.3086	8	3	0	0	Leave out requantified	Leave out requantified	45.4	53.7	2566700000	1184000000	1382700000	1430100000	53232000	1376900000
GTP-bindingproteinRheb	GTP-bindingproteinRheb	5	5	5	p|Q15382|RHEB_HUMAN GTP-binding protein Rheb OS=Homo sapiens GN=RHEB PE=1 SV=1	1	5	5	5	4	5	4	5	4	5	28.8	28.8	28.8	20.497	184	184	0	17.03	NaN	NaN	NaN	1	0	Median	NaN	NaN	NaN	NaN	NaN	NaN	1	0	0	0	Median	Median	25	28.8	84049000	51255000	32794000	34316000	1522100	32794000
GTP-bindingproteinSAR1a	GTP-bindingproteinSAR1a	18	18	13	p|Q9NR31|SAR1A_HUMAN GTP-binding protein SAR1a OS=Homo sapiens GN=SAR1A PE=1 SV=1	1	18	18	13	12	13	12	13	8	10	75.3	75.3	60.1	22.367	198	198	0	192.05	18.871	0.87293	36.343	6	0	Leave out requantified	20.654	NaN	0.9483	NaN	19.302	NaN	5	1	0	0	Leave out requantified	Median	73.7	71.2	2768200000	1659800000	1108400000	1142800000	35528000	1107200000
GTP-bindingproteinSAR1b	GTP-bindingproteinSAR1b	15	10	10	p|Q9Y6B6|SAR1B_HUMAN GTP-binding protein SAR1b OS=Homo sapiens GN=SAR1B PE=1 SV=1	1	15	10	10	12	12	8	9	8	9	81.3	66.2	66.2	22.41	198	198	0	104.43	NaN	NaN	NaN	1	0	Median	NaN	NaN	NaN	NaN	NaN	NaN	1	0	0	0	Median	Median	79.8	71.7	815980000	532350000	283630000	287170000	3543700	283630000
Guaninenucleotide-bindingproteinG(I)/G(S)/G(T)subunitbeta-1;Guaninenucleotide-bindingproteinG(I)/G(S)/G(T)subunitbeta-3	Guaninenucleotide-bindingproteinG(I)/G(S)/G(T)subunitbeta-1	13;2	13;2	7;0	p|P62873|GBB1_HUMAN Guanine nucleotide-binding protein G(I)/G(S)/G(T) subunit beta-1 OS=Homo sapiens GN=GNB1 PE=1 SV=3	2	13	13	7	9	11	9	11	4	6	55	55	33.8	37.377	340	340;340	0	118.6	19.027	0.98191	115.53	6	0	Leave out requantified	19.027	NaN	0.98191	NaN	115.53	NaN	6	0	0	0	Leave out requantified	Median	44.1	42.6	630110000	362030000	268080000	283480000	15395000	268080000
Guaninenucleotide-bindingproteinG(I)/G(S)/G(T)subunitbeta-2	Guaninenucleotide-bindingproteinG(I)/G(S)/G(T)subunitbeta-2	11	3	3	p|P62879|GBB2_HUMAN Guanine nucleotide-binding protein G(I)/G(S)/G(T) subunit beta-2 OS=Homo sapiens GN=GNB2 PE=1 SV=3	1	11	3	3	8	9	2	2	2	2	38.5	9.4	9.4	37.331	340	340	0	6.1972	NaN	NaN	NaN	0	0	Median	NaN	NaN	NaN	NaN	NaN	NaN	0	0	0	0	Median	Median	30.9	32.1	33256000	6081900	27174000	27174000	0	27174000
Guaninenucleotide-bindingproteinG(i)subunitalpha-1;Guaninenucleotide-bindingproteinG(t)subunitalpha-1;Guaninenucleotide-bindingproteinG(t)subunitalpha-3;Guaninenucleotide-bindingproteinG(t)subunitalpha-2	Guaninenucleotide-bindingproteinG(i)subunitalpha-1	9;2;2;2	2;0;0;0	2;0;0;0	p|P63096|GNAI1_HUMAN Guanine nucleotide-binding protein G(i) subunit alpha-1 OS=Homo sapiens GN=GNAI1 PE=1 SV=2	4	9	2	2	6	9	0	2	0	2	30.8	9	9	40.361	354	354;350;354;354	0	5.7551	NaN	NaN	NaN	0	0	Median	NaN	NaN	NaN	NaN	NaN	NaN	0	0	0	0	Median	Median	19.2	30.8	8792700	8792700	0	0	0	0
Guaninenucleotide-bindingproteinG(i)subunitalpha-2	Guaninenucleotide-bindingproteinG(i)subunitalpha-2	17	17	10	p|P04899|GNAI2_HUMAN Guanine nucleotide-binding protein G(i) subunit alpha-2 OS=Homo sapiens GN=GNAI2 PE=1 SV=3	1	17	17	10	13	15	13	15	7	8	57.7	57.7	36.1	40.45	355	355	0	86.775	19.003	1.0064	16.487	4	0	Leave out requantified	19.003	NaN	1.0064	NaN	16.487	NaN	4	0	0	0	Leave out requantified	Median	50.4	53.5	707700000	321420000	386280000	396200000	9925300	386280000
Guaninenucleotide-bindingproteinG(k)subunitalpha	Guaninenucleotide-bindingproteinG(k)subunitalpha	14	8	8	p|P08754|GNAI3_HUMAN Guanine nucleotide-binding protein G(k) subunit alpha OS=Homo sapiens GN=GNAI3 PE=1 SV=3	1	14	8	8	11	14	5	8	5	8	46.6	27.4	27.4	40.532	354	354	0	67.147	17.482	1.0408	26.961	3	0	Leave out requantified	17.482	NaN	1.0408	NaN	26.961	NaN	3	0	0	0	Leave out requantified	Median	35.3	46.6	275910000	192220000	83690000	86309000	2618900	83690000
Guaninenucleotide-bindingproteinG(o)subunitalpha	Guaninenucleotide-bindingproteinG(o)subunitalpha	3	1	1	p|P09471|GNAO_HUMAN Guanine nucleotide-binding protein G(o) subunit alpha OS=Homo sapiens GN=GNAO1 PE=1 SV=4	1	3	1	1	2	3	0	1	0	1	10.7	4.2	4.2	40.05	354	354	0	8.422	NaN	NaN	NaN	0	0	Median	NaN	NaN	NaN	NaN	NaN	NaN	0	0	0	0	Median	Median	6.5	10.7	4793700	4793700	0	0	0	0
Guaninenucleotide-bindingproteinG(q)subunitalpha	Guaninenucleotide-bindingproteinG(q)subunitalpha	7	4	4	p|P50148|GNAQ_HUMAN Guanine nucleotide-binding protein G(q) subunit alpha OS=Homo sapiens GN=GNAQ PE=1 SV=4	1	7	4	4	3	5	1	3	1	3	25.6	16.2	16.2	42.142	359	359	0	4.4365	NaN	NaN	NaN	0	0	Median	NaN	NaN	NaN	NaN	NaN	NaN	0	0	0	0	Median	Median	8.9	19.8	5846100	3242800	2603300	2603300	0	2603300
Guaninenucleotide-bindingproteinG(s)subunitalphaisoformsXLas;Guaninenucleotide-bindingproteinG(olf)subunitalpha	Guaninenucleotide-bindingproteinG(s)subunitalphaisoformsXLas	15;4	14;3	14;3	p|Q5JWF2|GNAS1_HUMAN Guanine nucleotide-binding protein G(s) subunit alpha isoforms XLas OS=Homo sapiens GN=GNAS PE=1 SV=2	2	15	14	14	11	11	10	10	10	10	15.8	14.8	14.8	111.02	1037	1037;381	0	59.029	14.204	0.78889	50.578	2	0	Median	14.204	NaN	0.78889	NaN	50.578	NaN	2	0	0	0	Median	Median	11.8	12.5	346400000	211160000	135240000	138330000	3094300	135240000
Guaninenucleotide-bindingprotein-like3	Guaninenucleotide-bindingprotein-like3	2	2	2	p|Q9BVP2|GNL3_HUMAN Guanine nucleotide-binding protein-like 3 OS=Homo sapiens GN=GNL3 PE=1 SV=2	1	2	2	2	1	1	1	1	1	1	3.5	3.5	3.5	61.992	549	549	0.0039746	1.8813	NaN	NaN	NaN	0	0	Median	NaN	NaN	NaN	NaN	NaN	NaN	0	0	0	0	Median	Median	2	1.5	5069200	2227600	2841600	2841600	0	2841600
Guaninenucleotide-bindingproteinsubunitalpha-11;Guaninenucleotide-bindingproteinsubunitalpha-14;Guaninenucleotide-bindingproteinG(z)subunitalpha;Guaninenucleotide-bindingproteinsubunitalpha-12	Guaninenucleotide-bindingproteinsubunitalpha-11;Guaninenucleotide-bindingproteinsubunitalpha-14	10;6;1;1	9;5;0;0	7;3;0;0	p|P29992|GNA11_HUMAN Guanine nucleotide-binding protein subunit alpha-11 OS=Homo sapiens GN=GNA11 PE=1 SV=2;p|O95837|GNA14_HUMAN Guanine nucleotide-binding protein subunit alpha-14 OS=Homo sapiens GN=GNA14 PE=1 SV=1	4	10	9	7	5	8	4	8	3	6	31.8	29.5	22.3	42.123	359	359;355;355;381	0	37.862	NaN	NaN	NaN	1	0	Median	NaN	NaN	NaN	NaN	NaN	NaN	1	0	0	0	Median	Median	18.4	25.9	142740000	96471000	46265000	47039000	774350	46265000
Guaninenucleotide-bindingproteinsubunitalpha-13	Guaninenucleotide-bindingproteinsubunitalpha-13	15	15	14	p|Q14344|GNA13_HUMAN Guanine nucleotide-binding protein subunit alpha-13 OS=Homo sapiens GN=GNA13 PE=1 SV=2	1	15	15	14	7	10	7	10	6	10	42.4	42.4	40.3	44.049	377	377	0	42.874	NaN	NaN	NaN	0	0	Median	NaN	NaN	NaN	NaN	NaN	NaN	0	0	0	0	Median	Median	20.7	27.6	91524000	47942000	43582000	43582000	0	43582000
Guaninenucleotide-bindingproteinsubunitbeta-4	Guaninenucleotide-bindingproteinsubunitbeta-4	13	10	8	p|Q9HAV0|GBB4_HUMAN Guanine nucleotide-binding protein subunit beta-4 OS=Homo sapiens GN=GNB4 PE=1 SV=3	1	13	10	8	9	10	7	8	6	6	46.2	37.1	29.1	37.567	340	340	0	28.067	13.429	1.4858	40.568	2	0	Median	13.429	NaN	1.4858	NaN	40.568	NaN	2	0	0	0	Median	Median	29.7	35.9	164760000	86901000	77859000	79424000	1564700	77859000
HAUSaugmin-likecomplexsubunit1	HAUSaugmin-likecomplexsubunit1	7	7	7	p|Q96CS2|HAUS1_HUMAN HAUS augmin-like complex subunit 1 OS=Homo sapiens GN=HAUS1 PE=1 SV=1	1	7	7	7	3	5	3	5	3	5	30.6	30.6	30.6	31.863	278	278	0	13.379	NaN	NaN	NaN	0	0	Median	NaN	NaN	NaN	NaN	NaN	NaN	0	0	0	0	Median	Median	10.8	23	35045000	23886000	11159000	11159000	0	11159000
HAUSaugmin-likecomplexsubunit4	HAUSaugmin-likecomplexsubunit4	5	5	5	p|Q9H6D7|HAUS4_HUMAN HAUS augmin-like complex subunit 4 OS=Homo sapiens GN=HAUS4 PE=1 SV=1	1	5	5	5	2	5	2	5	2	5	13.5	13.5	13.5	42.399	363	363	0	11.185	NaN	NaN	NaN	0	0	Median	NaN	NaN	NaN	NaN	NaN	NaN	0	0	0	0	Median	Median	6.6	13.5	19912000	14593000	5319600	5319600	0	5319600
HAUSaugmin-likecomplexsubunit5	HAUSaugmin-likecomplexsubunit5	2	2	2	p|O94927|HAUS5_HUMAN HAUS augmin-like complex subunit 5 OS=Homo sapiens GN=HAUS5 PE=1 SV=2	1	2	2	2	2	0	2	0	2	0	4.6	4.6	4.6	71.682	633	633	0.00085288	2.5075	NaN	NaN	NaN	0	0	Median	NaN	NaN	NaN	NaN	NaN	NaN	0	0	0	0	Median	Median	4.6	0	2258300	0	2258300	2258300	0	2258300
HAUSaugmin-likecomplexsubunit6	HAUSaugmin-likecomplexsubunit6	8	8	8	p|Q7Z4H7|HAUS6_HUMAN HAUS augmin-like complex subunit 6 OS=Homo sapiens GN=HAUS6 PE=1 SV=2	1	8	8	8	6	3	6	3	6	3	11.7	11.7	11.7	108.62	955	955	0	20.505	NaN	NaN	NaN	0	0	Median	NaN	NaN	NaN	NaN	NaN	NaN	0	0	0	0	Median	Median	9.9	2.8	58329000	31562000	26766000	26766000	0	26766000
HAUSaugmin-likecomplexsubunit7	HAUSaugmin-likecomplexsubunit7	6	6	6	p|Q99871|HAUS7_HUMAN HAUS augmin-like complex subunit 7 OS=Homo sapiens GN=HAUS7 PE=1 SV=3	1	6	6	6	4	5	4	5	4	5	24.7	24.7	24.7	40.778	368	368	0	26.121	NaN	NaN	NaN	1	0	Median	NaN	NaN	NaN	NaN	NaN	NaN	1	0	0	0	Median	Median	17.9	20.4	61428000	30545000	30884000	31269000	385550	30884000
HCG2044799;HeterogeneousnuclearribonucleoproteinU-likeprotein2	HCG2044799;HeterogeneousnuclearribonucleoproteinU-likeprotein2	4;4	4;4	4;4	r|H3BQZ7|H3BQZ7_HUMAN HCG2044799 OS=Homo sapiens GN=HNRNPUL2-BSCL2 PE=4 SV=1;p|Q1KMD3|HNRL2_HUMAN Heterogeneous nuclear ribonucleoprotein U-like protein 2 OS=Homo sapiens GN=HNRNPUL2 PE=1 SV=1	2	4	4	4	2	2	2	2	2	2	8.6	8.6	8.6	84.69	746	746;747	0	9.7968	NaN	NaN	NaN	1	0	Median	NaN	NaN	NaN	NaN	NaN	NaN	0	1	0	0	Median	Median	3.6	5	13493000	8551700	4941600	1951800	0	1951800
HCLS1-associatedproteinX-1	HCLS1-associatedproteinX-1	8	8	8	p|O00165|HAX1_HUMAN HCLS1-associated protein X-1 OS=Homo sapiens GN=HAX1 PE=1 SV=2	1	8	8	8	7	4	7	4	7	4	44.8	44.8	44.8	31.62	279	279	0	18.932	NaN	NaN	NaN	0	0	Median	NaN	NaN	NaN	NaN	NaN	NaN	0	0	0	0	Median	Median	39.4	21.9	47132000	10642000	36491000	36491000	0	36491000
HDdomain-containingprotein2	HDdomain-containingprotein2	2	2	2	p|Q7Z4H3|HDDC2_HUMAN HD domain-containing protein 2 OS=Homo sapiens GN=HDDC2 PE=1 SV=1	1	2	2	2	2	2	2	2	2	2	10.3	10.3	10.3	23.39	204	204	0	6.4538	NaN	NaN	NaN	0	0	Median	NaN	NaN	NaN	NaN	NaN	NaN	0	0	0	0	Median	Median	10.3	10.3	5531100	2950000	2581100	2581100	0	2581100
HEATrepeat-containingprotein1	HEATrepeat-containingprotein1	97	97	97	p|Q9H583|HEAT1_HUMAN HEAT repeat-containing protein 1 OS=Homo sapiens GN=HEATR1 PE=1 SV=3	1	97	97	97	85	80	85	80	85	80	58.8	58.8	58.8	242.37	2144	2144	0	323.31	21.856	1.1078	44.712	29	0	Leave out requantified	21.856	NaN	1.1078	NaN	44.712	NaN	29	0	0	0	Leave out requantified	Median	51.5	47.3	7254300000	3142400000	4111800000	4258500000	146650000	4111800000
HEATrepeat-containingprotein5A	HEATrepeat-containingprotein5A	35	34	34	p|Q86XA9|HTR5A_HUMAN HEAT repeat-containing protein 5A OS=Homo sapiens GN=HEATR5A PE=1 SV=2	1	35	34	34	28	19	27	19	27	19	25.7	25.4	25.4	222	2040	2040	0	215.05	17.118	0.8592	14.458	2	0	Median	17.118	NaN	0.8592	NaN	14.458	NaN	2	0	0	0	Median	Median	20.6	13.1	449590000	124590000	324990000	329630000	4633300	324990000
HEATrepeat-containingprotein5B	HEATrepeat-containingprotein5B	64	64	63	p|Q9P2D3|HTR5B_HUMAN HEAT repeat-containing protein 5B OS=Homo sapiens GN=HEATR5B PE=1 SV=2	1	64	64	63	52	46	52	46	51	46	43.7	43.7	43.4	224.3	2071	2071	0	323.31	16.351	1.1283	67.953	16	0	Leave out requantified	16.351	NaN	1.1283	NaN	67.953	NaN	16	0	0	0	Leave out requantified	Median	34.8	33.8	1498600000	602480000	896150000	918580000	22427000	896150000
HEATrepeat-containingprotein6	HEATrepeat-containingprotein6	16	16	16	p|Q6AI08|HEAT6_HUMAN HEAT repeat-containing protein 6 OS=Homo sapiens GN=HEATR6 PE=1 SV=1	1	16	16	16	10	11	10	11	10	11	19.1	19.1	19.1	128.78	1181	1181	0	53.963	NaN	NaN	NaN	0	0	Median	NaN	NaN	NaN	NaN	NaN	NaN	0	0	0	0	Median	Median	11.3	14.8	122730000	64849000	57882000	57882000	0	57882000
Heatshock70kDaprotein13	Heatshock70kDaprotein13	1	1	1	p|P48723|HSP13_HUMAN Heat shock 70 kDa protein 13 OS=Homo sapiens GN=HSPA13 PE=1 SV=1	1	1	1	1	0	1	0	1	0	1	1.9	1.9	1.9	51.927	471	471	0.0051242	1.8062	NaN	NaN	NaN	0	0	Median	NaN	NaN	NaN	NaN	NaN	NaN	0	0	0	0	Median	Median	0	1.9	2982100	2982100	0	0	0	0
Heatshock70kDaprotein14	Heatshock70kDaprotein14	2	2	2	p|Q0VDF9|HSP7E_HUMAN Heat shock 70 kDa protein 14 OS=Homo sapiens GN=HSPA14 PE=1 SV=1	1	2	2	2	0	2	0	2	0	2	4.3	4.3	4.3	54.794	509	509	0.0094661	1.5461	NaN	NaN	NaN	0	0	Median	NaN	NaN	NaN	NaN	NaN	NaN	0	0	0	0	Median	Median	0	4.3	3443500	3443500	0	0	0	0
Heatshock70kDaprotein1B;Heatshock70kDaprotein1A	Heatshock70kDaprotein1B;Heatshock70kDaprotein1A	26;26	25;25	15;15	p|P0DMV9|HS71B_HUMAN Heat shock 70 kDa protein 1B OS=Homo sapiens GN=HSPA1B PE=1 SV=1;p|P0DMV8|HS71A_HUMAN Heat shock 70 kDa protein 1A OS=Homo sapiens GN=HSPA1A PE=1 SV=1	2	26	25	15	24	23	23	22	13	13	52.6	50.5	31.8	70.051	641	641;641	0	177.48	12.15	0.73785	102.19	17	0	Leave out requantified	15.764	0.028226	0.80099	0.037844	38.628	40.236	12	5	0	0	Leave out requantified	Leave out requantified	49	48	1336800000	662500000	674280000	698910000	33872000	665040000
Heatshock70kDaprotein4	Heatshock70kDaprotein4	10	9	8	p|P34932|HSP74_HUMAN Heat shock 70 kDa protein 4 OS=Homo sapiens GN=HSPA4 PE=1 SV=4	1	10	9	8	5	9	4	8	4	7	16.9	15.2	13.3	94.33	840	840	0	48.384	NaN	NaN	NaN	1	0	Median	NaN	NaN	NaN	NaN	NaN	NaN	1	0	0	0	Median	Median	9	14.8	107260000	42320000	64942000	66117000	1175700	64942000
Heatshock70kDaprotein4L	Heatshock70kDaprotein4L	5	2	2	p|O95757|HS74L_HUMAN Heat shock 70 kDa protein 4L OS=Homo sapiens GN=HSPA4L PE=1 SV=3	1	5	2	2	3	4	1	1	1	1	8.2	3	3	94.511	839	839	0.00046685	3.6	NaN	NaN	NaN	0	0	Median	NaN	NaN	NaN	NaN	NaN	NaN	0	0	0	0	Median	Median	5	6.6	4200500	1606000	2594500	2594500	0	2594500
Heatshock70kDaprotein6;Putativeheatshock70kDaprotein7	Heatshock70kDaprotein6;Putativeheatshock70kDaprotein7	9;6	1;1	1;1	p|P17066|HSP76_HUMAN Heat shock 70 kDa protein 6 OS=Homo sapiens GN=HSPA6 PE=1 SV=2;p|P48741|HSP77_HUMAN Putative heat shock 70 kDa protein 7 OS=Homo sapiens GN=HSPA7 PE=5 SV=2	2	9	1	1	9	8	1	1	1	1	14.3	1.7	1.7	71.027	643	643;367	0	8.4733	15.067	0.6985	2.1482	2	0	Median	15.067	NaN	0.6985	NaN	2.1482	NaN	2	0	0	0	Median	Median	14.3	13.2	440020000	230340000	209680000	223020000	13340000	209680000
Heatshockcognate71kDaprotein;Heatshock-related70kDaprotein2	Heatshockcognate71kDaprotein	29;8	29;8	26;5	p|P11142|HSP7C_HUMAN Heat shock cognate 71 kDa protein OS=Homo sapiens GN=HSPA8 PE=1 SV=1	2	29	29	26	25	27	25	27	22	24	47.2	47.2	43.8	70.897	646	646;639	0	190.86	3.9179	0.60948	130.82	21	0	Leave out requantified	15.439	0.03215	0.80303	0.077267	18.544	45.523	12	9	0	0	Leave out requantified	Leave out requantified	41.8	44	2427900000	1340400000	1087500000	1107800000	39220000	1068500000
Heatshockprotein105kDa	Heatshockprotein105kDa	13	13	11	p|Q92598|HS105_HUMAN Heat shock protein 105 kDa OS=Homo sapiens GN=HSPH1 PE=1 SV=1	1	13	13	11	8	9	8	9	6	7	21.7	21.7	18.4	96.864	858	858	0	52.586	NaN	NaN	NaN	1	0	Median	NaN	NaN	NaN	NaN	NaN	NaN	1	0	0	0	Median	Median	13.2	15.3	113180000	67689000	45493000	46507000	1014600	45493000
Heatshockprotein75kDa,mitochondrial	Heatshockprotein75kDa,mitochondrial	18	18	18	p|Q12931|TRAP1_HUMAN Heat shock protein 75 kDa, mitochondrial OS=Homo sapiens GN=TRAP1 PE=1 SV=3	1	18	18	18	13	14	13	14	13	14	30	30	30	80.109	704	704	0	43.549	6.1724	1.5345	13.777	2	0	Median	6.1724	NaN	1.5345	NaN	13.777	NaN	2	0	0	0	Median	Median	22.2	22.6	217980000	129770000	88207000	89780000	1573800	88207000
Heatshockproteinbeta-1	Heatshockproteinbeta-1	13	13	13	p|P04792|HSPB1_HUMAN Heat shock protein beta-1 OS=Homo sapiens GN=HSPB1 PE=1 SV=2	1	13	13	13	7	12	7	12	7	12	68.3	68.3	68.3	22.782	205	205	0	128.06	11.189	0.60605	80.991	5	0	Leave out requantified	11.189	NaN	0.60605	NaN	80.991	NaN	5	0	0	0	Leave out requantified	Median	52.2	63.4	487120000	258980000	228140000	248340000	20195000	228140000
HeatshockproteinHSP90-alpha;HeatshockproteinHSP90-alphaA2;PutativeheatshockproteinHSP90-alphaA5	HeatshockproteinHSP90-alpha	40;6;4	24;1;2	24;1;2	p|P07900|HS90A_HUMAN Heat shock protein HSP 90-alpha OS=Homo sapiens GN=HSP90AA1 PE=1 SV=5	3	40	24	24	30	34	17	22	17	22	51.8	34.6	34.6	84.659	732	732;343;334	0	209.74	12.535	0.66613	124.19	17	0	Leave out requantified	13.844	0.035723	0.8256	0.062808	111.08	104.67	11	6	0	0	Leave out requantified	Leave out requantified	44.9	46.2	789600000	441370000	348230000	359310000	21524000	337790000
HeatshockproteinHSP90-beta;PutativeheatshockproteinHSP90-beta-3;PutativeheatshockproteinHSP90-beta4;PutativeheatshockproteinHSP90-alphaA4	HeatshockproteinHSP90-beta	47;19;4;1	47;19;4;1	25;9;0;0	p|P08238|HS90B_HUMAN Heat shock protein HSP 90-beta OS=Homo sapiens GN=HSP90AB1 PE=1 SV=4	4	47	47	25	35	41	35	41	19	24	60.5	60.5	36.3	83.263	724	724;597;505;418	0	323.31	10.71	0.71535	127.82	41	0	Leave out requantified	16.456	0.026733	0.83682	0.062031	76.839	39.807	28	13	0	0	Leave out requantified	Leave out requantified	56.4	55	4541600000	2624600000	1917000000	1981200000	95782000	1885400000
Helicase-liketranscriptionfactor	Helicase-liketranscriptionfactor	8	8	8	p|Q14527|HLTF_HUMAN Helicase-like transcription factor OS=Homo sapiens GN=HLTF PE=1 SV=2	1	8	8	8	6	3	6	3	6	3	9.9	9.9	9.9	113.93	1009	1009	0	12.89	NaN	NaN	NaN	0	0	Median	NaN	NaN	NaN	NaN	NaN	NaN	0	0	0	0	Median	Median	7.2	3.9	19119000	4204700	14914000	14914000	0	14914000
HelicasePOLQ-like	HelicasePOLQ-like	1	1	1	p|Q8TDG4|HELQ_HUMAN Helicase POLQ-like OS=Homo sapiens GN=HELQ PE=1 SV=2	1	1	1	1	0	1	0	1	0	1	1.8	1.8	1.8	124.13	1101	1101	1	-2	NaN	NaN	NaN	0	0	Median	NaN	NaN	NaN	NaN	NaN	NaN	0	0	0	0	Median	Median	0	1.8	0	0	0	0	0	0
HelicaseSKI2W	HelicaseSKI2W	2	2	2	p|Q15477|SKIV2_HUMAN Helicase SKI2W OS=Homo sapiens GN=SKIV2L PE=1 SV=3	1	2	2	2	2	0	2	0	2	0	1.9	1.9	1.9	137.75	1246	1246	0.0012376	2.1969	NaN	NaN	NaN	0	0	Median	NaN	NaN	NaN	NaN	NaN	NaN	0	0	0	0	Median	Median	1.9	0	2018400	0	2018400	2018400	0	2018400
Hemeoxygenase1	Hemeoxygenase1	9	9	9	p|P09601|HMOX1_HUMAN Heme oxygenase 1 OS=Homo sapiens GN=HMOX1 PE=1 SV=1	1	9	9	9	4	9	4	9	4	9	43.4	43.4	43.4	32.818	288	288	0	32.477	NaN	NaN	NaN	0	0	Median	NaN	NaN	NaN	NaN	NaN	NaN	0	0	0	0	Median	Median	21.5	43.4	80010000	58656000	21354000	21354000	0	21354000
Hemeoxygenase2	Hemeoxygenase2	15	15	15	p|P30519|HMOX2_HUMAN Heme oxygenase 2 OS=Homo sapiens GN=HMOX2 PE=1 SV=2	1	15	15	15	14	12	14	12	14	12	62.3	62.3	62.3	36.032	316	316	0	48.359	NaN	NaN	NaN	0	0	Median	NaN	NaN	NaN	NaN	NaN	NaN	0	0	0	0	Median	Median	59.5	54.4	222000000	108710000	113290000	113290000	0	113290000
HemKmethyltransferasefamilymember1	HemKmethyltransferasefamilymember1	3	3	3	p|Q9Y5R4|HEMK1_HUMAN HemK methyltransferase family member 1 OS=Homo sapiens GN=HEMK1 PE=1 SV=1	1	3	3	3	2	1	2	1	2	1	11.2	11.2	11.2	38.23	338	338	0.00046795	3.6241	NaN	NaN	NaN	0	0	Median	NaN	NaN	NaN	NaN	NaN	NaN	0	0	0	0	Median	Median	7.1	4.1	8278900	4476300	3802600	3802600	0	3802600
Heparansulfate2-O-sulfotransferase1	Heparansulfate2-O-sulfotransferase1	5	5	5	p|Q7LGA3|HS2ST_HUMAN Heparan sulfate 2-O-sulfotransferase 1 OS=Homo sapiens GN=HS2ST1 PE=1 SV=1	1	5	5	5	5	4	5	4	5	4	17.4	17.4	17.4	41.881	356	356	0	12.636	NaN	NaN	NaN	0	0	Median	NaN	NaN	NaN	NaN	NaN	NaN	0	0	0	0	Median	Median	17.4	12.9	42956000	15903000	27053000	27053000	0	27053000
Hepatocytegrowthfactorreceptor	Hepatocytegrowthfactorreceptor	6	6	6	p|P08581|MET_HUMAN Hepatocyte growth factor receptor OS=Homo sapiens GN=MET PE=1 SV=4	1	6	6	6	3	5	3	5	3	5	5.5	5.5	5.5	155.54	1390	1390	0	14.001	NaN	NaN	NaN	0	0	Median	NaN	NaN	NaN	NaN	NaN	NaN	0	0	0	0	Median	Median	3	4.5	30515000	18175000	12340000	12340000	0	12340000
Hepatocytegrowthfactor-regulatedtyrosinekinasesubstrate	Hepatocytegrowthfactor-regulatedtyrosinekinasesubstrate	1	1	1	p|O14964|HGS_HUMAN Hepatocyte growth factor-regulated tyrosine kinase substrate OS=Homo sapiens GN=HGS PE=1 SV=1	1	1	1	1	0	1	0	1	0	1	1.3	1.3	1.3	86.191	777	777	0.00045537	3.3063	NaN	NaN	NaN	0	0	Median	NaN	NaN	NaN	NaN	NaN	NaN	0	0	0	0	Median	Median	0	1.3	6040900	6040900	0	0	0	0
Hereditaryhemochromatosisprotein	Hereditaryhemochromatosisprotein	2	2	2	p|Q30201|HFE_HUMAN Hereditary hemochromatosis protein OS=Homo sapiens GN=HFE PE=1 SV=1	1	2	2	2	0	2	0	2	0	2	7.2	7.2	7.2	40.108	348	348	0	9.4047	NaN	NaN	NaN	0	0	Median	NaN	NaN	NaN	NaN	NaN	NaN	0	0	0	0	Median	Median	0	7.2	8216500	8216500	0	0	0	0
Hermansky-Pudlaksyndrome5protein	Hermansky-Pudlaksyndrome5protein	8	8	8	p|Q9UPZ3|HPS5_HUMAN Hermansky-Pudlak syndrome 5 protein OS=Homo sapiens GN=HPS5 PE=1 SV=2	1	8	8	8	5	5	5	5	5	5	8.6	8.6	8.6	127.45	1129	1129	0	9.0247	NaN	NaN	NaN	0	0	Median	NaN	NaN	NaN	NaN	NaN	NaN	0	0	0	0	Median	Median	5	5.6	25395000	12386000	13009000	13009000	0	13009000
Hermansky-Pudlaksyndrome6protein	Hermansky-Pudlaksyndrome6protein	7	7	7	p|Q86YV9|HPS6_HUMAN Hermansky-Pudlak syndrome 6 protein OS=Homo sapiens GN=HPS6 PE=1 SV=1	1	7	7	7	7	4	7	4	7	4	13.4	13.4	13.4	82.974	775	775	0	32.731	NaN	NaN	NaN	0	0	Median	NaN	NaN	NaN	NaN	NaN	NaN	0	0	0	0	Median	Median	13.4	7.5	56732000	21190000	35542000	35542000	0	35542000
HeterogeneousnuclearribonucleoproteinA/B	HeterogeneousnuclearribonucleoproteinA/B	2	2	2	p|Q99729|ROAA_HUMAN Heterogeneous nuclear ribonucleoprotein A/B OS=Homo sapiens GN=HNRNPAB PE=1 SV=2	1	2	2	2	2	1	2	1	2	1	6.3	6.3	6.3	36.224	332	332	0	9.3779	1.047	0.85469	65.826	2	0	Median	NaN	NaN	NaN	NaN	NaN	NaN	1	1	0	0	Median	Median	6.3	3.9	15622000	5180400	10442000	10373000	2014200	8358600
HeterogeneousnuclearribonucleoproteinA0	HeterogeneousnuclearribonucleoproteinA0	2	2	2	p|Q13151|ROA0_HUMAN Heterogeneous nuclear ribonucleoprotein A0 OS=Homo sapiens GN=HNRNPA0 PE=1 SV=1	1	2	2	2	2	0	2	0	2	0	11.8	11.8	11.8	30.84	305	305	0	26.856	NaN	NaN	NaN	1	0	Median	NaN	NaN	NaN	NaN	NaN	NaN	1	0	0	0	Median	Median	11.8	0	8708300	746980	7961400	8708300	746980	7961400
HeterogeneousnuclearribonucleoproteinA1;HeterogeneousnuclearribonucleoproteinA1-like2	HeterogeneousnuclearribonucleoproteinA1	5;2	5;2	5;2	p|P09651|ROA1_HUMAN Heterogeneous nuclear ribonucleoprotein A1 OS=Homo sapiens GN=HNRNPA1 PE=1 SV=5	2	5	5	5	3	4	3	4	3	4	20.7	20.7	20.7	38.746	372	372;320	0	54.054	0.22378	0.27539	79.808	4	0	Leave out requantified	NaN	0.20285	NaN	0.26864	NaN	8.3224	1	3	0	0	Median	Leave out requantified	13.7	16.1	30425000	17958000	12467000	9895900	551400	9344500
HeterogeneousnuclearribonucleoproteinA3	HeterogeneousnuclearribonucleoproteinA3	4	4	4	p|P51991|ROA3_HUMAN Heterogeneous nuclear ribonucleoprotein A3 OS=Homo sapiens GN=HNRNPA3 PE=1 SV=2	1	4	4	4	2	3	2	3	2	3	16.7	16.7	16.7	39.594	378	378	0	10.122	NaN	NaN	NaN	1	0	Median	NaN	NaN	NaN	NaN	NaN	NaN	0	1	0	0	Median	Median	9.8	12.7	16097000	10225000	5871300	4921100	0	4921100
HeterogeneousnuclearribonucleoproteinD0;HeterogeneousnuclearribonucleoproteinD-like	HeterogeneousnuclearribonucleoproteinD0	5;1	5;1	5;1	p|Q14103|HNRPD_HUMAN Heterogeneous nuclear ribonucleoprotein D0 OS=Homo sapiens GN=HNRNPD PE=1 SV=1	2	5	5	5	4	5	4	5	4	5	17.7	17.7	17.7	38.434	355	355;420	0	16.377	0.91843	0.63692	57.745	8	0	Leave out requantified	2.5422	0.33984	0.76252	0.51231	141.99	33.038	4	4	0	0	Leave out requantified	Leave out requantified	14.9	17.7	68424000	40898000	27525000	26033000	7603700	18429000
HeterogeneousnuclearribonucleoproteinF	HeterogeneousnuclearribonucleoproteinF	12	10	10	p|P52597|HNRPF_HUMAN Heterogeneous nuclear ribonucleoprotein F OS=Homo sapiens GN=HNRNPF PE=1 SV=3	1	12	10	10	10	8	8	6	8	6	44.1	37.6	37.6	45.671	415	415	0	37.108	7.2267	1.0352	155.47	4	0	Leave out requantified	7.6366	NaN	1.0352	NaN	140.61	NaN	3	1	0	0	Leave out requantified	Median	33.3	30.8	152180000	46418000	105770000	107990000	3747400	104240000
HeterogeneousnuclearribonucleoproteinH;HeterogeneousnuclearribonucleoproteinH2	HeterogeneousnuclearribonucleoproteinH	12;4	12;4	10;3	p|P31943|HNRH1_HUMAN Heterogeneous nuclear ribonucleoprotein H OS=Homo sapiens GN=HNRNPH1 PE=1 SV=4	2	12	12	10	11	11	11	11	9	9	43.2	43.2	37.2	49.229	449	449;449	0	120.34	0.97786	0.44266	83.731	17	0	Leave out requantified	6.2567	0.1458	0.39947	0.37363	63.536	99.305	8	9	0	0	Leave out requantified	Leave out requantified	40.3	39	391780000	207890000	183890000	172160000	18932000	153230000
HeterogeneousnuclearribonucleoproteinH3	HeterogeneousnuclearribonucleoproteinH3	4	4	4	p|P31942|HNRH3_HUMAN Heterogeneous nuclear ribonucleoprotein H3 OS=Homo sapiens GN=HNRNPH3 PE=1 SV=2	1	4	4	4	2	4	2	4	2	4	13	13	13	36.926	346	346	0	29.542	5.2108	3.1153	198.28	3	0	Median	6.0138	NaN	3.5919	NaN	20.13	NaN	2	1	0	0	Median	Median	6.6	13	49119000	35826000	13293000	13812000	966740	12846000
HeterogeneousnuclearribonucleoproteinK	HeterogeneousnuclearribonucleoproteinK	10	10	10	p|P61978|HNRPK_HUMAN Heterogeneous nuclear ribonucleoprotein K OS=Homo sapiens GN=HNRNPK PE=1 SV=1	1	10	10	10	5	10	5	10	5	10	31.1	31.1	31.1	50.976	463	463	0	85.63	0.87702	0.38612	86.229	6	0	Leave out requantified	7.6893	0.12283	1.0074	0.16992	86.787	20.352	3	3	0	0	Median	Leave out requantified	16.8	31.1	162760000	123470000	39288000	38216000	2720500	35496000
HeterogeneousnuclearribonucleoproteinL	HeterogeneousnuclearribonucleoproteinL	3	3	3	p|P14866|HNRPL_HUMAN Heterogeneous nuclear ribonucleoprotein L OS=Homo sapiens GN=HNRNPL PE=1 SV=2	1	3	3	3	2	1	2	1	2	1	8.8	8.8	8.8	64.132	589	589	0	6.2007	NaN	NaN	NaN	0	0	Median	NaN	NaN	NaN	NaN	NaN	NaN	0	0	0	0	Median	Median	6.1	2.7	5343700	2621600	2722100	2722100	0	2722100
HeterogeneousnuclearribonucleoproteinM	HeterogeneousnuclearribonucleoproteinM	9	9	9	p|P52272|HNRPM_HUMAN Heterogeneous nuclear ribonucleoprotein M OS=Homo sapiens GN=HNRNPM PE=1 SV=3	1	9	9	9	6	7	6	7	6	7	17.8	17.8	17.8	77.515	730	730	0	37.319	0.21186	0.33059	41.447	5	0	Leave out requantified	NaN	0.19257	NaN	0.34286	NaN	23.241	1	4	0	0	Median	Leave out requantified	12.7	13.6	136870000	69402000	67469000	66489000	5726200	60762000
HeterogeneousnuclearribonucleoproteinQ	HeterogeneousnuclearribonucleoproteinQ	4	4	2	p|O60506|HNRPQ_HUMAN Heterogeneous nuclear ribonucleoprotein Q OS=Homo sapiens GN=SYNCRIP PE=1 SV=2	1	4	4	2	4	2	4	2	2	1	6.7	6.7	3.7	69.602	623	623	0	19.09	0.69586	0.23497	59.571	2	0	Median	NaN	NaN	NaN	NaN	NaN	NaN	1	1	0	0	Median	Median	6.7	3.9	45226000	18206000	27021000	28837000	2682800	26154000
HeterogeneousnuclearribonucleoproteinsA2/B1	HeterogeneousnuclearribonucleoproteinsA2/B1	9	9	9	p|P22626|ROA2_HUMAN Heterogeneous nuclear ribonucleoproteins A2/B1 OS=Homo sapiens GN=HNRNPA2B1 PE=1 SV=2	1	9	9	9	8	6	8	6	8	6	33.7	33.7	33.7	37.429	353	353	0	21.888	0.62346	0.49442	25.414	5	0	Leave out requantified	4.0877	0.31181	0.81924	0.43167	52.466	2.2848	2	3	0	0	Median	Leave out requantified	30.9	23.2	59724000	33465000	26259000	25074000	2994500	22079000
HeterogeneousnuclearribonucleoproteinsC1/C2;HeterogeneousnuclearribonucleoproteinC-like4;HeterogeneousnuclearribonucleoproteinC-like3;HeterogeneousnuclearribonucleoproteinC-like2;HeterogeneousnuclearribonucleoproteinC-like1;RNA-bindingRaly-likeprotein	HeterogeneousnuclearribonucleoproteinsC1/C2	11;5;5;5;5;1	11;5;5;5;5;1	11;5;5;5;5;1	p|P07910|HNRPC_HUMAN Heterogeneous nuclear ribonucleoproteins C1/C2 OS=Homo sapiens GN=HNRNPC PE=1 SV=4	6	11	11	11	8	9	8	9	8	9	33.7	33.7	33.7	33.67	306	306;293;293;293;293;291	0	36.156	1.0097	0.34671	33.198	11	0	Leave out requantified	7.8527	0.13698	0.46582	0.28015	42.215	36.041	5	6	0	0	Leave out requantified	Leave out requantified	30.7	26.1	362660000	185780000	176880000	177270000	17530000	159740000
HeterogeneousnuclearribonucleoproteinU	HeterogeneousnuclearribonucleoproteinU	20	20	20	p|Q00839|HNRPU_HUMAN Heterogeneous nuclear ribonucleoprotein U OS=Homo sapiens GN=HNRNPU PE=1 SV=6	1	20	20	20	16	15	16	15	16	15	27.9	27.9	27.9	90.583	825	825	0	99.092	0.31431	0.22003	95.411	17	0	Leave out requantified	6.7423	0.1107	0.44852	0.22112	148.88	33.473	7	10	0	0	Leave out requantified	Leave out requantified	25.8	19.5	595470000	289820000	305650000	331020000	49972000	281040000
[truncated: 1,573 more rows]
[truncated: 15 more columns]

## Sheet: C14-vs-C2
Protein IDs	Majority protein IDs	Peptide counts (all)	Peptide counts (razor+unique)	Peptide counts (unique)	Fasta headers	Number of proteins	Peptides	Razor + unique peptides	Unique peptides	Peptides C14 FWD	Peptides C14 REV	Razor + unique peptides C14 FWD	Razor + unique peptides C14 REV	Unique peptides C14 FWD	Unique peptides C14 REV	Sequence coverage [%]	Unique + razor sequence coverage [%]	Unique sequence coverage [%]	Mol. weight [kDa]	Sequence length	Sequence lengths	Q-value	Score	Ratio H/L	Ratio H/L normalized	Ratio H/L variability [%]	Ratio H/L count	Ratio H/L iso-count	Ratio H/L type	Ratio H/L C14 FWD	Ratio H/L C14 REV	Ratio H/L normalized C14 FWD	Ratio H/L normalized C14 REV	Ratio H/L variability [%] C14 FWD	Ratio H/L variability [%] C14 REV	Ratio H/L count C14 FWD	Ratio H/L count C14 REV	Ratio H/L iso-count C14 FWD	Ratio H/L iso-count C14 REV	Ratio H/L type C14 FWD	Ratio H/L type C14 REV	Sequence coverage C14 FWD [%]	Sequence coverage C14 REV [%]	Intensity	Intensity L	Intensity H	Intensity C14 FWD	Intensity L C14 FWD	Intensity H C14 FWD
[truncated: 2,840 more rows]
[truncated: 15 more columns]
